# Supplementary material for: Single-cell sequencing analysis of multiple myeloma heterogeneity and identification of new theranostic targets
Source: Cell Death Dis. 2024 Sep 14;15(9):672. doi: 10.1038/s41419-024-07027-4 (PMC11399131; doi:10.1038/s41419-024-07027-4)
Supplement: Supplementary file 2 — Supplemental tables [file 41419_2024_7027_MOESM2_ESM.zip]

Archive with 7 entries (6 files):
- Supplementary tables/Table S1 Clinical sample information.xls
- Supplementary tables/Table S2 celltype annotations.xls
- Supplementary tables/Table S3 celltype marker gene.csv
- Supplementary tables/Table S4 GO enrichment of each celltype marker.xls
- Supplementary tables/Table S5 Branched genes and their GO enrichment.xls
- Supplementary tables/Table S6  Surface and kinase expression  of each plasmocytes subpopulation.xls
- Supplementary tables/
