# Supplementary material for: Single-cell sequencing analysis of multiple myeloma heterogeneity and identification of new theranostic targets
Source: Cell Death Dis. 2024 Sep 14;15(9):672. doi: 10.1038/s41419-024-07027-4 (PMC11399131; doi:10.1038/s41419-024-07027-4)
Supplement: Supplementary file 2 — Supplemental tables [file 41419_2024_7027_MOESM2_ESM.zip › Supplementary tables/Table S1 Clinical sample information.xls]

## Sheet: Sheet1
number	MM.P1	MM.P2	MM.P3	MM.R1	MM.R3	MM.R4	MM.R5
gender	male	male	male	female	male	female	female
disease type	NDMM	NDMM	NDMM	RRMM	RRMM	RRMM	RRMM
disease stage	ISS III	ISS III	ISS III	ISS II	ISS III	ISS III	ISS III
