# Supplementary material for: Single-cell sequencing analysis of multiple myeloma heterogeneity and identification of new theranostic targets
Source: Cell Death Dis. 2024 Sep 14;15(9):672. doi: 10.1038/s41419-024-07027-4 (PMC11399131; doi:10.1038/s41419-024-07027-4)
Supplement: Supplementary file 2 — Supplemental tables [file 41419_2024_7027_MOESM2_ESM.zip › Supplementary tables/Table S2 celltype annotations.xls]

## Sheet: Sheet1
cluster	celltype	celltype_level
0	Plasmocytes_3	HSPCs
1	Plasmocytes_3	CLPs
2	Plasmocytes_6	Pro B cells
3	Pre B cells	Pre B cells
4	Pro B cells	Immature B cells
5	CLPs	Mature B cells
6	Plasmocytes_3	Plasmocytes_1
7	Plasmocytes_2	Plasmocytes_2
8	Others	Plasmocytes_3
9	Others	Plasmocytes_4
10	Others	Plasmocytes_5
11	Others	Plasmocytes_6
12	Others	Others
13	Others
14	Others
15	Mature B cells
16	Others
17	Others
18	Others
19	Plasmocytes_5
20	Plasmocytes_4
21	Plasmocytes_1
22	HSPCs
23	Others
24	Immature B cells
25	Plasmocytes_3
26	Plasmocytes_2
27	Others
28	Plasmocytes_2
