# Supplementary material for: Single-cell sequencing analysis of multiple myeloma heterogeneity and identification of new theranostic targets
Source: Cell Death Dis. 2024 Sep 14;15(9):672. doi: 10.1038/s41419-024-07027-4 (PMC11399131; doi:10.1038/s41419-024-07027-4)
Supplement: Supplementary file 2 — Supplemental tables [file 41419_2024_7027_MOESM2_ESM.zip › Supplementary tables/Table S3 celltype marker gene.csv]

gene	HSPCs	CLPs	Pro B cells	Pre B cells	Immature B cells	Mature B cells	Plasmocytes_1	Plasmocytes_2	Plasmocytes_3	Plasmocytes_4	Plasmocytes_5	Plasmocytes_6
AL627309.1	0.000981854508825875	0	0	0	0.00729430621498353	0.00512329278637017	0.00247981996998032	0.00150102268912785	0.00124116137061218	0.000162013267944891	0.000120778006601081	3.19705854272386e-05
AL669831.5	0.0552538213252228	0.0410361948718334	0.0271463625804247	0.033839232870912	0.0519165702323616	0.0604485409835294	0.0325398539766813	0.0377873782174648	0.0288390185677903	0.0497093561410009	0.0261565388564597	0.0194172886235709
LINC00115	0.0204916409011435	0.0235003223633702	0.0366896193539404	0.0291664821728939	0.0541927785960472	0.0318150669507057	0.0207712305743978	0.0135177287915588	0.0108274416776997	0.0299568701130357	0.0189626079172391	0.0194100450191939
FAM41C	0.0605070144706036	0	0.0214267728720617	0.0388856315428307	0.0124611291697374	0.0572807538561106	0.0122545883405547	0.0207102945014876	0.0177080437802682	0.0113343926100295	0.0136800991592637	0.00604178914252547
NOC2L	0.22494444122479	0.285577259818193	0.282556196903073	0.236592901999328	0.405664001645793	0.271564378487434	0.267083057711168	0.342903575947028	0.302120733066059	0.21352984205666	0.178457816340392	0.12037561315817
KLHL17	0.00268447560167817	0	0.00231993044041168	0.000496039014710066	0.00251389056194749	0.00205198808401712	0.00447334907403159	0.00712429636525118	0.00649873359396316	0.00228914064215724	0.00218390998100809	0.00151795386975452
PLEKHN1	0.00504943509626347	0	0	0.00353559861310374	0	0.000781845622694039	0.0135255226733008	0.0125952985750765	0.0253544217055066	0.0285118852474624	0.0258255081327339	0.0135207009221166
HES4	0.102410507170253	0.0154872002825862	0.0205249988070708	0	0.00260471078708184	0.0153948621993808	0.00246559783068586	0.000232963195164946	0.00204677366720572	0.00445522563728806	0.00151225001867116	0.000833223644572783
ISG15	0.47968250549189	0.393863388694781	0.358749503930546	0.416503221897703	0.593901183343796	0.516416323802584	0.705255861282563	0.730711653138557	1.00947042878179	0.906255737080151	0.978893599500382	0.723867231973479
AGRN	0.00663299415423837	0	0	0	0.00958888646071122	0.00473357960923345	0.00161346316729978	0.00110383412455562	0.00256927971459834	0.00352691829035792	0.00165707539533807	0.000595509484314967
C1orf159	0.0203658488888951	0.0261819801727967	0	0.0233088442912307	0.0130373792224666	0.0208141527486546	0.020625050000176	0.0167234405741598	0.0101622242552378	0.0161649535476345	0.0094173776444296	0.00678588571575925
TTLL10	0.012548100047404	0	0	0	0	0.00512480741435579	0.00325375788795746	0	0.000119958787497501	0	0	0
TNFRSF18	0.0359450129812409	0.00318241843860537	0.0492929515102355	0.0165527221429591	0.0591117516433762	0.0992705393885125	0.128240069650788	0.0996389574079316	0.123428668555985	0.108298505050537	0.132026771911272	0.0674286110926884
TNFRSF4	0.0422775823644836	0.00284833610595344	0.00725514383384955	0.00784800173917197	0.00893563858857934	0.0133355977257761	0.0201827424038137	0.00729852047383125	0.0104078618750894	0.010669673019505	0.0303387405368201	0.0124789311100397
SDF4	0.354577158918418	0.287596505916086	0.255036253535881	0.272031118404719	0.266601763373379	0.28250223480919	0.604403150278145	0.684137658955515	0.70367507064739	0.599117146708052	0.507132744966144	0.430886198922807
B3GALT6	0.0397825391253102	0.0323296409810831	0.0475165918502438	0.0300960773159574	0.0214190836690386	0.0645139956645294	0.0543938653253165	0.049341667310058	0.0662334651345536	0.0488016262536708	0.032963651706602	0.0295828149073035
C1QTNF12	0.00186508817664886	0	0.00367208172165271	0.0387456572774351	0.0169209135804861	0.00973133016158008	0.00476976191872093	0.00328498904988159	0.0038442906735975	0.00541418487796204	0.00403055328992446	0.00334279421224961
AL162741.1	0.00259916430609731	0	0.00669554490723586	0.00399237189794085	0.00962528238987797	0.0177190641107697	0.00255785951741923	0.00329800447697024	0.002458620161333	0.00474470306109416	0.00313146601831934	0.0033856040600708
UBE2J2	0.205283531646815	0.325967159731172	0.348791060367316	0.389676058757863	0.359779039412591	0.266134395033492	0.279172133062595	0.302984497671956	0.275001796628701	0.214832561791994	0.182070799837666	0.15003019853765
SCNN1D	0.0056114800077351	0	0.00383190387000221	0	0.00442792080177567	0.00521130802122277	0.000226483929301303	0.000898843169179469	0.000474082289518113	0.000650538961926392	0.000660662603991622	0.00108452493199266
ACAP3	0.060283208562479	0.136225921505597	0.0310556104533318	0.0626738643730411	0.0433168933915061	0.0887829222501036	0.0787104151095663	0.0538517985111719	0.061340708487454	0.0978989330445328	0.0668848248765393	0.0563556228496356
PUSL1	0.0527764594330943	0.105700807113264	0.0481639737982695	0.0141770157700397	0.0088544193066064	0.0411309559699093	0.0990489336012391	0.135959179298129	0.0826878602876497	0.0471265408122328	0.0392918257090907	0.0316525709903369
INTS11	0.193148632147139	0.187741367352041	0.232132522460889	0.145146806176707	0.195274027551032	0.0715847511507829	0.236235610259237	0.277670999279496	0.25023317682898	0.199591295545891	0.156869362641377	0.120713666766532
CPTP	0.0395022398405862	0.0483260735450425	0.0754811052412361	0.0768472030211654	0.0645395526474992	0.056540111783654	0.0731903734970698	0.0879354803355544	0.101060661346309	0.0930187011357285	0.0809980147319814	0.0585625185456077
TAS1R3	0.00317930926276983	0	0.00335846900956378	0.00268362520017447	0.000844707531662976	0.0121338943577152	0.011751358823045	0.0414020764313591	0.0285504229969649	0.0267428439784779	0.0336611936871111	0.021172166149376
DVL1	0.0133214374863446	0.00400506935655318	0.00321102401144789	0.00084344914953667	0.00595860752663934	0.00932686389913117	0.0194067096642343	0.0181826723259654	0.0203595459647428	0.0254267504787309	0.0152847998120051	0.0103372694900687
AURKAIP1	0.61721795682711	0.786499163553907	0.734788990049395	0.776984406500373	0.639434541439763	0.563363317638671	1.08787086944047	1.23184413956334	1.12069637569545	0.874915760669377	0.770901559317301	0.662613300616525
CCNL2	0.14748280014404	0.2114261966743	0.20693272605539	0.333924010176481	0.2838966145525	0.20232511164377	0.131076787830558	0.128079779802302	0.101648583369217	0.207743327923255	0.130468258825668	0.103277480845284
MRPL20	0.558071463171375	0.543993428343455	0.63298229968459	0.516430443000102	0.5113422262537	0.459789337277907	0.795977193921067	0.953435368151119	0.893767503878283	0.585145415970974	0.563984290891452	0.493513048829529
ANKRD65	0.0225222450581295	0	0.00249383155639514	0.00345474800957236	0	0.00505963583607597	0.000648579999035346	0.000372350534776461	0	0	0	2.769335489486e-05
VWA1	0.0103515924737719	0	0.0100566155113134	0.00386119500903299	0.00141382746582167	0.000234571950638994	0.00104495199609542	0.0119794024409523	0.00388337581965044	0.00166511835039787	0.000370920660539599	6.37050938206786e-05
ATAD3C	0.0305501880202177	0	0.00268878225249486	0.0209425093051399	0.00366801885795752	0.00782946673729367	0.051831801019924	0.0429332832112301	0.0937613316600238	0.0416835685158608	0.0687353671745366	0.0491337489945437
ATAD3B	0.0566397325518119	0.0610628736626296	0.0631118035627255	0.0560323340322839	0.0317192022068772	0.0512525609192734	0.0495206598836635	0.0718028516251622	0.0347278809794731	0.0461527848327354	0.0235987059359619	0.0171720669488708
ATAD3A	0.139732291149002	0.155344490361043	0.0956194032267036	0.0291228436284137	0.0459315736304049	0.0445821431764425	0.170050441388592	0.20130487862323	0.125398900708582	0.112650046044176	0.0623147160390637	0.0460401535335487
SSU72	0.659706254491291	0.554036422595214	0.626875376115816	0.669464101382282	0.604175807103481	0.68858792996103	0.720903649152522	0.755428278688432	0.80125883188582	0.536579073699699	0.511468253091405	0.463555743980544
AL645728.1	0.0123042161205568	0.0311852613638057	0.00953008977790746	0.0595882666091288	0.0168786881740366	0.0234272335776527	0.0153749900147253	0.0210256592087104	0.0186424121558851	0.0523845315618034	0.026592351157401	0.0103436393303825
FNDC10	0.012608127422625	0	0	0	0	0.000346652976810588	0.00100925458669163	0.000395720467360387	0.000555012809327236	0.000183563491307158	0	0.000318085346018795
AL691432.2	0.0785620354273099	0.0228394357839241	0.0729220799681164	0.122836422263129	0.114704711709084	0.0493555085919819	0.0257182760327511	0.0285047303811888	0.0250921504590931	0.0499448173794133	0.03769118801688	0.0266683874044786
MIB2	0.139044465172135	0.133122224117001	0.170892784979505	0.125229869614315	0.199925571546689	0.128897106452879	0.163539694432437	0.397898895244364	0.236346169792401	0.189386356303825	0.161723914722893	0.135109178895758
CDK11B	0.156668894608808	0.426835628070067	0.299398803358934	0.269622364144705	0.34259650667974	0.283460578605915	0.199568157838269	0.193417911382104	0.125284370276317	0.166710980162302	0.101107354677327	0.0794264424882515
FO704657.1	0.00120114243525815	0	0	0.000958160244927696	0.00162311348732582	0.00687136501049392	0.00536450227975862	0.00988186696811792	0.0102260709217628	0.0139026922813477	0.0124395823153665	0.00731733925533387
SLC35E2B	0.0535406712801281	0.126193092680685	0.126540880847177	0.169112846661488	0.114389964837475	0.0651927901780584	0.0376584682290188	0.0361569650692328	0.0255052318446766	0.0348093240277665	0.0309907217585438	0.0234458060641953
CDK11A	0.108727076130842	0.228401340917981	0.187797976212841	0.226281103408903	0.289295407517041	0.277677578902095	0.160428382263068	0.111423736871759	0.0938018934754334	0.156831678968391	0.0907469013835387	0.0793291525281338
SLC35E2A	0.0321107516060418	0.0265328733373036	0.0760013418889933	0.133710331207632	0.0281379795957519	0.0214629908604185	0.0132604920312527	0.0236550448000953	0.00929067826497041	0.0232249322804877	0.0156502222203822	0.0126631128116273
NADK	0.0718784312309829	0.206585211435349	0.118655427669989	0.0786641233760128	0.205285781613644	0.103075113482813	0.155733689698931	0.156570281143039	0.117921748855309	0.106964149307421	0.0615959532646307	0.061497999594048
GNB1	0.388122937907454	0.646357754217767	0.476863869599545	0.486359488480685	0.481159125329126	0.274334747365817	0.380528942901138	0.329546618206798	0.275957713531903	0.269077548771671	0.199210077629981	0.156071298358569
AL109917.1	0.00602217263842091	0	0.0249343465195827	0.00595759372155975	0.02494005744898	0.000884871774142927	0.00313060046209995	0.00114366831542861	0.0019757547640683	0.00295631622299653	0.0021527741232493	0.00236776510655577
CALML6	0	0	0	0.0124176990704584	0.0151453729087356	0.00104961431472012	0.000945746234397565	0.000488922240563289	0.000621720703745066	0.000791147953019504	0.000257556260416672	0.00127388963527257
TMEM52	0.00272644579825795	0.00553642396355352	0	0.0126533479224491	0.0434512499751942	0.0101171825370106	0.115399462048811	0.092047440562985	0.0924327669726824	0.0677921464596093	0.0586707489760946	0.0310025753532536
PRKCZ	0.0385501961822376	0	0.00349946325469364	0	0.00943277244638662	0.033082465834617	0.0135623358944896	0.01274139217161	0.0182358068423582	0.011685940758152	0.0151074079554044	0.0114542635094452
AL590822.2	0.00366848502398849	0	0	0	0	0.00164005508761783	0.00090324205721832	0.000241768695845265	0.000456208838332424	0.000363845176300423	0.00113581796167572	0.000206039138455431
FAAP20	0.489802165229316	0.46679880556353	0.405005314535344	0.395471325892445	0.454663463277696	0.4909363529436	0.489306804181853	0.494209147273941	0.457858479421359	0.413070704274161	0.33340325247849	0.319147992916801
SKI	0.0980588994207514	0.0482720975953315	0.0404148307337903	0.0261113199318037	0.064158348939263	0.0785489846629846	0.0385908382350899	0.026972515466072	0.0308017074411311	0.016998234159442	0.0210217960702883	0.0117302825250794
MORN1	0.0277301192103501	0.0118698430714852	0.0280284499682469	0.0158594181829432	0.0190922418317204	0.0157135791388299	0.0161946066480461	0.00968242015648234	0.012486044482385	0.00705872802426055	0.0106986371361893	0.00635151067022948
RER1	0.342301409716171	0.449006898321327	0.334922725689899	0.381696299743459	0.402880854872822	0.281179160606576	0.649814700689948	0.783779700410827	0.703226302693212	0.597779422244373	0.552149726104705	0.491554349325805
PEX10	0.095609616931181	0.0874532521701938	0.098641093836627	0.111126688418505	0.0436621868912514	0.0513029431436039	0.0700016756197141	0.0986685689881013	0.0910018417825402	0.0852851949440984	0.0688781422649334	0.0589687374396052
PLCH2	0.000588708278804423	0.00607717673269616	0	0.0098330176043024	0.0279668210472606	0.0105017610246395	0.00825540244533835	0.00170100887515606	0.000353088746690911	0	0.00151465399023785	0.000511474810377006
PANK4	0.0139509740128542	0.0371412432630704	0.0068793284134417	0.0429049119950904	0.0406403230373275	0.0263180287872132	0.023703258371602	0.016692044381119	0.0134019898334879	0.0202781554311855	0.00850097532505082	0.00688468506029641
HES5	0.000942260567894934	0	0	0	0.000723491882610974	0.0015776047416624	0.00185639468746396	0.0019168731327787	0.00262689954506638	0.00046072838149336	0.00528161346908191	0.00118232663810517
AL139246.5	0.0352059433128918	0.0323777038061712	0.0278519318992855	0.0725809031063128	0.128385593801538	0.136806371861645	0.0605314507691612	0.0743753846086155	0.108514272812083	0.161261911477238	0.134544785960125	0.0983155679467673
TNFRSF14-AS1	0.0074971382362896	0.0206651197539391	0.002905750603133	0.00997554308235567	0.0217578355545415	0.0219542378471842	0.0157626564291207	0.0247137372721402	0.029764258263719	0.0235313286687508	0.0320847113831686	0.0193639479247835
TNFRSF14	0.271276078615871	0.431822404816718	0.390221201476058	0.534664118104352	0.753727094929924	0.608756865160161	0.406157660072828	0.318777299955792	0.364079003488289	0.322377797211163	0.300000605830554	0.303049382921497
AL139246.3	0.00206343642874304	0	0.00732144872492875	0.0199009561962837	0.00742237719395682	0.0114315933086659	0.00437743706259472	0.00593736196397977	0.00617089047304567	0.0033022182343136	0.00643719746498868	0.00433334453683658
FAM213B	0.0347223891317703	0.0458327700629059	0.0359126276201995	0.0106152244244781	0.0201409890726887	0.0130878399404455	0.0379508055691767	0.0282901672701996	0.0332196360023841	0.0245487598762065	0.0182831973879974	0.0142183064753985
MMEL1	0.0114693268802644	0	0	0	0	0	0.00058764132073205	0.000615400939612131	0.000516481782424142	0.000249259265073397	0.00012848153523941	2.03502451393482e-05
TTC34	0.00854076750545487	0.00582679905872603	0.004461779385702	0.0180986434405936	0.00376039250321151	0.00858866422320587	0.00165270157509731	0.00126131379072834	0.0022761896727438	0.00257447155605354	0.00269886923532153	0.00465503961488927
LINC00982	0.0233238749346248	0	0	0	0	0.000316720420992166	0	0.000133677158312512	0.000135014498061877	0	0	0
MEGF6	0.0453174100146389	0.0527664196737214	0.0284763478251512	0.0495469734514287	0	0.0138806873436806	0.00519176899367146	0.00177944503116044	0.000161892752079235	0.00263503375111815	0	0.0031827886124181
TPRG1L	0.0168971713959258	0.0212195240149624	0.0262656952770377	0.0248576182710852	0.0093946236738388	0.0394514810499369	0.0446962486748216	0.0447056718658792	0.0550259477645075	0.0549265720828964	0.0424906798788057	0.0302717117790534
WRAP73	0.049030439033848	0.0876623783627661	0.053321547806196	0.0212473972675185	0.0462848700429613	0.0681626764731825	0.0415397227805363	0.0439865684570166	0.042038980352779	0.038713657868822	0.0246632359918048	0.0207426803716007
TP73	0	0	0	0	0	0.000554699914365984	0.000303324782586891	0.000522747004988234	0.000172452239312409	0	0.000724163898714351	0.000486255889873416
SMIM1	0.092351915394534	0	0.0781332939421727	0.00560754364443527	0.0395051178403348	0.0338762247944933	0.0325262919283056	0.0273857838429276	0.0327665764505267	0.0271146864865181	0.0443944724378708	0.0292289014357309
LRRC47	0.187650113629185	0.220141753006745	0.17694115552291	0.149083745958898	0.125921594681756	0.114704989089479	0.134862992667613	0.150988494502413	0.124625350593726	0.127293473290103	0.0942323015993864	0.0701539921552512
CEP104	0.0546645867893899	0.0715220785552244	0.113596970591276	0.104229266020186	0.112142983053862	0.0764935491659992	0.0515513554448323	0.0652069165972322	0.0472177834903861	0.0392086035766209	0.0277389310758969	0.0176040049404401
DFFB	0.0205063737287348	0.0180171752157111	0.00780079373849643	0.00497118982396145	0.00822327626738372	0.0175012249838776	0.0063133766251551	0.0119324220904374	0.00862482111947332	0.00991907732282276	0.00804883818153717	0.00613680910460445
C1orf174	0.122761474877798	0.163412234338469	0.151237480417249	0.110445537588165	0.19016866900719	0.119625745139633	0.118738000646525	0.117379058818664	0.0829966079451227	0.0799222181718217	0.0470297092241573	0.0408327863358499
NPHP4	0.00670116666123494	0.0250923579138506	0	0.00527851949429926	0.0114117121683022	0.00266061738466822	0.00641721487613843	0.00697493187518049	0.00399782348300928	0.00405578965259074	0.00355602363256821	0.00341393407812165
KCNAB2	0.294530606890773	0.0977446652250996	0.0996833889002009	0.089226899806811	0.0485363292423344	0.0743655333474537	0.0693089181382248	0.10034231800861	0.0684484443058838	0.0518991621190894	0.0338324003022	0.0338318749870674
RPL22	3.35948475008017	3.1146529970926	3.29016664365699	3.05500221501933	2.98713193371181	3.19748907425193	2.70465945833919	2.56863098309984	2.45435570968628	1.96784761648801	1.95959088301645	2.04914915860299
AL031847.1	0.000679076826340613	0	0	0	0	0	0.0016067185822632	0.00487766771150978	0.00323257911013244	0.00221107341526939	0.00242073311570051	0.00303801100529975
RNF207	0.00256640834009439	0	0	0.000293904136465069	0.000753809501115739	0.0055446377262174	0.00716982169152621	0.019919966241062	0.0141715965988793	0.0221173088248024	0.013096245485495	0.00797203445011224
ICMT	0.0575544152747328	0.112751261154664	0.0380976230724205	0.0173546826259989	0.0234802067157486	0.0366082237265537	0.120361556006582	0.139281877122501	0.0941788456155698	0.0609533073499985	0.0456993766778167	0.0356516162853802
ACOT7	0.180499233340481	0.260762276081861	0.107871412002703	0.0117271864826864	0.0103751081717067	0.0103474333238815	0.18990861425041	0.198142587128643	0.069434594346434	0.0322341528104209	0.0206894760995954	0.0111402466545338
AL031848.2	0.00714948683700747	0.0139222559312308	0	0	0.0100303582673941	0.00260493144725319	0.00598276235306212	0.00629209285116555	0.0072760632965239	0.0108149667293497	0.00732186844884678	0.00390500796534122
TNFRSF25	0.0150304188783888	0.023490918208168	0.00569538597023477	0.00486280578756664	0.000146208449646747	0.00547154725638261	0.00249522746555519	0.000660344143399562	0.00221812048260751	0.00079301763902863	0.00119383970682783	0.00362527644015216
NOL9	0.0637440771245691	0.125649321064264	0.109285170295623	0.150245281136766	0.109431008234508	0.0895810446900566	0.0647659947369325	0.063728978312602	0.0423882543002076	0.0637475652543508	0.0358983155764598	0.0316864755429032
ZBTB48	0.0570805435046549	0.0334475352578819	0.0569307842291849	0.102895843283387	0.123296939109223	0.0592066380137268	0.0391811690676413	0.0257020495666755	0.0259283926797367	0.0176712855529858	0.0206582628396762	0.0188260314306298
KLHL21	0.0197952332190813	0	0.0315527594793874	0.00512791938140277	0.0474916573839781	0.015535919627363	0.0413210697998114	0.0373449652137279	0.0405761914211286	0.0515476973977688	0.0432935922411677	0.0196285597454433
PHF13	0.0154089363721273	0.0977609401094209	0.0158237056843451	0.0152083969691943	0.0319014533067433	0.0142910475496663	0.0484800034116905	0.037829960409229	0.0334223512462271	0.0292833284641179	0.031153832682334	0.0183435862778817
THAP3	0.0585793404850868	0.104399892954503	0.0851952842417154	0.116019781532188	0.124134925894303	0.0461677597096416	0.0528908508401505	0.0612619949546887	0.0568136003604276	0.05071325726209	0.0467859117577851	0.0370991147395576
DNAJC11	0.0452261004695378	0.0556048672468119	0.0539113659951796	0.0300301331357828	0.0420857971980487	0.043925596531865	0.0337789385155417	0.0483175776247652	0.0304527694521353	0.0457749485536259	0.0232749035859212	0.0170472511153841
CAMTA1-DT	0.00246416472771169	0	0	0.00058772191866796	0	0.00239142375961591	0.000894869063327049	0.00218499494728593	0.00140737153351445	0.00590343004215176	0.0018665266489835	0.00272843015966018
CAMTA1	0.612390159761354	0.633875430978666	0.540216503345132	0.61553308771802	0.507683744710963	0.524112592067289	0.577719906704029	0.564495170205393	0.522884861165021	0.37821374818552	0.38493623860442	0.307535137729532
VAMP3	0.222631690437228	0.233375978848989	0.231944679692962	0.180985850665203	0.189485426557074	0.175494536648028	0.191413267574164	0.222978465937435	0.219151825424537	0.241958634199193	0.216384731031814	0.163711356933522
PER3	0.0131723998790548	0.0216676373946841	0	0.000375559705731607	0.00551513200024686	0.0105372292211442	0.00248979586845025	0.00349359801072048	0.00229414158897576	0.00443359941269078	0.00363432029490904	0.00561957801905699
PARK7	1.19878518527054	1.29473577290514	1.24365727933825	1.16916211752685	0.967077419318209	0.968725777366032	1.29739978184069	1.36165099553854	1.28372394080628	0.956768519085008	0.887973895255773	0.819544357555483
ERRFI1	0.000310515112284428	0.00202059008935653	0	0	0	0.00126000821308816	0.00279936093776341	0.00156228024100657	0.00151265719747842	0.00156929518223325	0.00167554154109973	0.000521271893466303
RERE	0.260225734349037	0.255672941129069	0.350256482651232	0.430294734800203	0.330374195386248	0.255682281512979	0.100623649902779	0.0748160890725427	0.0540785557680954	0.0996398536655935	0.057141386838562	0.0553352008303522
ENO1	2.4120280557287	1.83654267917998	1.79830484593945	0.984702174423015	0.764562609959268	0.870120801193566	1.43183365776136	1.82469389386673	1.42054743749112	0.940602735374186	0.741134798735032	0.56104565376207
ENO1-AS1	0.0390172904869555	0.00202059008935653	0.021107478348582	0.0195413404575872	0.0073888713884278	0.026041486773517	0.0106095363726429	0.010443388775843	0.0133023849828227	0.0186613151029983	0.0167914781935825	0.012782959759704
SLC2A5	0.0920070849047423	0.184697980450631	0.180851243866618	0.126716866281535	0.00424513648154534	0.0287568195622442	0.039460653835107	0.0505353724827238	0.0368117136272578	0.069781158249173	0.034894608014273	0.034287523572679
GPR157	0.00604588414664924	0	0	0.00130265779572332	0.000453969746173736	0.0060991548438961	0.00387623687819142	0.00779339663267909	0.00739505563377928	0.00388646131799359	0.00533574455060303	0.00301466255874813
H6PD	0.039480671772272	0.0269104543713893	0.0315240783908704	0.0633700442349449	0.0411054866546853	0.0516582850700483	0.0237725455726383	0.0227032299499739	0.0190639620079413	0.0293047057467729	0.0139057773127946	0.0118253529834743
SPSB1	0.0136632213290396	0.0343536837509526	0.0101887035069401	0.0248969982717933	0.0230084697421399	0.0222815480195736	0.0334177377337269	0.0403118006104769	0.0349715132553696	0.0642763725164602	0.0461406208861924	0.029166318318598
SLC25A33	0.176858379998827	0.123552061338799	0.0813202260697131	0.120276090905092	0.246376246744758	0.187245300102378	0.227334039132535	0.283936967882466	0.245613563649166	0.0976861416237968	0.103622258447341	0.071262108178507
TMEM201	0.0311482863590301	0.090315022457385	0.0185227864123279	0.0105559771785645	0.0252262135435939	0.00711417814729222	0.0203245592934084	0.0163731010139383	0.00845180133305926	0.00576976799545707	0.00423925063794761	0.00288674063487684
PIK3CD	0.0493348467047092	0.294884257897189	0.183817645557121	0.296252157263228	0.165179630045746	0.0832653680444217	0.0425820145521473	0.00705367967780605	0.00218165967326895	0.00812079013542816	0.0037713658687774	0.00723274498170898
PIK3CD-AS1	0.00304059580057451	0.0188622974383147	0.00467832295476479	0.00811284971442123	0.0256703430066908	0.00687500745414346	0.0043541251941437	0.000345609501342115	2.53046112176344e-05	0	0	0
PIK3CD-AS2	0.019110993458249	0.0139883177821708	0.00767103174658203	0.0205591615682217	0.0116247941406022	0.0163217945266972	0.0852860665621765	0.0988461159774123	0.092048133402961	0.0731322393460141	0.0824502240345681	0.0679285489424322
CLSTN1	0.127560795404987	0.231118497315396	0.234440738560268	0.156560346923497	0.163320334566271	0.0821750909501044	0.138084223450734	0.123960709043434	0.0922257002432601	0.136527148391929	0.0787551234910321	0.0655344463588161
CTNNBIP1	0.216123713727727	0.250644252446722	0.265317570231312	0.150508045201041	0.129103729250742	0.0480868675325594	0.137704912074929	0.137441903560083	0.09625782617308	0.074841118343813	0.0553735480103504	0.0422043455056003
LZIC	0.141408016266635	0.223025361130751	0.244917487276617	0.232316252042895	0.209992498698895	0.0847130667243551	0.0896664107258622	0.134290309291013	0.0699202217336326	0.0448010253809295	0.0348000019455919	0.0271858403414508
NMNAT1	0.0303893554275673	0.0177620650698446	0.00609403146894153	0.029087893648322	0.0211304293675725	0.0245677500385189	0.0104294544372426	0.0119825072845894	0.0088538203884634	0.0105787562057881	0.00585502955296067	0.00649447324852875
RBP7	0.000285651950240046	0.0050011131667543	0	0	0.00047588908875452	0.00499619618057744	0	0.000331008898931893	0.000479400351111148	0.00894616341485759	0.000886726402176407	0.00294535648261712
UBE4B	0.0936545990877466	0.0944241038281693	0.0848870983087658	0.0965909058049922	0.118042506014932	0.0962892468591944	0.110487557731996	0.115160885650427	0.118184512837341	0.107589724667731	0.0899700260130319	0.0760243455229725
KIF1B	0.0337855135411213	0.0262882884337071	0.0314386762281552	0.0253735322194891	0.022844089900384	0.0206013408909622	0.0257904582864708	0.052547224128841	0.0345657945519121	0.0484624234605793	0.0247133168696639	0.0183316911384986
PGD	0.507340905250592	0.31888382133976	0.310940761847979	0.177108755499235	0.246003480550875	0.100182079200241	0.269550185758711	0.287488334564248	0.195066118270745	0.164475009452072	0.116586661545822	0.103481753886816
CENPS-CORT	0.00703682182023413	0.0138165240856611	0.00751460947931887	0.000669647740102361	0.0042977545952556	0.00339756781842486	0.0150844168659431	0.010473943013571	0.00240872953410884	0.00302362484209486	0.000880682087644157	0.00113621031835488
CENPS	0.0793656406483334	0.220526665858319	0.0790450002897395	0.0123884049750857	0.0198470759055747	0.0560558232336634	0.116404778032215	0.170455775494294	0.0474660234658801	0.0252170756075107	0.0189114019093196	0.0158877720317631
DFFA	0.200879749198816	0.169252000595301	0.268921883635993	0.193756852527431	0.132894106950735	0.11471836605047	0.131154635979794	0.151261038658958	0.119589760067645	0.0785663906651647	0.0513143295722031	0.0424392171509691
PEX14	0.0477599185163214	0.0486879326837258	0.0327281143593597	0.0573161274621101	0.0559721759635315	0.0490331953347636	0.047485587520187	0.0578521910042024	0.0428775614480234	0.0313544262070751	0.0314289786190017	0.026361681351267
CASZ1	0.0173408487384852	0.0564932902835032	0.0333079070261089	0.037355041383732	0.0519527230081447	0.0842751248708119	0.011127075810761	0.0109218233145956	0.00640839774296378	0.00718987297166793	0.00923916511001409	0.00641633060981936
TARDBP	0.34492274881353	0.573900892114743	0.467987883344718	0.480041636077578	0.544741768743644	0.285454845979632	0.251759972030825	0.195350308708782	0.152555690290251	0.183845676015636	0.135901531749676	0.10760057912228
AL109811.3	0.00666660935662877	0	0.0304225147488818	0	0.0374341274554066	0.00860195940184054	0.00198615126757291	0.00190529693077767	0.00243684941637747	0.0031040037487598	0.00112388223820471	0.00184957664958666
SRM	0.656359000105883	0.340776208734885	0.65214126530283	0.168046869120146	0.212555048290012	0.330988805899955	1.24354824787159	1.42129946279071	1.41479243832455	0.979120049255477	0.808650965464809	0.754792519669603
EXOSC10	0.106125968773543	0.215896441153815	0.153886180481687	0.113725428670191	0.062003621885283	0.0864630672926697	0.0945951147197986	0.109087124014474	0.0594000771455308	0.0734002696116397	0.0455416949770151	0.0384957130365037
MTOR	0.0366856224531661	0.0401579052695181	0.0503322669468097	0.0316779923550967	0.0417315140442907	0.0322088867223719	0.0267845350145722	0.02881589840405	0.0210410031104528	0.0295977339052262	0.0141640437378259	0.0132459898077244
UBIAD1	0.0752706323216725	0.0782109132316877	0.0839083215454318	0.116381385629576	0.121370519468173	0.131077818939666	0.0974143626467801	0.109976962755434	0.111753723122776	0.0614586072858101	0.054056145896895	0.0451670310734717
FBXO2	0.00113088057287443	0.00680079497063688	0	0.00291918560097011	0.0043411882141824	0.0271356559870775	0.0280696258977116	0.0216398625833397	0.0380476800062357	0.0170681902052601	0.0245826279653498	0.0189779212603777
FBXO44	0.0586746463961002	0.0425667615969327	0.0300450510005778	0.112163152155981	0.0656993406318711	0.111693474435795	0.0226717330035535	0.0268372329131453	0.0296308155631904	0.0279555912362604	0.0313910188602442	0.0344483401255311
FBXO6	0.0539367759487761	0.00410601302156495	0.0324213640520828	0.0810147860903555	0.0508379795781008	0.0606743448006052	0.0524664013453115	0.0641395578309917	0.0617163977423802	0.0863983115234289	0.0649694361851678	0.0530180762157067
MAD2L2	0.31726748259473	1.40258597129235	0.58952393703763	0.542821615668173	0.548265662066355	0.173315152185454	0.733524830812125	0.4690209727931	0.263675649657409	0.203928914726831	0.18307098888935	0.155007254034626
DRAXIN	0.00406770079115539	0.0347925724690596	0.0133094944534693	0.00517602178375213	0.0137033099237995	0.00112625417224309	0.0198477422280652	0.000188369226221101	0	0.00473891863502869	0	0.000540977296514919
AGTRAP	0.17488237975756	0.0985490710442201	0.0941901497119609	0.0442823127917884	0.0298036807664768	0.0570956895690646	0.0929783846591904	0.148132190162988	0.103705406918215	0.134562653458809	0.0797540850409274	0.0755913552086957
C1orf167	0.000457932665524885	0	0.00256600412997635	0.000669647740102361	0	0.00301708144278113	0.00519227544555405	0.0058953551226707	0.00630254704322595	0.014321918418827	0.0123499289091236	0.00878708704478378
MTHFR	0.0435820209079536	0.0205470691914596	0.110619671813666	0.0876034233897678	0.0674129619481439	0.081041479723982	0.0424850137081603	0.0473784833025262	0.0496824118741448	0.119790514232179	0.0687353482370124	0.0476056414188525
CLCN6	0.0275823088351439	0.0389005530336064	0.0299593842491755	0.0443488633969954	0.0435440725046985	0.0562588489481486	0.0220446347060557	0.0140736876979647	0.0129203222680615	0.0291539595200464	0.0186536664814232	0.0136369493944981
KIAA2013	0.0523954425399927	0.105400219886748	0.144936179493013	0.10402910038937	0.192207212588495	0.0878476869848434	0.158215909829677	0.163189414883845	0.151720405894942	0.19077488650067	0.120095378107407	0.103016113555554
PLOD1	0.026709208692087	0.01731539499666	0.00383190387000221	0.00608164246571751	0.00848848585896201	0.0164794062492157	0.0526981577209438	0.081843822139748	0.0623148520785165	0.0679670414608319	0.0510788937696812	0.0371788949320678
MFN2	0.039982802974086	0.023181004858024	0.0367664156502719	0.0285904117766743	0.0415250936196054	0.0308883149551471	0.0405374915857312	0.036350891161008	0.0249342973669969	0.0272449631242682	0.0129732004685389	0.0155288811314154
MIIP	0.119898021460426	0.09376449197129	0.0832941212412877	0.0969677762539113	0.237810063180635	0.170183879657685	0.0877767140144431	0.125754377727057	0.0924501399832845	0.100844995579624	0.0693078791668111	0.0625830476599583
TNFRSF1B	0.0418002871232227	0.0220067442166674	0.0461076014304732	0.0271772455704407	0.0190005121860228	0.120911498100592	0.00955085581179213	0.00609732619243139	0.00269965559572033	0.00908369449688777	0.0027977390450272	0.00742749327354588
VPS13D	0.0352591072284706	0.0483103079974387	0.0693557929563677	0.0574151289243272	0.0481904854403354	0.0607372280519046	0.0243149184455206	0.011896921040955	0.013499585551142	0.0336753484776466	0.0177118517751272	0.0203421086241966
DHRS3	0.0122254948594458	0.015526863070409	0.00929241553337035	0.0153261954768663	0.0133808438383755	0.00303448557879032	0.000911399907219615	0.000567416325931528	0.00108642080816821	0	0.000175220376867931	0.000157982590716759
LRRC38	0	0.0278193796955066	0.0167434395947917	0.0232888122143788	0.0454731571720555	0.00014480093430012	0.0117970767322469	0.000571299256491438	9.64979555312799e-05	0	0	0
PRDM2	0.184249827514107	0.625181111343584	0.395938955293221	0.767126723128464	0.698093705000398	0.835358212511807	0.260136488396484	0.149770389428109	0.166283658300704	0.225568918063041	0.168075954420579	0.174518541441022
KAZN	0.00459951223939074	0.010330735454167	0.00426875310986999	0.012972647400376	0.0046386575428828	0.000621537250011393	0.00195988441130812	0.00118245598156764	0.00188823654851647	0.00393501568280312	0.00198807045687543	0.00144845884674403
EFHD2	0.224970084507353	0.206536618816632	0.183853349578095	0.157751348083335	0.224066181977424	0.207942968801505	0.188261595991263	0.210763752265564	0.159760268897379	0.122286539677844	0.11129566593605	0.0856069936198255
CASP9	0.0259225822421533	0	0.035388800368589	0.0120385554061987	0.0544187381081765	0.0441895891833954	0.0342757047154528	0.0368669322364107	0.0273501039684258	0.0185627255330446	0.0142007815551018	0.00900205961868159
DNAJC16	0.0438830940049299	0.0256665769352098	0.0954839956158794	0.0399477193818733	0.0488571446397731	0.0525207690589332	0.0263182851391423	0.0222859040095302	0.0277091275579733	0.0334917214930722	0.0212560357720306	0.0198142710552566
AGMAT	0.00712619643308871	0.00523576482273083	0	0.00851500983870572	0.0189682705526852	0.0255661388397932	0.0363439387442275	0.0633723036686995	0.0453819553374899	0.0654730830355024	0.029303887845792	0.0295234367201174
DDI2	0.0359755629218351	0.0389436212378397	0.0635951968556764	0.0761361091332027	0.0973433561728489	0.0980327236169504	0.0332504357912158	0.0284632226282148	0.0259749094252746	0.0515101460026013	0.0291521608850802	0.0204933372784818
PLEKHM2	0.0654623528361738	0.0593690752705794	0.121315209554672	0.0987276938887573	0.198783895370071	0.133618123333576	0.0681041917864793	0.043661650371257	0.0444380935212947	0.0762627215394982	0.0465669216335288	0.0349616793233898
FBLIM1	0.00459726381284788	0.0300100043202411	0.00374711348971026	0	0.0203553144682489	0.0107265285751296	0.00129448665049358	0.000677691834743622	0.000509436890201825	0.00110099797284862	0.000783130452869239	0.00314031948703379
UQCRHL	0.0412422476324919	0.00743502770252637	0.0632569427080686	0.0383207562980193	0.0236547238390613	0.0406350109297183	0.0174679522104251	0.00917406638074747	0.008082255192537	0.0162201791302894	0.0102888430285207	0.00992408411607076
AL450998.2	0.11382691947404	0.0673798378286786	0.0508047071893095	0.131518186595705	0.131211007156742	0.0722166218369628	0.0544977758192399	0.053904342790467	0.0451390959102543	0.074750112776372	0.0552701054327992	0.0344269640723877
SPEN	0.166203851318159	0.161414384101161	0.159481522310657	0.26522543259328	0.200887185985219	0.163555955012658	0.144931392821885	0.140268652051874	0.0994580055088985	0.178398740381784	0.0998460492080664	0.0862533121968637
ZBTB17	0.0748415629109579	0.084101911203466	0.0886566672827885	0.114896893833554	0.0998226702903918	0.0846431030041817	0.0478973826744869	0.0453773194244267	0.0336639206741893	0.0545550310305601	0.0249837546023871	0.0208311858857137
ARHGEF19	0.0345535156985794	0.0129589538930497	0.0243634348133795	0.0155877258640779	0.0224864161937989	0.0264282209452357	0.0298309939569326	0.0281989363712642	0.0314426944724595	0.028037306937853	0.018450571681102	0.0150595813988472
CPLANE2	0.00224611321573635	0	0	0.00507978883542854	0	0.0017967535704167	0.00205275721418199	0.0061635626255898	0.00321882580446173	0.00497714100432025	0.00177871133172383	0.00101500424975328
FBXO42	0.071140112914903	0.0723813193381732	0.124867441303801	0.10554251627939	0.170193019515887	0.0981949912789481	0.0394900765751522	0.0463357138523517	0.0345354646276106	0.0374424349223727	0.0380719976547263	0.035655443088838
SZRD1	0.23461441763351	0.38338568648488	0.327233628730114	0.385697667426717	0.352993108591297	0.318363051766045	0.188784787521617	0.16829123540713	0.151748522272531	0.131978778504269	0.107173510781592	0.0893529603942637
NECAP2	0.21439691404705	0.268039716274189	0.340016405458769	0.524253591184409	0.470077294462255	0.467228155473287	0.204245488696274	0.180575791305541	0.148339906465507	0.271529546162024	0.188762918698982	0.184383078326139
LINC01772	0.00381258167745122	0	0.0127447732574155	0.00406273224202759	0.00234791495713181	0.0188850435978349	0.00413543794786124	0.0035322789576138	0.00315776133036918	0.00894956379237395	0.004934491744479	0.00388782382845569
AL137802.2	0.0204248074935095	0.0333452190386529	0	0.00064502326507692	0.0138852440155581	0.00447543292205091	0.0112930082092862	0.0157422365300351	0.0113691071531888	0.0300174863283253	0.0183288735448273	0.0172208760141412
NBPF1	0.0217910505342751	0	0.00914436259914226	0.00316647351894998	0.00604513374964849	0.0120970710261077	0.00703434841091249	0.0137932537063671	0.00843625754070011	0.0121151548689522	0.0038034618997361	0.00756180535947594
CROCC	0.0373829620108279	0.00354178503424979	0.0171569996346439	0.0451978002332951	0.01247873409163	0.0172692923333404	0.00892046827447257	0.0134941112987313	0.00851685803075486	0.0255150835064028	0.0100166202414975	0.0118601709298911
BX284668.5	0.0926792264340675	0.0179024317591613	0.016222852378308	0.0236507456748725	0.0201415981538013	0.0594135861987652	0.0683031680102605	0.0732118065508545	0.062432925626662	0.123901666298264	0.0891793241722306	0.0825133699273619
BX284668.6	0.0180142224987735	0.0268048033485538	0.0138037003840292	0.0396708881927332	0.033552063511975	0.0186076420662432	0.00935422192083027	0.0130585534651808	0.00700714195005328	0.0337212865822927	0.0170223671629928	0.0123138282876707
MFAP2	0.0476768958431259	0	0	0.0004529113786482	0	0.00142468936779401	0.00272255697695727	0.00349983931118941	0.0009151956122983	0.00460488766430681	0.00347237703855487	0.0024483558938769
ATP13A2	0.0714195781881519	0.168807631746529	0.0910950212315533	0.0911346540937436	0.0137383908979495	0.0290416760957413	0.0402131412414344	0.0437763010583354	0.0430995596181341	0.0561907594446093	0.0275196047551376	0.0256280507547997
SDHB	0.418896175608798	0.47442346123208	0.444020041900703	0.333805378383507	0.337060426398284	0.360441725205836	0.449535410030645	0.617813952329056	0.506891634337679	0.300180234053786	0.250352903592569	0.192362921916191
PADI4	0.153057233151141	0.0573061426280142	0.101092872734547	0.0395518835189935	0.153497435917081	0.0157420413861511	0.011940643534135	0.00407516947702467	0.00228930465328493	0.0100406636366804	0.00717338578578626	0.00644257209957242
RCC2	0.250798975272111	0.327714884068654	0.317106143090581	0.295772635014028	0.266442406094789	0.106545733233973	0.194574319753447	0.175207813476351	0.0785744760231218	0.132239460406908	0.0667605684426374	0.0478634503287942
ALDH4A1	0.0226710572589675	0.0330874425114387	0.0454277694260852	0.0096341185137788	0.00711385248512877	0.00769087063432593	0.0200023243120917	0.0261513853447853	0.0113268632883967	0.0116378736035026	0.00598102843041899	0.00464009591378379
IFFO2	0.0211312138180411	0	0.0102055149194733	0	0.0131639521023254	0.0150043712424289	0.0184181567132376	0.0346098389046519	0.027800081320295	0.0259544794187045	0.0239131100536279	0.0117055090319414
UBR4	0.0929749256624291	0.0512714243523587	0.115351919516025	0.10468299983915	0.123955131108455	0.130276301847699	0.072587842760979	0.0671680960809895	0.0568193759312747	0.0961518464778461	0.0437034581369705	0.0334683394015285
AL035413.1	0.00906718724852949	0.00386591644312233	0.0117160465682463	0.0057658257710383	0.0110257154830426	0.00420524616040044	0.0144788586895461	0.0141700754210381	0.0185254444806212	0.0210770299250764	0.0196408014684946	0.0157588147502769
EMC1	0.0457494180091534	0.0354937445782402	0.0439663940807452	0.0271226411418493	0.0426032879705165	0.0360627759369502	0.0494369715298055	0.0750844394999301	0.0570172674177393	0.068904160025779	0.0374482227108824	0.032008067790838
MRTO4	0.201631992462827	0.246207401250595	0.235593627758666	0.132914461307762	0.124191035354588	0.181210501050104	0.181369953428517	0.278116644105296	0.171428407728944	0.101935156688475	0.068017215732202	0.0544187960722654
AKR7A2	0.441294822557855	0.504384125989842	0.339959515099776	0.167707972598395	0.161998331783239	0.145040319683087	0.271509995160138	0.271627245810272	0.16580668356564	0.122021100616132	0.0957669482632766	0.0980253837787761
PQLC2	0.0204030558113322	0.0153047549215949	0.0135343420685754	0.0251761315611489	0.0201188767290103	0.0178839843524301	0.0284523296466833	0.0353297765096223	0.0281642905176257	0.0241204880124553	0.0272112645312732	0.0174294413957273
CAPZB	0.8815110383385	1.13041355178208	0.810413769956255	0.769603877998373	0.770322912389489	0.76058781766155	0.557889360117104	0.528504909646693	0.423709356277516	0.324732408352916	0.272032043370137	0.242130255893475
MINOS1	0.731147268248559	0.826105963220893	0.781027829863906	0.470327561498459	0.549348259094869	0.613734263644912	0.950663837954272	1.18893543525677	1.02189959888709	0.733576296845702	0.654716363852843	0.553362179138803
NBL1	0.238509106196219	0.00643255742901351	0.00333345420202482	0.00289132236378507	0.00633492443817573	0.00600143210943022	0.00787307847548304	0.0017336510783842	0.00316878962546018	0.00624657730860369	0.000438899788775645	0.000669003265515434
TMCO4	0.0237761429693094	0.0578891029290991	0.0337029457654603	0.0379873337053422	0.0338152390432293	0.0376053646062486	0.0237649517576193	0.0371342721171561	0.0244675487810406	0.0371863358214168	0.0254809700270289	0.0148187721367391
OTUD3	0.0225739306840595	0.0588820423397604	0.0256361144376432	0.0166898812908498	0.0332484142787949	0.0218264741805373	0.0291282677777684	0.022712130088687	0.0163662598175092	0.0147037767930069	0.0117195995200566	0.00789517677404118
PLA2G2D	0.00119779290675902	0	0	0.00120502848808444	0.00996108788862226	0.00506320963339258	0.00318839515089032	0.00426138272671001	0.00433450027727728	0.0182400139866939	0.0283619625079536	0.0194467104027401
MUL1	0.0873471158579361	0.0665972947679147	0.148779054989421	0.0759744580958934	0.154475797366122	0.139651125801745	0.106589257470501	0.127485730895917	0.0994895580724877	0.115042829295515	0.0894236480648895	0.0704649888261922
CDA	0.0121761786093721	0	0	0.0344468270184472	0	0.00457357612525709	0.00413762928259313	0.0869118638588165	0.0433697179016139	0.00768569272498193	0.0133762911857786	0.00957345382233188
PINK1	0.0463457641172325	0.0295392740892812	0.0504842516501382	0.0897304781219445	0.0464487448783371	0.0381462495243053	0.089413439271507	0.0743984054840986	0.114191793429413	0.14979042868247	0.098081413013458	0.0969105576801132
PINK1-AS	0.00471996106594864	0.00809772208478411	0	0.00971069972934958	0.000479058568050605	0.00259435917056936	0.00557298858218374	0.00593851828950766	0.00439708263515236	0.0131058262273769	0.00756801618326001	0.00652856683769045
DDOST	0.648421836695964	0.529537623020872	0.622309044019731	0.523636294299295	0.423187358444825	0.385561004273533	1.09803775094025	1.06718259220607	1.16969716134996	1.31858186428049	1.08289311155419	1.05957679518343
KIF17	0.00712118784345912	0.00634639589087531	0.0107283202745629	0	0	0.000410769562000928	0.00148258558921134	0.000186649055892588	2.2538442328861e-05	0.00361291647944634	0	0
HP1BP3	0.525884862200039	1.06511731085863	0.558478271053963	0.576239945953827	0.453381452596979	0.492763929998879	0.542773358942698	0.577173599115063	0.360809943821686	0.459577274045455	0.356725496609139	0.325936363071584
EIF4G3	0.136616276589525	0.132911771994858	0.0826576742247502	0.100506634538723	0.128790217516679	0.0821378325279501	0.0904711296488395	0.103666762865875	0.103477833859184	0.0956809846092981	0.0603547648100576	0.052732914498735
ECE1	0.012284120140225	0.00856708535908637	0.0280373844695521	0.0204187635748646	0.0228695261148155	0.113258221543287	0.104238481115848	0.129847752501157	0.132426483203762	0.228907320251692	0.137599950995877	0.108114282443708
AL031728.1	0	0	0	0	0.000182814354360962	0.00752275729261081	0.000689755470108572	0.00291128121553212	0.00170593496302727	0.00246345178443163	0.00459179537166535	0.00143852384546977
USP48	0.26757547202377	0.346707203736908	0.282213613190454	0.200009601697001	0.212219287480809	0.181842539840676	0.228902156269635	0.260963376567824	0.219463807119091	0.234370102748973	0.18924643963542	0.143431122436093
LDLRAD2	0.012763859843179	0	0.00684055318474589	0	0.00375161806947851	0.00155238611870869	0.00354507985017411	0.0083049285482731	0.00707353473965611	0.00630925286388725	0.003200622121351	0.00186129411868525
HSPG2	0.0440142574045819	0	0	0.0128522861419632	0.0169984903292598	0.00342399488676675	0.00250499344825433	0.00358494208054619	0.00393843033456604	0.0377285502058946	0.00417704880706647	0.0116137904841575
LINC01635	0.00905604491305808	0.00733852375853688	0.0251971760410578	0.0004529113786482	0.00122217301985142	0.00970337767802392	0.0134627498976444	0.0189630523546598	0.0157374683581939	0.0336097440240993	0.0220218185245184	0.0194846455661409
CDC42	1.44099530224598	1.42653513197977	1.52905822077151	1.71237335677255	1.67570802542806	1.53043090875556	1.05330538113621	1.10808446045277	1.01001084741574	1.23344588225929	0.985751280697645	0.924618405534167
WNT4	0.000317493561198941	0	0	0.000664451299917698	0.000453969746173736	0.000692234312637775	0.00659056615549268	0.00309476138671435	0.00446003328250254	0.00562968863594096	0.00715735921361753	0.00427506117746559
ZBTB40	0.0223127003167149	0.0196132328066114	0.002905750603133	0.0325208681957453	0.0322147654658052	0.0328269542696279	0.0318988221903829	0.0321187517862329	0.0361435991275237	0.0505250926312083	0.0392495387540552	0.0260255904653702
C1QB	0.00550045479844682	0	0	0	0.0520142087978388	0.0193468367221624	0.00966217272828173	0.00264221290764945	0.00420868935162373	0.0372808310845035	0.00706418489113953	0.00901948201775787
KDM1A	0.134861243430091	0.179903755474974	0.125668462437586	0.181879844272834	0.0898909710256551	0.0399135024598669	0.0708718979492711	0.0896744562671174	0.0509522368407941	0.0574902093455534	0.0263280192304309	0.026005976942462
LUZP1	0.282082741416984	0.267394706161456	0.23842466462075	0.207501689145381	0.129383836792152	0.0512934433339502	0.108017954004784	0.0667633618144216	0.0762761200081176	0.0739467339925548	0.0592164396533607	0.0437329303885301
LINC01355	0.0126751848536239	0.0284054311934792	0.0358791051285591	0.0483933510041493	0.0161678707482916	0.0125306869036871	0.0129629949587391	0.00450075413414388	0.00219246352199758	0.00536135133897467	0.000712625657219722	0.00138391074869928
HNRNPR	0.801257136776845	1.33025847136889	0.986732813164706	0.8812936776174	0.839382341421399	0.689231833992711	0.729288188591317	0.643150829531498	0.423139443971546	0.399660684097174	0.284316935582707	0.258359790364834
ZNF436	0.00530752463299563	0	0.00907158958802214	0.00492338452261271	0.000183291848791494	0.00272018747666959	0.000865596499550966	0.00216856562072167	0.00185570524173497	0.00177188347760054	0.00112639528116123	0.0018427756940203
ZNF436-AS1	0.0840276708417382	0.0338578428021203	0.145869648113208	0.124009840531197	0.0217367248582768	0.0143849498509794	0.00867364192012403	0.00826919248664806	0.0110304836184939	0.0166991959690561	0.0133714832060575	0.00751685011171297
TCEA3	0.0043113930127832	0.00728452592895572	0	0.00293627875956899	0.000616754779355288	0.0013059658266657	0.0235106905297438	0.0273405199246705	0.0217873625877738	0.028728854239333	0.0241646337358273	0.0198628612205202
E2F2	0.0149753109462532	0.731306868939436	0.129901184566175	0.152352834078944	0.106087241299459	0.00413619387800795	0.292853110895496	0.143436503802956	0.0219559889585914	0.0390415160382625	0.0126305928720579	0.00528924848096895
ID3	0.0811354877542348	0.671218253106767	0.496254610491983	1.45149711412776	0.923857605527977	0.422221741562586	0.427201662545206	0.218692568317591	0.35119088838423	0.0882033119917382	0.173318775326249	0.0510875576407439
MDS2	0	0.00867606663878938	0.037299774446502	0.00456096660613622	0.00371495743678445	0.0357373396469384	0.0107123434941959	0.0120738356779382	0.0122340880935426	0.0167318660910471	0.00782572095994066	0.0103527321958414
RPL11	4.31793238007698	3.89308758806003	4.12274112540733	4.09692052072124	4.00703504570185	4.31064624724834	3.69024110725084	3.60723785517448	3.48638305617563	2.99430625852721	3.00849593797385	3.12153324729334
ELOA	0.089252258870805	0.290969409317431	0.326916414274228	0.42737553368793	0.323452829047326	0.172468648949242	0.184773019081752	0.180118170106672	0.177595164538259	0.185446229885384	0.151616504805546	0.107569783832922
ELOA-AS1	0.0381774534633636	0	0.0257235091264578	0.0116621994148266	0.0234085446547797	0.0145004763467383	0.0273200825713258	0.0342328291118047	0.0377225025971018	0.0250987519264442	0.0256051153666825	0.0201340484687455
PITHD1	0.383459422328503	0.483256187777644	0.39411435258667	0.28122428959646	0.288846321476003	0.32525847286038	0.283976220726871	0.245382312668947	0.207615181899856	0.155086328085704	0.154527392928868	0.122365947232492
LYPLA2	0.147014164537269	0.164221424400579	0.203594540144353	0.177347819263888	0.161490218761094	0.137905572765616	0.153830483994434	0.185622810766482	0.151160615078019	0.134345483195131	0.0950677165436818	0.0814612003829699
GALE	0.0432671594375299	0.0159798207460545	0.00637714976406977	0.0049743637250795	0.00453619312198189	0.0180736916487234	0.0540501444643501	0.0976888283369322	0.0597851139777712	0.0403534863987687	0.0281687174445051	0.0271684031246586
HMGCL	0.0509789484295654	0.0626431078448487	0.0391053467206828	0.0613778801581692	0.0685942687789835	0.0560620841902539	0.037167835328108	0.0456153052680472	0.0263228414485637	0.0279844964784805	0.0224833624895636	0.0225314048348871
FUCA1	0.0404107081622074	0.0307057786809496	0.0216352651275171	0.0195179760321688	0.0954327594947962	0.0369359876954992	0.102477306245602	0.107829774795781	0.143146539943179	0.11475100961441	0.0919882462696099	0.0807645132465644
CNR2	0.00210344040679169	0	0.00467832295476479	0.0147776272754935	0.0600418941695616	0.139648794714954	0.0100388511493353	0.00152676590269625	0.000472012326007879	0.00373379960047301	0.000251473428192584	0.0155209372833907
PNRC2	0.669640250608534	0.928581778597456	0.663395141486162	0.766660096038755	0.801154559049015	0.561108838748073	0.376372229372026	0.30132362496805	0.165286738135043	0.226624608511396	0.153235928496958	0.158220359528649
SRSF10	0.785168096365604	1.71559913223975	1.16072749765674	1.24438694333116	1.14855280799974	0.941654651528578	0.899753955393794	0.659387209220417	0.373333835638937	0.550446597987736	0.319917733914713	0.29065089086807
IFNLR1	0.00189333940239363	0.0104994176076055	0.00256600412997635	0.0141026087823044	0.023405984799448	0.0297728691506861	0.0299924461271956	0.036352383936223	0.0353709800567436	0.0433115833507938	0.0326356550963399	0.0248935554727379
STPG1	0.0207995677594429	0.011463645953923	0.0265522842752837	0.00156028544304564	0.0160268184090462	0.0172139493881999	0.00968930465740005	0.0216209600269668	0.0126948201407284	0.0138841780110983	0.0122059100669362	0.00598521713892591
NIPAL3	0.0506905482759965	0.0485173212887495	0.0930349666556782	0.0592038283182338	0.0840972688360173	0.0593141401014921	0.0479145178522839	0.0675018423737415	0.048703597745657	0.075487312095325	0.0329145718174888	0.0321742988247211
RCAN3	0.0698034954083969	0.088477814323391	0.0929200766059273	0.0409333716884015	0.0403657616619871	0.116932709417025	0.0572882089595846	0.0638455702709974	0.0523788629171878	0.0857444923917005	0.0542900867781402	0.0456815865270594
AL445686.2	0.00467252912868949	0.0186872559755079	0	0	0	0.0101213710090594	0.000567266878934645	0.00155857531170306	0.00133897161811099	0.000547742329417599	0.00111184987124254	0.000108851622847826
SRRM1	1.14182171347329	1.70230161038283	1.35101887450663	1.40159656900678	1.3203374942232	1.19633421992283	1.0322794859672	0.962822477450211	0.719945904618971	0.691893569255157	0.570365197210086	0.523165902454075
CLIC4	0.129054835846898	0.36024245120054	0.145594339153407	0.240414572930913	0.187902914781767	0.209652392531266	0.26202545542338	0.289179212815653	0.239518326216172	0.265155917240054	0.249537197279247	0.205615156346686
RUNX3	0.24230644643803	0.0465339777467366	0.208511572591763	0.136090978622088	0.125435590281596	0.273338244014212	0.144184527892934	0.164940059194943	0.172030448751813	0.151304833110004	0.120296262023055	0.0809987874848288
SYF2	1.17153892400604	1.47586298955363	1.43099286005308	1.71431832029435	1.90150763957298	1.1663953960369	0.947171360871792	0.658993453919616	0.560336202125939	0.607720213124998	0.520925046759592	0.478168714061839
RSRP1	0.61581431385262	0.541318246738248	0.804853379442738	1.10750637796616	1.02970022559207	0.759521539134754	0.31011076195301	0.192718774383073	0.184093077532087	0.390564949216574	0.284027837915635	0.256563209345102
AL031432.3	0.00631119574477448	0	0.00336719248076972	0.00537441593847196	0.0102335683437392	0.0101542092540436	0.0148519272819626	0.0131082643635911	0.0167276188633465	0.0218159573464091	0.0216986436246441	0.0197874623322168
TMEM50A	0.693904068334992	0.929790832301079	0.897789398666264	0.886984697303671	0.703551292656839	0.559836869025218	0.725055673531985	0.780949779242066	0.757819664658023	0.684047384139072	0.537448542884	0.468662723247995
RHCE	0.00818543465962209	0	0.00387335857046097	0.00402843797764132	0	0.00304193256743667	0.00641829273224386	0.0031918249706655	0.00717082975896896	0.00301112969090751	0.00605665798790815	0.00520137070619476
MACO1	0.107724689767641	0.183098801049984	0.200579009103015	0.16375622930186	0.1502297124301	0.126866444048234	0.160402382002332	0.144370081969942	0.15257461490326	0.148428807273043	0.110638875943265	0.0854347358861537
LDLRAP1	0.0334629496310133	0.0128414290326906	0.0431080910347231	0.0329236732171337	0.0138263705347801	0.0313306997139774	0.113682453714957	0.155931860816585	0.131332889185796	0.116488037736708	0.0892740312692237	0.0647830263044905
AL606491.1	0.00581877768365862	0.00686244169124498	0	0.0183462694644118	0.00264745523622605	0.0125113375425727	0.0328299545239915	0.0248122807840968	0.0463685369409753	0.0566895778114701	0.0552364892070271	0.0423676848494214
MAN1C1	0.00658358494414239	0.0231341918179985	0	0	0.000265767311653637	0.00128809074583212	0.00792073470406654	0.00653070979847243	0.00906346742802351	0.0137824354182571	0.00544896479491413	0.00227971321097698
AL031280.1	0.000977088584668531	0.0181758745544714	0.00344400158296045	0.000496039014710066	0.00389530537994145	0.00126078533407129	0.00555675543102889	0.00758415445428173	0.00563007612656086	0.0203199711178021	0.0106874835963532	0.0104927021672817
SELENON	0.0686783546891814	0.0513619612671267	0.0431285223774759	0.0565123579584799	0.0144392293463085	0.0118031134342537	0.0162604746991171	0.0160627816943591	0.0160954726868408	0.02743467554594	0.0124337807264209	0.0126654802476974
AL020996.1	0.00184491564814537	0	0.0167521737241637	0.00886737489388683	0.00587718199455969	0.00460560934539512	0.0097878307057248	0.0118218319835767	0.0124063920351515	0.014683167977304	0.0171059736899437	0.0119295320893786
MTFR1L	0.128922186859392	0.0793410200718356	0.095460964656271	0.077514838081614	0.0646486425863499	0.0659463584979602	0.0669344062790579	0.0932388635722409	0.0841179168263527	0.0554981364324275	0.0450673732838743	0.038945060154034
AUNIP	0.0232732457762762	0.114709086318833	0.00597136206586303	0.00541987652424492	0.00120310897834717	0.00117298759289222	0.0224394604047194	0.033407675215742	0.00244694474655584	0.00114468896225713	0.000397777517941122	0.000449938252900047
AL033528.2	0.00344920167834756	0	0.0117160465682463	0	0.000894238481438774	0.000861797255564761	0.000482195774555187	0	0	0.00379903581621226	0	0
PAQR7	0.0744308796134378	0.00643255742901351	0.0648144606382981	0.019890498785104	0.017947526275641	0.0165799597101244	0.00904329665753201	0.00965762596180582	0.00976075435191561	0.019026058664416	0.00892903870717613	0.0108348960658034
STMN1	1.8450516972207	3.61323268015291	2.31953034056452	1.42182463422714	2.06369706483926	0.485385107850624	2.36715208210333	1.94419274572126	0.41860013321023	0.485029945883336	0.178457394030009	0.15307399389322
PAFAH2	0.00800973864845156	0.0226441584367451	0.026091364262829	0.0187956427408608	0.13253499509269	0.0117269209624047	0.00695364778635609	0.00806912433063804	0.00768422196882844	0.00442249905495648	0.00355464980464929	0.00483281104766682
PDIK1L	0.0549806896792016	0.0936322346987318	0.0571698392379445	0.0245294031449458	0.0407368987038362	0.0232677281294155	0.02601393436583	0.0439600096535114	0.0194715615603195	0.0379162403166678	0.0253677939588503	0.0226104254820444
ZNF593	0.387629033885585	0.141477011614922	0.290707751706317	0.128211570898271	0.368020652769146	0.276305079360563	0.550850219252542	0.645721861882596	0.685607473586092	0.44702050583645	0.424976804822961	0.343072369414874
CNKSR1	0.0224787292736223	0	0	0.00265722265422386	0.00994869813346425	0.007243245446592	0.0157332585416909	0.0129622118152467	0.0200314194218782	0.0225014798016087	0.021495173470077	0.0178746986161294
CEP85	0.0407549804270184	0.0549325167118036	0.0239263701643965	0.0110492748964168	0.00737520859063626	0.00843626768212372	0.0279784962925218	0.0232155825266746	0.00590347803035246	0.00503225487832786	0.00285765134716846	0.00302406901872344
SH3BGRL3	1.87084592231484	1.93754776850745	1.83216989402785	2.08053130100282	1.46578049863359	1.68797787219591	1.35994762860056	1.15239412286473	1.41508589386841	1.02752066647351	1.09644061765637	0.924841323068072
UBXN11	0.10631984683877	0.160560176620727	0.0446588758459356	0.0982954897551373	0.0866967250956408	0.0807910602700763	0.0445476710680206	0.0401544585985312	0.0182872126414415	0.0303264291961323	0.0176649832253385	0.018235062743901
CD52	1.45315517554548	1.52654294623351	1.48792946504141	1.25236635893672	1.62194936275972	2.77365589091258	0.799636679287785	0.145089122745381	0.0334987380466011	0.354084162613539	0.149880704115238	0.786472343971074
DHDDS	0.0556505267699024	0.11114160922721	0.0871105796269536	0.0665772667284075	0.0790335545737258	0.0592654218733834	0.077594728664891	0.0852249064056458	0.0768934725541327	0.0738167440246407	0.0604743979900109	0.0553729615143953
HMGN2	2.07644918351286	3.67814819566561	2.51438674109115	1.72087961249477	1.91335455757429	1.48971514304405	2.4991965920824	2.07472792484466	0.862980312572162	0.898296954375125	0.633692182778522	0.618023563286716
RPS6KA1	0.10191335499899	0.110113303161615	0.172785000090255	0.183488189395322	0.283899667553151	0.0989770118692404	0.0562717515117169	0.047130003950411	0.020962722070893	0.0218714427140921	0.00849029875177341	0.0113278075852566
ARID1A	0.282911152427135	0.647756666043391	0.464290233709596	0.641729055017584	0.522353130943191	0.239093266026855	0.217038426172066	0.22493810139453	0.116566083483728	0.21214316135986	0.119375078519506	0.0887285210788492
PIGV	0.0262491327432532	0.0222761398930117	0.029062309494628	0.0590662343094275	0.00968133394743446	0.014476807450524	0.0266866103569048	0.0233711884252174	0.0345786637930223	0.0206715732264753	0.022381860706188	0.0202594783447684
ZDHHC18	0.0335546734354134	0.0248467617036821	0.0154538833738856	0.0379156003298752	0.0258484413114309	0.0436888189212039	0.0675684393961722	0.0648350142436171	0.0793440387576705	0.0851951285342144	0.0624141012170708	0.0465396860041217
GPN2	0.077621017233541	0.138323975863576	0.095946099044561	0.130912637231095	0.0928431273734963	0.0762913515917313	0.0504334839909372	0.0531193856748219	0.0403269893155634	0.0361119927477497	0.0346024182366839	0.0272096195184625
GPATCH3	0.0549387951317682	0.14604696302977	0.111171222848165	0.106259036056725	0.112736200329676	0.0908706901736435	0.0554655207428795	0.065263309795509	0.0447195262394469	0.0508569051430859	0.0330937237693695	0.0266829202331467
NUDC	0.667284854233033	0.925155068373887	0.680895567314471	0.539460630453551	0.468805353910847	0.474166673617288	0.58102090488261	0.622940079640174	0.468474108559551	0.393960473275207	0.306082606552633	0.255577318445612
SLC9A1	0.0144952533574786	0.00466908750646676	0.0141783767638999	0.0337328479845492	0.0179343998398348	0.012719232071434	0.0155910169571652	0.0152206039487318	0.0103540304678871	0.00858337346760522	0.0118668758725908	0.00474080907761215
WDTC1	0.0486526675110094	0.0849029251095425	0.0577544698542738	0.043658818169423	0.0451305551858522	0.0514604920615534	0.0286572284478327	0.0189625108813794	0.0190456882410746	0.0312369908974081	0.0206135256691165	0.0195683224332815
TMEM222	0.146310797410451	0.29206750747675	0.169453531421461	0.192404270498013	0.247006938842578	0.176141425361839	0.148305813501443	0.133699531445848	0.103334559262906	0.100288418423274	0.0801768530601282	0.0664153364213476
SYTL1	0.285059862267433	0.225899741865545	0.322473968430132	0.318600241784229	0.118159145639852	0.341676809512209	0.162521663682154	0.134133402546007	0.191634410671809	0.260654180967061	0.226043780620373	0.202622690918062
MAP3K6	0.00790572888553428	0.00881853843177846	0	0	0.0016680592139222	0.014300286087803	0.00744198922151386	0.00709751432042633	0.0078624070362097	0.00601800851994944	0.0143303754461385	0.00920275967837701
FCN3	0.000874997102711231	0	0	0	0.00132485445981709	0	0	0.000763313366497217	0	0.000129507441937628	0.000234324610297242	0.000595934891297126
GPR3	0.0107454301014347	0	0	0.0110790340148195	0.00415852888557045	0.00065136686423702	0.00801115227432713	0.00807535122164116	0.00685215102083635	0.00203132843432944	0.0058825682833812	0.00071330918492626
WASF2	0.627644352994499	1.24343221978853	1.21785565901277	1.47251213425355	1.08617043135924	0.529566087888114	0.538250435449942	0.311517242230124	0.269772153454615	0.282286677015755	0.208320397232654	0.207026853215885
BX293535.1	0.00199135450767244	0	0	0.0223587609342502	0.0050677813184476	0	0	0	0	0	0.000240741596981936	0
AHDC1	0.0531935884997255	0.388043886523629	0.311159306840397	0.47486455387466	0.326081689034822	0.0423265047381911	0.0914446922418761	0.0180291136673177	0.0129986690702071	0.0166364722148486	0.00944222593335239	0.00296451110218968
FGR	0.0141205138788496	0.00450457705216455	0.00335846900956378	0.00420108669669187	0.00785954974663744	0.128462723796879	0.0108281946053725	0.00856341613872502	0.0182525334016301	0.00814069859186701	0.0061254171633693	0.0131558532310458
IFI6	0.922222723772984	0.384350463681606	0.435775892454486	0.60201484854038	0.559286732296283	0.545126581111659	0.675243708139522	0.759180608915045	0.918059795702174	1.40720471449538	1.32944528025974	1.3968004150675
FAM76A	0.0972975043447498	0.183857835015442	0.0870850675757362	0.135722544072956	0.217024435628001	0.160567617376504	0.0892892426867471	0.0780860160137171	0.0684904570267137	0.104049628618662	0.0813340969217028	0.0707637068146181
STX12	0.167700105038249	0.178651598297536	0.169688566719064	0.256727956161991	0.298367223624414	0.224733749731723	0.138714153164125	0.136681651303528	0.119800506525014	0.13828012875829	0.145801404904508	0.109178598342353
PPP1R8	0.179089739725049	0.371828772792446	0.312202849242101	0.188085762679864	0.189102691152879	0.173182602456	0.178414392919248	0.190530636678497	0.120542029626683	0.101354543393659	0.0853130580988276	0.0731176837348516
THEMIS2	0.295651664394354	0.439890237712147	0.451964339251362	0.913937387802212	0.265782797929175	0.306462353594627	0.17659689270273	0.0890250658192273	0.123119215974389	0.100392165273354	0.123252696312273	0.100443202631828
RPA2	0.215846303970373	0.43128449156003	0.224663117748821	0.123195903693114	0.219057950822718	0.284750698750208	0.205714472182705	0.216589008217706	0.0921858588703226	0.0629213332263903	0.0617922026429637	0.0641586878418944
SMPDL3B	0.033843544442299	0	0.0104078162459969	0.00398065903722253	0.0111532234892953	0.0105111533836878	0.0982258955966885	0.101899731760436	0.127111385540353	0.145510831624772	0.121653860593636	0.121803498117202
XKR8	0.0277315062214015	0.06367026262164	0.0703779985693238	0.0305270941903482	0.0253958084457955	0.0360153073464119	0.0895250179378516	0.087564688605606	0.127177960430339	0.0832064105577482	0.0780015640498099	0.0629863138466297
EYA3	0.0577290252769608	0.0671301887213425	0.125223865103956	0.0545203308873648	0.0514157306808645	0.0558135922808125	0.0293107194644034	0.0421041981327777	0.0198882249831899	0.0469391593798634	0.0226331585776474	0.0222302193618358
PTAFR	0.00715857940775048	0	0	0.00200330612397709	0.00467835507796233	0.016076311273835	0.00102383225084004	0.00203231341512354	0.000522432896100266	0.00285131971382156	0.0039628913743122	0.00182945434459218
DNAJC8	0.694683938562772	0.984147492062755	0.745763513578623	0.735436938467027	0.681191325789166	0.623917675681281	0.526487827966737	0.576029410446347	0.404156921139111	0.329370688010414	0.268561566397	0.237997033393511
ATP5IF1	0.872482309055639	0.792307284318723	0.819091520709797	0.564125419211884	0.535127113144794	0.476498559443961	1.08144308533099	1.37983553251994	1.20018260253505	1.14936773361873	0.98835898178298	0.876817381433923
AL353622.1	0.0504012768327206	0	0.0326668132863631	0.0149183151461915	0.040367365253451	0.0224113972013642	0.0053060532290198	0.00790079616609304	0.00894961333501149	0.0110760430905307	0.0114986523422721	0.0056453744310209
SESN2	0.0515835353993427	0.0106853111926677	0.0261106362768861	0.027249293670967	0.021960173001915	0.0157881417220256	0.0996652944319534	0.11261211770443	0.152699265042655	0.053833211611112	0.0825703636047821	0.0301760525121171
MED18	0.0107650438170916	0.0068872863371244	0.0275931531291157	0.0185322675286906	0.0274183532967457	0.0255845310126112	0.0128525917086919	0.0182204170469176	0.0109088250197806	0.00888785631685678	0.00599815688030914	0.00546088330652381
PHACTR4	0.353295340732651	0.320362840046688	0.361911539961669	0.36056073493387	0.317404354426204	0.173632006198431	0.147165859965474	0.145045813777926	0.0970687067973381	0.083603608379594	0.0632936169098872	0.0499437685623227
RCC1	0.201896045777922	0.34110559883369	0.189425717564591	0.118176490874298	0.113354726878816	0.0611542714488751	0.153906434507634	0.14354442645777	0.0474707516740204	0.0483889594687544	0.0260478200428006	0.018471092790705
TRNAU1AP	0.129805065956866	0.319924432561463	0.178101475207533	0.17138615516057	0.179214801900114	0.146906233984207	0.155612186141186	0.190721509986422	0.123800995882339	0.127283320284196	0.104948821552956	0.0824975881434313
SNHG12	0.321921344378822	0.108990902245283	0.097924175274363	0.102116373402063	0.200659035348219	0.198074863868531	0.0675758906851048	0.077295709967355	0.0458109235824267	0.0595762045001059	0.0571920601436634	0.0367673313150097
TAF12	0.243083303864759	0.261064590125918	0.24057303137867	0.138967358866806	0.137893296386324	0.192299020939885	0.275071588656416	0.286180818653376	0.253039459970168	0.125537032901429	0.147087032989355	0.108556270690752
RAB42	0.00175380995951878	0	0	0	0.000179656748300845	0.000850131196052754	0.00207370391902193	0.0188191758387416	0.00796238830356203	0.00349560169849681	0.00322244248913717	0.00130440743921771
LINC01715	0.000274500005456837	0	0	0.00460853669948054	0	0.00134064248905398	0.00432745321922434	0.00314900633730596	0.00497621113046501	0.00493411949760635	0.00643501104177288	0.00524482480442348
AL360012.1	0.0293954334793847	0.0518014467192288	0.0293147287141861	0.0835171080419381	0.0415822991384434	0.0173738937580887	0.00739474861642782	0.00974049631418111	0.00574441902685593	0.03025005616005	0.0192660135918128	0.0088184369325201
GMEB1	0.14476772200903	0.308763221371647	0.186403881201903	0.249244227412611	0.230355368677876	0.168392775963349	0.129869025767328	0.104149618619783	0.0707683123216512	0.0600195194420446	0.041713049556688	0.034055982744365
YTHDF2	0.446008124974805	0.643522615304388	0.652398105683551	0.80772729011574	0.735249597209809	0.452169712747162	0.466400635067783	0.468360981631614	0.423775434053083	0.382356816943225	0.316956286774924	0.249004853607206
EPB41	0.159442009919198	0.237955525650989	0.230624413477908	0.458097840493039	0.423331937765441	0.27310973691354	0.163328385198975	0.0974715931644312	0.107057855507996	0.155336359722299	0.103556715100986	0.0934237685918556
SRSF4	0.387338142129989	0.866972604577852	0.638064728467773	0.711974042824835	0.611346961164154	0.422774411007245	0.480031949857715	0.436802811578077	0.284818106348281	0.338416020714198	0.243984115327134	0.203995864713731
MECR	0.0903645496985127	0.0437484073177905	0.0706347263988992	0.0280568730405391	0.0248943114897768	0.0276603594079436	0.0965104911843541	0.146648661674462	0.131501966092694	0.0715811471305435	0.0485486998286937	0.046932128027093
MATN1	0.0033676894719303	0.00718823539565531	0.00781291817886776	0.00580354909187504	0.0171187465189915	0.0171894687328958	0.0035057203700637	0.00168825134870745	0.000878354726300718	0.00414554001607364	0.000767448822891383	0.00186727776713249
MATN1-AS1	0.016454587225778	0	0.0142154234146017	0.0245223484757054	0.0361990349468209	0.0742257179805938	0.00560304158099816	0.00695316714462734	0.00708647856916856	0.011199277302853	0.0143760022361108	0.0145887526559096
LAPTM5	1.49717628272799	2.93782555302496	2.66267266699696	3.33588009803653	2.94127107541236	2.89572577280299	1.60682369176295	0.225363759141176	0.113339788289255	0.405233137123831	0.202312422927627	0.598203392758159
PUM1	0.234305309679201	0.318236727343766	0.260458039374073	0.47501777712199	0.347570696746918	0.205768159781643	0.14573285128249	0.12724581329408	0.118424249964992	0.173064184573371	0.103597899820422	0.0830606434134777
SNRNP40	0.291753535030751	0.466670524166316	0.269934865172959	0.183157950121903	0.170535461793001	0.206941755551389	0.207329924569865	0.215127749887552	0.0900170871035843	0.0565616530418595	0.0415753611988479	0.0492979576870704
ZCCHC17	0.199379991180327	0.254981339358601	0.162665992081669	0.179101094063835	0.181366442646478	0.138487610698321	0.144759106050041	0.170477873338245	0.111898798005343	0.0798842690736712	0.067288726424697	0.0682508638531986
SERINC2	0.0199768113937093	0.239355377589998	0.255180828867344	0.360470448490498	0.184616817302682	0.0309642184124188	0.205811297163766	0.109492622516827	0.232325971794042	0.0473029206719813	0.08202454785098	0.0598094307563184
TINAGL1	0.00396212285248725	0.0326126894019018	0.0431100193549625	0.0392784441192559	0.0222995553100425	0.000396173413768994	0.00354130525166075	0.00273272120449951	0.0100300859800632	0.00241820747002978	0.00329107302499177	0.00149760590829623
PEF1	0.339292924255159	0.32942517566247	0.379878293220406	0.296160171078823	0.350074867844756	0.228095042821234	0.167746813468952	0.162381974529071	0.114470845288554	0.118189887025676	0.0975893913970144	0.0857669618387437
AL354919.1	0.0014355847546345	0.00490330459282889	0	0	0.00906065796691515	0.00226676623195153	0.00107531176524444	0.00244786444452386	0.000861052089129062	0.00311006424546004	0.000495980220089702	0.000544753499389515
AL136115.2	0.00126406149014934	0	0	0.0143527839032123	0	0.000171039824713921	0	0.00015351463339307	0.000284690378634844	0	0.00140480236143282	0.000450704351025515
PTP4A2	0.777940389431304	1.05146220674104	1.03110799096767	1.30046428577734	1.23999510167872	0.781668536086714	0.796911815063056	0.716357014431642	0.732355720227692	0.601558716335444	0.549153727174176	0.438820139204414
KHDRBS1	1.00924737204752	1.41672815453703	1.10369931072386	0.962060298485009	0.857991109195243	0.634699743568523	0.743577440058811	0.713203978366892	0.423808602105762	0.432205250024291	0.33296280439817	0.289217943686773
TMEM39B	0.0846691084784721	0.125636261673756	0.128768969108491	0.118107247137547	0.0867808558111713	0.079377550025268	0.104944836130271	0.0871001385975224	0.0804258344374331	0.0365774656060448	0.0391487355707928	0.0279752485288099
KPNA6	0.158767474891152	0.232104367932037	0.318256938472974	0.390522859292029	0.367150346385696	0.260644886128313	0.122367478878566	0.117510901310255	0.101487794323741	0.129315528587313	0.0875603250166493	0.0733467365990734
TXLNA	0.0524801760857656	0.0622073899407925	0.0818351594088458	0.0427123221552433	0.0296485306726743	0.050083143449344	0.0706189116588574	0.0727381196446427	0.0635416662916273	0.0635191831182199	0.0465454192423657	0.0330598194675649
CCDC28B	0.155538295261482	0.141846156443856	0.0986244492559558	0.0630922271220583	0.0344272791570677	0.089770538402362	0.0284267482899335	0.0139599994162473	0.00568728450438687	0.0102930001765312	0.00604664440014448	0.0106840534510971
IQCC	0.0125462327033574	0.0100062477376796	0.00344810806217635	0	0.00683856867377023	0.00502551920075779	0.00894105418833668	0.011655696994677	0.0056710180550488	0.00684497750022211	0.00551441661314357	0.00442568655075722
TMEM234	0.0551885047447499	0.0528027038771332	0.12014254581273	0.12298852982779	0.0762797396668553	0.0362770027119845	0.043164119699122	0.0480381531423352	0.0425927978157414	0.0431930814713413	0.0404863409575804	0.0374004528077938
EIF3I	0.996521852659623	0.827141786033838	0.880444930589419	0.764056080011945	0.887064480083252	0.586866655076073	0.79332283866166	0.979379709266693	0.807871765312432	0.518049804182847	0.486693075221717	0.412919266722412
FAM167B	0.0028145104545761	0.0092318261457099	0	0.0126545452833145	0.0197580137853612	0.00689656545108533	0.00670387000210776	0.00927796497215075	0.00957308004283588	0.0216693731619663	0.0161500887317601	0.0200492921952106
LCK	0.0140217761034036	0.0405228088069319	0.0708310875613157	0.0267469450456911	0.0234174322576918	0.0423369177098421	0.0203718814850475	0.00719203295323283	0.00250545045042591	0.00615424553934957	0.00198378786354257	0.00425436376495763
HDAC1	0.316560715726675	0.329433371275787	0.290420224848456	0.23802764480949	0.268134472560004	0.31513908299246	0.260896681922782	0.254275469311262	0.19118794669739	0.101240843456628	0.0917742503364548	0.0886978716151558
MARCKSL1	0.511442170486426	0.503501252941888	0.520627929152995	0.365827620405977	0.801387031098866	0.558578190201315	0.608009812778983	0.484685608908543	0.339389244773463	0.109486977244441	0.112647711189425	0.107633757460456
FAM229A	0.0191860799372346	0.00663421512276962	0.0392107259210705	0.0403015427753487	0.0346842034416144	0.0211731008531004	0.0210358064231663	0.0181330245295489	0.0166065515857039	0.0303822443796042	0.0159478475128253	0.0137313073801085
BSDC1	0.265712396860853	0.269488313422462	0.363078858736922	0.45928537177275	0.413670212326673	0.307766224172299	0.20851701904185	0.196539949266304	0.22283970349629	0.261254905836325	0.186677588860008	0.158624060631387
ZBTB8A	0.180505445326189	0.0487580761572964	0.0516988605317451	0.0334727236270918	0.0161478292498725	0.00865826093523381	0.0337225365724438	0.0287437475674805	0.0319853126998337	0.0559352639018661	0.0434641228229083	0.0268341268232476
ZBTB8OS	0.209807450279051	0.263375896325194	0.334186180447788	0.251233696248518	0.315981036500012	0.359056135213202	0.410465152811189	0.479516805083825	0.471603734099739	0.395453179001819	0.381349865998503	0.317262788484905
RBBP4	0.630815382450284	1.0789090667821	0.903091236812919	0.941875311205168	0.720274997856622	0.476166655525641	0.545019449738164	0.439510712770074	0.257364399065314	0.297722680183345	0.220431546515239	0.187972610404329
SYNC	0.117705151872563	0.217862724594265	0.162424075017121	0.269611959896369	0.218019115817049	0.147918872388369	0.0948550786257811	0.0540570887489884	0.0353047111156989	0.0659955159244712	0.0412681814907152	0.0488041063065221
KIAA1522	0.0153597275833307	0	0	0	0	0.000505371522557141	0.00218907890279115	0.00321579595142335	0.00257179712140653	0.00126210807934953	0.00223410064912237	6.40077292880023e-05
YARS	0.180745605653858	0.30054601072582	0.234426085993283	0.134275710256589	0.145706984664635	0.111922944906233	0.197400338369797	0.279638395982305	0.227351454706867	0.134200741083638	0.107431858764948	0.0915690508480408
S100PBP	0.126626907371814	0.150390483313156	0.13212064520821	0.183005122481301	0.126204873001605	0.0803999555123734	0.0832037719004569	0.0689651786069908	0.0505155313680085	0.098844761929017	0.0564072145102586	0.050593293121554
TMEM54	0.00514326172931076	0	0.002905750603133	0.00064502326507692	0.000628588826585448	0.0032851699488932	0.0590942559201943	0.0635916485729825	0.0437800837170392	0.0327512295236763	0.0242451823501012	0.0170095950863165
RNF19B	0.0315003183344958	0.0243919534440061	0.0190339842592793	0.038561131694498	0.0179453130126912	0.0183977471927039	0.0157227356254816	0.017136928309085	0.019596620943366	0.0288846943068765	0.0250774756137724	0.018396077674935
AK2	0.467557311265894	0.332423301921029	0.322852480333068	0.185278999152204	0.152292496615635	0.142079703409679	0.344129192527774	0.498900580215655	0.383721104430737	0.193785379589849	0.168505327081451	0.129609346163986
TRIM62	0.00781752874463784	0	0.0164159766228155	0.0548677763012214	0.0458989634809176	0.0194562651595557	0.0125168529823989	0.00700795149198833	0.0044958202308931	0.0109280870121641	0.00433845384527031	0.00583915974401244
ZNF362	0.0626428597540234	0.0432847313183875	0.0535934548265419	0.0660062799749391	0.0493693521505321	0.041559166122254	0.0230255352391187	0.0149693536628072	0.0146884565816161	0.0257618884499793	0.0140431011874328	0.0210860077592747
PHC2	0.0951793241487651	0.0804529801796849	0.10851719356921	0.11146755457063	0.0703700773076934	0.0346012132936263	0.0565601811466895	0.033267709564961	0.0276033193628613	0.0608903142513966	0.0228213565033707	0.0263928682061458
SMIM12	0.199383661263739	0.196206029500344	0.24169618819239	0.282337769303952	0.222900473207679	0.240007008766104	0.242440919277575	0.237596587292175	0.267884541115956	0.292292505229575	0.25004441937395	0.205291298110539
DLGAP3	0.0114846957996715	0	0	0.00434089593874204	0.0101624184989897	0.0290482992685705	0.0184321632418241	0.0139831365854246	0.0239226217132045	0.0563478670212444	0.0429272321289699	0.0345661886331474
AC114490.3	0.0207571764646183	0.0138108081144863	0.0106875569827107	0.0525926001183252	0.00250790119910379	0.00325172160744772	0.00496609518971735	0.00143988331951672	0.00197249034437592	0.00271188998853128	0.0012012306676811	0.000305041136832075
AC114490.2	0.0066818654269215	0	0.00728738723180448	0	0	0.0024473247493583	0.00384537237273738	0.00218927989506746	0.00709405443236372	0.00388748495666149	0.0036593728374419	0.00354739628805795
ZMYM6	0.0537824720564738	0.0223229159678561	0.0636585717331826	0.0419581004904587	0.0710207730645961	0.0581839262017071	0.0495334908167186	0.0390720969162785	0.0262839009420212	0.0656315935387378	0.0404171093052843	0.0446548802089783
ZMYM1	0.0312120216526829	0.0116150776380275	0.0253511374383938	0.0492146186667249	0.00299275976053192	0.0212777738447938	0.0107662370552758	0.00306608625277911	0.00243224415530345	0.00368446753018984	0.00115256155138322	0.00256085236178933
SFPQ	1.04165465444532	1.48968579230607	1.46855462343629	1.59929715126376	1.34252465428197	0.941603858677781	0.888593458180962	0.938707876518	0.657023839499641	0.74621201127245	0.509672870373557	0.426024023257852
ZMYM4	0.0827096159524113	0.0800435928758958	0.166776317175877	0.118015357045787	0.0691258594798756	0.0425332252856324	0.0290217881279706	0.0351787468097865	0.0239551207241149	0.0296403666695007	0.0182934157262362	0.015122584178395
KIAA0319L	0.0625029635879967	0.0695519076029088	0.0775677888609614	0.157020327130968	0.0979446431468871	0.0518585085610225	0.0490939033039293	0.046583089976219	0.0414241257973746	0.0545781883926732	0.0441471546017236	0.0392627628645887
NCDN	0.0286646834651354	0.0191977878870828	0.0415144570378093	0.00548203683570622	0.00657715946325005	0.0136849093188624	0.020663530926036	0.0400777715086199	0.0356028892729232	0.0306324222163487	0.0206783668517888	0.015768673386217
AC004865.2	0.0782951986788366	0.00864866515843231	0.0382008779663725	0.0145607164158256	0.0299612135842435	0.0171022946717631	0.0154222827189242	0.0144599341653017	0.0181941842884065	0.0145671337170855	0.0136834221367016	0.0101296503599899
PSMB2	0.676397551013466	0.998915654005618	0.778712326749902	0.606897155597756	0.508603432385002	0.370071476659778	0.77899700288977	0.999435750599898	0.78168209016065	0.468230539278543	0.414589185925813	0.328011412480972
C1orf216	0.0804706766797331	0.0274637505772433	0.00344810806217635	0.00111708257165629	0.00452984934988049	0.010863559010988	0.0195374187555149	0.0147533268879254	0.0266567601282752	0.0128828110484587	0.0146427546544447	0.00957479720790593
CLSPN	0.129595619100686	0.655514037037628	0.127785225231257	0.00924267070660488	0.0161146720835363	0.0105725773738235	0.38787330400869	0.270099947095332	0.0241296599761232	0.0412821591567375	0.0172753343395582	0.00837115198704281
AGO4	0.0747573100175847	0.0475824382749772	0.0843052498212475	0.0741373603376653	0.0491794631100874	0.0261786384343594	0.0164010844600724	0.0163108499753681	0.00733765826197148	0.0221189201852607	0.0111598418121878	0.0127559590703354
AGO1	0.0986272161451982	0.0542003398732295	0.0735742275678827	0.0801362170757208	0.102016028192304	0.0713732480267893	0.0323742798967169	0.0627271079611195	0.0346594653511205	0.0615518840842687	0.0225405317312526	0.0226668827114252
AGO3	0.171373729420053	0.209677453068686	0.159224076548321	0.155861678982276	0.170655107772267	0.129482508716887	0.0838854660119507	0.0536054764555815	0.0483316112832907	0.0780180426760537	0.0473981458106415	0.0453805353363309
TEKT2	0.00687733078771055	0	0.00659222503566351	0.00256400206617982	0.0122928336729037	0.000220286705799539	7.28561077580461e-05	0.000555596908374662	0.000436644720572174	0	0.000300318668299078	1.66681705805235e-05
ADPRHL2	0.0826201275489819	0.212914621658207	0.177472791082661	0.135666453734648	0.0782821054144424	0.146561905937857	0.0963251540991972	0.112603745175743	0.0671230223514375	0.098033137025327	0.0766955201698802	0.0592913465709743
TRAPPC3	0.313152574126408	0.442392740413225	0.388183268894527	0.488968274902763	0.32986875248809	0.287501342137189	0.434512729532899	0.509824685301095	0.476266038019152	0.370788282002703	0.322893318870925	0.290906061806417
MAP7D1	0.288164815380115	0.25817900433713	0.250846830507065	0.345963953382994	0.26047347177296	0.122907975847829	0.244214192430209	0.252977533417744	0.278409997921602	0.248199398443009	0.242156272347518	0.155559925323429
THRAP3	0.57055861080395	1.07405242146479	0.939999427901404	1.04996843054665	0.740840408481699	0.780309297290227	0.55682668558391	0.549395986561952	0.484905971735132	0.489155620631989	0.378622509825975	0.312370217291079
SH3D21	0.144785694010901	0.00386824034329804	0.00828647239425747	0.00282034500687057	0.00777907820916506	0.00950612054054211	0.00658213450705733	0.0068806542684207	0.00673277029960312	0.0139441806137674	0.017138586402596	0.0103642043716081
EVA1B	0.178385704420174	0	0.014746803290636	0.00507775023111687	0.00910986427692017	0.00268336609923314	0.0615407494617677	0.0569538472815623	0.0634142715380212	0.0322816800827381	0.0386969966559794	0.032014517727494
AL591845.1	0.0232010849771606	0	0.00351878866466539	0	0.00629938694694469	0.000513031735287463	0.000873473887217976	0.00162484240062665	0.0022844881307936	0.00409858183963205	0.000665783133338265	0.000737082847229836
STK40	0.0515114200999289	0.0542493016840435	0.0749151657101203	0.067017682018235	0.0353032225987073	0.0618492420628253	0.0611614341246193	0.067202620772688	0.0820901127777167	0.0669835884326219	0.0550907995103731	0.0387306053179179
LSM10	0.217195481248486	0.1571684442096	0.202470211244726	0.172669502685628	0.349994852647714	0.439536811315718	0.455734965026784	0.441371859335189	0.571335210187707	0.263608821093118	0.333486707449297	0.271498232059034
OSCP1	0.0232161965333139	0.0169383696367579	0.0317750492542932	0.00850127937152442	0.00825631326634611	0.00260126450544514	0.0097925498083654	0.0171787763549827	0.0168449161897571	0.0139297191478358	0.0103163562313786	0.0084604133552941
MRPS15	0.555037848521295	0.726764868265228	0.740296707957798	0.507500582756261	0.499085406922234	0.379983512420261	0.650532987277327	0.786467358294766	0.681583606605462	0.496314381998739	0.433076237576952	0.379318439941387
CSF3R	0.54636183119586	0.00567627345558574	0.0218936005284796	0.0112035554133614	0.00901329853677963	0.00427574314750432	0.00147149090011955	0.00127399033243517	0.000660179148450627	0.0124897807917484	0.00279588188160609	0.000473495964997759
LINC01137	0.0137351027516303	0	0	0.00208154999682015	0.000580689759594475	0.0038848329461172	0.00946622307636585	0.0180643798439042	0.00943927228808892	0.019970518400609	0.0102561797978442	0.0105451241625179
ZC3H12A	0.12109686321456	0.0390966923177503	0.103777605156449	0.0920380709853025	0.256074674136375	0.242531702557243	0.121930667305741	0.138919211288815	0.128653241968952	0.313816159759464	0.253290851049578	0.175098508776793
MEAF6	0.582097710029453	0.753315126945209	0.489973885403079	0.600072061323214	0.4885665706892	0.52223626225524	0.450678994338822	0.427951977517155	0.380183022273331	0.390222248995633	0.364878345694934	0.290285629963538
SNIP1	0.0520425862927487	0.089570982822849	0.0503335956090529	0.135026207736842	0.118865948400882	0.0756038612116845	0.0647849714355554	0.054853771871627	0.0406065911185663	0.0539733377615949	0.0413906160896698	0.0327032669206434
GNL2	0.198126176759169	0.266075128815258	0.169668629487008	0.147443321745666	0.131237747864657	0.142528267733974	0.192414072507807	0.261033109221215	0.173157852117386	0.126049693993102	0.0832708310844108	0.0652679526287789
C1orf109	0.0357048991285027	0.00645078406549706	0.0558204560067292	0.0902854928946245	0.0411133348379669	0.0552537427988661	0.0236146441434047	0.0450920179507992	0.0262004406011336	0.0294274703611827	0.0135219916367236	0.0140363124005983
CDCA8	0.0398423695381409	0.554577182108951	0.0504589888470075	0.0148416306386813	0.00642995390378257	0.00504102983973391	0.208708664296023	0.175236058455516	0.00514987791187293	0.00899543765687517	0.00365302846220663	0.00470980895174262
EPHA10	0.000729263998519122	0	0.00344400158296045	0	0.0039520946036517	0.00108337361907921	0.00246610608364054	0.00160802757198503	0.00362522766818907	0.00563177726009363	0.00492255354891142	0.00335671171845524
YRDC	0.119920522955838	0.0578736383715441	0.173717349426657	0.0790798045384502	0.0650525153066676	0.106882967320804	0.11776638091679	0.163233373264645	0.157846285124935	0.0637278722418629	0.0687720349195438	0.0426031048823261
C1orf122	0.254028688511488	0.107073179659174	0.276596289216887	0.188807459634988	0.247342806068022	0.288008140586147	0.525331396990373	0.503507909964152	0.58205647139862	0.578207061737021	0.50212907479097	0.429704158825299
MTF1	0.0468606922281259	0.0208695065658439	0.0860104574482914	0.0913839050011296	0.11465891363843	0.0756217478711524	0.0495380981789054	0.044893413208604	0.0393165083870573	0.0406111466123407	0.0245865446749257	0.0168444513203545
INPP5B	0.0581213574825878	0.052840189974198	0.0458528914891505	0.06013198580877	0.0333216009754629	0.0365412546918281	0.0329343941984397	0.0203205922899686	0.0160910701115455	0.0164492886338502	0.0174852962825029	0.0143424903777317
SF3A3	0.321516114346596	0.455190989625707	0.33304300076547	0.228666229501301	0.219132440984058	0.181343603057025	0.219896290390252	0.237576929380306	0.137010438104758	0.0901845068086379	0.0744668140823886	0.056407772098595
FHL3	0.193500051435915	0.0426060694944668	0.0288381262382672	0.00492926318865275	0.00467655118089213	0.00430802807899799	0.00804363558404653	0.00915724967134951	0.00564641894457049	0.00565482993516357	0.00833597395574369	0.00423574171802248
UTP11	0.253824055545907	0.220478630072676	0.139571954223723	0.139467038730858	0.121040079330659	0.0957189894585131	0.181777725285214	0.277826744851692	0.17870506419515	0.103684167831931	0.0922212382448056	0.0781270538589644
LINC01685	0	0	0	0	0.000488295565235983	0.0071504587311213	0.000909505952398016	0.00275004851445475	0.00131892867178785	0.0067337425215716	0.00413063121993275	0.00347554990642855
RRAGC	0.108989994461522	0.212254727184441	0.236610416136461	0.30113679402946	0.276722210526904	0.28309721469405	0.243479674942929	0.246515712915133	0.265300267364537	0.371905901188411	0.28163817998523	0.215139129596715
AL139260.1	0.00742486627775952	0.00787272363321261	0	0.00598368841656405	0.0129146420761166	0.00164976032993214	0.00207903008358443	0.0028881182117376	0.00330949274938036	0.00466465704453601	0.00537875016020365	0.003000467417648
MYCBP	0.162376282020904	0.157415365811399	0.21569359935297	0.0716834163240976	0.0902200095457744	0.0657832027730495	0.144995899588965	0.180662261441998	0.163566171765075	0.0893139991390973	0.0843807710589024	0.0715999902121705
AKIRIN1	0.362765624798245	0.441804059227153	0.483910254741168	0.515821197686292	0.692904391942818	0.381428383143953	0.279603188488958	0.260867445359637	0.26608962591731	0.257215273476347	0.203470076892759	0.157787622820637
NDUFS5	1.65176726963498	0.986074416764569	1.36803091440121	1.0800321382991	1.06743591128224	0.802740539353805	1.2561096710877	1.53333697848583	1.36663599388958	0.923391457872543	0.911622262107001	0.775181286827498
MACF1	0.29514337072144	0.374620545268903	0.26979950481851	0.290744370542863	0.112845678845359	0.169379028567697	0.0985778072456153	0.118624694735989	0.0882073792299428	0.115527800881441	0.0617504686778074	0.0464376355021775
PABPC4	0.49017171248776	0.346334085210735	0.542143746601016	0.346020539695047	0.402077359409537	0.516912757035399	0.899554930077615	0.982089822520977	1.05953462997113	0.965804107462154	0.894373728240616	0.806663568028085
PPIE	0.205338283611583	0.172655410353252	0.169072428050541	0.110351101230428	0.0984441216148836	0.146425472155392	0.170059458181159	0.304347082578626	0.19947159880691	0.144646921882346	0.0978848479678633	0.0709822149971308
BMP8B	0.00375467241302369	0	0.00336719248076972	0.00226062928383571	0.00750392929300188	0.00697101452754606	0.129796640907889	0.15105158178493	0.19798246599115	0.103685007862217	0.0913050262310511	0.0672944253570353
OXCT2	0.00550338172233727	0	0.0057600621312853	0.00140840300285369	0.00138272854269254	0.00491540518184574	0.037181756841942	0.0260938332492997	0.0635362431183865	0.0198603013368728	0.0252126656153974	0.0106955535821898
AL033527.5	0.00369305995054333	0	0.00231993044041168	0.00231196843568048	0.0029533034857319	0.00640411526383707	0.0261246191960283	0.0261836396194421	0.0416785721486196	0.0442092011271747	0.0308019077241482	0.0254866166264804
TRIT1	0.0570139212461216	0.0939141373468695	0.0482689871777109	0.0313660631033057	0.0631561535904902	0.0307126941476836	0.0261547157605015	0.0329377988136314	0.0219774115852147	0.0208169023929897	0.0127514075601164	0.0101021070120771
MFSD2A	0.00875725170020469	0.00725032793525166	0.0170695975696811	0.00141778736951585	0.00188642351369501	0.0152705234758311	0.0261590914932193	0.0380819417463814	0.0420402594198627	0.0275993980195205	0.0291550512971272	0.0181029451057289
CAP1	0.618273474442888	0.880278498675498	0.734254080530646	0.654656183785008	0.561212892660166	0.559863600874992	0.471369109457208	0.470366281055825	0.426157698756682	0.377076249623081	0.298385582236456	0.227433190063027
PPT1	0.552294378085003	0.341393091060245	0.285315196452758	0.0894034478282666	0.0645106447505078	0.149188558293848	0.250344671782097	0.347218611820291	0.294599942601354	0.19165489625372	0.17413925145636	0.14638278303624
RLF	0.0947193989729796	0.102175808844557	0.121915092446879	0.135641819856247	0.174993089561397	0.11882407342261	0.0718441033624621	0.0806262676629264	0.0563837134833372	0.0827582093646832	0.0593875253216621	0.0513878827164064
AL050341.2	0.0680072866080834	0.0375935730842945	0.0219063463497345	0.0737613266734717	0.0157495865046803	0.00999491030073127	0.0176322994445127	0.0191321160948482	0.0195171747952669	0.0179949150946905	0.0160423837110182	0.01049841436377
ZMPSTE24	0.0852187404480443	0.102140113325192	0.102532188797116	0.104529125026346	0.0989399114458557	0.107104559167623	0.148684313964522	0.194066263586167	0.175985916308196	0.157713868384891	0.11058154834608	0.0974418501496483
COL9A2	0.0232483771200221	0	0.00256600412997635	0.0174905869822666	0.0042508719052342	0.0862211609785421	0.013808903164216	0.0234985362579376	0.0199295136487305	0.0598727447655188	0.0659034668244092	0.0554380085206056
SMAP2	0.171397126845804	0.648539175040748	0.66705894108854	0.759586357079416	0.425333619988614	0.947480906818728	0.460058883352327	0.386267117475	0.337124399681591	0.63498807286525	0.45616489940501	0.419976249720614
AL603839.3	0.00539239944156483	0	0.0167534747467048	0.00568820508250941	0.00383916851752664	0.00200935936385773	0.00278512823202664	0.00121811602905192	0.00443295944267482	0.00133279000492739	0.00206824672671648	0.00173226419502121
EXO5	0.0199320272828024	0.0846001588996685	0.0269078850048493	0.0372193047384638	0.0176757373974985	0.0198377534476881	0.0249795809916864	0.00913237675150047	0.00573325635829089	0.00514455043059287	0.00265629775402812	0.00283438695058153
ZNF684	0.046307312438428	0.0962313013864979	0.0573824030131471	0.0323817697446913	0.0789535461124417	0.0408831397252497	0.0458142110153377	0.052334675464094	0.0205966580062886	0.0192500955613246	0.0142040438511037	0.0108917359747392
RIMS3	0.00139336227926236	0.0416024038934261	0.0731414725700992	0.191979543766156	0.201272546841617	0.0126559828354844	0.0246269572866412	0.00162496656070243	0.00083155478757	0.0028588516073164	0.000792825718412949	0.00129471724710601
NFYC-AS1	0.0132737737766041	0.0242489667310027	0.0213190966851883	0.0274096222486815	0.0329898010011744	0.023956444432342	0.0140367084051718	0.00623051288856032	0.00805745158008942	0.0115439250991777	0.0138171471648718	0.00708865972254709
NFYC	0.151712762371195	0.282760363436637	0.201359876260186	0.228983987654701	0.184422926360483	0.196533641585575	0.130265010721626	0.142413415291686	0.0987738034304908	0.0697110521635491	0.0637460851411148	0.0576890818490298
CITED4	0.0779260876966941	0.0410675609575969	0.0405867973647114	0.0463215010806943	0.0655753555666537	0.0202157045810302	0.0326423842360703	0.00921781673396079	0.0192828510458503	0.020089919946311	0.0154387642160374	0.0144331609801932
CTPS1	0.0833971306622541	0.338220870235472	0.149747117138012	0.167095014642943	0.158347701683169	0.0866328500153945	0.126281557265775	0.171197983031001	0.0939198910051236	0.0525267383362905	0.0346017780569366	0.0272706146091281
SCMH1	0.0704439342351372	0.153188483540678	0.169259121395299	0.232134257648355	0.166426621799417	0.0290509794731129	0.0654993037982588	0.0310796432720628	0.0168456494118072	0.0273014365585231	0.0147658075942075	0.0139306452126335
FOXO6	0.00025302532075285	0.00623719891975451	0.00915800065835158	0.0114593097347971	0.0398482983891895	0.00251511892786356	0.00738457588078403	0.000950090391303287	0.00237039615688874	0.00133127716050232	0.00171908680352552	0.00148181384555459
HIVEP3	0.057025741839557	0.0492394667549364	0.0521667412219111	0.0870218205056464	0.192500213346515	0.13531542012092	0.0597037555263782	0.0100344428789317	0.0132063231628111	0.0206038386542172	0.0147974011585921	0.0123059215475789
FOXJ3	0.0906058241097633	0.219566754227286	0.118151442137149	0.248208904855669	0.165204802797893	0.0892040380404845	0.0810667504921885	0.0563891657206531	0.0552857081160245	0.0809415527891993	0.0548881759533439	0.0482742640861869
ZMYND12	0.00834605285979938	0	0	0.00959981261010549	0.00508888088426537	0.00141904200094899	0.00492911800384322	0.00288908680860004	0.00613895045834116	0.00277840233174722	0.00505984910099615	0.00293357009365373
PPCS	0.261735013424054	0.261871087597838	0.25431775046565	0.316482221935764	0.468166425689344	0.402819150868868	0.245954408164987	0.234427206152315	0.272338049120783	0.234830978510072	0.206379845096005	0.194736845855466
CCDC30	0.0152680500090002	0	0	0.0257486696541403	0.0254907775098674	0.0143173902850918	0.00820875156875085	0.00473569300244716	0.00676012226431439	0.0112546380607637	0.0062086616215906	0.00537994835320136
PPIH	0.432923450791728	0.584831902457092	0.417735759204609	0.257253916323388	0.237691994029949	0.245559866346059	0.303012661501238	0.338916159994148	0.186397154654776	0.14274187763668	0.0947561287828275	0.102744476147538
YBX1	2.47824458001985	2.80872812339029	2.59289244527219	2.06890072596724	1.89717916682489	2.3106792171988	2.27223595442239	2.39782547113422	2.05720318483123	1.6747283580267	1.49855245774356	1.43398645071085
P3H1	0.104274929691171	0.117526756338034	0.114651293422452	0.127742536330968	0.069246502659253	0.040417407817292	0.0475671264119987	0.047291133675413	0.0411831110434494	0.049706376299519	0.0341967792612926	0.0223822694544732
C1orf50	0.0597534734486452	0.080725953913174	0.0369143318269728	0.0530313389826386	0.0551381872222945	0.0470558653187734	0.0331283357309557	0.0310747333243525	0.0261243806489588	0.0261963705274665	0.0184207478517581	0.0194655386912383
SVBP	0.300321170459794	0.465693178598835	0.45640003609921	0.544088048684808	0.321668083916803	0.247999432361492	0.198566050819992	0.163300884173504	0.114299493096791	0.105838097893419	0.0824789258056692	0.069575714807326
ERMAP	0.0439961707298005	0.0164656046167701	0.0239920438745654	0.0297568390737847	0.010173771419113	0.00724213898583803	0.00916357752823364	0.00679580015851608	0.00685745180340978	0.00618789170992097	0.00338576529219443	0.00359787136420638
AL512353.1	0.00588751066773394	0	0	0	0.000495934016052652	0.0009564703785045	0.00416987167423418	0.00727850174744665	0.00365880081737059	0.00319248163626145	0.00292054926037362	0.00173136764332216
ZNF691	0.0216068879789052	0.0108225117882919	0.0236665327230385	0.0399718834861852	0.0286320398640545	0.0116389115934302	0.0115240891311792	0.015733284415751	0.00923902452266918	0.00509632003528544	0.00584969196898015	0.00699614837729262
SLC2A1	0.0496070560432669	0.131145132462102	0.0833969542400597	0.171372883426346	0.218790133696058	0.225309460640148	0.0852550438797715	0.0416661096791739	0.0349598112009113	0.0254467662834185	0.0290017251877108	0.0285813029697311
EBNA1BP2	0.386224639167489	0.280079635364788	0.369144593162062	0.128512421894121	0.173356431564742	0.164583868136749	0.42671589768444	0.568691803661554	0.47784368050948	0.301504090336125	0.205763675166177	0.170029981744253
TMEM125	0.00824645094346132	0.0106679057357202	0	0.00481821902063874	0.000978443061736291	0.00425726826122534	0.0117051216846799	0.0162935570468413	0.00863032141051506	0.0429641554178328	0.0257239349512321	0.0272984681206192
TIE1	0.0696820588181534	0.00360024078436288	0.00785391988468128	0	0.00624797518487564	0.00220884529981271	0.000955889481045954	0.000742110943040146	0.000369763634739169	9.086401416025e-05	9.01367348694427e-05	0.000831865351738516
AL139289.2	0.0159534980014139	0.00725032793525166	0	0.00616201261633413	0.000400317673434563	0.00218863315464799	0.00823853281766086	0.00547501818723127	0.00667192669555354	0.00807235606156149	0.00765582807635242	0.0054323834502246
CDC20	0.0972690325049573	0.733705306455196	0.0736618853962866	0.041761177687998	0.0355369015724219	0.00563030835017988	0.192080897472223	0.350953988754237	0.0132365164394505	0.016895300475342	0.00656416959778223	0.00329960930642476
ELOVL1	0.118321376618846	0.177098044848056	0.118439459484176	0.10058818975102	0.133451253025776	0.159114827886171	0.139865139357485	0.180612495571455	0.133021678337307	0.113692657937537	0.0907264859721848	0.0810619918491059
MED8	0.124652071528805	0.160350877877568	0.179457598924868	0.15866468825124	0.210017556223993	0.166052411179636	0.218779783740137	0.284176609031144	0.218168140504164	0.175759272721602	0.155638690587633	0.128700934063494
SZT2	0.0373177959227097	0.0415945449560352	0.0181781099047781	0.0714414420510916	0.0755759145476896	0.0575959305796218	0.0233899591922618	0.025076589839742	0.0195991127073032	0.0551201753368784	0.0261172248309395	0.0223415508426333
HYI	0.263585016348156	0.478007409506298	0.227129112159514	0.112014863763271	0.0773113102043593	0.052754588178783	0.227772830250431	0.236366795645381	0.209322417806894	0.268145394826086	0.252711785648678	0.214478157901484
PTPRF	0.00345041212353053	0	0.0167400985042361	0.0173876412204302	0.00354271104226417	0.00431843287662556	0.00742661462141682	0.00729123586927888	0.00531228619843313	0.00764324187468624	0.00470766799490882	0.0042634514425685
KDM4A	0.0304235078098745	0.0100452290482762	0.0654987816089929	0.0206757714139822	0.0297814891734667	0.0291156066576502	0.0198605753411976	0.0110482740269796	0.00806447934504714	0.0113663243135879	0.00453782297648383	0.00379091738196717
KDM4A-AS1	0.00437161910435976	0.0230899625720381	0.0148260168684609	0.00587749501145507	0.0101605944753645	0.0048599617262178	0.00437803918474703	0.00579360037755609	0.00240116390017431	0.0037214985796099	0.00137816748002418	0.00185214263294247
ST3GAL3	0.0799984989530892	0.0281499672079064	0.0533509722278352	0.0299900454483114	0.0284281379905781	0.0283986087197646	0.0270913016865568	0.0284108132463971	0.0151251266724711	0.0217636058900886	0.0158564165596781	0.0134990190100759
AL357079.1	0.00884608938665155	0	0	0	0	0.0018091500571166	0.0046748116858432	0.00383528273082992	0.0075136487839603	0.00505110499914713	0.0061180581605796	0.00680512872356006
IPO13	0.0197292427580165	0.0130704047221263	0.0143532827132143	0.0119127983304325	0.0127509103973389	0.00926676321531383	0.0195310940473993	0.0245544646878494	0.0266748711007827	0.0173636802978969	0.00987304979835182	0.00784910568118372
DPH2	0.0549301173262723	0.0305809915040221	0.0629998084538512	0.0486947603791006	0.0478112361333587	0.0687396216731521	0.0710142938004451	0.10603649339866	0.0886871597460608	0.0570047326777169	0.0342279365829662	0.0298102807803954
ATP6V0B	0.669696093669781	0.995198816092173	0.836204365303659	1.17591402209909	1.35339361041555	0.803934221693739	1.21947300234647	1.28418060821337	1.25105176867186	1.1278658232643	0.983976794821211	0.935753894060184
B4GALT2	0.0164067660543298	0.00372961222583004	0.00567047312895126	0.000338363562014368	0.0163920041812236	0.00251146294508092	0.0327094120528546	0.0458723027706111	0.0315967285690507	0.0295970304013376	0.0201897009347931	0.0133124842524052
CCDC24	0.0248996606707857	0.0217957942618913	0.0387336703275062	0.07681320772162	0.0157938884171401	0.0215116596235856	0.00489763038714516	0.00605807919085009	0.00616864635086303	0.00306328778996527	0.00426278319778216	0.00313184140026047
SLC6A9	0.000545948207370916	0	0	0.00158697469460902	0.00297702811048753	0.00429204133781849	0.0301703651836822	0.0321988482580965	0.0539777091960752	0.0282391370828344	0.0326864628595356	0.0270990772467241
AL139220.2	0.0054633125465007	0	0	0.000421504401793795	0.000282167044761527	0.00108650034212538	0.00525815142597212	0.00266192605840149	0.0081368940999932	0.00556494376487741	0.00510863858821762	0.00218725416598694
DMAP1	0.188525844070177	0.339076974800823	0.257968151742072	0.226772398193132	0.314197166381591	0.139862247646306	0.163994419153001	0.165233688526068	0.117496576096974	0.120864270248509	0.0949112941308943	0.0796723451827046
ERI3	0.263632094985625	0.358433585711673	0.33685280621564	0.228260385091001	0.199855927302447	0.129618715398342	0.225530130116466	0.246821251473854	0.200531190426505	0.135080170716257	0.115640355109588	0.0978446818775338
RNF220	0.364910819437555	0.198414885128252	0.227309004207797	0.141562015116849	0.192577530750221	0.156801726451086	0.159072208991283	0.172098991675984	0.143188383661952	0.120616162910918	0.0818535766092892	0.0613042027662441
TMEM53	0.0229762469203276	0.017388494762642	0.0262389321322186	0.0146934899975969	0.00936301781207849	0.0119263237998431	0.0245060548587532	0.0410980343650305	0.0400042234773677	0.011542188016217	0.0160366944036644	0.0110801206848267
ARMH1	0.540185928878542	0.485852432592081	0.575638749840382	0.432696918591645	0.11241426600531	0.0732887002103262	0.0487057778457209	0.00127952218607252	0.00296774374656536	0.026970434019093	0.00119697015798986	0.00163321470973539
KIF2C	0.0324662050885854	0.323605892838318	0.0262076652592463	0.00486280578756664	0.00949131637137801	0.00101280125500231	0.113379658466215	0.0903005012026153	0.00203313690374392	0.00790817205814366	0.00200597372627688	0.00274474000525676
RPS8	4.32462402518955	4.06706735525678	4.19213506877387	3.94290430105717	3.82031850073131	4.20100571441925	3.80141748626162	3.74476255566653	3.66671716098151	3.0252153293931	3.0911969880017	3.16034303928559
PLK3	0.176656225563211	0.0805610459247394	0.0915043683655718	0.160588676226664	0.144063628208954	0.139231077223687	0.0696554112061519	0.0741621291555752	0.0839830511549311	0.087430093499564	0.120395546202657	0.0423213666316215
TCTEX1D4	0.00664464068199901	0	0.00601044257429996	0	0	0.000867116652700553	9.48658822443998e-05	0.000339228624701315	0.00084435890616684	0.00114757299258451	0.00191275773013606	0.000656128542478915
BTBD19	0.00436557746068158	0.00967118979188583	0	0	0.000208626715407519	0.00108264308376415	0.000781642983680321	0.000885027966574818	0.00050878979991661	0.0020696080469049	0.00258675603660744	0.000225701825377738
PTCH2	0.105150350217459	0.105762918216545	0.0935786061615853	0.188491717547857	0.18760835238794	0.0883181876179113	0.0484553658782167	0.0469940696261984	0.0330831302701094	0.10808523797765	0.130555970427538	0.05388136449732
EIF2B3	0.078974297832104	0.116350419125523	0.102751909839774	0.0198633641438786	0.0423434625398483	0.0468280931644807	0.0774365266707115	0.147290912077211	0.104896318005556	0.0335327563582343	0.0350993032365866	0.0294292755788464
HECTD3	0.0205663236155906	0.0265374282124092	0.0600150012654437	0.0632361746826454	0.0308787000584535	0.0226094356547329	0.0296813254832841	0.0305599798331219	0.0285706641064557	0.0386593607166801	0.0252671708662573	0.0232402537516506
UROD	0.448423489970389	0.371547582770231	0.271607523189986	0.277022599509954	0.177224628170016	0.137773394548713	0.235652137505224	0.271095347471385	0.224289939650055	0.206162281524579	0.14749330563937	0.135176798660491
HPDL	0.02343387965824	0.0108849448907476	0.00928701106638634	0.000496039014710066	0	0.00172960798152333	0.0179710517118997	0.0482562228236076	0.0209481906301413	0.0024192706256611	0.00508151288476736	0.00226270063904189
MUTYH	0.137196615034465	0.205497580578797	0.152054195273519	0.0613489631566891	0.0501298967762129	0.0600020328979718	0.0517924993447798	0.0380208891498605	0.0218399817738345	0.0311145092398521	0.017431901006768	0.012448537166776
TOE1	0.0968163510473259	0.252563759354827	0.10391777807402	0.181121264753268	0.0953151633469507	0.137174302474236	0.0925245295826375	0.0760556308756292	0.0399970092806071	0.0435693953011208	0.0306897308688002	0.0273403961354354
TESK2	0.0296687458147173	0.0401442094889003	0.0265958420479898	0.0153584568103449	0.0320088358425068	0.0527607230129962	0.0216075315413348	0.0175163077455251	0.0193299253640687	0.011402603262826	0.0172784025942464	0.018188147319479
CCDC163	0.00306191817149323	0	0	0	0.00043433883454768	0.00219820609854112	0.0203398628516096	0.0496125287118823	0.0220442494178453	0.0132275734633163	0.0162121121371591	0.010491045001375
PRDX1	1.79187079957274	1.90580899529999	1.66886642668384	1.06959430320872	1.26221756413494	0.671920433069867	1.29861890952346	1.34290107401423	1.36358725760119	0.746627912231544	0.810087186862805	0.637103109959724
AKR1A1	0.775218585150081	0.663766514985337	0.658322497058743	0.454787278641802	0.397043114169252	0.34289662832088	0.549765262497983	0.614568645684257	0.599977800539959	0.445673721116418	0.402491195823537	0.364949607209315
NASP	0.879696421628932	1.75365868009844	1.04740647267164	0.656086857928022	0.450005524354209	0.329992074644409	0.898588237198845	0.712204394764073	0.278204828818347	0.234180983445677	0.149325873631999	0.10869135432243
GPBP1L1	0.283431102458222	0.279343045140459	0.352085715058749	0.460320158465199	0.403314613618237	0.275001294121176	0.155231297998138	0.179473070942531	0.154246434894561	0.207628724994539	0.138596837370436	0.114652590523743
TMEM69	0.194303742709133	0.159924942670025	0.248544942850621	0.30293700446413	0.16758881499767	0.121371379428647	0.082160846500103	0.0833329194858887	0.0668044066450633	0.0480025943679842	0.0494557260128371	0.0418667967180963
IPP	0.00811621373459986	0.0208460772069182	0.00956646659921052	0.0322842972029537	0.0658451261519113	0.0466128698858638	0.0397241627322164	0.0445431415250543	0.0391378907808201	0.0294882834003876	0.0228496861037438	0.0216116779373342
MAST2	0.0197110045445459	0.0436416944959934	0.0443017409153399	0.00402027561719915	0.019425405234746	0.00808053417668147	0.0175033088620323	0.0185379852927347	0.0129488111698216	0.016266728746124	0.0106977257054137	0.00831713491592842
PIK3R3	0.00597075597559072	0.0261249126247214	0.00757214537624978	0.00589652163670617	0.0105705346288912	0.00324750047608215	0.0154463499484782	0.0174531104818137	0.0122763722811009	0.0144290692016675	0.0127415139575229	0.00223159293463911
POMGNT1	0.0904859913772492	0.0732714175579479	0.042769525124296	0.0753433419911866	0.0779238414258498	0.0606604162331448	0.0669434747523904	0.09028626616762	0.0909814897454908	0.0846745040789762	0.0480654907975358	0.046895611971339
LURAP1	0.0127392197859619	0.0234954849401208	0.00352208533213891	0	0	0	0.000555388963750024	0.000121814528906133	0.000619740125237498	0	0.000973732512914529	0
RAD54L	0.0131704113624297	0.0997175953349879	0.0229673994333328	0.000716208765353724	0	0.00241899612652355	0.0271941819456856	0.0158736557518544	0.000841045810810379	0.00283901197315762	0.000821996498304599	0.000584209548521631
LRRC41	0.170624669121962	0.215503230107943	0.20009161844942	0.171787007477434	0.123207164582411	0.075578209314599	0.0954589449999393	0.102729781442368	0.10352633105189	0.0874859384721152	0.0672602640512406	0.0640525817532307
UQCRH	2.07070364131783	1.97768714846974	2.02076764409068	1.80936352981254	1.67866675291235	1.57490467614108	2.11389111157271	2.24351490884523	2.05563319907645	1.33178495819461	1.36524130064958	1.28535203426143
NSUN4	0.0970361209583786	0.0338288099761627	0.041453592530138	0.0726438171392669	0.0603459320417592	0.0654121376369895	0.027800702630122	0.0356692056325185	0.0238269032047751	0.0240537781734763	0.0160740578091786	0.0137237655102998
FAAH	0.0368547822283518	0.181261464666325	0.117850239408103	0.107622497020926	0.0396157748063354	0.00389745673154538	0.0318552893758636	0.0311582320308684	0.0225317684705108	0.0126521749184968	0.009692979907196	0.00504846905702174
MKNK1	0.114825060982936	0.143178769347346	0.121494470177612	0.221612566274599	0.179544465587241	0.121875570001895	0.12469228165382	0.154851542055502	0.117473320044676	0.180958762002589	0.125352569440548	0.109275374189792
MOB3C	0.00567854142911316	0.00298416733916155	0.00253195844915199	0.0204247400704434	0.015397800572177	0.0111693580185878	0.0118149726473048	0.0105399564757507	0.0118916557487143	0.0191093701030461	0.0163304711209211	0.0124614006722432
ATPAF1	0.149465531801874	0.349460273590218	0.199250129619517	0.147526491165951	0.0894439997804562	0.0776407314286632	0.225393499601305	0.252276287319876	0.2074209056024	0.178615313490493	0.134606392459059	0.120887334362944
EFCAB14	0.124285557470282	0.170794501404115	0.184310066630986	0.153302929201159	0.115894957385335	0.159746586293925	0.0925951716449855	0.101456762678576	0.091354405034919	0.130758701172496	0.0753657736887044	0.0785140567600375
PDZK1IP1	0.077168105335303	0	0	0.000566048537925484	0.000562317138875441	0.00081435406736281	0.0173568088948169	0.00523390072506245	0.0197608006735155	0.00946148234516859	0.00983251210195995	0.00978672356649898
TAL1	0.0833943791688681	0	0	0	0.00313845653869927	0.00115838642338432	0.000545755157005614	0.00161935792031569	0.00151223910209507	0.00303045287231039	8.78062958757113e-05	0
STIL	0.0202158561513827	0.138395358466646	0.0177879297285327	0.0202074065140207	0.00702282757594656	0.00258375797818887	0.0493080862439849	0.0401123954910615	0.00279126498362158	0.0118454949076279	0.0019240339012884	0.0026792518776263
CMPK1	0.705802144633217	0.874657404592625	0.713766348133971	0.744287322829526	0.658806277232982	0.885591425233464	0.466437741077588	0.417745811022855	0.420006191379354	0.314338662476501	0.311107749005505	0.324698448612279
FOXD2-AS1	0.00316437738223368	0	0	0	0.00569013326778358	0.00248827151214188	0.0017728451496345	0.00268687359359113	0.00203925791303656	0.00121773056728587	0.00237147475790614	0.00103069396022228
SPATA6	0.0648800228320366	0.0130508675711903	0.0227973164868774	0.0253081750190739	0.0397760079636403	0.0089849614554952	0.0153620875569499	0.0028190726205613	0.00247936269372285	0.00233435684895727	0.00362589058559135	0.000671117122132893
BEND5	0.0807123212352727	0.169806756896201	0.151058287249173	0.165484299254747	0.0492449164035655	0.0986365839672077	0.0418669402615818	0.0371579873508616	0.0127075473764678	0.0405518833528489	0.0190499483425903	0.0171765146794774
FAF1	0.134163859750083	0.198814952325246	0.083652770506659	0.079700009194248	0.0707119292429354	0.0913485288274948	0.240703909419504	0.271644750128777	0.243988274683965	0.112161288879055	0.114916082609876	0.069293289989136
CDKN2C	0.058750429771248	0.540494724766748	0.0704215830433309	0.126753341925623	0.179615284218448	0.0514899785289349	0.316408915208244	0.476094220915534	0.172916237371882	0.253288836536839	0.13171653228186	0.122613501366978
LINC01562	0.00299807119370924	0	0	0	0	3.35961919581205e-05	0.00178211977290043	0.0016870272310829	0.00260216740183639	0.00595182951140387	0.00494890808684697	0.0028950418798959
RNF11	0.376863487620108	0.223648736912096	0.267623261861221	0.318504281112406	0.283037616814227	0.180900399717488	0.195844620573693	0.217460639812923	0.26975764735693	0.272890520431756	0.252910476061805	0.192505597669108
TTC39A	0.00143133812984658	0	0.00387335857046097	0	0.00253691585148753	0	0.00323050588331404	0.00762486973695463	0.00526045377567468	0.00338500286059808	0.00542346399441339	0.00277608645219839
EPS15	0.317268782237644	0.302546261773382	0.472404142121006	0.711587872296483	0.553097455837159	0.436371211974015	0.159525648236059	0.113947537096586	0.124796996409017	0.18819669586212	0.125322602517554	0.116243599258895
OSBPL9	0.214241452601895	0.267846911929886	0.228154292077745	0.202098818673896	0.16732708469594	0.148951210329299	0.157368702674632	0.174458816296193	0.14633480299041	0.134146708745345	0.101226194235679	0.0794477266113665
NRDC	0.321605774058144	0.428888452969385	0.331656570929047	0.226998789857006	0.308485730851708	0.1988332016544	0.262081959288018	0.310787959875089	0.241881337986525	0.254209318568818	0.184730495810932	0.15965992402398
AL050343.1	0.00431640993429654	0.0273492798163377	0.00333345420202482	0.00616448340802984	0.000904519685252218	0.00554455839507442	0.00621779293278998	0.00349862252773741	0.00681888965269166	0.00338031071455045	0.00446723055855621	0.00370430512083909
RAB3B	0.00671384917616835	0	0	0.0315214033464389	0.0115812500012231	0.00512608465544848	0.026654605652156	0.0227536465575348	0.0365364353338455	0.03173538380873	0.0275381782879517	0.0191079960732397
TXNDC12	0.384988263251165	0.62854233487102	0.359264798492313	0.356089969793726	0.378248834539512	0.271527438855996	0.39807967106544	0.391410238046089	0.322758786651857	0.336067501426407	0.276975162998479	0.24157037386551
KTI12	0.105997677531865	0.187158187318625	0.180967289369308	0.227723222594005	0.382679407745444	0.130886899412465	0.11422024885392	0.0998554289058404	0.0793972678256234	0.0827213018184925	0.0537878268836612	0.0534570208305834
BTF3L4	0.454658039678548	0.655224196814191	0.577273433942212	0.685900807697666	0.63648141030321	0.403393353056478	0.344828765552624	0.412601635669357	0.319604022091822	0.216308879099964	0.177353537260538	0.1501780944439
ZFYVE9	0.0135538644717787	0.022390503197352	0.00349360955567191	0.0147550976064342	0.0134683791099628	0.00234893133822597	0.0127906719607703	0.0132555617791667	0.0162222492162458	0.0131934794647635	0.0110508232131154	0.00572310608298872
CC2D1B	0.0169909526580917	0.0127325501995609	0.013521464581035	0.0390913993822324	0.0261498371787373	0.0291318437212657	0.0201943162396245	0.0190862337742857	0.0156178470470616	0.0134607012531662	0.0168758088935823	0.0104481559572431
ORC1	0.040670799716766	0.145237224598992	0.0351348248155379	0.00435336930365004	0.00312350935957372	0.00263982686315147	0.0645014558032586	0.0677404842164219	0.00661867724077665	0.00479940838721178	0.00304716742637756	0.00283639830989648
PRPF38A	0.360986737313773	0.504828743918466	0.469484712025756	0.431304059375298	0.458620006958233	0.245648393266547	0.248131991748823	0.219304762961381	0.122053309577315	0.0783314646795556	0.0714829783288688	0.0602787292999514
TUT4	0.162133683513127	0.448168110134311	0.350889914408422	0.510061140523215	0.531358446197918	0.366437537843596	0.19593980697206	0.143283025154557	0.121013379454314	0.240821207774395	0.138071655583109	0.112274833920981
GPX7	0.225875732983999	0.27116974299562	0.259122570172275	0.164745415956897	0.233117714507905	0.116408488659478	0.194301319337176	0.172187344339118	0.179471645695599	0.131824484556273	0.0961435985208006	0.0835903604719356
SHISAL2A	0.00374150762836557	0	0.002905750603133	0.0204162017978766	0.0310244657681729	0.0830806984998299	0.0801869139231953	0.0987622064157613	0.0986504713215041	0.067583474240916	0.0644794041094857	0.0463334850134653
COA7	0.0425260240326577	0.0709253755011422	0.0489497020474509	0.0136019486026621	0.0372444798821781	0.0274885378439587	0.0456010620473002	0.049751941686782	0.0414898387284617	0.0250565016204319	0.0221140496791655	0.0117097612083804
ZYG11B	0.0436226480170493	0.147397278940577	0.114589558967651	0.157878092275422	0.0996202767491109	0.0675769397229281	0.0508584696605771	0.0256921061924232	0.0271604873082621	0.0518523299796547	0.0261203281015404	0.0215033263570178
ECHDC2	0.0836749966312528	0.0486060911683979	0.0380867043929176	0.0247583269331417	0.0449737663565541	0.0748838192956665	0.0394033305841197	0.0249514676696568	0.040220354540617	0.0371663728114879	0.028911759831326	0.0260620537008347
SCP2	0.676158871336708	0.818406343545836	0.698356854498966	0.6740908817344	0.600703796571096	0.436413158833518	0.462845040171083	0.455222749481652	0.332125312536471	0.317945923447058	0.227711861446737	0.213542446060876
CPT2	0.0435712660550888	0.0382157152966809	0.0829789996944698	0.0500381874775596	0.0235633413026725	0.0469681350528725	0.0493415375292806	0.0586980466122962	0.0588020657452041	0.0449469599115229	0.0431147158611845	0.031549385933909
C1orf123	0.288779681475761	0.335019759914693	0.216784920865719	0.231042782677072	0.127608572132785	0.135990132854566	0.168443650735982	0.163632508935083	0.124441614058184	0.0907401146840884	0.0783873832163993	0.0625575987558772
AL606760.3	0.00329658065789197	0	0	0.000375559705731607	0.000154645791854952	0.0035889746068215	0.00580471570420463	0.00490354775560405	0.00407435437301485	0.0133072328170972	0.0100647013049099	0.00972119394340888
MAGOH	0.756600866387834	1.08421376443219	0.860151762979823	0.752010494758648	0.719640813839818	0.652258459763898	0.631963345363369	0.523063942285453	0.457202669997676	0.422910092527349	0.36818738828789	0.294313858354558
LRP8	0.040207358365962	0.0185745240826435	0.0118603895146138	0.00559578974669219	0	0.0132735253652397	0.0182002179294227	0.0225848936727184	0.0120859893242214	0.0198788316060357	0.00655220905956077	0.00496737050451372
AC119428.2	0.00048342653492262	0.00844068501736588	0	0	0.00578995445609342	0.0134262635255872	0.000454564339647551	0.000791046282464738	0.000938817582459366	0	0.000895287343979787	0.000179535317205569
NDC1	0.0525870253779595	0.111281496135397	0.0218680928757632	0.0154951575099637	0.0290288128719025	0.017076724345499	0.0546486439755015	0.119359592790935	0.0326469341257996	0.0183648598944307	0.0144499937435546	0.0100309860710986
YIPF1	0.063064366985836	0.0602130625299115	0.0561164862349953	0.137731934502987	0.209941597935872	0.0622320346923064	0.0902660150419258	0.0916907381166523	0.104874480436693	0.0782375803587113	0.0809708092194312	0.0614175561156889
HSPB11	0.498951790766097	1.07859148471113	0.480259013258338	0.290472608929028	0.194620864205124	0.253211896667245	0.529293956380797	0.448535434325348	0.24818869144862	0.156560410635918	0.153973072155274	0.124791940345907
LRRC42	0.0571819971756919	0.213820093365685	0.15148141809291	0.0834092473600035	0.0535179812223355	0.0348473429410612	0.0967216599855108	0.0676187606821591	0.0647394504409755	0.039507673570963	0.0333308350673849	0.0235616545841496
TMEM59	1.18960818466157	1.16271773764824	1.04696280031018	1.1253964826494	0.965488101194813	0.844924407908841	1.65865000342642	1.57486240381491	1.88529107643897	1.89114842719795	1.80487380922667	1.84595013079479
TCEANC2	0.0354970176654327	0.0531928117623722	0.0384652459412995	0.0523499270319263	0.0464302139053287	0.0254606762717274	0.0256529841004866	0.0169603886822251	0.007535334803602	0.0103291262125737	0.0034413595494909	0.00423404995551655
CYB5RL	0.0273387487738652	0.0299176375281545	0.0491165405662425	0.0220488198578595	0.0208611703779818	0.0113003111355295	0.0169793628289814	0.0279891669743343	0.011565087942139	0.00600324190576677	0.00519828994980895	0.00724556231668955
MRPL37	0.412678675636498	0.54783811329439	0.534451909541909	0.410661156095185	0.230011811777389	0.173177673109608	0.434888472045943	0.55013114915018	0.331731234016371	0.20541349591186	0.147854345906353	0.130795600687413
SSBP3	0.242218791819953	0.0334435815772646	0.0465034311528425	0.0421166967240965	0.161070733954672	0.0378218225178305	0.0777592725988002	0.157901695637956	0.0930467203578758	0.0900383250916748	0.0744010255170472	0.0413521449144855
ACOT11	0.0661840809921242	0.00352883669804207	0.00473906685845093	0	0.00250790119910379	0.000883913842489301	0.00125143785345727	0.00183105444125601	0.00100690212231158	0.00276999611060265	0.000431586239594391	0.000381512106202258
TTC4	0.0081076595303819	0.0235527934845854	0.0199856539181829	0.00751901157277359	0.0204518809732352	0.0178802351558577	0.00896368526292718	0.0165011657759576	0.00921872680764078	0.00634809718319551	0.00585896396372321	0.00659940633418205
TTC22	0.00228393815025527	0	0	0	0	0.00610869833142575	0.0022348483565294	0.0077776741211274	0.00626880973668856	0.00711416987100133	0.00517773172919217	0.00419730604474676
DHCR24	0.0273639523560358	0	0.00568786555804264	0.00544699431039501	0.000221033065235986	0.000964051798344508	0.0108481569169215	0.0438350563357512	0.0117073516611575	0.0123559654356589	0.00410167758947322	0.00131988998188565
USP24	0.0626647303025511	0.0649073501325201	0.179438653593851	0.120485761867857	0.112852796662868	0.112496919317814	0.0272073800953183	0.0207318408902266	0.0158657133264251	0.0415552285591313	0.0164329567733622	0.0172202520552248
PLPP3	0.0029342363900846	0	0	0	0.0104671375040948	0.0129019822115598	0.0027892486850091	0.00357962139445326	0.00551863543354641	0.00885092932757839	0.00656333003937113	0.00320097166121792
OMA1	0.0930975557167291	0.0486134769122387	0.102057665620918	0.0278342861339935	0.073177053233477	0.0938873476383257	0.053243375767738	0.0695567255947473	0.0591975796045798	0.0477658800902788	0.0353119934644036	0.024464615225564
MYSM1	0.0929589732671458	0.166210858371821	0.0838506701516906	0.126312541121667	0.126093801603351	0.127985112781721	0.0575169125446778	0.0581368339135981	0.0407551633285452	0.0866356417974681	0.0413674637817043	0.0377936527976068
JUN	2.45591733928275	1.73422625426657	1.62810739464967	2.47074374118522	3.8005168107618	2.61143666774727	1.90392062115151	1.96662488177461	1.83531042999557	2.32019623157566	2.59569258203581	1.95695017825164
AC105277.1	0.00157558294618816	0	0	0	0.00430600966477394	0.0022841611585398	0.00628066037611027	0.00564672516651118	0.00663703136164808	0.00564803597335327	0.0081052192715711	0.00587991187817517
LINC01358	0.0189780782060585	0.0037718770897128	0	0.000717855280340792	0.00159741142501149	0.0106815483014532	0.00653837152208595	0.0106125139688212	0.0162692555478784	0.0161020009636509	0.0209914659762213	0.0148809918366181
FGGY	0.0787675878095175	0.0442110764177357	0.0153301145691685	0.035654619438116	0.0638632160210657	0.033014257813097	0.0280702606041231	0.0396630529630119	0.0281394035207583	0.013324237552508	0.0164786027245656	0.0128618793457118
HOOK1	0.0207191562936504	0	0	0.0031651549519529	0.00216712983566866	0.0189349500517289	0.00706194779298331	0.0234093537170693	0.0101364060225354	0.0120826463681181	0.0127841866896453	0.011346931205274
NFIA	0.162063912480462	0.00876181031608176	0.00575731356557561	0.0470315811060879	0.00850893063358235	0.00400274072780002	0.0234801650009554	0.0173791915058321	0.0306061729855578	0.0129551749425457	0.0147486031998784	0.00724371670520034
NFIA-AS2	0.00135546741674741	0.0483702978701857	0.0527043136609841	0.19300429084668	0.0032316470730839	0	0	0	0	0	0	0.000256818385696993
TM2D1	0.303907328869683	0.335330475596646	0.364845712845921	0.431368521424337	0.413818374051699	0.331224016815248	0.230542792359844	0.257824085247143	0.223431072731317	0.204102351164159	0.178173845007064	0.171597970531675
AC099791.2	0.0210062332124761	0.0156099777992002	0.00514649044708503	0.0235335171656299	0.0159848347912333	0.00538992496774243	0.00510112569510423	0.00201273405962741	0.00180149687346123	0.00657532312960166	0.00466685851585628	0.00348996187952385
PATJ	0.0277556229793651	0.0554500024048961	0.0211930560675904	0.0216317087388267	0.0154718731688985	0.0351476736579713	0.0115027437172928	0.0107154661198173	0.0083856998534426	0.0279277612265184	0.0125045953172603	0.0111527874549956
USP1	0.381529692238812	1.36577014279999	0.482953531123841	0.412526754449138	0.37775503050319	0.302584418161983	0.703764064600475	0.457658686872447	0.216132103994745	0.217451661132552	0.152268796717429	0.131795638503979
DOCK7	0.0480830155764728	0.0816125112125234	0.023753885085053	0.0943276565974112	0.054193380584244	0.0220595367957517	0.0214378661587837	0.0121398585806824	0.0164829271386992	0.0201333890944287	0.0129317136070238	0.00995783066236666
ATG4C	0.0990286416406519	0.105266151027389	0.115425238784984	0.0611084046672736	0.103174216081877	0.106611778488233	0.0755839021202147	0.0816400965954927	0.072387008157509	0.0308364400679816	0.0346691682624338	0.0362618007044623
FOXD3-AS1	0.000296613512338686	0.00474599427936849	0	0.00734740967280927	0.0846912469505371	0.000835548749244749	0.00541179551748372	0.00207072723714803	0.00484106097934249	0.00140775303915089	0.00195411304569231	0.000629042258025344
ALG6	0.0757828161809501	0.107987046648169	0.0727622562267368	0.135447807870708	0.164831953997229	0.0444961426258917	0.0818341468544523	0.0931758639390854	0.0589673530887733	0.0278595126488171	0.0264517769957243	0.0192596246808277
ITGB3BP	0.346410595018853	0.753299876304815	0.318051775748141	0.188240364270011	0.363741506767199	0.15937700972729	0.371666429972317	0.323335855243721	0.101370198368482	0.0625494539119009	0.0547515530144096	0.0532019658333358
EFCAB7	0.0213810976392451	0.031321470109823	0.0996850231507952	0.0452881932263881	0.0397700808858501	0.0198494425003918	0.0118259929905625	0.0149166176946236	0.00688097396140202	0.0102393915499479	0.00648455063673016	0.00769365381177662
PGM1	0.17019735713535	0.109885415912894	0.0851798340585898	0.07601817242694	0.189858209489788	0.0541278202487617	0.124751166158227	0.0995253427129651	0.128540115785165	0.0741433744093399	0.0604279937565503	0.0552109872763658
ROR1	0.000891858761367263	0	0	0.00323537187672418	0.257186644056256	0.0235943172497503	0.0581340848767874	0.00104825943995548	0.000455280597174854	0.00545731462267163	0.000314594535443835	0.00234631515096793
RAVER2	0.0428414136560828	0.031771255088492	0.0332089364108915	0.0303185153913535	0.00933984069825188	0.0045243028178651	0.024005661565667	0.0226655735683857	0.0189264610627737	0.0327770547876815	0.0139070094121538	0.014594368225636
JAK1	0.362317889860399	0.814589850502271	0.806200562832617	1.0437593177448	0.758885006442824	0.812862036863048	0.427252166580865	0.293467812263387	0.335406079337222	0.40454355106712	0.308670358299898	0.303274893613287
AK4	0.10517336335214	0.00685878449262788	0.00555588394836843	0	0.00954277503037336	0.00173367656959068	0.0199577469907466	0.0109760258911187	0.0188999152810523	0.0055716374446176	0.00574805807664484	0.0034486524165431
DNAJC6	0.0124008757724837	0	0	0	0	0.000580026866964703	0.0034111008226365	0.00591233053442458	0.00559859513342211	0.00452768349605241	0.00328866352514485	0.000856252254960784
LEPROT	0.832723315933585	0.25734501242164	0.460082479560351	0.61090900858023	0.409933915933946	0.201647767652891	0.240586688105779	0.247874326371293	0.287506185163541	0.334539435690222	0.269248084213778	0.220140687302968
LEPR	0.0181773272011542	0.00466288481843884	0.035746430443891	0.0170355041061153	0.00274348697920743	0.00213499660604082	0.00636378309408025	0.011444336338413	0.0104357984461653	0.00733722065943101	0.0064655649925676	0.00650942328858577
PDE4B	0.230968608686695	0.530944200796323	0.470620864410543	0.657701123091331	0.139697674255248	0.604722446177698	0.234917584249269	0.165850378441028	0.285284164460753	0.197856624172455	0.294950970435501	0.155512191673324
SGIP1	0.051041406438304	0.00569865754935228	0	0	0.00326371046883272	0.00164807838179845	0.00157652297660515	0.000739493174123038	0.000162643853749419	0.000381439465605097	0.000586628810552394	0.000161535024371174
TCTEX1D1	0.203207433856838	0.00439135136593519	0.0171902517599332	0	0	0.000554464137936483	0.00244607315303122	0.000718882761009877	0.00076127761621071	0.00509033959568906	0.000133730686629688	0.000188165551050971
WDR78	0.0196264346097453	0.04680884807295	0.0126506299757293	0.0264373469431816	0.0218304478049652	0.00270905964939124	0.00822430742279802	0.0051854075239251	0.00414574190521699	0.0058643857725347	0.0043280239176785	0.00222694790727586
MIER1	0.390719189344209	0.608175232480893	0.481765617124794	0.583954934897774	0.390060899022551	0.307509642580914	0.204608725570298	0.20618042893896	0.149854868819606	0.155566704735325	0.112701174720201	0.101755870535881
SLC35D1	0.0386342768658489	0.348437896290379	0.294705779685446	0.379287684263737	0.20193391443621	0.0347124484663178	0.0757665207628303	0.0329193937673581	0.021230448115387	0.0193440238696335	0.0181857738523887	0.00928367602531648
IL12RB2	0.0314953590114844	0.0584955365874037	0.00439876672493478	0.0395828318358695	0	0.00138878126742743	0.00303309030313307	0.00057153456253724	0.00159900783531893	0.00284289756683245	0.00150829368811566	0.00214520205859607
SERBP1	1.30936442380332	1.6650179362398	1.51262132201712	1.32032530830079	1.36158688629254	0.986200025885353	1.25435496307766	1.41848593934013	1.07243792083705	0.754789111096481	0.624904717532701	0.524982758033083
GADD45A	0.449866658184152	0.66020047909729	0.383016344119938	0.679897190190564	0.531550807190726	0.152813311131564	1.41825331579038	1.16758374352201	1.6961966335088	1.13979580803485	1.47383353483156	0.827855939496149
DIRAS3	0.0164225627218254	0	0	0.00029720504141802	0.0103922906433481	0.00620635645237755	0.012743930143363	0.0147431153545333	0.0155041176633641	0.0563421601088568	0.0393678999466086	0.0334859276794137
DEPDC1	0.02681695183383	0.270517540970684	0.0320714266605117	0.00510485343893786	0.00528257328225434	0.00127955604481764	0.0588126853130433	0.0988592927684479	0.00526388532874508	0.0111512299106515	0.00221820083799504	0.000901714108854276
LRRC40	0.0920567927042334	0.142027597182054	0.117528282286011	0.126200881337544	0.13660663090121	0.0865596367734363	0.0762309887536139	0.073840870613327	0.0429580651446911	0.0535952631098889	0.0340572239858615	0.0346976368384382
SRSF11	0.814761266030836	1.295732238482	1.03918835063877	1.27786009640368	1.05475588698921	0.817129987377291	0.68996755256968	0.596841819624477	0.429824285033829	0.535349889164218	0.348360999937182	0.324068386884749
ANKRD13C	0.0306239541918271	0.064261348242412	0.0647677390744938	0.101752146287765	0.0759170337817705	0.0662830010757904	0.0341095904279524	0.040449558670847	0.0289057272182739	0.0314191532194685	0.0297051799841785	0.0235440225923826
HHLA3	0.0538303645810732	0.098980321036512	0.0555167058865755	0.0386561901277086	0.0462179913342374	0.0341685840732226	0.0707310517957644	0.0500560250887124	0.0655158914255245	0.0615568571811068	0.0469024776213651	0.0413663946896953
CTH	0.0103133323003073	0	0.00525438688126619	0.000375559705731607	0.00659643227433679	0.00447581031964816	0.0297657796436392	0.0322961622251774	0.0430314435812987	0.0168831448854497	0.0244883307930113	0.00872162735823304
ZRANB2	0.612005913475064	0.638579986483712	0.712048507219205	0.990091308488915	0.750107514690715	0.536002749369121	0.388314026031915	0.352906930850461	0.316811055736322	0.437006438990769	0.316030687697837	0.29410194138109
NEGR1	0.131833643986891	0.0340207524687098	0.118055154595965	0.0472712896341422	0.00303766940751165	0	0.00105734790902797	0.000799203933672228	0.000798997549529691	0.00736491483115766	0.000789301193368902	0.000351191614757883
LRRIQ3	0.0062113411926432	0	0.0300599764238155	0	0.000182814354360962	0.006165625402303	0.0073913786544984	0.00543124684021242	0.00754207386997537	0.00222203429926987	0.00405664906834812	0.00223257229406337
FPGT	0.0177718507326436	0.035157084206184	0	0.0197507176278082	0.0214385300277033	0.010462990853991	0.00921998061686793	0.0113581392507935	0.0100351017735647	0.00373444851530948	0.00457930629090896	0.00266809713585232
CRYZ	0.0634043027369876	0.0630584281213718	0.0494127716304224	0.0867431980805933	0.0598804050738959	0.0354434305348064	0.0358497658084386	0.0322160900961447	0.0220806783096966	0.0201637347811858	0.0239538555319274	0.0160167656458032
TYW3	0.271087414230084	0.255511826672437	0.336571200820991	0.300939858601219	0.250430322515383	0.165172004618391	0.165891406016965	0.191089329788876	0.151931097046455	0.0936553770373851	0.0780536350133331	0.0637629493040413
ACADM	0.340215935153769	0.622715468883214	0.42832887744161	0.428445658178612	0.225184788465797	0.180431911168167	0.249176120096697	0.195223674678029	0.147843760550589	0.0510279067126344	0.0587757101638973	0.0508892620984175
RABGGTB	0.340329759394421	0.364542038921278	0.333021119956948	0.316220473326443	0.529355093786033	0.465118119835367	0.266533822177454	0.283593337319068	0.229089282103048	0.299392286716535	0.228587315714276	0.225543863138696
ST6GALNAC3	0.00568369387886363	0	0	0	0.0260266913469961	0.0187665964294895	0.00799661774634728	9.38587982546734e-05	0.000682439619792935	0.00685247120126166	0.000326995804777442	0.000803979466908382
PIGK	0.130811381251929	0.15343761024536	0.0709602557668	0.0607129131288985	0.0373621678775898	0.0666362627096005	0.162271919844266	0.233959596296864	0.219410298886877	0.233054200293035	0.175237311723079	0.157958687906361
AC118549.1	0.135266567201134	0.0962237991160187	0.147593340313179	0.173925295758389	0.132932508468205	0.0954907590407432	0.0784821834305402	0.100914282845705	0.078457514147001	0.10325629170207	0.0859152385361723	0.0685961981781358
USP33	0.143528455436792	0.217160212201557	0.291415084578321	0.39296019874685	0.264267636671403	0.144795621306262	0.094307786696866	0.0622433527525458	0.0483851793809762	0.0933170312208722	0.0539375069332006	0.0464482603690028
MIGA1	0.0588186357312282	0.0981904380922083	0.0881503481063153	0.116805495460046	0.14925557868108	0.0783052960117724	0.0375729002104122	0.0382267941234934	0.0404774832597827	0.0703644691650256	0.0410066180569447	0.0383046530286984
NEXN	0.0114009758374084	0.0277995844962852	0.0294363618927025	0.00308339114874716	0.00839960360713242	0.0157012406100234	0.00427292389711392	0.00365175438436459	0.000520366779773242	0.00319848569440012	0.00126000460536704	0.00213673499338065
FUBP1	0.458733366077416	0.68719383916287	0.654675405989979	0.729120603421665	0.552137084422277	0.340366375873545	0.294167068481892	0.273888167052996	0.189708635553516	0.159329046504411	0.133018512822934	0.118179355561738
DNAJB4	0.0485129267770611	0.0263413194261533	0.0397671107061236	0.0819876911358304	0.0457046002545843	0.036042499701055	0.022647510239313	0.0345303127725509	0.0258392245090525	0.0550328501360308	0.0404123294252035	0.0199086804282578
GIPC2	0.0337433026323639	0.00595348291808802	0	0	0	0	0.000715208529147686	0	3.14509420369338e-05	0.00817479905168016	0	3.91361199386053e-05
AC103591.3	1.15757592482624	0.652956651020621	0.648822983809483	0.99594312301406	1.4263481487846	0.777193859449959	0.416304019652956	0.428322127678531	0.299256563701574	0.79699895767657	0.926331196590768	0.594309888112258
IFI44L	0.46910603368165	0.0657269532882899	0.135996806903987	0.233602637349941	0.495428665962238	0.382228826614707	0.0141405192594348	0.0139880370173512	0.0115059487930921	0.0546161683143056	0.0322527237965645	0.0380780057563099
IFI44	0.266375512273996	0.113598339445593	0.153279003544365	0.158870611584929	0.113691995976451	0.0909252005406389	0.0388448473407363	0.0319062828214315	0.0190332643442771	0.0573198910471268	0.0391102869294903	0.0394164201224027
ADGRL4	0.000704057696475461	0	0	0	0.00132485445981709	0.000542925552401768	0	0	0	0.00619557312517205	0.000133103959912866	0.00172699300847543
LINC01781	0.00778747638900929	0.012289199566527	0.0364863199845411	0.123353059778019	0.283954235271018	0.462965324777217	0.363961184116275	0.3477568729987	0.463103001449846	0.844110915841446	0.591959806324903	0.678262841822519
ADGRL2	0	0	0	0	0	0.00121843580399877	0.000248167938700801	0.00140865837081095	0.000590054725212725	0.00745369254321024	0.00103797061268307	0.000401691774739868
TTLL7	0.0507890864867015	0.0652148302447258	0.0190368289261978	0.0167842289876916	0.0308810997579911	0.0213490951540191	0.243065202782366	0.253897254029658	0.309812671699625	0.272776136626548	0.239972990010887	0.182867133100437
AL359504.2	0.14355922928485	0.0225461969611774	0.0707063131074385	0.0257595729518511	0.0304005439643703	0.0237293023253289	0.0308860551465187	0.0258607774224983	0.037221981643986	0.0426287741666624	0.0355108828256607	0.0223977054460644
PRKACB	0.472281305098112	0.354908582231872	0.437803235300796	0.44213074868346	0.236396278613862	0.146286372684584	0.0797527188417872	0.0389538822047592	0.0321842261138613	0.0533183952663873	0.040784248672843	0.0334483533922042
SAMD13	0.0827871316993224	0.0263429877126322	0.0141665803874169	0.0201867113934604	0.0280354265433655	0.000501617283790017	0.00500749062904949	0.00228264393445082	0.00243994429517806	9.62447975617653e-05	0.00120605700566223	0.000310994929280089
RPF1	0.345896968102357	0.608243322174696	0.534279356148381	0.54221883943042	0.677995947907861	0.476145241814452	0.347390197194812	0.306464147840591	0.304446022847477	0.227074658702776	0.206144357901813	0.171596801726458
GNG5	0.901968546811195	1.38184032515514	0.964329677236711	1.18333392013521	0.979521576246283	0.62686414901577	1.01868963151108	1.074585316682	1.02755283836971	0.796608958617244	0.807856874975803	0.653637685163346
SPATA1	0.0489926130457242	0.0841181426044488	0.0685837885614082	0.202963915421	0.133030846387221	0.011535282141386	0.0245015179585368	0.00968729149009905	0.0133819271451553	0.0297101079892641	0.0220783192540156	0.0125201501344584
CTBS	0.191946984091238	0.146541651493797	0.260238075619798	0.274279676088951	0.32504171164018	0.19989694289172	0.178829890433198	0.15785253907405	0.209617870615075	0.212510519120102	0.184819265894583	0.151732714388355
SSX2IP	0.0590581739557757	0.113917780090934	0.0264416638302613	0.059882556206451	0.0971962085163832	0.0173675922843202	0.0650717364216775	0.0609761433855342	0.039790922173815	0.0344355973634051	0.0196879748715845	0.0104498657938833
MCOLN2	0.00761551365145294	0	0	0.00696352548561574	0.00642192416543434	0.0342742574755924	0.00119588835990318	0.000345609501342115	0.000360651336772048	0.00215223023354605	0.00201595863351625	0.0010126232564849
C1orf52	0.216693776254561	0.161450493342544	0.205909603880059	0.338059980377126	0.408141829003783	0.223341545873905	0.135071819937607	0.157114731189503	0.106207828118273	0.114819020431397	0.10227535323145	0.0796704853658956
BCL10	0.087534490590267	0.156626159962066	0.186841823006213	0.280196188668607	0.513986479772856	0.31303499185146	0.120894573433128	0.123979417344124	0.0865481168200826	0.184116191022529	0.116654930591505	0.1239512441074
AL078459.1	0.000406413040723113	0.00784552806687148	0.00781291817886776	0.00297349351572293	0.00869300994479813	0.0055053849451617	0.00159253783859995	0.00191481651747089	0.00103668854901199	0.00129024917498217	0.00100076191650177	0.00189923178912419
DDAH1	0.00807474417686248	0	0.0226317970622775	0	0.00757993591972628	0.00176343238962551	0.0160801391936711	0.0167487569968031	0.00846762603945313	0.0158646435661459	0.00633907513033794	0.00634195748708723
CYR61	0.00459966739477872	0	0	0.00339993561648989	0	0.000579335154976843	0.00150554490812871	0.00209098554085078	0.00165467109415801	0.00392334118497106	0.000821435362270793	0.000904868881411821
ZNHIT6	0.113218347770976	0.167563739602632	0.179421707377975	0.149212144916169	0.178871867312496	0.177586961628267	0.0619254436199051	0.0501137372541303	0.0380010780735679	0.0529431521476697	0.0279412575049186	0.0285711312933224
COL24A1	0.0656247028195879	0.0222381591965923	0.0451772179264816	0.0191304417767202	0.00056334855864278	0.000445150062599326	0.00505537951576088	0.00759086074360787	0.00744579458187311	0.0116031517996801	0.0117976651639789	0.00408523653466384
ODF2L	0.241340109100981	0.35052980421015	0.534646865782304	0.706268341094612	0.335122667456358	0.271778067633374	0.157784016132348	0.130138809429681	0.125836282388788	0.181459202666517	0.133620360613548	0.108722976131153
AL049597.2	0.00753318647073501	0.0122347556774383	0.028771327680779	0.0122921305630595	0.00259684757421867	0.00499568167187947	0.00974983931365622	0.0100454360070988	0.0122120511547723	0.0240339139199579	0.0133319701213325	0.012295626441384
SH3GLB1	0.435297143071185	0.728547067473815	0.650307436299596	0.724242808791582	0.558518623523508	0.413588039592437	0.471875944208176	0.481886401469009	0.501784582498372	0.51174391964746	0.458031472408865	0.380510723872401
SELENOF	0.497380683940329	0.897595368113629	0.994978420953091	1.0748013622947	0.897374365189246	0.619355019297546	0.630347125948472	0.633221062744034	0.714548637536242	0.581949291117703	0.58412924571927	0.488187570341665
HS2ST1	0.084183635806172	0.290591274493745	0.0586205264541551	0.0712354629080354	0.0305590555672792	0.0576417856778244	0.0994908387329434	0.0811647032705229	0.0761589981265351	0.0749398653859551	0.051596644894805	0.0522512372389815
LMO4	0.257506716774794	0.405735076907052	0.323628778406904	0.547841713728695	0.46812018009239	0.233234660623024	0.480971177757897	0.42660605063555	0.568819982815787	0.602810153689264	0.453667711221326	0.377781490504724
PKN2	0.167673966592394	0.44130178294442	0.431712977871298	0.589319691718862	0.293865579585746	0.195341282784608	0.133832474833046	0.125428582791781	0.090527138135604	0.169684917356327	0.100643283811051	0.0927853783366347
GTF2B	0.334336199924631	0.362858130146042	0.297009480694323	0.431601620657748	0.461652662223691	0.372517407849151	0.32469803489428	0.340904302020086	0.334710421226386	0.288424139777297	0.256324694476778	0.229492229075579
KYAT3	0.149148942812976	0.175928216896172	0.252738259239939	0.163336419343543	0.134116646039337	0.0590117450388499	0.0783498601481668	0.076869171821107	0.057051117963009	0.0210751816812822	0.0206078761555592	0.0188231844000814
RBMXL1	0.137846768520518	0.123786905797495	0.169606347926851	0.114479397233247	0.0895269898582409	0.090485203493643	0.0480203949053739	0.0547592708447804	0.0341718088042806	0.0628357245854832	0.0378531764655008	0.0333210220724049
GBP3	0.0732883846977901	0.122422465074435	0.080449787728554	0.132853260738045	0.0810067696752299	0.0515998060146741	0.057840769985895	0.0460684187038012	0.0575543637078092	0.0672779445112466	0.0498446348424262	0.0420656539310838
GBP1	0.0751928230960681	0.163271545482726	0.148477132631984	0.0749659895676574	0.0169840532349295	0.0289315770516134	0.039885777972734	0.0415890171813598	0.0597077473449222	0.0420840836732014	0.05105213688442	0.0321235810474021
GBP2	0.313307765507623	0.0125061864223185	0.0480110521403837	0.0349826225799434	0.00769390252478867	0.0907072838388755	0.0361243939345941	0.0328731300654488	0.0777753803398406	0.0287015052479134	0.043575946125449	0.0275374246627627
GBP4	0.405066149185619	0.635356114440254	0.613192590501514	0.823427187951024	0.161737094297861	0.199360138882714	0.0338235169813244	0.0212128367536787	0.0187621791241725	0.0512195223221425	0.0241376818553587	0.0282700906934879
AC099063.4	0.00345488665892125	0	0	0.00490206671954699	0.00413890744400409	0.00709295436572447	0.00286209284980638	0.00170430995258033	0.000893602807708735	0.00250590370540709	0.00185571918874714	0.00151805192065697
GBP5	0.0894504374276755	0.0239222872729374	0.0148419910216223	0.0184326808364186	0.0257186368823024	0.0434970842969921	0.0344516245934155	0.02153520420034	0.0470143347346886	0.014401313888144	0.0223982512150528	0.0132693245676939
LRRC8B	0.074605072427336	0.05198658117051	0.0449352919180976	0.0759863602324006	0.0613639062005188	0.0594646964893776	0.0536513277795849	0.0464438801261707	0.0427468916678188	0.063798069053901	0.0414604006982731	0.0235138748201081
LRRC8C-DT	0.0331551130508733	0.0247287417332349	0.0505694311010573	0.0593619198842057	0.0218533089046443	0.0174971814761375	0.0224356383223744	0.0123260005761814	0.0190002784486703	0.0130048460665452	0.0163178394588424	0.0118762354587461
LRRC8C	0.036630195794028	0.216444278774035	0.168534942475524	0.160203466680268	0.0453173457340456	0.0304086691648006	0.0694674716332758	0.0622402186514169	0.0888825949055589	0.0666769224761776	0.0720406168913839	0.0309648804423391
AC099568.2	0.0157818704533334	0.0104616468432894	0.0297855315191979	0.0231889000952726	0.0136069976734823	0.0199241587494493	0.0199635504231875	0.0242328957022509	0.0252660628173711	0.0268521222952107	0.0212795239134417	0.00867558198507013
LRRC8D	0.0558193836309017	0.110459079668584	0.0758601011264491	0.0843635333523808	0.0713170700089581	0.0431908053139865	0.0361574591887515	0.0348946378474982	0.0325429806026844	0.0307104866680047	0.0193963543006713	0.0176025176191539
ZNF326	0.392958396099329	0.738497442578341	0.635744605220535	0.781999458919202	0.742675787840806	0.365478088237699	0.269763905316059	0.237675855473321	0.171244722923286	0.201767365825373	0.131567758314739	0.116679131560117
ZNF644	0.260765251926238	0.411408459747066	0.355719985242171	0.466377051022285	0.43656324753473	0.370373235273543	0.236083174870861	0.181757095907474	0.194183290386759	0.208630084451859	0.152117086161881	0.145493614730348
CDC7	0.0765991844671803	0.306707209687529	0.0753653621688974	0.0372935067183501	0.0177980689973596	0.00904961323458637	0.090842390904568	0.060561369233617	0.0144776957904414	0.00830341335833635	0.00539501746593143	0.00510514390911706
TGFBR3	0.00127059265239686	0	0	0	0.00811622557620336	0.00137988209815657	0.00643874757284698	0.0210722115066726	0.00824413284780794	0.00502077908860344	0.00227183433146641	0.00228664252694176
BTBD8	0.0100939269496126	0.0107690730759898	0	0	0.00180949672998067	0.00152362713899853	0.00651921113249913	0.00355683308896071	0.00246948039512092	0.00639049564541057	0.00241126505623112	0.00157716905255816
GLMN	0.0757181678573622	0.0982266354904602	0.0963450154651861	0.069325835276945	0.0721642688635745	0.0726609604297778	0.0319282499098	0.0396130011290351	0.0212989388591611	0.0134185785139879	0.010866838992103	0.0107834319550491
RPAP2	0.145768957300885	0.139782730307731	0.161032243714346	0.228354690009768	0.183901751074446	0.103662876195972	0.0750285875186778	0.0812241509974363	0.0563776711963905	0.045237234127475	0.035025031474942	0.0315477466830917
GFI1	0.0374152420989412	0.144785843798477	0.144699625474595	0.262623765097314	0.142598078991093	0.00944233182290936	0.0494832764144437	0.0632119279608023	0.0457693444230725	0.0580761478808275	0.0447448011838324	0.0256953174644792
EVI5	0.0259441504002086	0.0417326409198335	0.00600682054751019	0.0255710086574123	0.15485734635614	0.112242668541283	0.0665943767813945	0.0830776697678921	0.0986103942253865	0.103934789041283	0.0825737439835813	0.0679129843455801
RPL5	3.82212971919284	3.1854239515698	3.57380266571745	3.40482307803979	3.25437293294966	3.41570500781532	3.31282966800208	3.13464278287787	3.15345718474491	2.33030226840764	2.39965532566672	2.44701367780125
FAM69A	0.00464053560058048	0.011030590157865	0.0125407016397018	0.00143584536310049	0.0485352971369867	0.0545374132992187	0.0398966328305296	0.0415462510716184	0.0394434317138544	0.061662756431092	0.0421477012704554	0.0393150242289599
MTF2	0.472212285871116	1.04850694687365	0.893822287859953	1.24924938822354	0.729553475950725	0.378488869225344	0.308758402216378	0.255263894140312	0.144108764365963	0.178115778941617	0.0896203825295823	0.0884232620062907
TMED5	0.214503602000981	0.26887816116361	0.26188174821976	0.340919300474849	0.281226144442283	0.194571945313119	0.39265107307352	0.444121087227002	0.460292781448395	0.405814550263528	0.381457956804305	0.318747385736849
CCDC18	0.0883875844972493	0.248463853015465	0.105370803561635	0.105715859295393	0.0855373127837455	0.075202736156773	0.089070175838709	0.0580003035063782	0.0161131401939571	0.02923862841491	0.0151825110650719	0.0171431089878846
DR1	0.27853805048943	0.566216952651607	0.385166631245824	0.609379594998866	0.50428470403531	0.304303523704687	0.209938845507728	0.206426806467061	0.13936502421539	0.189055198335374	0.120355798980206	0.105853420184288
FNBP1L	0.0404315842606242	0.0805445502472349	0.157752672435097	0.15592564148116	0.0508229863232182	0.0160774064000565	0.0190901711491729	0.00898575778176569	0.00739977870512255	0.010851046883452	0.00578882832218853	0.00400771330498435
BCAR3	0.00503765953314875	0.00755878952171727	0	0.00394720838391989	0.0106457357218134	0.0325980182960754	0.05062164666247	0.0546485121737588	0.0628858346554521	0.0931376183872456	0.0868695825756323	0.0534308916268261
DNTTIP2	0.434191480784708	0.58371421533175	0.415021829426627	0.546775572510976	0.513671531523998	0.435173404577957	0.348184376669939	0.340869795390793	0.386899534001431	0.258342929748699	0.277649946305893	0.189723566974217
GCLM	0.0921441305469195	0.128104887719884	0.0844138500961828	0.137075302077337	0.0470883366097683	0.0565968389548146	0.0563924801901785	0.0481647621700575	0.0396489686201919	0.0274650169046037	0.0260889481644911	0.0168141400842627
ARHGAP29	0	0.0152303046006408	0	0.0700620893031897	0.00369440349262785	0	0.000853659596637786	0.000738769919301494	0.000693156481132256	0.0135218223193693	0.00137311426062285	0.00112350916859132
ABCD3	0.0867272676128586	0.287175838040198	0.121252387318981	0.127410215624247	0.0948266695450004	0.0699488152988307	0.0886274514827	0.0787874515927555	0.0539061261710676	0.0437682651696381	0.0303054353864912	0.0227689027774689
F3	0.00516087030006575	0.00981932708386946	0.00990679936428019	0.0502781228358313	0	0.00163121352592433	0.00572487556420579	0.00127046651792257	0.0015290829293501	0.000575329440313282	0.00180046593536499	0.00056068560198842
CNN3	0.154479748558037	0.221797658099771	0.143618631945103	0.367207946819798	0.0954844858159701	0.0897900605547714	0.0707746746605881	0.04188575214876	0.0383124597592729	0.0203331588357394	0.0224736574924405	0.0189342221131769
AC105942.1	0.0058740708491501	0.0213232141905744	0.0249343465195827	0.0300519866181392	0.00103307928773088	0.00187071348804083	0.00239823682807145	0.00139169952598553	0.00242691256055765	0.00252297522108164	0.00139860635513794	0.00101836091453614
ALG14	0.0344205450166611	0.115973722606439	0.0962464765752002	0.0784055814646151	0.0975516269315858	0.0505310716166315	0.234355028371663	0.213475864184696	0.345959466149234	0.134930754598479	0.163365659035795	0.155863070490347
TMEM56	0.00438878902704864	0.00892248052425254	0.00481617157943301	0.0113460177406035	0.00187057212825939	0.0187287815545424	0.0534603586920779	0.0409890855531684	0.0546872993044025	0.0475117393677037	0.047013170426183	0.0375883604917031
RWDD3	0.00605277839751389	0.00725032793525166	0.0192975374789388	0.0226218591557592	0.00403465614070579	0.0161954054931887	0.00581018194837768	0.00351219639664026	0.00234089843640213	0.00387804443034745	0.00283273605632169	0.00531729590827215
PTBP2	0.130804555034966	0.203691949438725	0.300162042829142	0.302465009137793	0.220297002445708	0.0923408700737172	0.070179324203053	0.0352122675518141	0.0204216394858676	0.0525853605942522	0.016695673154394	0.0227988052180372
DPYD	0.0569896707307006	0.108128610090331	0.0664698750593562	0.115930988067429	0.0745778678330034	0.0279391750357227	0.0251558666073581	0.0292743001929136	0.01741691837761	0.0202382876610209	0.0159628539452227	0.0137444190211122
SNX7	0.0103616981441195	0	0	0.00343304363788586	0.00551908239060975	0.00151844509461035	0.00228169989808736	0.0015412257252203	0.00246827975029262	0.00324376666256517	0.00330745224291248	0.00188659535333098
PALMD	0	0	0	0.00697686172530116	0.00536613018513713	0	0	0	0	0	6.65541945394494e-05	0.000367704543837963
AGL	0.0661490330210245	0.0502834954925466	0.0491327225134436	0.0352361083439983	0.0803138980242211	0.0647676756587823	0.0322221181984754	0.0418245295238952	0.0279502457039854	0.0269024112069837	0.0144508300076549	0.0167046762640732
AC118553.1	0.00321937097066892	0	0.00757672368798729	0	0.00803772158347785	0.00129453899014269	0.00669770502737408	0.00830735161443503	0.0100768203419023	0.0108908446594079	0.00687517213676795	0.00681835031457412
SLC35A3	0.135177387757568	0.145018523711203	0.126133498334116	0.219040980648056	0.206244203289353	0.110848758857616	0.0871958760938343	0.0902530796685432	0.0804661774605243	0.0725149871535723	0.0559382418866929	0.0403586048663229
AC118553.2	0.00461630305214612	0.0126952810894746	0.00402113827048467	0.0134866119542469	0.010575210916379	0.00750750659589056	0.00251892899455162	0.00324624855895792	0.00274465858980502	0.00162478105190238	0.0037122596110572	0.00166404010902047
MFSD14A	0.151065348160107	0.189342838327025	0.0665381805081212	0.11568463482843	0.160247820329703	0.103059610407719	0.0484067746539219	0.0493293004400289	0.0416836387924337	0.0521168068784611	0.0493390624998161	0.0371875270177754
SASS6	0.0852367577170779	0.27328065118061	0.0739258402592017	0.0769147438133395	0.113891592406949	0.0552726505762079	0.095638186474937	0.109274945010195	0.0211239375517539	0.0262440809757113	0.0114572896764693	0.00859923088217087
TRMT13	0.110430176261507	0.102727837083104	0.143265249838635	0.19596937082263	0.172236503173584	0.167683299657339	0.0396556792573595	0.0272868138518485	0.0209467970751037	0.0340465466167044	0.0150382285039402	0.0186717550303988
DBT	0.037271871848424	0.0275355570558679	0.0656606093128376	0.0484100474618722	0.0592858792665	0.0666280326370283	0.029569433077603	0.0329018673764644	0.0258627956794814	0.0373929660702393	0.0206712250390311	0.0211580047326471
RTCA	0.186308838736117	0.282050908085197	0.215274446305844	0.147600533302951	0.168018248025773	0.127706561984578	0.181015543940614	0.269181880422734	0.170445672891169	0.0751977443939312	0.0807149156928642	0.0644252417139465
CDC14A	0.065760953033817	0.044013500181745	0.0442811413557299	0.0941115668581885	0.126027236448162	0.0443686888460651	0.0176810279403507	0.0116848187407825	0.0141034263114023	0.0460487516857801	0.0166981232381212	0.0127712800610876
EXTL2	0.0935718814969852	0.015925108178552	0.0306498514766348	0.0294954262529876	0.0535787277026026	0.0189068302696986	0.0528613942846519	0.0581874239976786	0.0712259749255474	0.0504768094110995	0.0498609208977561	0.0437361927822563
AC104506.1	0.0173318785402921	0.00645514190548892	0.0265744958015333	0.00608678719215553	0.021673850272477	0.0167196176347853	0.00957512280145778	0.00689594036115112	0.00584766821247102	0.0099140773658877	0.0156517614585538	0.0123499252261673
SLC30A7	0.147486621651585	0.145187798783538	0.213550959123797	0.272849508393879	0.202773027623565	0.172873154496187	0.108763428712887	0.0984738934378425	0.108582404714123	0.121661745382889	0.091330260877096	0.0752146738474168
DPH5	0.315426334873325	0.103813645362824	0.254712329725283	0.268805425812251	0.280239910486496	0.201064732568499	0.133599262539156	0.12214469413067	0.0999707432954312	0.0263632076625989	0.0372044873597044	0.0418027829014685
AC093157.1	0.0250593794168619	0.00255741402881612	0.0119304582420837	0.0353025298940532	0.0521450540348324	0.0350896577997669	0.0216095066446446	0.0198095408715974	0.0271046775092744	0.00677899297354153	0.00944574079171499	0.00918221118413471
AL109741.1	0.000607782453991655	0	0.028553445541082	0	0.0453414299708231	0.00973392021370968	0.00200466038418432	6.91922062064304e-05	0.000184561577103967	0.00352232104477305	0.00021934750902472	0
S1PR1	0.0189452563685812	0.0285359090006296	0.052976450112786	0.0405933891104274	0.267622358230028	0.129277178980735	0.0196115445251878	0.00224991772264755	0.00202627638269884	0.00445608120642546	0.00164446982174776	0.00452313883948478
RNPC3	0.142661362412615	0.177737034489287	0.231799216440174	0.364406785294562	0.211672365606798	0.143166790315996	0.0853146293237589	0.0906903648444845	0.0752935327190238	0.109059940104063	0.0685310791353367	0.0573764095274649
AMY2B	0.0215606303106302	0.0193655927325511	0.0175890093145788	0.0645530952222895	0.0261074215675515	0.0234321039853941	0.0082238471181612	0.00861441596406588	0.0115913603861683	0.0119573293492816	0.0147824069424698	0.00994982178415585
PRMT6	0.0515627803215934	0.0837107994036106	0.112108049010035	0.197219023660781	0.130679464109862	0.0297535219112539	0.032907595561165	0.0182787591060174	0.00890469113532237	0.00406293342208612	0.00481137456082875	0.00807848457455362
NTNG1	0	0	0	0.00439009248187107	0	0.00490678282512124	0.00217801063242406	0.00543616060969745	0.00345533978526303	0.0108468350884446	0.0111204725633113	0.00915080787382966
VAV3	0.12070831819165	0.168484393470019	0.18125616114493	0.117020681318555	0.109918029549307	0.113530516292028	0.0399641706814174	0.0210085456951917	0.0298818410297457	0.019795862106825	0.0190221000767685	0.0180967393150181
VAV3-AS1	0.00471004807683544	0.00410601302156495	0	0	0.00141079564044754	0.0242203851330942	0.00157365016279836	0.000628601691309615	0.000306046100608711	0	0.000652122446835485	0.000744408454605817
AL390036.1	0.00581787560357549	0	0	0.0349222130827374	0	0.00212881944336598	0.000246319824134518	0	0.000222503393466406	0	7.88946238764447e-05	0
SLC25A24	0.134113898188797	0.282113443246933	0.228788504126229	0.23991862238816	0.140071717170509	0.125061895738364	0.0852104132304383	0.0820484313350249	0.076012640350466	0.0695615969250152	0.0624566244688137	0.0464494537573277
AL359258.2	0.00838378157122357	0.00709381668992912	0	0.0193451872315657	0.0217504516207331	0.00581321934239266	0.00627007709868273	0.00917128895658235	0.0111688456793785	0.0120875249131392	0.0116388675479693	0.00610491810136966
FAM102B	0.0474293571400455	0.0439024298788673	0.0136401165944141	0.0414558126956541	0.0101167819967397	0.0135399626261896	0.0141099752760689	0.00667939566843642	0.00518810803316756	0.0143300854036439	0.00463577026021097	0.00272345445716095
HENMT1	0.275924687295368	0.229888003815807	0.193252924013182	0.10851120415311	0.152106482691347	0.0303515824077889	0.074175833498108	0.100105704509197	0.054157754663831	0.0132451625203938	0.0149601768149177	0.0183522681729045
PRPF38B	0.630848397883632	1.04378964968604	0.934735912949377	1.25002790813526	1.14486240207614	0.857833666245685	0.458159171404621	0.398807070474386	0.325144220216366	0.453589488472312	0.279722611601268	0.264424779648144
STXBP3	0.217735138145614	0.230139926594556	0.17946931467811	0.266221056637073	0.20044257811205	0.153656563213822	0.0743070049263413	0.0715692508989333	0.0549155810696592	0.0390346152657212	0.0366116438741626	0.0281569315065732
GPSM2	0.191910060922558	0.387594965110957	0.12173097694624	0.199257792025423	0.0683024003239683	0.0494493443538521	0.0852087547463309	0.068143553352429	0.015121459139033	0.0187545055642009	0.0112983559958465	0.0138602038226132
CLCC1	0.0625636206807964	0.091191075742291	0.0778461635304454	0.0530046532169611	0.0695816362636203	0.0397100169867514	0.0983916225877262	0.142541460520626	0.143208031459288	0.0742716435411151	0.0828868824193222	0.0761263913167644
WDR47	0.0236939131273327	0.0433417901774525	0.0279312973213849	0.0738715350264904	0.044560784486093	0.0142387560147947	0.0167752926763914	0.0152026122641418	0.0137318431595037	0.0127067326210307	0.0131789944767182	0.00614062777396691
TAF13	0.0468511361500991	0.0365831293100258	0.0445588318307128	0.174039821286464	0.110916322132501	0.068724875357103	0.048693226765358	0.038948169442481	0.0399592847988772	0.0253224891390818	0.0237732019991546	0.0209469916275917
AL356488.3	0.00645464537328012	0.06334195487934	0.0160553819976472	0.117498113833993	0.105690605141774	0.0298550383582519	0.0211800154789705	0.00885282653454075	0.0106457267896863	0.0214378269179251	0.0144486382161438	0.00730745580344295
TMEM167B	0.235939208764712	0.164870353623572	0.223449194208442	0.445183156655719	0.361013923425972	0.278066754394802	0.0955750949444125	0.110122487082757	0.100718074906656	0.0789537451948318	0.0727919279029331	0.0620222920507371
KIAA1324	0.00248142617831164	0.0170369708330863	0	0.0114755332489365	0.00947840725811334	0.00350272019031432	0.00101016891587011	0.000153431266561258	0.000159441810032438	0	0.000998032827588814	0.000501964297186423
SARS	0.174946055329389	0.262170715344549	0.3073943480735	0.345714564377506	0.300959125571815	0.257919241246514	0.361001721691264	0.375535502573574	0.465242244304828	0.248158703878778	0.325003461230882	0.251760040095012
PSRC1	0.0138820920758294	0.124295246668611	0.00711902839467209	0	0.01230995076294	7.08036192670301e-05	0.0197384697976134	0.022387131710621	0.000481724569122079	0.00951977145227816	0.000304395581207336	0.000180363177913902
SORT1	0.0191865270203522	0.0250200617475135	0.0138992280353085	0.0260386517248089	0.0641716805285034	0.00347580451868564	0.048507028018388	0.0339739802380272	0.0588700127401001	0.0257396258256653	0.0252303014500435	0.019576127873164
PSMA5	0.557871109217793	0.658750748187488	0.637768454353376	0.514954176584985	0.441085658372368	0.265241707113237	0.524488531368422	0.727336629867364	0.554728571217073	0.233583376671279	0.211865065846321	0.164059673115393
ATXN7L2	0.00892936516659691	0.0249758707659181	0.00231993044041168	0.0302121862618389	0.0229682180722538	0.0135485825129922	0.01171026609124	0.0155801310700698	0.0104110331192177	0.00745579843331567	0.00424753670275081	0.000840277447670611
CYB561D1	0.00312059051775751	0.0341164350479931	0	0.0223496174683031	0.0129942015569123	0.0211339940240504	0.00724462614753768	0.00497969536727878	0.00580088344755034	0.00721509312858216	0.003830962923786	0.00363930867161218
GNAI3	0.422982664931026	0.643673259126399	0.493270422084513	0.589505127731758	0.393425710312902	0.344636852382517	0.355091908633042	0.328340563702794	0.306082045554436	0.202009468039186	0.195047838559837	0.129034366285901
AMPD2	0.113958453647784	0.098094585346115	0.182460788283861	0.129263657052763	0.0852750701116299	0.0324584778527182	0.0656214427798423	0.0479160581709405	0.0552141464014197	0.0549164389430857	0.0279800413977176	0.0228501040665956
GSTM4	0.126703697335455	0.0331074557288533	0.0612061433732744	0.0347404775454936	0.051497173231257	0.0472570044836163	0.0865869755772776	0.121394144961657	0.107980886653164	0.0653280683891995	0.0534671790181936	0.048939511054499
GSTM2	0.0204500160718591	0	0.0108843050457697	0.00264530124179579	0.00129652704821448	0.00530484197987337	0.00927690068294078	0.0144352262371723	0.0160800270770047	0.0257865931366217	0.0142945210322121	0.0101758725543802
GSTM1	0.00395837427369345	0	0	0	0	0.000772808724473017	0.000478050569987563	0.00135302851052655	0.000387927629310441	0.000384071632543535	0.000410212391242589	0.000230972084246586
GSTM5	0.0988704364872328	0.0342762736519476	0.00800283434980077	0.025219221878558	0.0029475070710144	0.000592761217579215	0.00283325393637566	0.00160384464099965	0.000757471418384072	0.00100250735464572	0.000236787486369276	4.17792932023778e-05
GSTM3	0.154710803346791	0.0180522422180034	0	0.0239115785920083	0.0205580951892107	0.00668081014893124	0.111822519426255	0.0868189247584861	0.176497653725977	0.0303170065590255	0.0503744984146052	0.0482699183392188
CSF1	0.0210024312519757	0	0.0149434491950148	0	0.0218820970723764	0.00501773029023644	0.00584750259233683	0.0047468236668192	0.00332145259721564	0.000553368501238958	0.000568512642791951	9.17887442310405e-05
AHCYL1	0.155664032979634	0.203258018426433	0.14244820144085	0.224883711835028	0.152972172759828	0.0852617657670935	0.0993196871557545	0.0783352239421681	0.0775789862738474	0.0545469026837627	0.0413879247215246	0.0339101068403667
STRIP1	0.0629668417705873	0.115200443275734	0.0740860067783843	0.103541646539161	0.157750167585307	0.0965497711689318	0.0390971518397872	0.0264187552124964	0.024782444149636	0.0319872757373264	0.0243271977303251	0.02613679473122
AL160006.1	0.00141979650072605	0	0	0.00967216653408331	0.00771955530497544	0.00134975822120018	0.001335357746828	0.00159558869223678	0.00147546691051038	0	0.000722209775426699	0.00157023976020912
KCNC4	0.0191756357387954	0	0	0.00671617231824647	0.00176815945351918	0.0248108320418969	0.0070935775149336	0.0036983907475315	0.00861604010330604	0.00701696532906165	0.00527019513260518	0.00442185926471323
RBM15-AS1	0.00185276568606639	0	0.00974753991454718	0.000431727952477295	0	0.00200851623026813	0.00220391152469761	0.00302721014890028	0.00200951729997236	0.00170477265248088	0.00154300783652118	0.00186286672574133
RBM15	0.0593429676745784	0.220655802286	0.0912694647731993	0.0572161839999721	0.121678021311568	0.104782277934464	0.0870263500840376	0.077796528254047	0.0351947120792316	0.0486248150205844	0.0259175672672587	0.0252876481857785
SLC16A4	0.0169467540191538	0.108428041997353	0.0494449310543528	0.0767125083076421	0.0980818744246354	0.067560585809593	0.0371338279834548	0.0107680821513667	0.00514392182976542	0.00104958141621574	0.00235147890287615	0.0102212582267765
AL355488.1	0.0134433292326383	0.0125107109755509	0.00559286199802284	0	0.0192939601426668	0.0065927913954881	0.00750004449019774	0.00406199911215523	0.00220661622535692	0.00227837885970091	0.0010482317936778	0.000791532078900319
LAMTOR5	0.85137303589023	0.990789006119257	1.00262361928471	1.05986716382745	1.14658558026763	1.03825390520143	0.732020295280028	0.688958538620144	0.663528267009734	0.422258355660011	0.409648177206889	0.379864851281362
AL365361.1	0.0127843991866368	0.05504970120021	0.0205260053161243	0.0685076104115451	0.0293672660540814	0.0231301856492469	0.0210404313206367	0.0241714282731155	0.0230389069323847	0.0384484962961016	0.0268661587321479	0.0217194692875044
KCNA3	0.012430507117474	0.0390781011933922	0.0199094229929725	0.0883992041953348	0.0573683073984045	0.0231268382970035	0.0144639069127837	0.0273294811716679	0.0238059591370638	0.0256315326494667	0.0278444470209539	0.0157233373778083
CD53	0.623539094415951	1.09784359676059	1.23716180869134	1.18118082442548	0.823758639954207	0.959450650367016	0.770332208448615	0.800319282906431	0.935738074717788	0.64246857317254	0.66545195574794	0.603120483814005
AL360270.1	0.0288370302961199	0.0745267508642804	0.0438816145614888	0.0313810327170406	0.103749369931929	0.0249383813378512	0.0189181928195046	0.00778863950099333	0.0131570938118162	0.0119296411166095	0.0153529120106488	0.0115793135877824
LRIF1	0.0796181569005523	0.130459293439017	0.0931962116339548	0.153113708626462	0.0938611380362212	0.101615794839929	0.076008306127602	0.109484346542272	0.0809974625803922	0.115075611700546	0.0875645102274917	0.0714455719099981
AL360270.3	0.0010443231930421	0.00546165917042431	0	0.0183081532653575	0.0160198428991317	0.012234242159255	0.00396341170391372	0.00396349651971276	0.0056282081130117	0.00748955778783135	0.00712517096655817	0.00330855024893565
DRAM2	0.43422999854564	0.357404824120461	0.532126520495382	0.536731200175352	0.750634135975908	0.816940345695201	0.319774556785475	0.268842491864708	0.26523301325994	0.125866721062505	0.162416633547267	0.200862335050845
CEPT1	0.0970523600609854	0.193243570370759	0.140704035087813	0.206974370835257	0.206356258422558	0.274255580073004	0.0779014074640496	0.0519576076708681	0.0488763305351867	0.0322394104822807	0.0293135832093385	0.0371052643057786
AL355816.2	0.00749745329304108	0.00523576482273083	0.00711902839467209	0.000375559705731607	0.0218651802133642	0.0221027764739975	0.00564765908778478	0.00602684018607524	0.00223993010217456	0.00381819994368084	0.0033789448523114	0.00298262409777928
DENND2D	0.0389117103388843	0.0298404966647879	0.040688129188616	0.0134030429368842	0.0652100168477985	0.0513448108384251	0.0271392821460572	0.0187310560134748	0.0240902598984371	0.00856112072126164	0.0118990763203732	0.0155600889017347
CHI3L2	0.00141591216429698	0.00344170323912106	0.0165890352155105	0.0125783722014017	0.0211211527199642	0.140840506865457	0.0149084753630476	0.0105621919272597	0.0171073998739978	0.00530036727161092	0.00548585046245097	0.0127013193165053
PIFO	0.010776237289017	0.00978144487458924	0.00711524968123581	0	0.0168545727476003	0.00290854447775818	0.0060306926675784	0.00608144423724552	0.0053000373671336	0.00149061545992001	0.00336467086479869	0.00177954080958594
OVGP1	0.00627181087747466	0	0	0	0	0.0052354705717146	0.00232355952889929	0.00304094166016879	0.00178684351942181	0.00439392649036924	0.00168263825565704	0.00212782800584594
WDR77	0.119841210359773	0.21766142232699	0.220071829343779	0.111272544539515	0.110762583885028	0.0762253174381459	0.0943618631235656	0.158089803813436	0.0785968762004353	0.0361434102513435	0.0240121739454046	0.0274769502382064
ATP5PB	0.921537989651489	1.0709994222416	1.14349378860042	1.00267406734867	0.901366751007131	0.543343526813986	0.74159798664023	0.939556071578268	0.692755353822519	0.357428585129041	0.340472281137003	0.28573325201401
C1orf162	0.351249037408991	0.0418993370600582	0.146308354932084	0.106998940793825	0.0782827970948977	0.445602999622107	0.0439706847891145	0.00927642771535591	0.00362640260087418	0.0132590883817719	0.00762963493326679	0.0408985871038563
RAP1A	0.481240731255787	0.414507144348694	0.480230108138167	0.423533739253257	0.297301908123033	0.447003013580143	0.251249408309259	0.25519052457106	0.273388462590258	0.126339276451922	0.159091777212501	0.119157448491223
DDX20	0.0649126328021983	0.148839410359544	0.160069161472747	0.133649023028166	0.124967117245905	0.110878063126045	0.0476330460116364	0.0585661841041639	0.0265317136853983	0.0375547445818759	0.0182541448776078	0.0178004459095248
CTTNBP2NL	0.0131386679980087	0.00354178503424979	0.00562634335894574	0.0281819843346724	0.00399744696047128	0.0133834495777022	0.00719434661946677	0.0016957553768793	0.000445400288954608	0	0.00026401307204857	0.00164658445269165
WNT2B	0.00683136040324787	0.00581120268857369	0	0.0183541642398215	0.0291657178916357	0.0104869866509214	0.00145104937299637	0.000231257167768205	0.000523959526351581	0.000504226040963846	0.000602132531338343	0.00251290178002435
ST7L	0.0675031252738004	0.0388585551356367	0.0464686348040087	0.0910327552835142	0.0358394554849573	0.0377799476158814	0.0307994579018549	0.0393025114173195	0.0430047427498471	0.0260015367615413	0.0315163429527392	0.0242814746810077
CAPZA1	0.48678690545171	0.66504956244606	0.683518549394758	0.585422016822539	0.633931465345647	0.586718044055671	0.437186307232869	0.508206141003965	0.342490600475454	0.241966338788356	0.196917889417889	0.167747596547722
MOV10	0.0714414706119799	0.203994845961185	0.141688174495803	0.0838932527240106	0.0835912031951958	0.0257264468084704	0.0462093956319195	0.0202948710821951	0.0364667553981348	0.0232315871978109	0.0256519224582944	0.0112671287849622
RHOC	0.373842235685009	0.0432549546102253	0.142923722030599	0.0634350829814773	0.0936334996057802	0.118578374353017	0.263267742884957	0.280233519939864	0.479300581855237	0.127584448165443	0.257009667465821	0.132202610681819
SLC16A1	0.0871895695594978	0.215997123805113	0.113214765381158	0.0882350262044434	0.114735414277678	0.0582951526127195	0.122215098598411	0.112240187804872	0.107834909151162	0.0651093925084229	0.0569363415357937	0.0412003540826073
SLC16A1-AS1	0.0542671637020247	0.142904548431054	0.106195531596517	0.102436959860005	0.0708281467310917	0.103759915263995	0.0382638714462126	0.0454863015026353	0.0327454338474685	0.057156153503676	0.034780356721631	0.0289153084629844
LRIG2	0.0200000376641526	0.0395162811912076	0.0296681856907434	0.1075238800104	0.0453174011801037	0.0311312439961513	0.0112658881325366	0.015382920930052	0.0097071668173379	0.0174338094853283	0.00803380362798573	0.0120381654608637
MAGI3	0.00913318191415983	0.0146863452534814	0.00286762722154564	0.0155298372643603	0.000859458056580965	0.00487442727739669	0.035628130789944	0.0433772742306835	0.0429963292182951	0.087493340022243	0.0478604158533728	0.0346784656478475
PHTF1	0.183553199175797	0.0856246055948274	0.168156676911604	0.0765681806839052	0.0740940850228376	0.0342007809790348	0.0725654642689102	0.10137231801803	0.0706873135605871	0.0575112417558964	0.0468083566696679	0.0242126188310748
RSBN1	0.314766904519838	0.241309972608448	0.347130055674245	0.518815534079637	0.486186094226896	0.341457734423752	0.182420006796482	0.117064263021664	0.17098041220247	0.114162804433386	0.105916201285955	0.0940593891930343
PTPN22	0.0685816812017577	0.0127211348226354	0.0105893781143941	0.0257721053096991	0.00408193933077803	0.129394958581091	0.00769970824033491	0.0079407415671338	0.00244778379756496	0.00840497908932356	0.00745654551372877	0.0130192800270843
AP4B1	0.0450683004540025	0.0371951533316507	0.0148435095407508	0.0185699894874928	0.0780995144327699	0.0490400448775915	0.0250553209116117	0.0326143387670302	0.0204630732178676	0.0147999527727803	0.013903449112629	0.0120336456465898
DCLRE1B	0.024321577921375	0.0798164501349278	0.0263825811947175	0.00488453942902939	0.0050242901763373	0.00551605506086368	0.0159573376503847	0.016958098400802	0.00462369297971203	0.00173215096455179	0.00204728530144274	0.00302673166469388
HIPK1-AS1	0.0242921759159487	0.0292935057187778	0.00350500978863268	0.0206632345648249	0.0336294209804519	0.0346899314374122	0.0105317970191382	0.0138605736362579	0.00965250137636155	0.0219428768898093	0.0201547586699484	0.013467312110753
HIPK1	0.2890836960279	0.211520709508416	0.240583050956343	0.337156923656211	0.238365649165623	0.15685200850528	0.0825417898149618	0.0506473752324943	0.0520989446773092	0.0926330341151475	0.0496299811922255	0.0375105368175323
TRIM33	0.197475419878791	0.37800936861157	0.380456529697161	0.401867740828193	0.370478424414421	0.22952072272641	0.153721419933592	0.0923324943723669	0.0773683591347816	0.112591552485218	0.0562329340086751	0.0578606137488086
BCAS2	0.447581800313966	0.507607845914735	0.410099460686829	0.479782216692182	0.434130657905987	0.510400648442652	0.38897968540898	0.38677465038954	0.366301613354752	0.179245899302277	0.215643704219762	0.177088907698043
DENND2C	0.00959152104991067	0	0.0251760053637199	0.026101770004675	0.00817538343460336	0.0161787582684651	0.169741463537165	0.204060258306364	0.248594175769846	0.224017149058116	0.141706194183219	0.0980176681109085
AMPD1	0.00492829513859641	0	0	0.0225862534645349	0.00710032837915162	0.00421745022292843	0.0654155414199714	0.0490701970933763	0.100805675217064	0.0566341222594923	0.0841984447710761	0.0559199824843545
NRAS	0.192625639944028	0.213169672879599	0.273110104714659	0.251032786045694	0.260862713514562	0.18852521172104	0.165263978809826	0.200547019383967	0.154719048551342	0.17734117067413	0.128018396597717	0.104787542131759
CSDE1	1.09342370322393	1.05970950325111	1.13140054129916	1.27222234849655	1.18703941496048	0.898239693664271	0.775652079174124	0.774775812392589	0.764519927535482	0.547235476932806	0.531139616277222	0.439396694505232
SIKE1	0.151415804641633	0.207392649065326	0.118829173974736	0.190781746997613	0.146572725811664	0.12459700610685	0.177691480605469	0.269917054508141	0.193859233561358	0.111600371108537	0.103953483355863	0.0730825034143242
TSPAN2	0.169325134863511	0.00750572005956721	0	0.00262070202324982	0.00428725201161993	0.00152499167070333	0.0058036033136933	0.00318142066134505	0.00547287257470531	0.0104641850058849	0.00307008589233404	0.000989308214161855
LINC01765	0.0131968682204233	0	0	0	0.00601730065748925	0.000849451008451684	0.000658714947413326	0	0	0	0	0
VANGL1	0.026394631801055	0.0195088795323532	0.00961956936727356	0.00935572161213234	0.00307539604837395	0.00174995311469575	0.0102036225682226	0.0176430263696566	0.00897532691841311	0.0054368662699016	0.00317616410232823	0.00270739963452659
SLC22A15	0.0169346420515104	0	0	0	0.00859400124895324	0.00895405548406502	0.0102153427699823	0.00541158043817528	0.00949633684140284	0.00551813777651879	0.0093011725873921	0.00581683034280333
ATP1A1	0.32626846746578	0.293946548881002	0.199260613325623	0.225972497110249	0.107447970424334	0.259106766871784	0.201106392319326	0.278644555462436	0.219132470087356	0.192588247945654	0.1339979882953	0.123447239973083
CD58	0.170966501842475	0.131952452907981	0.110347475045521	0.0863091872218025	0.0556979361588919	0.0999740360132511	0.0935958485543115	0.156758884338783	0.149016707653074	0.0460092820664367	0.0601655143780684	0.0290116047247177
TTF2	0.147797447543027	0.364422631043128	0.0862096234151027	0.0418095581036573	0.0724894295860479	0.103129290941431	0.128430568119089	0.141424371105435	0.0445210310957375	0.0481164660945479	0.0367387574177446	0.0240937532709956
TRIM45	0.0141044105320846	0.00822316250380001	0.00466786700219795	0	0	0.000853538179743907	0.00649175428882988	0.00309349612111866	0.00418301299467633	0.00329243790345979	0.00272714083071832	0.00162191799049732
MAN1A2	0.24205406800733	0.356115250142791	0.312469501246087	0.383413152522239	0.368937200596824	0.153814684296683	0.309476069909275	0.254494027895912	0.328561688672216	0.183637515402413	0.197761108601118	0.153154117269494
TENT5C	0.103825156258889	0.0254418142050401	0.0374183035230261	0.108747917975816	0.108005586402329	0.217577494376071	0.373110759707477	0.431213455368846	0.541936066357205	0.681031583284911	0.546239135172575	0.370145682040997
GDAP2	0.0450132468057452	0.0487275148154681	0.0160264768923909	0.0290282546761994	0.0997625093837403	0.0478833837419053	0.0432456764925609	0.0244468403478654	0.0303154752332759	0.0308447450786905	0.0188693431795817	0.0144298221053611
WDR3	0.0501206250727544	0.0719070369295067	0.0556976027765787	0.0411512252663124	0.0447686363648828	0.032936388356476	0.0268341235661143	0.0609404232856348	0.0367098498505083	0.0136599078231954	0.0121057462403483	0.00655861609091061
WARS2	0.0597761704775404	0.085118242834104	0.0943619343366432	0.0879232511342515	0.0662424338216803	0.0442428592962815	0.0479426924592844	0.0512986498657944	0.0308850894916535	0.0217067515952646	0.0182497016522712	0.0143758672109084
AL359915.2	0.00674169191806494	0.00809048228438928	0	0.00633761869284084	0.0112776265950768	0.0130777226825242	0.00501460873342145	0.0049328846735265	0.00417770738389101	0.0114153095523653	0.00439432288078562	0.00399491125368701
PHGDH	0.394060101428988	0.893184988686479	0.382000493638592	0.183083985819891	0.188308315934302	0.0672697209718375	0.814326606390774	0.904620633989433	0.807343606594172	0.538568726432537	0.457616502610362	0.32617726306695
NOTCH2	0.0600554381534499	0.0656281987904957	0.0805921185844587	0.061955353495406	0.0700274385713821	0.115052744039049	0.0351758907202001	0.0291225979918896	0.0295922596749154	0.0697379235109183	0.0338011165407833	0.0339635840973144
SEC22B	0.272999278541068	0.389657497976821	0.411817770239988	0.396333258709855	0.293095806399485	0.163657935787289	0.208409508603087	0.248336346906369	0.156349424015396	0.178950532250982	0.147681998614006	0.130692371559525
NBPF26	0.0200243675350408	0.00354178503424979	0.0346598753162436	0.00130942960478136	0.0341033422497225	0.0298929748073381	0.0123204624804142	0.013684583427368	0.0114615812434299	0.0200185650558179	0.0131779609037869	0.00992599073761717
LINC00623	0.103273867362283	0.124420332764364	0.0823368196762237	0.131248998048129	0.124969157714869	0.130592371912916	0.12350378084445	0.141089103485533	0.146339581232452	0.290426902999279	0.235518866402315	0.207529854870164
FCGR1B	0.012808973349556	0	0	0	0	0.000464609279858641	0	0	0	0	0.000227212717574552	0
FAM72B	0.00217369393092775	0.113986854253364	0.0121633509241001	0	0	0.00370433176994063	0.0224466348227362	0.0371335271726041	0.00279132608015041	0.0103430702893865	0.004645417542308	0.00241100811235107
SRGAP2C	0.04953212390727	0.301144029497979	0.0532517274802931	0.157878550028391	0.116544476234348	0.0751338239138021	0.077408245071019	0.0633045817205758	0.0284718216062413	0.0809817979285593	0.0497726198481705	0.0398123886447921
AL592494.3	0.00245020306229504	0.0568376333304665	0.0135606745800242	0.0175284684640934	0.0105986626821842	0.00973960416925904	0.00668508960153086	0.001866705255087	0.000804432005353165	0.000820936553877873	0.000321142029997489	0.000128561838035398
AC239800.3	0.0323536355334109	0.0111770728052447	0.0107414436933529	0.00724978012243557	0.0150054984883694	0.038143191601432	0.0153038625671476	0.018113163343268	0.0218441617056224	0.0277750842018583	0.0255234318135214	0.0197441744395548
FAM72C	0.0029875907741677	0.0329514876295495	0	0	0	0.000550328584497255	0.0105019254508619	0.0287783570494161	0.000743206110008891	0.00329718316958721	0.00088876255471737	0.000220061265087128
AC245595.1	0.0112150546870069	0.0140437939475755	0.0117118147307257	0.00583367382134652	0.000747486708670778	0.00462966431449569	0.0200043210729022	0.0300748643907802	0.0271690727213978	0.0278498643077985	0.0148040373162326	0.0139622692007366
AC246785.3	0.0195803432996069	0.0536113344754207	0.0595566969195049	0.073391367500435	0	0.0111177977630612	0.00303598964803664	0.00310619188220323	0.000870366185021824	0.00388556506674382	0.0020116607430142	0.00169219185522919
NBPF15	0.0247069589937278	0.0335873466662936	0.0264687574750957	0.110996754905501	0.0201337987515633	0.0446312013812798	0.0209269100326479	0.0225746208141797	0.0220883242081873	0.0518443381827623	0.029013328221032	0.0237055223080943
SRGAP2B	0.0335681645468295	0.330592441898282	0.0825870973229281	0.149476372470139	0.0765766191725991	0.0708211152551481	0.0866714050266837	0.0790526364087951	0.0463074101745513	0.1151685814445	0.0833069376108638	0.0719793249667453
FAM72D	0.00807705196780367	0.066557483914445	0	0	0.00284547458209029	9.86013264609837e-05	0.0335325895647203	0.0453288403645497	0.00263735854850451	0.00794764805020933	0.00269264108804571	0.00125000013937229
AC245014.3	0.288243015110081	0.178132352053587	0.287946937977749	0.257667694526502	0.449267996522392	0.287285121840364	0.116412550179044	0.214150902587998	0.105939652030085	0.46857691872814	0.401784254836254	0.256898878457825
AC245014.1	0.00647273638668089	0.00954683973524466	0.0121633509241001	0.0142076677708973	0	0.000978112083150934	0.000389182506052729	0	0	0	7.25645213564934e-05	0
NBPF20	0.0240388676421837	0.0218765119205533	0	0.0155058268953776	0.0434228020136618	0.0374808760704388	0.00467474320505612	0.0175950713899138	0.00974095515788449	0.0132695463594642	0.0110631174037339	0.00933654345860188
GPR89A	0.071710635244265	0.119733139104975	0.138545836862382	0.104372595485472	0.0806750748841198	0.0694137056839255	0.137675882401275	0.190557621539404	0.172781915028036	0.12341075672635	0.106498662059866	0.0925193531555045
RNF115	0.305700028904174	0.507517266793963	0.459695661327943	0.450047899530371	0.421958517552988	0.242764867608487	0.280067408296185	0.340871699567246	0.263806467780028	0.195512336589636	0.149271446729367	0.120798238373531
POLR3C	0.100216481835681	0.0660021888326273	0.127701908131239	0.100642091999028	0.143916182323386	0.0694051235973305	0.0754550539179857	0.106582402520407	0.074691356549556	0.0343227236293537	0.0360221938661808	0.0302802888300992
NUDT17	0.0367860938470952	0	0.0252628029124766	0.0229551608522085	0.0372444634151659	0.017398161019772	0.0104389198045416	0.0184708598285381	0.0126967458137792	0.0246201512356953	0.0160081056831721	0.0119905822179047
PIAS3	0.061671225690428	0.0959281806013955	0.0745171294768009	0.10276627077021	0.0924364732080115	0.0254752901658877	0.0347376583442725	0.0421984789424042	0.0398500451123496	0.0204836219663081	0.0224311324780385	0.0165606146675065
ANKRD35	0.0258839153905005	0.00324882881310284	0.0098856411663996	0.0136364509779672	0.00289561516929348	0.000540775854194196	0.00173230729510699	0.0113272970071272	0.00296242213220207	0.000686935064817844	0.000837712683879382	0.000714686217602907
ITGA10	0.000550174435674721	0	0	0	0.00881367922927889	0.00408843408625314	0.000740724626444834	0.00106090422575339	0.000913103700098383	0.000821208769690041	0.000534119217984819	0.000254094375454989
PEX11B	0.0632123235551868	0.0613052425442672	0.118924600680809	0.137137485390249	0.126173358493494	0.0661027672509008	0.0456496279973281	0.0679757519788918	0.0448268711498391	0.0389389524997776	0.029771024802054	0.028333509343723
RBM8A	1.00613652844796	1.39018189741894	1.14698492935007	1.25672904418631	1.26333760812344	1.01184403067263	1.0266322467423	1.25615317188981	0.911250113882873	0.701437306258431	0.637483354041128	0.560283599813329
LIX1L	0.107465446555236	0.103825158129107	0.107936196872138	0.077496939222681	0.041826376883194	0.0551123142994714	0.0413003390717033	0.0645902539102058	0.0391264531759176	0.0196321341859138	0.0183981398968893	0.0179616852617361
POLR3GL	0.407986853766759	0.305532179262314	0.396598405273856	0.269248151059212	0.266347808213084	0.308622528913254	0.275170188351042	0.303052147268292	0.316946818600021	0.143605162970826	0.177123162623298	0.155981805361441
TXNIP	0.688722076275097	0.964903612391863	1.24181631165974	1.55860694671645	1.63058386358198	2.08377416338265	1.27225659873354	1.23592995795611	1.54378387691988	1.80257849039922	1.52888949835072	1.40317152441118
NBPF10	0.0190272051985876	0.0150463867501042	0.00738472892640052	0.0403361962341584	0.0316999313198356	0.0375666291363445	0.00448803915258814	0.00813338572922322	0.00516825170516303	0.00838864695607964	0.00611721728204544	0.00572085479879888
NOTCH2NL	0.0246802538334748	0.031746966092548	0.0288237034077968	0.0222158434789528	0.0424202709910398	0.0497209863712415	0.00918470922415388	0.00818369999161741	0.00694218053545456	0.0115995462660146	0.00731791307221947	0.0067075523138004
AC239799.2	0.0054900171555718	0	0.00733144338734505	0.00854171952138434	0	0.00817984092983394	0.00114428170947747	0.000664131943397029	0.00164488123606078	0.000599807160414982	0.000763426491816978	0.000573545997112043
NBPF12	0.0315627152218088	0.0626963073669004	0.0755316196157174	0.077654762084356	0.140096166139306	0.093176909511947	0.0287505133566699	0.0380711237175061	0.0205278848570667	0.0396707815385385	0.0183253920912792	0.0154373158663629
PRKAB2	0.0718380589857584	0.0776968065705544	0.128975662204474	0.0749442956196057	0.0507092267584809	0.0407194955576236	0.023064419828325	0.0325901737770154	0.0272576344468152	0.0245287228275573	0.0151753649958015	0.0127810839373216
AC242426.2	0.0143617773580158	0.00394169334432223	0.0404420700703667	0.0406096764739901	0.0233345200662989	0.00589109206215506	0.0153365078398397	0.0148095056643147	0.0133483807361353	0.021754132086324	0.0110035313741489	0.00819775948885217
FMO5	0.0180695763417632	0.0182354921920317	0.0111794962914988	0.010709851442342	0	0.0188496970732202	0.00199164527783865	0.00165903993332679	0.00108674618500586	0.00129132010748655	0.00189116158538948	0.00196523284511928
CHD1L	0.288401947917682	0.261778996100093	0.176313432814443	0.0726980918988794	0.0710796136302085	0.102794686658885	0.101255560308371	0.0974961680375587	0.0708418653458897	0.040299701638958	0.0266013666180044	0.0235789144640501
BCL9	0.0123393452953018	0	0.00525438688126619	0.00250810248155237	0.0240999469221551	0.00654720382039193	0.023158296740888	0.0419630691981817	0.0371089779050886	0.0190154496775237	0.0228221102519349	0.0139864712394712
ACP6	0.0887024821942957	0.0325342480071577	0.0458659160519436	0.0345873389761071	0.0218439085549634	0.00846312862685401	0.0369706006452498	0.0616919499907398	0.054819341277337	0.0446147417618248	0.033828975865062	0.0292611472713953
GPR89B	0.0364484974275517	0.0408036377337029	0.0287545339841746	0.0962400184053205	0.0502123045196263	0.0416148931781375	0.058377644511657	0.0939513079659189	0.0803261260346742	0.0600075551797789	0.0497510075722812	0.0360555862772379
NBPF11	0.0235330993408145	0.0301476063972974	0.0224197578024233	0.0482011005645026	0.0335774595389165	0.0478177185617481	0.017740095558105	0.021207766341718	0.0120290028206301	0.0150187142156411	0.0116610927210511	0.0144432235611109
NBPF14	0.160596241223195	0.0932051933831141	0.0879076865964164	0.123819985322399	0.239237914742476	0.275944687605613	0.0684593614408374	0.0661700930179856	0.0550635910319662	0.098923055113919	0.0683442665357058	0.0546571782018485
PDE4DIP	0.0793225221828978	0.00574802081531471	0.0317051937004333	0.00578689344765369	0.28340999917664	0.0707276384924298	0.0652955604571764	0.0508352734961083	0.0686973641549335	0.0652134612253985	0.05753641843669	0.0470343478653705
NBPF9	0.010774933097609	0.0194681391351216	0	0.00871210866598233	0.0277202699220776	0.0288881176072806	0.0043301953300494	0.0080817090024914	0.00448910946621316	0.0137199955262285	0.00412197014621554	0.00606013372755883
AC245297.3	0.263032074309077	0.0989471429815582	0.237102792952199	0.234829927256054	0.449221733631139	0.331739203365596	0.236277034692202	0.263106922333078	0.275960619073952	0.453419481213563	0.34487996250728	0.300547341953489
AC245297.2	0.0115655498687621	0	0.00352208533213891	0.00231392692149683	0.0124913718334531	0.00776388255617566	0.00391364935537672	0.00331109886704442	0.00439742495137416	0.00524160130335712	0.00664162733332236	0.00303620864562144
NBPF19	0.0695373151467627	0.0949782839736772	0.0782599273428006	0.0844130058884747	0.134134518757025	0.0795308287553764	0.0326656983888524	0.0154796456442721	0.00996207567472844	0.021900248251766	0.0187582405452463	0.0138268592129865
FCGR1A	0.0433124217104274	0	0	0	0	0.000756076257246958	0	0.000284417587229057	5.2792443294324e-05	0	0	0
HIST2H2BF	0.0675274943763582	0.27167496509963	0.0117416616239754	0.140246441240324	0.288402499008517	0.0469920414235284	0.0552844093731217	0.0260691379445254	0.0288712703460116	0.0856677375347659	0.0823527293109789	0.0368071725023206
AC243772.2	0.00254994092921439	0	0	0	0.0360447301105899	0.000296491904059022	0	0.000579004413482543	6.49290021069016e-05	0	0.000296079393063995	0.000193828290760652
HIST2H3D	0.0109977204637839	0.0486369551410623	0	0.0373768973713695	0.258794108428817	0.0157676802353123	0.015983914695947	0.000891949949511049	0.000264985609797442	0.00206208352678687	0.00110630901910683	0.000500864230199995
HIST2H2AA3	0.0177377871838641	0.00913787456697086	0	0.00394909348523347	0.0843989768303534	0.00334593894087147	0.00763189341787887	0.00198792975589266	0.00871199428315264	0.0085668186896204	0.00546515613812177	0.00331993609622063
AC239868.3	0.023164548203286	0.045042483960171	0.0786496529404584	0.120354079246171	0.209220911123657	0.0113952317265316	0.0211373569847246	0.0052886447520749	0.00342660120028836	0.00509050902499616	0.00971860245133671	0.00505657677901237
HIST2H2AA4	0.035084930687402	0	0	0.0305286369264481	0.126562653782253	0.00492500718962737	0.0139643268836107	0.00921630070161427	0.0190508818750682	0.00297366339570354	0.0114745242475596	0.00743566995981828
HIST2H4B	0.0134053459030968	0.114645907485484	0.0111397437566414	0.0496203149055723	0.0786823601491623	0.00670044413288461	0.0549533291850214	0.00718320036903875	0.00113209235197467	0.00288892827005216	0.00488146020211726	0.00412373907846825
AC239868.2	0.0156292689688924	0.0604306484033861	0.00372853173012423	0.0554142639075553	0.0286796102709868	0.00246305067365463	0.026727496499392	0.00942232538246942	0.00371973382816099	0.00763306743566474	0.00355586667877243	0.00206268425379481
HIST2H2BE	0.742073704198161	0.61256915606353	0.233038144933477	0.7625081423092	1.62152051417139	0.195367639814733	0.402088113585576	0.240795405725309	0.437416878369165	0.371729141218364	0.504267381388375	0.247338480842399
HIST2H2AC	0.32905143182358	0.775623646530294	0.2375130160763	0.330249728426494	0.782228486853652	0.174149901393421	0.389093831136598	0.441425510479392	0.14688202219333	0.254432973443005	0.250073690303324	0.149369213087914
HIST2H2AB	0.0368040864372777	0.0424049606363096	0	0.0531723438404634	0.13579480313842	0.0208211947561632	0.0260717947177781	0.00643057146674772	0.00369787527689428	0.0141147117980564	0.00701608329437058	0.00594711891661998
BOLA1	0.0551546456032319	0.0976526564611822	0.0664311316312515	0.0710836056698914	0.0453205254593414	0.0486499831028608	0.0862045800241323	0.127428033818837	0.10131698236834	0.0744576652075467	0.0577609488036038	0.0425291784683255
SV2A	0.0798915197018271	0.068746106462161	0.0546195377387227	0.07133063732178	0.0133822395319916	0.00177866131013998	0.00623321084248851	0.00818834044751934	0.00373890624969596	0.0062514144118831	0.00119536668679168	0.00318042198832053
SF3B4	0.270712819877357	0.567795591936856	0.372683471625658	0.392752076132077	0.340655759510063	0.255506860171213	0.356427987742401	0.424031751860062	0.339696876953694	0.192915156165877	0.188119157016805	0.127206988223205
OTUD7B	0.00722769380671612	0	0	0.00071212533423883	0.00369209081692113	0.00661103880732236	0.0165445931405699	0.0394727789874369	0.0299038898730314	0.0301575778006864	0.0158917329823101	0.0170460988980453
VPS45	0.0566806882544934	0.0496194701248239	0.0386863572079024	0.0298202281548383	0.048480275312986	0.0446783115138058	0.033910732621482	0.0297495469041196	0.0263828900906836	0.0245279634713111	0.0239931625523158	0.0181323566953436
PLEKHO1	0.282184947119876	0.296389345868483	0.348827342295812	0.256333570738053	0.183627903114866	0.386839015479673	0.348025754680348	0.262579140204892	0.342367899700546	0.264752827371936	0.251003972074307	0.191980341931336
ANP32E	0.468221331354546	1.25875563973691	0.341764277387571	0.253333369887438	0.423840540374817	0.472032939050513	0.614939205738015	0.935601561960056	0.387885214205102	0.26379767479648	0.234415908797769	0.171588610231581
APH1A	0.572481525718199	0.612046387923551	0.634323687523132	0.616133235856429	0.561136916648489	0.739920304571643	0.514472386281488	0.564811168574476	0.525314103393512	0.513790786614335	0.452135237115301	0.385033014254019
C1orf54	0.108265624707374	0.10323331509254	0.0922259036627286	0.0642236445091807	0.00498627780263758	0.0237492768447008	0.0308687983721356	0.0405091282256303	0.0390826394539049	0.0867072953127998	0.067462572082941	0.0545285155530118
MRPS21	1.04145156008144	0.772079631282914	0.92044628595305	0.805791060982779	0.930442368829566	0.76339920112928	1.00599895169039	1.14987915147988	1.01491493977345	0.707755447544377	0.65653812399045	0.604590284782005
PRPF3	0.0826051458236362	0.156415363408567	0.146148950234901	0.136594572853641	0.196648811729451	0.112893897788192	0.0734213204675937	0.0792429626384369	0.0384319247104971	0.0499257885420008	0.0250083593359324	0.0247290010733017
RPRD2	0.091295389822063	0.221358673361464	0.222773241331503	0.186522449961765	0.108378609190062	0.122431499028949	0.11613190023989	0.110808943583421	0.0820057180413197	0.10663351490159	0.0631460099926101	0.0583030274363069
TARS2	0.0546712275049972	0.0530616234372994	0.0296251664363092	0.0400446396487176	0.048779401422486	0.0510716358189014	0.0491852320762877	0.0911682744398386	0.0573035771232037	0.0482809576677066	0.0293290346990352	0.0199553916425908
ECM1	0.0113415267384889	0.0220454611254198	0	0.0267966188130796	0.0042117739049524	0.000823203430095117	0.000312110212701753	0.000785382083756818	0.00104547611173158	0.00166771632157766	0.000872719469625733	0.000820274921799513
FALEC	0.0089863665287959	0	0.0181801850424737	0.0303046863765812	0.0237295874851745	0.0207709354483488	0.00372517392922899	0.00446954757876559	0.00486965818995566	0.0142382341279548	0.00550736256556996	0.00466988520956627
ADAMTSL4	0.0578656629880409	0	0.00129269832284793	0	0.00916523966812431	0.0034683436007895	0.00312165025289702	0.00506072263310386	0.00569990142788657	0.00148987381031518	0.00337759484665522	0.00313218307441075
MCL1	1.05143361230289	0.392273428208163	0.494769479126929	0.6866482887453	1.10911756270646	0.63605822291	0.863358715799208	0.974698910391916	1.1135695490518	1.07367682953363	1.24781216993888	0.779586597948516
ENSA	1.02348844751675	1.14144144256789	1.06683846836158	0.956624536951503	0.805182146798022	0.821004617524538	0.891265801005719	1.09798506994453	0.974866184838682	0.563702287702423	0.60981338918378	0.493362083093189
GOLPH3L	0.0675019342940017	0.0569664826544339	0.0815257264684701	0.0285485780842658	0.0198738095374937	0.0195793606666478	0.0312861218222424	0.0437695135918923	0.034118781652088	0.0121254457545826	0.0191326737811202	0.0171581930063106
CTSS	0.593405698447306	0.268680442868333	0.509546553096082	0.440216501609612	0.662038605068323	0.963503712860145	0.766323351765211	0.704289758560729	0.944171006669835	0.889955499089993	0.860433298481017	0.864495463778084
CTSK	0.00945020614784668	0.00523576482273083	0	0.0248725297178012	0.0213034933715042	0.00980274231802424	0.0116456443293055	0.00869227783838043	0.00607301652324624	0.00957581508466905	0.00560161057225019	0.00297246281644889
ARNT	0.0609572693740025	0.0737585778050146	0.0443344033678796	0.0419526136476576	0.0488102129890602	0.0373508673730312	0.0365898621451492	0.0466369858154196	0.0308468282400696	0.0344520418376177	0.0172919944590433	0.0203590581918119
SETDB1	0.124929447961637	0.165636108493323	0.229576907573954	0.152900532986092	0.270723066084166	0.141697877391115	0.0876315217818102	0.0857184926047734	0.0660893969282069	0.0583657751689754	0.0433390520054561	0.0342322128111235
CERS2	0.214159096167225	0.250813448168693	0.24107665066377	0.20231907814537	0.102732550304865	0.0742427619435209	0.252668814664995	0.344695073722017	0.299222837094961	0.122214930944188	0.127069411761889	0.0948931171977545
MINDY1	0.0239411220576089	0.0255302295632255	0.0169306362160634	0.0211640170005044	0.0165457018413461	0.00332203764877091	0.0140141087701953	0.0328215657238099	0.0286361241108504	0.0305785008979598	0.0258118336978944	0.0178599898421244
PRUNE1	0.0106475293378535	0.0161709866835464	0.0129824216623577	0.0175611123613779	0.0166728413666033	0.0118441510782436	0.023478938445791	0.0272400386560664	0.0186108373143411	0.00710591827038985	0.0079640150890134	0.00750972693271623
BNIPL	0.00171445612258527	0	0.00335846900956378	0.0122660853061049	0.00222955590440395	0.00540257863572035	0.00354127119785817	0.000733437725704852	0.000311373180720589	0.00440752239308701	0.00093970693036135	0.00022271929772006
C1orf56	0.357064943704012	0.231794164494805	0.27834719970554	0.431875911917942	0.456887285186277	0.627178341126733	0.191188243489138	0.240535314111165	0.245514483741414	0.253370400045944	0.244474369934145	0.256875448972696
CDC42SE1	0.311262316623568	0.264604359607248	0.305447986648601	0.364821847795976	0.382497654705642	0.626687480826139	0.271594330425484	0.357096344907113	0.32399390182127	0.273233577595859	0.254082078069938	0.238859349644928
MLLT11	0.130488729166096	0.285713891113233	0.205961633370146	0.0643666481193535	0.0375296161520969	0.0261764792732778	0.0783632306127934	0.123661623442455	0.0570241554148799	0.0285553147999332	0.0368626132259578	0.0235250779299957
GABPB2	0.0421432123654811	0.0458233894178473	0.107125615552229	0.0893925694826601	0.048989240983613	0.0641999012107364	0.0547552762921583	0.0515924908875408	0.0414674028238998	0.0292260097275455	0.0207705797800213	0.0211138379325071
SEMA6C	0.00477961816262166	0.0101711032225996	0.00427166336862804	0.0112719704832671	0	0	0.00172130634394832	0.000445578995301838	0.000264245442070066	0	0	0.000266368623537924
TNFAIP8L2	0.042950934104876	0.0135946828237103	0.0257188360437234	0.00766327618873882	0.00588964538935487	0.00464153188261542	0.0038769883700625	0.000528270602363144	0.000473219153771318	0	0.000274425587122092	3.17138700586528e-05
SCNM1	0.270894835130248	0.270679197250112	0.374262965723897	0.313548073969632	0.418412529916046	0.331517029961632	0.292706900073247	0.297889738347264	0.23392357038666	0.125981726424572	0.137346796457497	0.113154576270769
VPS72	0.136918030227941	0.130663756397879	0.12738375473348	0.105886221850396	0.0791326717230373	0.0709636539267778	0.117322580290401	0.187878812397843	0.115705594885838	0.045257230047706	0.043538595853075	0.0296851004961386
PIP5K1A	0.0513325283600915	0.0962823080112599	0.116707929332904	0.10438919191814	0.137990684034735	0.0682784585690849	0.0463371580438227	0.0570614629005858	0.0311150506002031	0.0324660345001596	0.0268864781804978	0.0233484724275013
PSMD4	0.626548988703892	0.800950309590761	0.768951998188305	0.647482412507583	0.670854223547674	0.491961144538277	0.795657609898581	1.01375452297064	0.882429577993885	0.515607002640797	0.469452825461248	0.373855759853034
AL391069.2	0.0118349576352927	0.0320343393573355	0.00336719248076972	0.00914068036891214	0.0217082223853052	0.0184116792667918	0.0363837385105978	0.0294391993428732	0.0285803755291384	0.0270806405463899	0.0223843559546814	0.0128723188205319
ZNF687	0.0402815510633234	0.0425086923014682	0.0259280013900615	0.0818215609209926	0.0682922892186093	0.0484363553470337	0.0537243602844506	0.0664235917953967	0.0535204505116112	0.0593427736830235	0.0427223295245186	0.0234335681267078
PI4KB	0.102522236325474	0.126178142715462	0.127182756661209	0.169388450458096	0.187654221729034	0.170532823474455	0.127377402064725	0.168989468504105	0.144580923156923	0.135968177811908	0.0969352725330507	0.0848627630498563
RFX5	0.118686980748963	0.178278409209627	0.218424004335373	0.253711386060984	0.179527335479077	0.200828808896208	0.0982872186754378	0.125352614971486	0.0847701146086642	0.0835866745510556	0.0490409743549014	0.0462107782854781
AL391069.3	0.15955693873377	0.0925744200727129	0.139284211003182	0.164302309095092	0.216604512338797	0.0881037275337713	0.049434994003353	0.0361632639765416	0.026424543003988	0.0304460601221122	0.018746865872267	0.0160450207562608
SELENBP1	0.00106393244129068	0	0	0.00477359775324161	0	0.000481768399935276	0	0	0.000146022745130623	0	0.000145490370647301	0.000117697774661262
PSMB4	0.470004374706453	0.645851901684837	0.709983404463622	0.779281097254678	0.676929410082295	0.38394452540053	0.738853521033821	0.861754613164136	0.777056416566133	0.365393598252598	0.392246765353142	0.327036378172856
POGZ	0.174032621766762	0.337937631214791	0.24934738415246	0.362408694959771	0.217482355797295	0.183704632583925	0.167940987242301	0.120786380637104	0.0959662854064175	0.132740005931934	0.0838600238656532	0.0630402448765799
TUFT1	0.0105562637742002	0	0	0.000834234805189021	0.00868090971368443	0.00700676635495197	0.0315189211218692	0.0274021098831108	0.0308302864167041	0.0281408303952113	0.0248097453467278	0.0112118096081108
SNX27	0.0778168447262894	0.0892031267100201	0.115540075318988	0.0870238542881313	0.0668084425433194	0.0633384461630106	0.0706462496985085	0.079640341313163	0.0757172819346983	0.0694377300950581	0.0442709713402843	0.0361856937315223
MRPL9	0.439724226043985	0.595279541342281	0.677819507636779	0.529853332973753	0.503163967759825	0.406261093742907	0.512030392465016	0.680150782653594	0.505099031374848	0.28188573015891	0.270281995984279	0.211274485024435
OAZ3	0.00326627220033622	0.00732321271652907	0.00843809456757486	0.00211873501193662	0.00314413498723619	0.00201912780701724	0.0203138081824078	0.0197085975266249	0.022387789720051	0.0145833681632497	0.013880322315042	0.0103238627191148
TDRKH	0.00755839538833057	0.00417482929119801	0	0.000476073393799647	0	0.00411124536627542	0.0123372194159943	0.00804647313072829	0.00880375212258124	0.00512957103370387	0.00385547970576732	0.00260989688382052
TDRKH-AS1	0.006895679756373	0.00725032793525166	0	0.00152450609027082	0.0036115732318587	0.00794485409545648	0.0125729009637565	0.011121784692646	0.0110409648030013	0.0126688111077563	0.0108782749096394	0.00769767992329458
C2CD4D	0.00303525332518463	0	0	0	0.00662258905740401	0.00138577051613185	0.0133449060854542	0.0119470476569367	0.0194786502677491	0.0242306414011817	0.0206743849447552	0.0126902424457595
THEM4	0.129444510326586	0.0362424021598323	0.0532734754718625	0.0287042020823878	0.0464994869501532	0.0666213002315804	0.126834644865345	0.114559378380194	0.172654033736925	0.0960694272557639	0.0939587049744663	0.0673160186005839
S100A10	1.21941750853721	0.321596242285142	0.261359640656014	0.316775632540546	0.584433264248848	0.803245498153638	0.92675694523173	1.00711422006833	1.4815053336221	0.940913919883419	1.29506050613352	0.897189724777485
S100A11	0.477231146767034	0.0226723922429837	0.248568490342891	0.205107500565106	0.193832948914846	0.24539956189318	0.896689654214939	0.96183870224116	1.35143621764969	1.03664909352357	1.25158333809948	0.820756277627779
S100A9	0.0725409278939036	0.0704993783405127	0.0694399736524539	0.0608319714647772	0.071684866252898	0.0845752642748694	0.065518287334751	0.0961581070418643	0.00746517840406235	0.0404550715271058	0.0172932620997601	0.0203573522208239
S100A12	0.0115690102807746	0.00417482929119801	0.00828468088134333	0.00200330612397709	0.00823320968883116	0.00646884426173022	0.00294137248029658	0.00498391585305739	0.000150574101929275	0	0.0023864602412243	0.000949153610097764
S100A8	0.073773679238981	0.037132617640961	0.0516616008154243	0.135682717509361	0.0482718746377534	0.0957068583704548	0.0485896395094984	0.0254987793999615	0.00239785580236151	0.0349681103283487	0.0127603586311002	0.022041751357596
S100A6	1.52408625449289	0.473914693754749	0.715920081879095	0.748837202340313	0.593817818535449	1.20959058300247	1.81215505045301	1.79934277716076	2.57877540939686	1.89732235704028	2.39168012569163	1.90834868275505
S100A4	1.69446594827874	0.33362266440376	0.78601947016403	0.505961347513576	0.273093272349872	0.869756963253478	0.90953564217937	0.830915117364417	1.24305912217899	0.9033090521232	1.12176097025918	0.990837701016393
S100A16	0.00865435058705617	0	0	0.0105956765348146	0.0188101525536911	0.00258693938967199	0.035530597522243	0.0323504871857532	0.00762151786376411	0.00639797214541256	0.00384026373768953	0.00413264203426573
S100A13	0.0863995582646437	0.0949959026292933	0.0831601690706685	0.0704708980938076	0.128239329714679	0.0609788863137686	0.182156193292358	0.155432540120583	0.217531667617004	0.0920620121802352	0.100067471372482	0.0656788415167567
S100A1	0.00361367108040438	0.056652799701719	0.0338530733297533	0.0575821266144689	0.0073395514922888	0.000529912906378615	0.0101633881318472	0.00142670820237553	9.10948639974e-05	0.000114966011000342	0.000768422826947738	0.000504743811946475
AL162258.2	0.0130947068418046	0	0.012358279086978	0	0.00121553818922052	0.00460481974581523	0.00997746039408443	0.00669989587953988	0.0102687673366016	0.00702530497703043	0.00987221790674298	0.00774042237295761
CHTOP	0.257090501099378	0.480831183529868	0.425899209049969	0.460944609236477	0.318427195817906	0.257812378716746	0.225288074703055	0.26923986986312	0.175243319581927	0.12618176627036	0.105740429005564	0.0802692268401039
SNAPIN	0.176991966276672	0.329378841479392	0.300187074215068	0.26764769842553	0.209788654966602	0.129266509064878	0.181329667296421	0.234476876961294	0.178953020506974	0.118921757742594	0.102325195303164	0.0741375146177227
ILF2	0.970328420843787	1.35157165605072	0.983620399323979	0.838581801354419	0.944406117211715	0.674667249221332	0.887537142235674	1.02267120808316	0.743969204720595	0.444086427283716	0.478088680930541	0.380438870383729
INTS3	0.0613783217119256	0.0909223824928801	0.0811664499422317	0.393030584058915	0.0428761381720863	0.041106850971211	0.0343819468002193	0.0454316589287205	0.0279558118943489	0.0469840444146739	0.0240761455591259	0.0208718263297702
SLC27A3	0.0298121442561493	0.19214710116196	0.033573287394585	0.140995720664871	0.00776466327808181	0.0129462696949203	0.0766765375698074	0.0701949153488745	0.0824494055922668	0.0732945572890309	0.0545331886312955	0.0416947858926619
GATAD2B	0.130121233820198	0.247036938550009	0.223955565393472	0.286835752717373	0.181155081466024	0.130619648989209	0.0885087478874318	0.0861991998944469	0.0608652843925262	0.105343008328213	0.0655133366383985	0.0526582222199318
AL358472.5	0.0281081179521264	0.00732321271652907	0.0120194621466846	0.0350708798226734	0.0372816788818472	0.0179107782040191	0.0240102847544236	0.0305802962062467	0.0177262295013107	0.0408375559649299	0.0281616976907767	0.0217376823243032
DENND4B	0.0546269297113901	0.0965414142280722	0.042612313129983	0.0363312973198989	0.0797694321106889	0.104296242014011	0.0383102821185639	0.0364435734246501	0.0257658684069875	0.0417655690121428	0.0219136381198548	0.0250913714137083
CRTC2	0.0605078888030893	0.0853646271718324	0.115339834273279	0.0925665828970163	0.107410458201719	0.0929981242752379	0.0513638931851501	0.0495411375239286	0.0472377604291215	0.0486182795831534	0.0393674694791061	0.0267101096772049
SLC39A1	0.159721631898197	0.126086655913102	0.118971590218769	0.0976042988971664	0.105710869278411	0.0924604999730958	0.134797901337389	0.222946133460302	0.189042860533832	0.116287597853137	0.114532567666469	0.0983003022599663
AL358472.4	0.0201713947896002	0.0333041065119215	0.015542743725922	0.0247254371544799	0.0392097191367233	0.0122394338453316	0.0143238471405011	0.0117174561822868	0.00825992743172291	0.0126934369504888	0.0132727904577162	0.00732898021556631
CREB3L4	0.118088395627625	0.204381348334706	0.13332027524316	0.133842210215466	0.0446305479585023	0.036647511067201	0.0481776643315005	0.0653162469968926	0.0397034002463426	0.0259783888119911	0.0226088645120825	0.0220502220348004
JTB	0.97110760357005	1.09647215772264	1.20216622900974	1.17981975252508	1.10706488758825	0.965085759599715	1.53520754013833	1.66960015094115	1.67897598014711	1.34499010883461	1.30037956638907	1.22350882202136
AL358472.2	0.00727381499039564	0.00490330459282889	0.00463277790387537	0	0	0.00268927621660669	0.00456296486688871	0.00830313466027607	0.00633817533550121	0.00428352324397351	0.00345974567527445	0.00234485774297998
RAB13	0.735793471211238	0.340421164729534	0.344025329862563	0.35411685120998	0.118432413882434	0.0491566787193306	0.205910341877585	0.114765824816513	0.207306416381434	0.111727862394327	0.14725802756931	0.126993837741788
RPS27	4.50199651006026	4.14314461511799	4.37241658474524	4.57643012715403	4.76204671800112	5.16131634715638	4.01460123661617	4.0561509865178	3.87273755881962	3.35705378388805	3.54126378083544	3.71111268730424
TPM3	1.36814266910568	1.41805462366382	1.29138859627314	1.17610501848981	0.869537110119562	1.0484966450819	1.12592101730361	1.24963949868864	1.17678082668122	0.988160849395187	0.909858355893137	0.701272099701706
C1orf43	0.549195420164711	0.585147390792187	0.718136617268686	0.722065342280806	0.525599149174098	0.429747472258719	0.674937131573705	0.928976556315994	0.784263742314368	0.454729887233131	0.441000571689898	0.387527819105484
UBAP2L	0.152965997848128	0.202357762284591	0.156282655291407	0.176713075311883	0.156725757566454	0.127631141572991	0.0939661264736793	0.111073339413675	0.0799707058608495	0.0927595608315603	0.0489926102984157	0.0495576469026372
HAX1	0.402548540932294	0.511073451175802	0.529705057499379	0.393305035391626	0.463721534721648	0.44636854982591	0.883638508079958	1.08210749804595	1.04516501433564	0.629915629213768	0.677543722190638	0.582618008822291
ATP8B2	0.0332245868319729	0.0527273068477824	0.042082098316841	0.0887569223938714	0.0503817573730563	0.0214399047225017	0.0518934347023131	0.0659458995309928	0.0640253572900606	0.123047448542494	0.0757629031382229	0.0626796064088184
IL6R-AS1	0.00023633594318828	0	0	0	0	0.000424613252652556	0.0043442634478579	0.0051734353008275	0.0062475524829811	0.00949250991151341	0.0116418096654524	0.00467048081974621
IL6R	0.0671114579686874	0	0.00703927513204804	0.00981525930296635	0.00336074526267479	0.00738020306151952	0.0400352822006497	0.063710153487597	0.0658937772101258	0.0921968261373203	0.0563899586011891	0.0504942263406363
SHE	0.00130738116187139	0	0	0.00727405544493137	0	0	0	0	0	0	0	6.88557279975028e-05
UBE2Q1	0.0943315042308262	0.0945669707951496	0.0878827999871875	0.11430584193029	0.156732301778499	0.110692560652481	0.276630835425625	0.329296197893223	0.289189037457597	0.245001693306488	0.172149007266896	0.133312198848848
ADAR	0.476163665412573	0.5782112319085	0.70898095132309	0.788600776485939	0.968565520688921	0.719939297926203	0.521182373774608	0.51717719500199	0.555150995067657	0.611536440121498	0.498811867935768	0.399132527314744
KCNN3	0.00816116046234404	0	0.0575464526593146	0.0568707205349929	0.0266148750923805	0.0260858165068499	0.218631000438391	0.240073019209749	0.328875635577092	0.362518273544244	0.282394582068494	0.282702177120975
PMVK	0.330687154269449	0.347445442633414	0.346965243551223	0.209289363181061	0.144435352087258	0.176483167335238	0.615631054958204	0.897151534112225	0.708344453504156	0.663153378913008	0.500135055967799	0.449900620871682
AL451085.1	0.00418332922390879	0.00582679905872603	0	0	0.00884704180607309	0.00296802478372051	0.00512213696291304	0.00808484471879895	0.00480899103896895	0.0177399356944262	0.0116091085121647	0.00530001179895592
PBXIP1	0.356341178401037	0.620195712434486	0.734483560286111	1.02071077416813	0.806665536167996	0.262556989946859	0.310014877185715	0.280869289322633	0.476576026427803	0.385666575068637	0.384243159458296	0.273257429468562
PYGO2	0.0298851085062699	0.0945447887771975	0.103293271260524	0.0684133207103705	0.0572539233125453	0.0245330949969466	0.045469753840575	0.0505231011276386	0.0429598932220879	0.0458619414250592	0.0373752429785804	0.0262301792362506
AL451085.2	0.0190705829362206	0.0331175659637463	0.0424340295185637	0.0462742427777536	0.0118488449854985	0.0122025798919204	0.0236515261788488	0.0282418555288747	0.0290932320606159	0.025836168317593	0.0233062576514417	0.0178006472496626
SHC1	0.0818926001911643	0.165096654984996	0.0996882913420151	0.0779179442328984	0.0746363895763825	0.0530196272311819	0.158298969735812	0.179597273912979	0.145885641268827	0.145338191683618	0.105100915917512	0.093912858856162
CKS1B	0.566774790966974	1.43218543540208	0.234589022878714	0.0898453397218439	0.104012879759866	0.137465886654268	0.685583815791859	1.19579035064809	0.210409604666728	0.123267806535402	0.127053617857022	0.0790915254590543
FLAD1	0.10791179842044	0.179279296128301	0.121928133486676	0.0722276640153861	0.0772269203432688	0.113822994177089	0.150902705758723	0.219548057585134	0.217463690596505	0.11232389322273	0.0965217319757188	0.0772349993980925
ZBTB7B	0.011805002645252	0	0.002905750603133	0.0026156132621179	0.0168403421879548	0.0340854892001192	0.0309724657711824	0.0399164399972332	0.0436896098516051	0.0418884368292485	0.0340496769786739	0.0308037124116924
ADAM15	0.140820919460292	0.0370844879274397	0.0259609406909125	0.0249413279973746	0.0104139106588931	0.0285867065694896	0.0757955730317929	0.119109246711753	0.100891504452933	0.084894082436812	0.0510095846737747	0.0538140389611604
EFNA4	0.0275471916223852	0.0131013840828044	0.0356413051321532	0.0207367120092165	0.0434544582197068	0.0325047412685893	0.0190732184257092	0.0427480016726459	0.0261702766528853	0.00807411767760902	0.0101349867206762	0.0103246756498427
EFNA3	0.0109122053889668	0.00539375342505294	0.015542743725922	0.00416268344500703	0.0110361538928035	0.00326885447888755	0.00939370736679371	0.00576808625099443	0.00561196455020987	0.005495500218713	0.0027282623903599	0.00131815712385461
EFNA1	0.0297541796551933	0.0269867017240092	0.0460583028329817	0.074797809457176	0.00772937438994863	0.00270713351094588	0.001740018796468	0	0.000483168317924787	0.00235176406574631	0.0041170802903273	0.00306828771081269
SLC50A1	0.342697585708025	0.131319674860427	0.301288640791998	0.294111717606908	0.444991514171541	0.454521626506314	0.29979540355666	0.350617563450456	0.344018825376244	0.333346166916129	0.365670992631786	0.304005279252327
DPM3	0.560057542149874	0.423230280957708	0.438237157481524	0.408620815283364	0.338056349307321	0.239270779128182	0.725968262846729	0.684948510344239	0.908874842230305	0.897098794282229	0.83892104606823	0.797605433596117
KRTCAP2	0.915210169980154	0.804791764919569	0.76921038807351	0.867390326428954	0.655250353986368	0.667537409375419	1.51504721588946	1.58420676519958	1.77147241630466	1.7745604858292	1.83120431098589	1.83971424058868
TRIM46	0.0148087695739638	0	0.0273332685571072	0.00339993561648989	0	0.00288638040503062	0.000999630996420163	0.00121990787332931	0.000942550021357945	0.00148851629289533	0.000267087643810109	5.12470655786178e-05
MUC1	0.0357351435403458	0	0.00801616495016891	0.0015350822978537	0.00437214720390191	0.00196789435712463	0.0435518351519188	0.0313186250560832	0.0322118035658964	0.0218692577426071	0.0161100312721466	0.00871992834456452
THBS3	0.0340446073100135	0.0183288253555149	0.0220974871767188	0.00851485039378271	0.0174889095608947	0.00722929716708005	0.00420356250312571	0.00823415973166759	0.00699655856593612	0.0126127080489793	0.00516018392019151	0.00459283343671028
MTX1	0.29701523792145	0.241214697068317	0.241536883291882	0.232128187052074	0.171051014158066	0.174143624909834	0.371405482553278	0.661208748950074	0.47844131585472	0.348629477627701	0.309080932687895	0.252671025540155
GBA	0.0628062799729506	0.0951690787885676	0.0864546007652425	0.0417162579241118	0.0494561079777098	0.027725504255659	0.101854496505719	0.155473386830106	0.14265543683438	0.121515949944231	0.110591995262699	0.102471915998806
FAM189B	0.0926055404401572	0.0487674045080536	0.0552425396360961	0.0329601676457317	0.015443025238743	0.0249556170531868	0.042412715760947	0.0953150749213805	0.0555807229089457	0.0291175422477507	0.0257815254033239	0.0203807623395657
SCAMP3	0.18342447901315	0.158789087543766	0.219971627002389	0.179378689853529	0.221218521878941	0.19205493143172	0.358284978889296	0.492451326599465	0.455969643138164	0.321204902707721	0.268556373177076	0.22747845506454
CLK2	0.0254821119311773	0.0480830766954919	0.041341880893065	0.0341688891624768	0.0348915469664577	0.0192438859777514	0.0197426072632801	0.0227590909647201	0.0144547012496169	0.0177476222043677	0.00857906953135393	0.00610157631213197
FDPS	0.498686897232068	0.820526520673961	0.61230069709782	0.427125085603864	0.382187643789922	0.302571599121418	0.707432046689101	0.963971584046398	0.690642570370056	0.501406460483012	0.446908706058574	0.351688552577867
RUSC1	0.0976697898108286	0.0860405621271905	0.0166754774061411	0.0222092997190549	0.0228794330624021	0.0341679535177815	0.0805280405055096	0.0997535071591872	0.0469435369314488	0.0278143554851299	0.0274206662170666	0.0214117788135411
ASH1L	0.285739072302864	0.400644678145224	0.400238181112046	0.598901345671507	0.49563279537535	0.435706719462162	0.228723844862847	0.310719314590245	0.193444369564042	0.289044246223166	0.165188999454204	0.166377690406228
ASH1L-AS1	0.123769607139199	0.0528887648677591	0.0560331958329697	0.130068220525221	0.0745172761178596	0.0575047686749656	0.0490697134015243	0.0610663776515621	0.0660810090015319	0.0694644406404204	0.0591885713037919	0.038098274633722
MSTO1	0.038178181477102	0.0620608661228342	0.115493156013651	0.0316335412358969	0.0212656618279766	0.0354183863738857	0.105244145964581	0.127724237131455	0.139877335564987	0.110541025732106	0.0880570527846772	0.0638692002273964
YY1AP1	0.165063722423695	0.173261826358437	0.192168360809796	0.277714195775256	0.172652844329679	0.131403099702877	0.129179508556967	0.18554399752229	0.137125906185994	0.111071324775179	0.0880994754209219	0.0642066425910289
DAP3	0.443262114174938	0.484515941277375	0.454075092839604	0.371523730953285	0.475559938015826	0.318937980869493	0.475596424341815	0.693043507191465	0.546057766779782	0.239596881259445	0.239029503461403	0.199049905826766
GON4L	0.166093104727977	0.31940544485369	0.364397944364239	0.347791177684793	0.341355798210136	0.282421307660721	0.186873222616473	0.197353256246926	0.142879815534574	0.131933397226142	0.0971142420577291	0.0753377960941416
SYT11	0.0766200229451769	0.192457572426662	0.185528008227923	0.332371207897555	0.177459988547233	0.0335873163854261	0.0385833902906256	0.00557348756579562	0.00195805284383434	0.000153362778264877	0.000979765477592897	0.00236846977403061
RIT1	0.158083756959501	0.20146412980645	0.243878231995416	0.188896898449256	0.157269928019431	0.114946012770324	0.104742504098043	0.119510711410273	0.0936706493898226	0.0895369337482435	0.065397945978677	0.0443103987927122
KHDC4	0.175673534335341	0.144345945944898	0.279189278735998	0.35770321365887	0.321941812979924	0.171315312647696	0.129349916489158	0.108755326807197	0.0956004944529598	0.141458770314263	0.100547439709431	0.0701773986551434
ARHGEF2	0.306262801272243	0.432357159112841	0.533368538073005	0.670539530163458	0.397754222778626	0.225534039172517	0.153578849064468	0.154110261031006	0.130264540614157	0.144659397868727	0.0942055981588919	0.0745229152950418
AL355388.2	0.00888539237571312	0.0149636414111656	0.0307572748168375	0	0	0.00765148693795324	0.00372400542017824	0.00239322644404492	0.00329609901563431	0.00388633622550257	0.00341641687843711	0.00167078885794069
SSR2	1.36260132704361	1.24056220607084	1.4768055227243	1.36671528069841	1.42691982586394	1.2074432137518	1.94176128650803	2.08503412868757	2.12740077874883	1.51009068854217	1.63772027814883	1.46294679406418
UBQLN4	0.0390317041199554	0.0195280347851614	0.0333458531425958	0.0337328119242325	0.0352708813278832	0.0248298311207546	0.0485833775119901	0.0660498655527939	0.0518231865233487	0.0389891270810013	0.0262245597743227	0.0293682931538611
LAMTOR2	0.498625222374585	0.494160423706766	0.549752634038472	0.345665341686623	0.341991849557915	0.284124547868155	0.903358716805808	0.944537829083233	1.07085194228736	0.660948864257166	0.694710009876129	0.615458772101188
MEX3A	0.0264676672014785	0.0170369708330863	0.00372853173012423	0.00454339718402653	0.00590648360536228	0.00764685711755338	0.0122057128574151	0.0231183930207017	0.0129525735622216	0.00907913797949588	0.00740523314480898	0.00894374325818319
LMNA	0.869577692783313	0.100572211080181	0.2499129592312	0.179201836263112	0.245106792572358	0.307146245701534	1.33156320154813	1.66076156693653	1.9521705309803	1.43101860949318	1.78087784370258	1.17180823582266
SEMA4A	0.0528695720047999	0.0215222291890436	0.031015879799438	0.0151901402325928	0.0451320338219286	0.0405065764517483	0.180783779705349	0.179650448610608	0.235551754571681	0.246023881244093	0.189923353561696	0.15808566172121
SLC25A44	0.0316332544729631	0.0739371404060305	0.0970834369118997	0.0814535354398592	0.0449816923627742	0.0289915969249533	0.0335922339140966	0.0430972533901699	0.033283762023438	0.0314444776571895	0.0202604126472452	0.0136885060015262
PMF1-BGLAP	0.00357958833645771	0	0	0	0	0.00239380162615375	0.00233841574413961	0.00117602896715533	0.00172093535397901	0	0.000299608763162418	0.000538789381546325
PMF1	0.688656288123611	0.677166463871621	0.499961938486509	0.250048882232083	0.390143225770133	0.503512656707765	0.54893281228707	0.693101628863991	0.473798188719528	0.335284623895277	0.314805774535888	0.26214502447833
BGLAP	0.00691901731082143	0.0033226386111974	0	0.000356126057429533	0.00261376556970684	0.00271564550366079	0.00115574299462356	0.00193890351483486	0.00190116188917512	0.00151800309249707	0.00133098099309344	0.00145682581053896
PAQR6	0.0276404428693482	0.0109389905839493	0.0139268614779153	0.0144469830198685	0.0171961902951441	0.00182064838097627	0.046556127843053	0.093680661226822	0.0812689020857024	0.0199921232585386	0.0327138938895694	0.0161946215960546
SMG5	0.0530309521885261	0.111065439313179	0.103137075107187	0.134699289033604	0.0827349988767076	0.0555022547472414	0.051969820629149	0.05596045370024	0.0331066072095614	0.0479558776538305	0.0243601081772401	0.0228247654404667
TMEM79	0.00935318908104949	0.0105396393902848	0.0126484905894766	0.00380677399119375	0.00653384273872267	0.0146732755222552	0.0123525545757632	0.011155868609594	0.00728247540474234	0.00943484320423231	0.0054424666779313	0.00409503520624786
GLMP	0.115717749521242	0.0567086620338077	0.0804877299270036	0.0318925626781054	0.0413933177833305	0.0486676835967411	0.224095779071267	0.280515138376052	0.292125434196801	0.179821737353924	0.183821364044115	0.157575539824548
CCT3	0.850937434149479	0.853780562451539	0.752081486420496	0.483963811547789	0.51149353368629	0.495023966104637	0.874653198248961	1.32979189198928	1.00120281612665	0.489724917406349	0.418817692248729	0.351829581236328
C1orf61	0.00414944098630364	0	0.0312795332285311	0.0137284980075065	0.0174335417072399	0.00752308176154372	0.0460474910352389	0.0387914155483014	0.045577268669028	0.0949966526678444	0.054508159001476	0.0441424812326762
MEF2D	0.112475414003569	0.167911627437762	0.243389068019798	0.348658202400276	0.337152357205783	0.13871489713041	0.164887921553065	0.106962768389743	0.151613971055957	0.158830793447902	0.117966150864011	0.0789685936941614
IQGAP3	0.0083762680096789	0.0638104727942482	0.00566534593459989	0.00358978518346322	0	0	0.0107310501544907	0.0110890616584368	0.000995953667372187	0.00738721088646179	0.000155857869247689	0.000107080515861718
NAXE	0.291781588713057	0.168541303618941	0.316641628329018	0.188454409727131	0.28348189166951	0.149238257429405	0.6796383944199	0.823505712669358	0.811852491607056	0.527039479309115	0.453892756007148	0.415049347091711
GPATCH4	0.197330319504039	0.155641985017656	0.257642449724697	0.086898561493908	0.107230694689733	0.213849149054946	0.186277832372527	0.389006943446334	0.264413753629758	0.11703359774495	0.0894821596965202	0.0609625474102881
NES	0.00341861154964736	0.00437840380961891	0.0052536525939381	0.0102718192994499	0.0015726735540976	0.00375683852552775	0.10026353267733	0.299380736389291	0.228046035928541	0.081770621953173	0.091743108932348	0.0242517654500747
ISG20L2	0.0999125259086727	0.172395457253218	0.0952029689346513	0.142400404083492	0.163749616440196	0.179579481328206	0.153043027348721	0.183775140384134	0.144730836691236	0.114012356806849	0.0907527737642125	0.0668106331685742
RRNAD1	0.0382312992946212	0.0211858792672585	0.032035256790716	0.0110050244862358	0.0391648374869043	0.081331623500953	0.09426382071864	0.111441154770891	0.126915401575949	0.0709578198204973	0.0724991515270571	0.0631229545848939
MRPL24	0.244337138018469	0.17131316527013	0.215815938404794	0.0984852963050715	0.117613033654561	0.150557185511505	0.487420282405259	0.642487687066652	0.692888893703648	0.385473662056339	0.362046877124878	0.319652771422672
HDGF	0.478756679296775	0.820119611521326	0.645285236487603	0.426354061093685	0.293477100450526	0.134658691050623	0.611511783559266	0.815726225767658	0.626612239242622	0.283695163504884	0.283014954133277	0.185692481253944
PRCC	0.209505259535458	0.413595752512242	0.341785612621368	0.365478881786154	0.274080153010685	0.18453540770808	0.327447716214935	0.435976028267387	0.400799388803347	0.190938734966025	0.183777495321213	0.142808103128552
NTRK1	0.00366911333353809	0	0.00738472892640052	0	0	0.000724438229860059	0.00959632371958346	0.00712320757309186	0.0110399704422261	0.00101684868621198	0.00312821455763295	0.00121069606671351
PEAR1	0.0302192592888615	0	0	0	0	0	8.91974416272144e-05	0.00710097471607638	0.00273197519780754	0.00336569452636402	0.00110148368513831	0.000425488193332139
ARHGEF11	0.00257387624724509	0	0.00455034780738002	0	0.00963938408295487	0.000413156311898768	0.00572036063656952	0.0176287046442575	0.00868789815768741	0.0118038973857475	0.00543230366309348	0.0028368090015692
ETV3	0.0843939071097161	0.0622500559213818	0.0498646360075267	0.0772824968870449	0.0850397711163752	0.0420881872858427	0.0364983276690697	0.0477750661150732	0.0446626869468946	0.0514560686672351	0.0326906602005277	0.0207620905861993
FCRL5	0.0139548713720178	0.0322065968917637	0.0481574322927464	0.103360481042224	0.160493099567252	0.267707312917724	0.276989400716413	0.289074694021118	0.354710240003321	0.445191288700817	0.465662979756215	0.475106070629805
FCRL3	0.000902587770623567	0.00365027588891758	0.00670569644897329	0.00429068698621419	0.0126409507437737	0.180014801078957	0.00199344178506438	0.00937818659410808	0.00360268372575761	0.00698247260822205	0.00324953781666558	0.0186435253970586
FCRL2	0.00927908615314702	0.0189634784199117	0.0297303128934716	0.0517126817858331	0.225796351906088	0.282763037205798	0.0703585038814818	0.216670527084426	0.162776674600807	0.050749665165356	0.0655476617479588	0.0747032735996979
FCRL1	0.00576438931007986	0.0200383825604028	0.041163475146449	0.169833797325582	0.36134863124247	0.427197947167358	0.0176248435380202	0.00198467434591319	0.000734136397510455	0.00727320491608665	0.00582299793101565	0.0384369933945622
CD1D	0.000740725443059736	0	0	0.0025114665203455	0.0255474814629044	0.0450551062306847	0.0568187839395263	0.0460315284111116	0.128417071937139	0.0462094705173589	0.0554841591143812	0.0548623114026917
CD1C	0.00194347159990362	0	0.00335846900956378	0.0204014600916173	0	0.122705070757817	0.00126293873964487	0	0.000405530594294894	0.00218592700359739	0.000109352534143442	0.00824751214949239
SPTA1	0.00400027112069897	0.0563891143142043	0.0426964175039094	0.144245305461761	0.0785700175128702	0.0025148896010188	0.00228433455672012	8.56462121995966e-05	0.000137794570965609	0	0	4.00587787320879e-05
MNDA	0.0468749350240553	0	0	0.00814708280030302	0.00139057708006328	0.168022336927564	0.00183387676060137	0.00104616490939526	0.000595488499021193	0.00748464427438562	0.00135499216409234	0.00860222739342665
PYHIN1	0.000578599372149313	0.0079906907046721	0.00733144338734505	0.0213594870568618	0.0320117194926766	0.0674979475819282	0.00378755135519784	0.0022589980985455	2.97958756094294e-05	0.00236074167557025	0.00152614450593024	0.00772264900534744
IFI16	0.667327098667919	1.11647488808076	0.828791081987607	0.990242596524568	0.80417962443078	0.697669335078066	0.556579944890196	0.542081593422757	0.416420656777126	0.585192384780821	0.503311021611641	0.467878880280418
AIM2	0.00232940532009457	0	0	0.0048493062085593	0.011994269465236	0.0995822197065286	0.0682816983582492	0.0711807634422247	0.137748851415028	0.0864851295576096	0.0687450943468343	0.0545699681706279
ACKR1	0.00437802088446988	0	0	0	0	0.00154186853331708	0	7.60480609510259e-05	2.74677025157414e-05	0	0.000297023721966261	0.00141496536001794
FCER1A	0.259997673699478	0	0	0.00988555505013278	0.0033898707775387	0.00184837252956661	0.00503778972338496	0.0166861364714167	0.0117732019569347	0	0.000412713704501811	0.000716216277855471
DUSP23	0.367648017824234	0.086268397758787	0.255083556669925	0.116035199841967	0.0786385641349256	0.110731796809075	0.413480497340962	0.350012676889124	0.452265066978916	0.384625815963717	0.326466678170245	0.267800988117293
CFAP45	0.0181180030087271	0	0	0.00687446295002781	0.0294213545117264	0.0229936814973447	0.0112144959067844	0.012953993769162	0.0133550142953962	0.00938381902105329	0.0138130186090745	0.00738663560977394
TAGLN2	1.82064550170814	1.09543116730638	1.15326048601104	0.981770480180122	1.27404552487014	1.52837451593594	1.39661964308966	1.58078827010567	1.67128736480568	1.01395926430357	1.24916630898715	0.900009386290538
PIGM	0.0696476015510832	0.064125610964751	0.104974323232516	0.0577749865634207	0.038547234960398	0.0209409663480018	0.0482475042416309	0.0537633227203384	0.0606989927067052	0.0692710232592884	0.0539584682602641	0.0371538733625687
IGSF8	0.0843256785825181	0.101732136283532	0.0663032889761539	0.0913979332452455	0.0758701940415967	0.073842582029432	0.272004504067101	0.257617900483254	0.333273281794401	0.279953209138531	0.215110427178015	0.169908439964879
AL121987.2	0.0103040937672364	0.0038528002387404	0.00219606553472407	0.0129540413001005	0.0100309532507298	0.0124700650453051	0.00525215396321964	0.00886545822719649	0.00677314756375766	0.00998729269153017	0.00757285473928821	0.00593114689599723
PEA15	0.149166526529018	0.101272714660785	0.105963915759191	0.0403294536811774	0.14262604734429	0.225195295689061	0.193313959926754	0.192488514323002	0.247301786824896	0.209702085146917	0.26059628251404	0.169092196495136
DCAF8	0.124245704846076	0.168428844492387	0.134736984220934	0.233470009268445	0.164918737350775	0.121974550836434	0.125225680229347	0.138735755445015	0.145102597908014	0.166110990887544	0.116532700303514	0.0941948613457183
AL139011.1	0.0120818332527139	0	0.00335846900956378	0.000303983662611121	0.0016694494695411	0.00638569354137415	0.00415957597763892	0.0053223568621147	0.00904894833871193	0.0116011873478524	0.0131160641772418	0.00943370742817599
PEX19	0.0837357327043598	0.0444665814132753	0.109783194761431	0.0691387842056554	0.0552578300325478	0.0669941376712821	0.0490216141478435	0.0900196054907105	0.062123164446963	0.0491681261705823	0.036195176703839	0.0337055478843742
COPA	0.22046179542949	0.169996255925989	0.267866585178747	0.287353453172023	0.339867629039785	0.246077746906741	0.223672457533507	0.239043775763581	0.234196689466978	0.271245517985844	0.194809349014927	0.164806267586334
NCSTN	0.127963052221113	0.143047601379122	0.13298761343936	0.0820799430267176	0.147038553092058	0.139632750705016	0.186203222692627	0.197001733031467	0.285088720349344	0.168673231052246	0.160684556048188	0.128174258669351
VANGL2	0.00725424188423873	0.00597837257471466	0.0158250982218737	0.0337570599605442	0.0170353579515435	0.000436909987328531	0.00362073948143234	0.00143026369522168	8.4606413750308e-05	0	0	5.90776825646569e-05
SLAMF6	0.00104788042349413	0	0.00311007996646607	0.00328546167930104	0.0150944750864887	0.0595049516734548	0.0194093823633436	0.0129913637246466	0.0270117476775217	0.00863954537185517	0.0121532850140306	0.011613753929844
CD84	0.10838896372562	0.0465506041584698	0.0738497295993905	0.0385071913361532	0.254970049675723	0.093638179814058	0.0314895977490467	0.0060146458679549	0.002393901865484	0.00946906990141325	0.0072091424051691	0.0152392925452916
SLAMF1	0.00511130071074263	0.00275190474640406	0.00993428745576789	0.0149714441430677	0.00815009684136472	0.0735705085670088	0.015997418241706	0.0154084005214459	0.0180382556716865	0.0421304989273001	0.0584759716772366	0.05984760458478
AL121985.1	0	0	0	0	0	0.00104225529382228	0.00303974086957306	0.00397334146600987	0.00454126217532395	0.00990866382773681	0.00670834604899463	0.00691955968180884
CD48	0.317402493615146	0.247129249376259	0.586418834755287	0.339063593955781	0.583300532101759	1.3688975114483	1.42109071019829	1.41459633557829	1.61264823657938	0.850458403568505	0.920986947435221	0.885529805725185
SLAMF7	0.0203083325542065	0.0168476750429309	0.0500297850649184	0.0538750994819336	0.0674440803251899	0.0596050644911896	0.36980435996448	0.32739720930585	0.542404436500834	0.310411556059264	0.437067443496863	0.387481864322254
LY9	0.0145727225523998	0.0129524954014584	0.0703710785108429	0.0545834812258604	0.040851058192613	0.440112403460947	0.214392764427989	0.196859502821262	0.306461254161447	0.21993508353873	0.233503264163396	0.191382409048069
CD244	0.0919528343147183	0.0079690552576822	0.0138780609641188	0	0.00394058121139098	0.00218241555910928	0.00117412477111237	0.000238411067503849	0.00014784755245448	0	0	0.000181523322433323
F11R	0.130848991955146	0.039666327510863	0.060671680869633	0.0998427281428629	0.151420176725789	0.0471624748337548	0.0904457651356815	0.0762406356934036	0.0899842276730665	0.110856916454665	0.0905413612564449	0.0575224837862457
TSTD1	0.814728179570832	0.614359918931614	0.740413620812629	0.544722690464431	0.620927643970443	0.866855877095578	0.924750385121437	0.990244487506604	1.01722555405619	0.728038562871076	0.760042478662695	0.66088630636248
USF1	0.0195418571094467	0.0444019894880186	0.0170592421260397	0.0714097955750685	0.138055600458623	0.0374739999216833	0.0193729268694719	0.0196493931158864	0.0140417715559299	0.0214458337242285	0.0197773532159473	0.0190554460598862
ARHGAP30	0.18021628458059	0.182749017984102	0.248390990647553	0.21913398084756	0.315077873066085	0.319238253245773	0.193029007184449	0.262358148085319	0.20042703034788	0.204347185603228	0.120847377043591	0.10795645340393
KLHDC9	0.0122521600147847	0	0.0178042600923321	0.0126142604607925	0.0142673393316531	0.00944818612522691	0.0354513309070295	0.0339099596635737	0.0521252979551243	0.0196268302616451	0.0234236698436945	0.0141385976325206
PFDN2	0.716837939952214	0.731688986072386	0.564718398068837	0.548566904104936	0.56696890768732	0.660006105828084	0.720897617134882	1.00042874907481	0.807680339594108	0.324433627177705	0.417708176725062	0.273080391025197
NIT1	0.100801649790115	0.123898559392498	0.0413323106320011	0.145192614656754	0.0685904825677315	0.0547039160098513	0.0740903131836637	0.0835593064716287	0.0642660677968244	0.0574424392425429	0.0387019848650607	0.0312543413107102
DEDD	0.0996353797648815	0.11577725191729	0.103749453055483	0.160420723018859	0.142734259160839	0.0972727526806647	0.0936038906191306	0.116027649963916	0.103489352706913	0.0450653289440762	0.0579501194328144	0.0399699000709596
UFC1	1.1635099647368	0.981632492312884	1.15222991579223	0.9951543469115	1.09974462537223	0.795904598438138	1.10882628393212	1.3532737069987	1.24023606526813	0.82147592300336	0.901636668274835	0.815909523781557
AL590714.1	0.00240319690823751	0	0.00816256521208012	0	0.000337627964204477	0.00156477661295094	0.00421923977238195	0.00726896390650778	0.00596785838060259	0.0123421648268773	0.0079079029301991	0.00615458618913837
USP21	0.011922734466677	0.00755984739508827	0.0126263198349007	0.0317400720621284	0.0093639596899233	0.0160550133761254	0.0120663673487069	0.0145435184020633	0.0121588810013586	0.0161963170269331	0.00995505985866623	0.00782324064572426
PPOX	0.1004036373662	0.0632141313194564	0.0872517038484403	0.0706023720318288	0.0559200965224236	0.054100928103481	0.0988147506702046	0.135261724039775	0.152202670729204	0.109019781832603	0.105728959579697	0.0814136485236493
B4GALT3	0.128209587319167	0.19886475363178	0.261058233922958	0.291797260368884	0.177743121319125	0.168313520657272	0.545276112652993	0.652158001938683	0.685238247460784	0.456512057279052	0.442401229525464	0.363453612531649
ADAMTS4	0.000338564129751092	0	0	0	0	0.000739800874789431	0.000715349894133404	0.000434213239189299	0.000999968818049683	0.00555885113031942	0.00088101394656097	0.00193062624523363
NDUFS2	0.386209334516012	0.348946010720639	0.329826744070157	0.294545731953271	0.378081340209212	0.196200419664821	0.339502004299648	0.61372677159315	0.446797876238063	0.183592801625417	0.188461969643737	0.13685431354796
FCER1G	0.127088039084209	0.0122087821689989	0.0341552385711641	0.00734379200115138	0.0262086222928739	0.0160426590522845	0.0295602298290801	0.0132485052851328	0.00730840662402559	0.0124064429085865	0.00606138455111077	0.00298630143474142
TOMM40L	0.0351803999761247	0.0623929581422119	0.0775742423672537	0.0308718524560591	0.0120528813447194	0.0147638103528558	0.0282320151095383	0.0388185169310858	0.0246472102538758	0.0289343585027542	0.0132854267098898	0.0121485928002312
MPZ	0.0314315003144146	0.00777320777591154	0.0230163031816705	0.0195488287910983	0.0139117963624042	0.00639302454684764	0.00513886936445168	0.00321131403244575	0.00507036576773078	0.009907105230321	0.00840730707287074	0.00545111085301881
SDHC	0.512580084344172	0.443121194354609	0.465372368197197	0.416690880779356	0.296624382167072	0.296138807252176	0.514539706993143	0.69408109541027	0.661105094431801	0.361171069136345	0.359359484478117	0.28080569915188
FCGR2A	0.0187719098263126	0.00732321271652907	0.00231993044041168	0	0	0.0249430714049962	0.0036542821573831	0.0047790459720251	0.00390283106654869	0.00694292696407195	0.00527818267588132	0.00845761814747672
HSPA6	0.0299841222313348	0.0204687226752845	0	0.0239467450280547	0.0975065571890928	0.0619133921539881	0.0585374204513979	0.0264697071260128	0.0411011669611455	0.168816236957428	0.458051157602603	0.115154796742548
FCGR2B	0.00591607126384027	0	0	0.0119226301242035	0.0762641285803341	0.270129671095084	0.206519329372264	0.14779787547319	0.323000086698429	0.174074202396387	0.232494710196853	0.266201127258786
FCRLA	0.0256144691467007	0	0.0306285039592675	0.080870918051562	0.770287238469679	0.508934053929063	0.24179719008427	0.136244154525105	0.297089687133952	0.32742498838192	0.380256600700916	0.498356121988522
FCRLB	0.00107463426701972	0	0	0.00615194523307326	0.0042793661836203	0.0136709987960243	0.028802528201485	0.0157962585438264	0.0511962005123678	0.0255649156423545	0.0309124250842613	0.0223848995682249
DUSP12	0.212096354243336	0.300451042759614	0.216314654416895	0.194283362754817	0.319635790186177	0.220386683563016	0.337428269911529	0.446087302918185	0.398894064160797	0.245604101084994	0.239365806829058	0.167454726577141
AL359541.1	0.0141800144074248	0	0	0.00797468290536098	0	0.0161627714933357	0.00316920181666867	0.00336818398645649	0.00469420552457067	0.0159010713863531	0.00943172234198484	0.0050176175179595
ATF6	0.208651916714047	0.181942222000495	0.209131124709187	0.301667423935361	0.137203634058796	0.165236109998271	0.203203246567546	0.229309629088539	0.273797432928068	0.210215811809083	0.179095503699866	0.157134177365794
OLFML2B	0.00254496315907146	0	0.00848195972450786	0	0	0	0	0	0	0	0	0
UHMK1	0.165925297006424	0.272560151583056	0.263282632847312	0.373544054331623	0.308092368120888	0.315560773113028	0.155024584629938	0.161468752620563	0.142863834295962	0.149929740778035	0.0976754905765727	0.0951712805156312
UAP1	0.21725342489654	0.105972595327455	0.124852077865863	0.129966478602032	0.127536646980365	0.167359059962002	0.561214407616402	0.732210447646546	0.739157962943337	0.504057404422828	0.534811072429986	0.396048988068257
DDR2	0.00307098765626598	0	0	0.0119711570930566	0.000521766009166011	0.00143778781234331	0.0290869864235903	0.0588015045598148	0.0484182906247981	0.0510701199038312	0.0337850487862345	0.0144063491104138
HSD17B7	0.0397307252462751	0.0490966744342958	0.0156804969903789	0.0656019805250966	0.0720372759111288	0.0544147413227647	0.0486018420028541	0.0551355701851884	0.0320210929410397	0.0318511310599227	0.0207862466415075	0.0130102625457854
RGS5.1	0.0155150956959786	0.0300414226029703	0	0.015122439178553	0.016928270485418	0.0103883238255456	0.0167630434131637	0.0152001729604667	0.010607814640406	0.00809566603397813	0.00657162488818066	0.00643695570509623
NUF2	0.0574228661018072	0.570691107782472	0.0558181125146204	0.0165743770712018	0.0264569334769775	0.00515797207346755	0.239030055730774	0.310321882612914	0.00933070558376696	0.0307031036167761	0.00928981757551254	0.00384652603777267
PBX1	0.15790026709857	0	0.00677248093617548	0.0195629981135202	0.00132485445981709	0.00423949007743549	0.0084119048926679	0.0516650420539879	0.022339643376197	0.0296196585782501	0.0127495973222432	0.00556978722258564
MGST3	0.61695841932743	0.432933833321956	0.333652424604248	0.241320970118257	0.15873584946973	0.299542230908186	0.607307020787775	0.633894862140933	0.865624980667792	0.49838939538216	0.641627600049664	0.495993064676697
ALDH9A1	0.253319834890066	0.277958465602636	0.197579961191388	0.237280539592322	0.348464661734512	0.191105461775288	0.212197692404986	0.253717515043402	0.201105504244644	0.123243151633717	0.118546201143499	0.0886349003957763
TMCO1	0.50923960557463	0.767629804624185	0.647456376479804	0.548522597411492	0.555269478693793	0.378486498977027	0.853749517816088	1.03008412144573	1.04604886916529	0.838543765409201	0.871513416646716	0.754273442494441
UCK2	0.0843716332679577	0.118917993767395	0.155312102675856	0.105740763695652	0.0582779621881116	0.0327636724703624	0.11371471417344	0.205431555012102	0.131541137070648	0.0852408184518522	0.0580692276244249	0.0429399034697918
POGK	0.123172229133563	0.0363140494019343	0.0428446546534648	0.0590002099024556	0.0532009377882354	0.0934057427966342	0.0737220048487704	0.0697904995159151	0.0747595059360781	0.0650216095869462	0.0503639417498241	0.0316288688763649
TADA1	0.0486436916629392	0.0406869942125445	0.0825657380625968	0.0197653879445389	0.0434779378872575	0.0416190400332681	0.0286387468147151	0.055956437627683	0.0270012863624962	0.0150054863204891	0.0147966133335791	0.00835326904416874
AL451050.2	0.00648995422742555	0.0153184354252263	0	0	0.00316951862432602	0.000639607160531011	0.0101141979347391	0.00856668400755992	0.00282171507626382	0.00382094326304063	0.00502999668874416	0.00237519120243888
POU2F1	0.105317713586075	0.321366985418092	0.237273213172977	0.316680901807262	0.299962811995444	0.185769473746994	0.116688294284295	0.103866943290516	0.0826214609252684	0.134177342166903	0.0786801668111613	0.0654700722392692
CD247	0.0054091312835193	0.0212791360890287	0.00904854501785209	0.00692382092950653	0.0101519092214178	0.022841862500909	0.00347836510308866	0.00627204962240406	0.00164422381193392	0.00313369817997064	0.000908884234884016	0.00336009733968794
CREG1	0.654421649386778	0.128315921296865	0.229963314144715	0.213401639391489	0.156035733319781	0.0619961835377343	0.224142164725497	0.28251797893471	0.238527115130069	0.223014542978434	0.184067155103004	0.163547737960186
AL031733.2	0.0174505808191245	0.279896622639293	0.0908489271803803	0.274592323759627	0.129984856641988	0.0207648286294222	0.0527018635918003	0.00464616992574203	0.00229712444212561	0.0197697410516685	0.00300619229618311	0.00480889940198715
RCSD1	0.474834230766351	1.85254765696299	1.60494362373602	2.05630752404985	1.85817125397831	0.945524935504996	0.827505548856706	0.297409215246236	0.142248344595667	0.209288090024512	0.0994366392604889	0.196782398884363
MPZL1	0.107903405707631	0.264457761562243	0.353766386543393	0.295726410694201	0.558363888301853	0.0984279430673887	0.238568483200588	0.235213461907456	0.21691241756768	0.146357604503236	0.130081974864969	0.12847183550167
MPC2	0.766566650415268	1.4005394708084	0.992035667748966	0.812707737194755	0.809297096957817	0.46994287211074	1.00593898941769	1.01173963127887	0.857232813269364	0.530828661892087	0.556105016552003	0.445312731031184
DCAF6	0.078491010425664	0.133973379740558	0.24941792071034	0.147988310653115	0.10766143940611	0.0729073424322853	0.08351271249331	0.0955875315337873	0.0959452582515315	0.0838874478577242	0.0599787083957433	0.0499791418518636
TIPRL	0.324262977064934	0.369637067958317	0.3740894094009	0.344225696210566	0.242611556503325	0.25857121596552	0.297294557021326	0.380371994098637	0.31638535257364	0.162595109453629	0.151585555782457	0.111639433263732
SFT2D2	0.158017992784087	0.285720995075043	0.201474306738212	0.31977231393724	0.350699513618884	0.226482690036894	0.15686742463238	0.126145578116092	0.124944507242633	0.150324262870095	0.10624372898146	0.100305988177847
TBX19	0.00826159527571623	0.0135376200982408	0.015037284594871	0	0.0173863380422108	0.0114055345241252	0.00826752771685174	0.00660901116741755	0.00628323016460447	0.00343541632873851	0.00661116902184289	0.00468844942847024
ATP1B1	0.19363331472878	0.0205699548268738	0.0361337306900276	0.0142187269342444	0.0324367799703186	0.0311150393260102	0.127682106021395	0.116306647563389	0.193276078235359	0.0659894134853042	0.112705012435354	0.0518434935779363
NME7	0.165415661965842	0.0798783351754778	0.162537302013216	0.0621626010423402	0.0917158316519183	0.0412496443609316	0.0586162521458677	0.0774080096899579	0.064662464740685	0.0307145466145788	0.0235711505234925	0.0219746397616461
BLZF1	0.0859914625990948	0.0822527180186813	0.104266415727545	0.0585080806240428	0.0503293898137461	0.0419865686469807	0.0397649744997706	0.0467223330925167	0.046304876957078	0.0297105726155692	0.0324053226555068	0.0206659690903337
SLC19A2	0.0165832181845652	0	0	0.0113185451397827	0.0152727959777483	0.00692597427886054	0.0141514975699532	0.0114362606547003	0.0151706364542877	0.00793525255301852	0.0104775760291477	0.00640650824237811
SELP	0.0300579725790159	0	0	0	0.0010633434643992	0	0.000808819076053634	0.00574016923672296	0.00045557668182558	0	8.04766659106185e-05	0
C1orf112	0.0419555020051165	0.19730084783136	0.0143246558015206	0.013097864598104	0.0146114871524639	0.0155729002194277	0.0662040573682963	0.0738870610917825	0.00749548295971103	0.0121520714224819	0.00766420381554366	0.00400301485024726
SELL	1.28607293027006	0.379094217919147	0.911110041181472	0.234419565201762	0.0693498409828539	0.899387360448853	0.0648740054305344	0.0592412303179647	0.0369869983405111	0.139966757255924	0.08441047856028	0.18266611635459
METTL18	0.0558514118437142	0.0913594810896572	0.0475610695171509	0.05562969282137	0.0646275264308103	0.0823208316017228	0.0536288526357888	0.0707157120170031	0.0648125916074702	0.0222099832439209	0.0302368707942759	0.0214928710765753
SCYL3	0.0631783120662502	0.0878317680409191	0.0358816989551207	0.0494584905689424	0.0279273016142281	0.0459487976145497	0.02078072008325	0.040112502313368	0.0262540096736319	0.0231863153038316	0.019917567867481	0.0152560231557788
KIFAP3	0.110881705772821	0.0775619340068378	0.080282238131823	0.169707003274716	0.0469640183506749	0.0543680602645213	0.108074366511432	0.0850333310963707	0.121655784304722	0.0789302359443293	0.0858144480284944	0.0609311995118002
GORAB	0.0271634216749029	0.0688849426885431	0.0142752286614974	0.0405081718524118	0.0537420326384335	0.0592593870021289	0.026839025308305	0.0380585175612941	0.0259228739067003	0.0248766099039383	0.0233255055958083	0.0166215296479571
FMO1	0.00202467068958682	0	0	0	0.0477153805856065	0.00684037201515493	0.00608436790255935	0.00139987045675066	0.00206622328766768	0	0.0015605441041619	0.000290415897154009
FMO4	0.0120808914705026	0	0.00794888690103173	0.000717855280340792	0.00463628039423259	0.00487672157307087	0.00310105522254808	0.00443275202104476	0.00427850629421974	0.00258580381564627	0.00300822315268549	0.00261584618624789
PRRC2C	0.863563942024032	1.15409722750709	1.10814493285087	1.33764645774871	1.27899187613008	1.29190849164782	0.853564845226837	0.94455190714682	0.872982659176055	0.810484574104739	0.667164155691319	0.559263794237896
VAMP4	0.094553482882227	0.106428227739527	0.0688832282394422	0.0713023074246198	0.125381153811862	0.0836230405990025	0.0841238383794325	0.0869259023271388	0.0894885951748462	0.0471269676573752	0.0645909072152127	0.0512310525910769
METTL13	0.0538968363865781	0.0533065709450551	0.0687171217930305	0.0401527876124074	0.0200328326064898	0.0325652226904551	0.0462369867020821	0.0715700012655305	0.0533242971907633	0.0328900130628144	0.0269561212691524	0.0150140143293139
DNM3	0.0331927974610821	0.00324882881310284	0.0193661201725775	0	0.00503599332749123	0.00419993112808244	0.00269121718516837	0.0044826421610996	0.00216765519395072	0.000646898151245317	0.00165207836076616	0.00256353166537413
PIGC	0.184062541478621	0.219712159175386	0.154683935044868	0.151302535386419	0.103284227756102	0.20268231991725	0.192778779860812	0.202682358153407	0.225141334543295	0.116728901297202	0.128607787867108	0.0996620837243966
SUCO	0.0904234991468802	0.155818285228551	0.0928101156031227	0.133660779520506	0.129119982551789	0.119095085881036	0.13544185417222	0.159636094852862	0.145799505030172	0.130552448056478	0.119228582884091	0.0875457858000911
TNFSF4	0.0354484105564082	0.0647621954531072	0.114312956947352	0.126299739422516	0.00846197146982185	0.00181641107036732	8.35515463479342e-05	0.00104322947176728	0.000378141643963627	0	4.22889068821669e-05	0.000188725674216776
AL645568.1	0.00519685627968468	0.00685878449262788	0.0180788217076425	0.0294408236663125	0.0306846576654626	0.0619035246721373	0.00479621272329765	0.0119220690055576	0.00607424368769175	0.00469179651038094	0.0218212907561131	0.004508998619767
PRDX6	1.43024978572126	1.41349153593619	1.2537802127071	1.1273832902888	0.770345190332167	0.778857855162791	1.03608379901248	1.09970380269248	0.946409162875528	0.894074599482326	0.692588286093243	0.644826886122346
KLHL20	0.0877016779304014	0.171279666839826	0.0927764876753097	0.189353488661125	0.200219070036931	0.120568451335485	0.0794049885597463	0.0827242155525454	0.0692654383577754	0.0563054611796827	0.0441115008840485	0.0353143603572212
CENPL	0.0632185212974029	0.456564518797277	0.104175929931081	0.11226790593783	0.0686906297986438	0.0610988799582857	0.120527917136698	0.131678405303251	0.0348872733708598	0.0297678457363039	0.0233827809069029	0.0150708789431582
DARS2	0.0229675997627885	0.0607738196703124	0.0269375045686332	0.00908821525791522	0.00369966038849226	0.0111951397311062	0.0218318157684632	0.0593036017935581	0.0243344915918654	0.0079016203972707	0.00889125246170967	0.00470143949372013
ZBTB37	0.0420464435502987	0.0280956465217605	0.0628029645343946	0.117777858329983	0.058259065822062	0.0579309948181548	0.0132562150773226	0.0145456296933904	0.00882105157847791	0.00975373585442337	0.00414473687838348	0.00955585425525037
RC3H1	0.124054621787734	0.249798511482356	0.175398459303167	0.2911767990522	0.313697642627745	0.14489174441432	0.103591777743432	0.109287601152366	0.086045194892945	0.146526554206664	0.104120410447393	0.0850893045387787
AL121983.1	0.00663748620358955	0.00643255742901351	0	0.00745771224390357	0	0.000615703360774135	0.0011864381422848	0.00055550134719341	0.00025743288442581	0.000113817126049226	0.000203985062082327	0.00101752845900301
AL121983.2	0.00109559142292138	0	0	0	0	0.008020052349519	0.00584100849441971	0.00648667791294698	0.00676801936719628	0.00292966591446241	0.00591432486833387	0.00420996415020307
RABGAP1L	0.129046351981039	0.166428946618884	0.217284078953757	0.16437686389298	0.269711409132539	0.232422123831432	0.184892208579698	0.174783099957987	0.185636979636105	0.158963041372507	0.136851245032277	0.109909489560161
CACYBP	0.644300040195058	1.15796287605911	0.943708159155179	0.555412079220341	0.492548182158847	0.43412905952752	0.786198737932712	1.11079549351412	0.719238711668478	0.315467158654778	0.370108278467457	0.206512493579359
MRPS14	0.22465229303463	0.308588400062753	0.28753858627682	0.31241377764507	0.218514823430033	0.132547284026343	0.227471675290297	0.4027170440526	0.290371350718514	0.144209023009636	0.13943173656147	0.131372262175768
KIAA0040	0.0602090651254142	0.244342525264974	0.297015308986922	0.455475102896369	0.404775457545175	0.19266476025263	0.234118998937499	0.203282766673103	0.24120278243438	0.175363960379912	0.174972478017419	0.131783549601243
COP1	0.0903395469384504	0.15357741355915	0.113178906389997	0.188858159136736	0.133914721212788	0.083770271611934	0.0879941304667458	0.128639646943848	0.0861805433807981	0.0603070329119496	0.0527117611792315	0.0401110551546092
SEC16B	0.00310353405372588	0	0	0	0	0.000462291718649201	0.00280990734096653	0.00693458005576638	0.00549617856559847	0.00868416179125905	0.00378527693750621	0.00253351728802722
RASAL2	0.0166340616365282	0.0154267134586356	0.00344400158296045	0.0137673162984697	0.00958688363197723	0.00284986665383871	0.00672342583642451	0.00597314505670704	0.00758080651875707	0.00970977641536248	0.00557264337006129	0.00311557292002172
AL137796.1	0.00276168175915824	0	0	0	0	0.00747991658821626	0.00331103382595128	0.00597465671000965	0.00683645345212456	0.00409517709691206	0.00328315505894413	0.00227044585940756
RALGPS2	0.0472835152668971	0.0575729988041163	0.0807625008634793	0.20582582236318	0.237618155386748	0.661646548039435	0.191847534223736	0.165785613141786	0.218781554254599	0.257858033003248	0.186496900715007	0.203898936340428
FAM20B	0.0565178928498188	0.0551483472817669	0.0532756115520312	0.0542160554323945	0.0413799034675602	0.049799487626393	0.0330325579533273	0.0362871492199829	0.0259925019157289	0.0184143110569064	0.011481125388864	0.00789167590477355
TOR3A	0.217999001465725	0.324273302973955	0.308975057461769	0.246995994574793	0.448538269415812	0.48522879202092	0.752755043281089	0.969877034275797	0.931802030304912	0.924500502041826	0.843024753333678	0.738304909719459
ABL2	0.0855222463953152	0.144952201124766	0.111827437011788	0.220042584310766	0.0996282857905235	0.0833365018575939	0.0915973137119735	0.0873470389304608	0.0816989781821326	0.102448056822549	0.0612985592196159	0.0429420291880116
SOAT1	0.0532751252455962	0.0912274118381256	0.10910987063586	0.06006845574522	0.050119525248154	0.0455113550460237	0.0580649726271201	0.0857483814024517	0.0591073739190366	0.0547543365005735	0.0425754146940404	0.0262250400819411
TOR1AIP2	0.267553251861911	0.345943640972777	0.35487827686239	0.511471661148544	0.220862156541841	0.162611060729089	0.254417096045825	0.286276494501279	0.301133247139664	0.251548931128601	0.232659974348813	0.180040395264243
AL353708.3	0.0137807247627818	0.00948585620540535	0	0.0454035986493476	0.0282529921771751	0.00934502554839828	0.00526357034009693	0.00857506062788625	0.00662287663869973	0.0145788564104618	0.0163412122950061	0.00910281478672516
TOR1AIP1	0.11974363790358	0.205508314568032	0.112823761951032	0.149039082229968	0.150832936451428	0.141391014639029	0.132107894461664	0.194187263848379	0.197143570153477	0.103998123498291	0.122419522328434	0.0756309427862934
AL353708.1	0.0074367592917556	0.0162409124105902	0.00562634335894574	0.0117281124012641	0.00436910866287445	0.00553476563363285	0.0103926341882638	0.00725443865527135	0.00878627144995564	0.0129049311455178	0.0101300299767365	0.00710108796850975
CEP350	0.146879685747326	0.438064450779232	0.329612780531287	0.523399402200789	0.216300515080475	0.207432859719148	0.19442029164297	0.208530680847691	0.156247583343536	0.165892770802361	0.115533463186756	0.0911505772806867
QSOX1	0.152730381950478	0.0485450626689025	0.0958796278991318	0.0547059577531323	0.0492231945050619	0.035051390456339	0.157893099087167	0.259084374016317	0.227198905506204	0.2331824433942	0.158339310063273	0.137701995896853
ACBD6	0.344144506568785	0.245707285724062	0.305831221832181	0.249877804199279	0.166475611244301	0.231290664754314	0.27372679153492	0.387955144977249	0.347294099242012	0.169859229260485	0.165688473738336	0.126449973067258
XPR1	0.0338664100995424	0.0346626348840749	0.00721118405608605	0.0500159277864698	0.106705795556466	0.0355823713836434	0.044947998053194	0.0476573532926962	0.0461347908119593	0.0403925271526952	0.032894189908121	0.0284837792158623
STX6	0.0383831575946733	0.0902755515284564	0.078015644859585	0.0881675580562419	0.0937545137383617	0.0478191224556916	0.0325369567364337	0.0392034361979305	0.0276208809541169	0.0268381982879056	0.020562231939411	0.0160801776831845
MR1	0.0493852355121619	0.0572879826136767	0.120007996841602	0.0665434006390448	0.127313784545074	0.0968393912044144	0.127727158013922	0.155421953374303	0.146237594022276	0.179636795335314	0.116359234026481	0.113968539602119
IER5	0.295503241948389	0.16500203598067	0.168098411241142	0.298745508176819	0.403190501986421	0.614854439283981	0.221180384646158	0.25367549785586	0.272393223527484	0.242015820885907	0.334240055205836	0.126989301461691
GLUL	0.718197499175688	0.81130405916768	0.943285360525179	0.770485012503252	0.999932093788487	0.189162254806893	0.404859637638179	0.148110825270138	0.122165525362363	0.286570993154653	0.176802767311549	0.142642430883832
RGS16	0.119078048498015	0.0038528002387404	0.00336719248076972	0.124147476372077	1.00676389824372	0.201073259170039	0.208575977373715	0.230045791822714	0.324485372447952	0.135673533090677	0.205807046045484	0.0899474985662783
LINC01686	0.00438693197023648	0	0	0.0104608823124107	0.0141446332216174	0.00471604165769764	0.00233621861904295	0.00470388074738549	0.00398938520212395	0.00427283639158879	0.00249474644008055	0.00250948551950028
NPL	0.0118927467092336	0	0.00889931882354743	0.000897438432597392	0.00797882572767371	0.00796652833180138	0.0177625203066383	0.0216094791392986	0.0313847476865406	0.00947815222307735	0.0117500445193265	0.01042863151745
DHX9	0.330857118639156	0.54180594319496	0.498045669240096	0.391638556000867	0.429255742485707	0.310123486197241	0.356327002961466	0.369922083679905	0.272943433263809	0.294532043100822	0.18026781000458	0.153310259084074
LAMC1	0.0102747182729638	0.0145451470530913	0.0397589529194661	0.0241619198583854	0.00775699744208101	0.0257928933610684	0.084232307402521	0.0944455069063068	0.119397800888035	0.107431909088787	0.0850756056694601	0.0635754271372218
SMG7	0.119542027795878	0.21343263819846	0.260358577158236	0.285232131275062	0.28942825065061	0.0855313633564077	0.1050288614994	0.104268485508812	0.0667347667246711	0.131077691178386	0.0760233310764771	0.0655785110208077
NCF2	0.00893931952151603	0.0117507868076266	0.00728738723180448	0.0184379061679964	0.00946751016338074	0.032090426105735	0.025859047101761	0.0205736683358506	0.0269768252999651	0.0394513580497617	0.0382022491541549	0.0343817689264088
ARPC5	0.698415288120921	1.04792152362807	0.894692153809939	0.764816198967282	0.563410640020934	0.553519560646922	0.542191561040067	0.715678202245856	0.499515088163673	0.44756812337941	0.351839227510021	0.309011304266701
TSEN15	0.196963465687218	0.289848751056026	0.229976194113051	0.190258381035231	0.143859703675679	0.138622334489247	0.336930887493729	0.456741546006294	0.403778028929085	0.215972113867266	0.19855324648415	0.150564842611988
C1orf21	0.309907154146723	0.29851102735353	0.121346550187746	0.0754928850944816	0.015558626108506	0.0104545722510024	0.130872195918848	0.199982351316315	0.135057958561064	0.0813855446580199	0.0722368032261956	0.0631168637733094
EDEM3	0.0724836971251927	0.0482231490395842	0.0612645550566433	0.094430026964793	0.0745808610392283	0.0428910031619793	0.0537118773723791	0.0933766544391467	0.0669934564108502	0.122954716103259	0.0598462279616195	0.0638102059236517
FAM129A	0.0904914915730212	0.146989032580742	0.0180076960152763	0.0572691498281142	0.00543162090817149	0.0246366795158321	0.102927176473739	0.07993851121949	0.107090125990003	0.0584658727775357	0.0554607602909506	0.0264268553840938
RNF2	0.150431375797888	0.199607395970428	0.14393748627617	0.176814543009698	0.126909422238987	0.0988393651725404	0.0884676658734153	0.137111250334825	0.0811463665953573	0.0628506424801001	0.0541789026017312	0.0417429256680836
TRMT1L	0.0429584509598045	0.0298744040581036	0.0346158100414673	0.0417816691575524	0.0555579422737939	0.0468422032249643	0.0161571530299182	0.0296842630318198	0.0231114690530352	0.016034626147084	0.0190048989618042	0.0151767982568135
SWT1	0.016699114281054	0.00797065591460333	0.0136137100340473	0.0659261384795417	0.0365629812581571	0.0155285904443159	0.0194348338949897	0.0360729322633781	0.0247038225472443	0.0314003910195479	0.0250911416137162	0.0170449406100512
IVNS1ABP	0.141083990183608	0.167018979561872	0.132035990471695	0.106673619369346	0.116642623975637	0.131158271262518	0.130988168933106	0.138010763882822	0.101719144752427	0.129083948355713	0.0942922832191837	0.0607378657354933
TPR	0.507746522426517	0.910224377124258	0.662011648201294	0.688448477748736	0.644065872440394	0.492695149639277	0.531661085492598	0.572501858668114	0.477378442629649	0.434273846418716	0.315843927365408	0.23634620544858
ODR4	0.0807214220915504	0.142332161796605	0.109045568764456	0.170736598149953	0.120726307821114	0.0614300697413329	0.115651529528516	0.15328706438302	0.151252713135022	0.148872469262071	0.11266995869037	0.0806746077022173
PTGS2	0.156367780700539	0	0	0.00867752167145942	0.0050454562685991	0.00261814836150161	0.00951023072370738	0.0146580945821644	0.010279620321366	0.0201430923684223	0.0278687261198379	0.0160711383502753
PACERR	0.0123346263807279	0	0	0	0	0.000314961565009588	0.000357983587345492	0.0016568443243251	0.000743349299613856	0.00381226995434217	0.00378993911668932	0.00393385604600049
PLA2G4A	0.0180551166868652	0	0.0130135397441111	0.0205607848200771	0.000537077131813577	0.000206871971628702	0.00442729842739291	0.0203955838103707	0.0107802310645772	0.00822937417056271	0.00410377357594347	0.0037490981630777
ERVMER61-1	0.0124632347540088	0.0264269971823924	0.0200638970826301	0	0	0.0013254117907681	0.00807192773982339	0.0205782790392503	0.00789737627791743	0.00622799033700914	0.00501945980834159	0.00260674344476071
RGS18	0.0962894691813363	0	0.0147557545556365	0.00376596359574758	0.0282051110027611	0.00812955927938848	0.0214050316456392	0.03078843889148	0.045366070212486	0.0176075045040078	0.0152571207870892	0.010807109539185
AL136987.1	0.0201758689410047	0.00539375342505294	0.0121633509241001	0.00483388550038713	0.00379959150548045	0.00263858310464787	0.013423117186431	0.00995773324705087	0.0157840204027703	0.0192979021675286	0.0116467821720707	0.00474157953166451
RGS1	1.01474195255503	0.154234887994807	0.317658993487828	0.403191376611811	0.939254747254424	0.821590311804497	0.642242903861536	0.632192967166969	0.749554400643299	0.517097610589291	0.867555590247987	0.347092943729463
RGS13	0.00900189808563474	0	0.0285893518203871	0.00161899439168899	0.0259416436298724	0.00970160270990148	0.0563908860377702	0.0370949586205495	0.0836742273797761	0.00169935765910612	0.0280491343271332	0.0121582276945454
AL136454.1	0.0582821717709497	0.0385543214345956	0.0556811712326714	0.0527241416685631	0.0564813730500646	0.0468151535868296	0.0183835160929572	0.015719923088764	0.0141187358449919	0.0095556108890215	0.0121667077611976	0.0108542037004222
RGS2	0.408732600055624	0.51395855216752	0.613137715970947	1.12358645493906	2.66139959009385	1.29638349040915	1.21880320084795	0.628714084152889	0.575259949017387	0.60711777763677	0.738982840101662	0.408842167242168
UCHL5	0.178474985663881	0.32792442029665	0.17410132825585	0.178549465378518	0.111042569911579	0.108577406586954	0.175560715736104	0.334189513113174	0.194423248719498	0.0888833727555014	0.0795917930474673	0.0599201243391825
TROVE2	0.446574355461178	0.58200463863512	0.647851205581908	0.737595801557213	0.759688572600668	0.499826995794162	0.44099134649514	0.391872281204294	0.40386297760396	0.312990207787045	0.274367862037111	0.240216210941128
GLRX2	0.105255713631181	0.0621491976462393	0.076461562209024	0.0691330901018438	0.0414040854054092	0.0476198910718226	0.184647978489044	0.292630921462446	0.224952268364147	0.0796625110762312	0.104209992592545	0.0611987128893872
CDC73	0.186813087274474	0.27918931423999	0.23524371894305	0.357360800841022	0.274907072226583	0.217870567941508	0.206726428845208	0.220145952483919	0.223805045751824	0.131248953125587	0.127027035984845	0.0921764801429529
CFH	0.179278413678481	0	0.00991167520914075	0	0.000206021600033185	0.000549983065095412	0.00482859435376771	0.00426423195784207	0.0122549548947957	0.0264402360976168	0.0211212296810682	0.0159850526705404
ASPM	0.0633348310037808	0.871571373807275	0.0951967083977465	0.0096934185422226	0.0249499852688612	0.00432185652964023	0.282236606801332	0.368707585026274	0.0142540830481525	0.071183390660911	0.00885519383913067	0.00408227229803347
ZBTB41	0.0158213751431902	0.0400798006519204	0.0111867156332087	0.0141701706337727	0.0168988739884232	0.0237312788932744	0.0157844414604225	0.0135048592609901	0.0109783117261352	0.03539046660153	0.00940264583617494	0.0108532271023765
DENND1B	0.180803581942479	0.153776590788965	0.222942874657686	0.20242213645847	0.128048286222267	0.132446561360234	0.26489088289455	0.260032654767637	0.299379555531272	0.458797642781485	0.319847250817124	0.287255215645386
C1orf53	0.0170618670390363	0.00265519918896146	0	0.00940506455074164	0.00749126653359032	0.00589732093771979	0.109319434482134	0.156447557734711	0.16856763111002	0.0421774825950057	0.0631137715941544	0.0441053275763749
NEK7	0.0876882139461313	0.114531848723531	0.127243747499811	0.143915567994926	0.121155406955262	0.0662705410397511	0.0296475995190836	0.0432312082244347	0.0288075329981564	0.0285482779675402	0.0302894830472943	0.022075928622971
AL157402.1	0.0010529638468854	0	0	0.0130849459054424	0.233194590169845	0.0177822534840337	0.0169823034738123	0	7.86811033259048e-05	0	0.000679421759558747	0.000799217704356821
PTPRC	0.678358976424254	0.358018163574606	0.364882203114208	0.384091188586873	0.922966816424401	0.931452768591266	0.225387791526033	0.217168306251371	0.0715746137844049	0.0960001980605472	0.0239217558541835	0.122169154569632
MIR181A1HG	0.3343317625267	0.572984048044983	0.729924671712497	0.688183415870095	1.08250124853911	0.0959576332405411	0.378695325425198	0.170405481694799	0.168376964989623	0.243548070352889	0.212792328308888	0.140662996986795
AC104461.1	0.00929069419873734	0	0	0	0	0	0.00187946889911473	0.00165671233337346	0.00554776004302825	0	0.00185276722894958	0.00065311043843408
ZNF281	0.299824519535032	0.306237365564918	0.486583952826807	0.595805402210721	0.549898825233039	0.3456402004764	0.251363731260198	0.238573853285847	0.298309576225669	0.331342502151126	0.293505115055274	0.201116676024621
KIF14	0.0282924024118536	0.275880281893036	0	0.00239435907885755	0.00153282575728663	0.00386522842073095	0.0712655508098572	0.0888613434648575	0.00472478661936057	0.0229759457326306	0.00243466901836077	0.00306450642800674
DDX59	0.0522378355802091	0.0760986794319903	0.0480709412679997	0.121475041748763	0.0944999222576423	0.0602857007401861	0.0595632557840556	0.0654596367069877	0.0541079336359734	0.0291915062078798	0.0261401895602889	0.0205679326155114
CAMSAP2	0.00133920597360814	0	0	0.0081312390480463	0.000530014127243492	0.00181523713711438	0.0215904589965367	0.0436755763633416	0.0368971300836547	0.0342595653304079	0.0256305640936453	0.0168064498187222
KIF21B	0.0123859638964549	0	0.0200216526740199	0.0268649458751298	0.0137219845567841	0.0330623638629667	0.0300493498520041	0.0308727441674502	0.0382522490529551	0.0235634263580117	0.0225391036387147	0.0149225030250801
TMEM9	0.158437646251701	0.173591081918494	0.201444472844881	0.238895629119241	0.173504709285372	0.0716631017976494	0.280564676214161	0.339957834534686	0.336739675210238	0.318139592693052	0.268460360751205	0.260092817699576
CSRP1	0.270571116710516	0.1060405123473	0.0395565095537865	0.037505971434527	0.0424727677325648	0.0537269790128329	0.214255355196458	0.260476160924356	0.265647260259594	0.102346148484538	0.137773396129972	0.0903085573109365
AC096677.1	0.0089749366833763	0.00634899387286908	0.0147557545556365	0	0	0.00284072610082068	0.00802273084007853	0.00563291697406491	0.0127255208515639	0.00422652431229689	0.00796191225072765	0.00527438225903722
NAV1	0.0638876366368376	0.227419325755276	0.130644388024515	0.346355291403372	0.200582056613466	0.0161030490159028	0.0373657873840715	0.0326455778125885	0.0262234250290679	0.0411868468896081	0.017482964374382	0.012780762999896
IPO9-AS1	0.0184957328912451	0.0383983574795678	0.00989381412466385	0.0165105599863508	0.00354271104226417	0.00478823609131792	0.0132992221365367	0.0146524482233574	0.0119671158543325	0.0153094522155328	0.00912684397221205	0.00673280911974721
IPO9	0.105821613939839	0.232658014099446	0.208000332038296	0.203979869441162	0.133176021795543	0.11381897434062	0.139461130532112	0.180040142885359	0.0998913951490225	0.116185090228089	0.0608645249352298	0.0491911788890799
TIMM17A	0.284445512524216	0.387559195365206	0.402277330926143	0.385007063357138	0.393981479269363	0.299210245198551	0.577765002640601	0.747616100062254	0.669692534418028	0.375984179792963	0.365227007292842	0.265075830147679
RNPEP	0.146527137050905	0.258343896179756	0.180521115665702	0.114675024106315	0.127561648354647	0.0819835365599388	0.175557648296645	0.250619005209372	0.181585984894357	0.102150280858811	0.070256633478231	0.0564348101177458
ELF3	0.00330050766745145	0.0106403100571186	0.0109369212657274	0.0288606377540288	0.012908833763468	0.011532718141815	0.0758147786117503	0.563935473451905	0.160925096616321	0.157364574449288	0.0815248669441059	0.0222988312654809
ARL8A	0.114810530965058	0.0696937285862782	0.13154989476906	0.15775010666453	0.140902953699367	0.126660972569488	0.230523667683021	0.258735230592661	0.263312704745062	0.218451401126375	0.192733243030031	0.137807678324445
PTPN7	0.365345116122889	0.106890556817738	0.089045162648463	0.199807344963957	0.49455486404742	0.420654104678577	0.392715232325011	0.333446198992513	0.384876238615408	0.518926755838899	0.444817347358306	0.377535431642132
UBE2T	0.133416360583866	0.731070567772496	0.0623857222572167	0.0309021685193527	0.0263073745842464	0.0131195575744805	0.342775555726746	0.63353892724333	0.0789219387221976	0.0350552327691333	0.0292540203118867	0.0161062988085186
PPP1R12B	0.0381793759797111	0.0804771513443295	0.0316255196586219	0.0350452835293873	0.023254138536217	0.0357103327529351	0.0605780992944411	0.0729171100181427	0.0629866380319417	0.0644006570364383	0.0487825032410289	0.0310579981615126
KDM5B	0.178904491471868	0.0341547267813682	0.311179551543129	0.325002449496684	0.250385902928627	0.0868247861737546	0.0605619410697382	0.03404420016934	0.0804293357815025	0.0477853560736298	0.0530806089271216	0.0345574836929705
PCAT6	0.0430338942602331	0	0.0252781555445633	0.0167994240548063	0.0395659376113852	0.00795847568664104	0.0560932932458343	0.0222720776445007	0.0773803323745052	0.068877876470292	0.0864421223569229	0.0669870304394816
RABIF	0.126286162352695	0.295716026355885	0.300642546193874	0.131713103419526	0.0912310767529876	0.130743966129087	0.270844433104023	0.343769521134791	0.317827741744942	0.147095185423724	0.163343787447196	0.0952253843506509
KLHL12	0.0716078795307597	0.0591921897062142	0.0864424843950713	0.0551768567401684	0.0586512449653135	0.0549327598469885	0.0422665184677989	0.0664551386819677	0.0508265221450253	0.0401523896634349	0.0288160380797511	0.0220141210971923
ADIPOR1	0.274082447709117	0.395924368097766	0.422055570666708	0.340567241159501	0.386645810470898	0.267156386925323	0.658132180686049	0.684334220570181	0.726556874400851	0.511345690249382	0.468984777709398	0.401929842123986
CYB5R1	0.149572233128505	0.136633059234441	0.103314023126342	0.100404062570173	0.0791913868834828	0.0910370196808392	0.194370354877023	0.231525240528746	0.268757130990189	0.173149771541955	0.198265141306039	0.154485156349284
TMEM183A	0.389292580906637	0.560922280801843	0.588717861103587	0.461852538999687	0.437593477612298	0.254558204920962	0.459292975784106	0.609180456302873	0.462224073888241	0.227363880801972	0.198636140153545	0.155448541849948
LINC01353	0.00454131424537635	0.00369181070848573	0	0.0347547091698936	0.0625929343341546	0.0264349157505949	0.0312435770070427	0.0260912049107291	0.0240140126337734	0.0370144072313457	0.0418335045424119	0.0339421500265169
LINC01136	0.00373342340566864	0	0	0.0459666111031255	0.0240360256874261	0.0199683961097465	0.01605067325943	0.0367476718254873	0.0227903835589207	0.0161219020073915	0.0144856619531908	0.0101974908534321
BTG2	0.82783695479486	1.30388050518741	1.07563598162212	1.77845548396919	1.95553645622661	0.913444488909807	0.967642495550726	1.36461567176885	1.1176960424124	0.867834567166218	0.951448815996396	0.622627572286626
ATP2B4	0.128940803105183	0.102153780529221	0.109068376154977	0.12503373761226	0.0153644927720396	0.00861820645748086	0.00889909542181149	0.0200464905555203	0.0143746534586376	0.0282005618792676	0.0173680599478828	0.00905678178484084
LAX1	0.00577534052836606	0.0132460739442817	0.0597038915089117	0.0246777778013914	0.013691312627417	0.0307846811229825	0.083155905882226	0.172289813258286	0.11643523345947	0.22347304800784	0.10436560117549	0.0920928935154257
ZC3H11A	0.0868523685759644	0.0447929047806533	0.0992393708533472	0.0650823221286545	0.075315800987298	0.0993300492941361	0.0191326472820986	0.00479795752861073	0.00290345002732054	0.011003263285961	0.00911907925597931	0.0124424598255064
ZBED6	0.0233600698683044	0.047109926070178	0.0193182741529599	0.0417680873068905	0.0170291306120657	0.0340132336570916	0.0075690996623947	0.00281532567998159	0.00185209854640424	0.00873015824841008	0.00862440236024945	0.0105219427818285
SNRPE	1.62869596835453	1.79602808990607	1.76860237846658	1.36647756405788	1.27177095595665	0.958733648890849	1.46992594713469	1.87337704811542	1.37077643558946	0.753667611031189	0.687281011479108	0.582588195875855
ETNK2	0.021006452893632	0.00361270503031141	0.00344810806217635	0	0	0.00391603613199408	0.00070162308182716	0.00265282662199332	0.000518848073004617	0.0011469955477496	0.000110168248509539	0.00145555767903872
PPP1R15B	0.158142281459798	0.140838335482659	0.174476733988988	0.152381436686933	0.267492484037541	0.187420882618926	0.130203847427596	0.14808626172163	0.144561115918157	0.148050807330325	0.148609320918076	0.0853181833445483
PIK3C2B	0.0158277538408375	0.0276960668121604	0.0712555665266997	0.0492443905091254	0.134893069418296	0.0435215162753648	0.0233100456760538	0.0114223519950846	0.0121063538129319	0.0158037598901856	0.0106351700231225	0.0104777323729723
MDM4	0.535763820400531	1.12108300228453	1.15662429454849	1.8881639961658	1.72484387709443	0.995896065383403	0.571702277319348	0.342613668355779	0.333222767387721	0.462643099801373	0.326853751412047	0.321907589793678
AL512306.2	0.000774091986224621	0	0	0	0.0075953195102642	0.0100397639686475	0.000646572931963522	0.00250659780831218	0.00148250655211068	0.00251464253035333	0.00215410154257315	0.00258450248491645
CNTN2	0.00482137351729719	0.0208197244350333	0	0.00138323751558249	0.0283485453169068	0.00492585980077054	0.0109446402620811	0.0172777388065069	0.0103531004880303	0.0233057928743452	0.0161584052584987	0.0100694908688713
RBBP5	0.0443409279008491	0.126001393534093	0.120757955363273	0.160353865270334	0.115813960346943	0.0875810959598582	0.0864430228577083	0.0963550428384454	0.0711632491648791	0.0614905288000242	0.0577993458290406	0.0396525187213714
DSTYK	0.121375207014606	0.119419764659269	0.137350051182302	0.251006324279795	0.0938321835047601	0.0967255532208565	0.0726967085442482	0.0759428078618696	0.0948048108939722	0.0897133600815196	0.0577115348043303	0.0450727750407524
TMCC2	0.00158804202308483	0.00670213403132658	0	0.0856344512515329	0.0134209051511674	0.00380476136587031	0.00201714946094377	0.00691877887507925	0.0038939397561951	0.0149196646561068	0.004570183071076	0.00313719829704188
NUAK2	0.0123716073425981	0.0461138342617775	0.0023416055748132	0.0542897625094695	0.300810073014578	0.249393515392394	0.0833172040891651	0.0784106794772711	0.067094471825753	0.175541941508995	0.115548614115943	0.107424293134518
KLHDC8A	0	0	0	0	0.00470971185757286	0.000547942817247985	0.000463302818252147	0	0.000553702261522297	0	0.000897809035944829	0.000415620271274379
CDK18	0.0271615249120677	0.0322924806123744	0.0483639666611977	0.0301172644275058	0.0132123496953911	0.00564399952423071	0.0180507519068197	0.017926490908541	0.0145383899480963	0.0184956435699448	0.00947515180449989	0.00948385460898537
MFSD4A	0.00821235348455723	0.00291544036038299	0.00684383891965212	0.00276431076820524	0.00141382746582167	0.00307467051036333	0.00194018593615948	0.00271342167875822	0.00153745622281219	0.000812642881358091	0.000838301074158781	0.000722270732046041
ELK4	0.170931364156431	0.140771167875619	0.228129011607109	0.332841572685077	0.34483257824544	0.272259382238108	0.104675799405699	0.0828960532308719	0.0917619889284844	0.125848975480631	0.0709721478560677	0.064693529172204
SLC45A3	0.0276452235849911	0	0.00507356215600135	0.01081588566202	0.0106073212596575	0.0118593152349575	0.00109336184351797	0.000211138966286211	0.000454579103948813	0	0.000178787964893975	0
NUCKS1	1.17022177883894	2.14700718375761	1.24186433067986	1.15224077870969	1.08740030916914	0.942551917469459	1.24220032188024	1.29862837020504	0.565378113853961	0.427556164657862	0.358246325799838	0.279813202368634
RAB29	0.0490183571450938	0.0189001342638623	0.0577100422263971	0.0304940290981109	0.0543250933060058	0.287978494508675	0.075100050323931	0.101779044053343	0.0902365609033341	0.0522355421122231	0.0426195855368558	0.0374624266663321
SLC41A1	0.0292875644690143	0.0855635153995812	0.0850061113221215	0.160316379906644	0.278697600251052	0.0557940026672638	0.0733139267693452	0.0483499017483464	0.0365342633817967	0.0361737032496588	0.0190358996003564	0.0147630545061302
RHEX	0.0394113401050965	0.0033226386111974	0.00335846900956378	0.0200697756186447	0.00259377217070717	0.0188859886713766	0.0165189469760682	0.08310263297971	0.0441895412460061	0.0338023981505661	0.0202393690577589	0.00911338785626368
FAM72A	0.00128863032224189	0.0652347836861395	0.0154532964360003	0.00510603797802642	0.000367189426132751	0.00335548512962982	0.0135201648288701	0.0353731156621953	0.0107350559591353	0.0162717663447198	0.0140006996650577	0.00958260164587436
SRGAP2	0.0239244138005738	0.210674600259149	0.0507541550074442	0.0495236246461172	0.0388796810054199	0.0538441841263111	0.0698451031773299	0.084980729815699	0.0587807288025333	0.143510355641603	0.0943676878616221	0.0773284651690142
IKBKE	0.0629107340595313	0.0682140943669042	0.0296827374053411	0.0187527848350653	0.0436291322478159	0.0612073362105193	0.0547183524484302	0.0958697001817659	0.0646441205751152	0.051239711777878	0.0502305231666282	0.0347249177190034
RASSF5	0.0917749408494861	0.154635013537427	0.198913966748211	0.296266848564453	0.179560643369	0.386364285039289	0.145514678760011	0.190635993046528	0.167741216332663	0.103854640425824	0.0810336222825233	0.0678256200899319
EIF2D	0.291498100233186	0.28469504287559	0.257704634856271	0.246134032411488	0.249499037174662	0.153542689349109	0.197762236457693	0.253719397648227	0.212708608212966	0.106599338692903	0.0898257909673069	0.0846494364930108
DYRK3	0.020203728878389	0.110273476641622	0.112092168725975	0.234257748947562	0.0148579949452018	0.000763010149729169	0.00795748094711092	0.00992430628864885	0.00815056090705513	0.00293576320393139	0.0091881821664718	0.00315925371068905
MAPKAPK2	0.215354812153212	0.372171632589368	0.393478362708942	0.373522900749426	0.193278965836664	0.183013462316195	0.529348192957708	0.53690175981478	0.570812575996454	0.444249089205668	0.344660777871851	0.243203223207211
FCMR	0.027012424159176	0.193176484169545	0.239613785326921	0.580369415474501	0.222478742153337	0.556514046381321	0.0478790046126442	0.0304697266350239	0.0256229079973567	0.0349049201298602	0.0286141789684424	0.0713968156578615
PIGR	0	0	0	0	0.012315792410704	0.00640126231304068	0	0	0	0	0.000156786383687182	0
PFKFB2	0.0107554246939732	0.0948933624731055	0.105921057776055	0.288031062846609	0.0459332306126284	0.0360455238584524	0.0139821708773413	0.00615467361210616	0.00898647043286561	0.0309363335765037	0.0161207324703865	0.0143567446041847
YOD1	0.0443181511075532	0.121998830362063	0.161188691359286	0.225742240175922	0.0917509692265304	0.0379162512724064	0.0464843268301408	0.0399783543493913	0.0335764273944868	0.0599196642418733	0.0317411225090691	0.023708121443306
CD55	0.298014702154181	0.265557531126223	0.348834956468253	0.604224826337867	0.816005077800793	0.841605335865699	0.54289666885926	0.407501750643209	0.642884729519946	0.436085318523317	0.545704389182462	0.44703157464782
CR2	0.00282310739205308	0	0	0.00890049072550117	0.010309752816741	0.0305166661938942	0.00578602088189701	0.00284534321889879	0.00516931464550549	0.0118068490899257	0.00590041169050643	0.0069416117055804
CR1	0.0207549080247046	0.0175746272044572	0	0.00265107636469711	0.00324326724734721	0.0499867500963577	0.00197484314094743	0.00148565625846172	0.000776795973318427	0.000784502533779887	0.00137630358262983	0.00350563123128964
CR1L	0.00493811688878685	0	0	0	0	0.000776649625333185	0.000514623637271077	0.000220047905316707	0.000102229642118261	0	0.000351912981464543	0
CD46	0.220288685759101	0.230100216410147	0.351646082089479	0.223459187966475	0.161558146315682	0.171364240575657	0.30542571805186	0.327333520351075	0.3729095307861	0.298648018413873	0.275767369014033	0.230640550362746
MIR29B2CHG	0.0545155651983364	0.0298773758454495	0.00958233244414831	0.0593364904701767	0.0399361703796282	0.133744037021211	0.116914109842879	0.090565409520195	0.159935348048305	0.282181913182128	0.237418955473767	0.136953931647022
CD34	0.651326187115119	0.256730029824156	0.338454273252108	0.423179863077908	0.00945035965412297	0.000788356018278606	0.00820019786651805	0.00565021314958834	0.00265875476796693	0.00210778528822132	0.000399957586202755	0.00288013271560552
AL356275.1	0.0278697562560179	0.00482065713412738	0.0273736536833368	0.0343569955213982	0	0.000407306563934538	0.000390704592196563	6.91922062064304e-05	0.00035027278076236	0.000272774382547645	0.000800438126635688	0.00251764279376203
PLXNA2	0.000168020147758357	0.0254656519582227	0.0202204303282439	0.0177094246896656	0.0126996820392064	0.0033011081070753	0.0029776375899205	0.00167492333611056	0.000953586490563872	0.00507192107847709	0.00241050953790427	0.00167316288876598
AL031316.1	0.00191471688195033	0	0	0	0	0.00156737438407228	0.00855646366559501	0.0178805356925858	0.0156849161552483	0.00783314538372478	0.00893729189126765	0.00766064165440666
G0S2	0.0405284039096129	0	0.0116241388184282	0.00587154711613521	0.00854687185160823	0.0240119910896697	0.237256308442872	0.363314294457632	0.345816974803102	0.195128781826297	0.306122114298477	0.152370473348497
TRAF3IP3	0.176470633602229	0.144135699220545	0.199281094270727	0.184005586468176	0.0929723424575194	0.496475954111587	0.128720679440599	0.173211210781014	0.148337816508777	0.158123457440261	0.130725673883454	0.140800890762387
UTP25	0.0164781774253475	0.0203334564497172	0.0686532306976892	0.056655000974123	0.0532751180800274	0.0500421231743514	0.0335773113618299	0.0431527317561244	0.0361431095953076	0.0200546964857096	0.0204069753414445	0.00811171140525101
HHAT	0.0280064449277074	0.0961162965508663	0.0787056801706068	0.0929692154376045	0.0242373156773924	0.0265901915870623	0.01506512658441	0.00482555176317887	0.00672100346534944	0.022348064868488	0.00576730661998367	0.00730459847256163
RCOR3	0.130299561179295	0.226969603281469	0.178291323624101	0.215710804403166	0.175574227740063	0.114990947185975	0.118971350329451	0.131159868139564	0.0971409630230719	0.115943926490944	0.0709084188631853	0.0533535449094782
TRAF5	0.17805898746833	0.166287928629384	0.113357084225942	0.249675834921886	0.0876034885535807	0.338163810159213	0.0447648162157321	0.0349973069940994	0.045431977007106	0.0440433221380278	0.0337920772274336	0.0442415160774896
LINC00467	0.0886523592583789	0.0172431220518623	0.116020328322198	0.0727207138708857	0.129446616907254	0.0994187428895893	0.280164334937199	0.378242256175128	0.362620799079562	0.226824430033389	0.244179947349548	0.20060778348384
SLC30A1	0.0360496881379843	0.042013745261102	0.0514981451618995	0.0725447653381781	0.0308532371085124	0.0300883064920658	0.106185632479637	0.15976263556357	0.153373761816518	0.135450482105328	0.125108250464975	0.0661205200988346
NEK2	0.0235496963953887	0.182803317101512	0.00979933702410548	0	0.00365972338425597	0.000589637223578028	0.0568090052042731	0.101105523115374	0.00201158600038364	0.00185924655535116	0.000675200750585874	0.000281470533698052
LPGAT1	0.0966575106612085	0.135159768801291	0.15578094646778	0.161168709704112	0.151280356626327	0.13324317140236	0.0686311617518609	0.0518477955014665	0.0247436429744913	0.0287921064576243	0.00971998674405199	0.0107903106912155
INTS7	0.0394381364593789	0.077245526630918	0.0238002184576456	0.0211820903928253	0.0252839542049114	0.0241219915345248	0.0416091497782347	0.0512466821033181	0.02264051593806	0.0114851443520557	0.0094821387442149	0.00626669434285916
DTL	0.0755140868617733	0.415271673096557	0.0562032072977151	0.0135554561270352	0.0124892627647501	0.00420714528219123	0.129981565293872	0.137808348765218	0.00930676639629362	0.0161618204684142	0.00887038641045865	0.00443481885517766
PPP2R5A	0.0984631385536867	0.150046450042463	0.202258800755118	0.141664539452821	0.0537344979490737	0.113295965594738	0.10261747133256	0.167624940725465	0.153516993445117	0.0961024924823956	0.0881314691616831	0.0563266132525786
TMEM206	0.0833352942730397	0.151993204127496	0.08850480434873	0.106925263937038	0.135477197416727	0.0508887784142111	0.0658206938970512	0.0932657681592511	0.0760863989850155	0.0294752109360742	0.0292971154260948	0.0237544033085299
NENF	0.77722369789857	0.722286879826161	0.602565524147709	0.466897106837989	0.200277204215486	0.346794028264106	1.05086501638421	0.980710241856699	1.11609274243189	0.735478169025403	0.748732680339056	0.689944244343097
AC092803.2	0.0166959378664767	0	0	0.00695574090557944	0.0120799182640059	0.0134639240991422	0.0125897786265648	0.020579407260379	0.0302241183939006	0.0556516123749848	0.0529256126867983	0.0319869556232081
ATF3	0.559470511350748	0.317523322240351	0.146099815550642	0.352944883568903	0.564490153357136	0.205810844938704	0.244767681308237	0.238546132536234	0.232142136792781	0.217885123524716	0.50077677035804	0.137120524751123
FAM71A	0.00328441273459049	0	0	0	0.00606565284445262	0.000586630084031181	0.00119259712742428	0.000411772007331552	0.00142512728901586	0.0059730338730354	0.00380471950695488	0.000491626564559396
BATF3	0.0152894068764184	0.0147048888726198	0	0.00984187261627687	0	0.00392350474869271	0.0343374851969745	0.0545630060391128	0.0438389873719874	0.0286534034299679	0.0241503527168494	0.0153391683723767
NSL1	0.185998991172679	0.520741455860668	0.344755611812609	0.298375955561168	0.198546850076879	0.212399106446584	0.184388708003484	0.215215736973479	0.112148185871854	0.0781560498615405	0.0537904121666272	0.0464026975910494
TATDN3	0.0821894370642644	0.0678195678641227	0.0914514361765964	0.104091354552941	0.152620098054141	0.125082773263519	0.0951364504334766	0.134484166254976	0.108262624657696	0.0579935395846166	0.0536780191624828	0.0479995654331121
FLVCR1-DT	0.0158844854644516	0.0205062993696992	0	0.00848429898205122	0.0191593236824301	0.0145456901963227	0.0211916053207409	0.0252033780570668	0.0207299036763808	0.0223697317582789	0.0206892384893325	0.0121415327400404
FLVCR1	0.0646594395417923	0.0868187099541003	0.0351677262138985	0.0358561434367865	0.0392320005076353	0.0324978659337152	0.0332077852876925	0.03384773374333	0.0235139515751899	0.0225065625516656	0.0127163211421253	0.00817259740510383
VASH2	0.00381178037141496	0.0361558654339266	0.0169467705788891	0.00607009770098966	0.00773266119360553	0.00143245360897944	0.0101762531568213	0.00767881167323629	0.00651175259306291	0.0078901897900877	0.00352212700507114	0.0010338811637726
ANGEL2	0.120273165903472	0.0994721252161696	0.138238216203766	0.110768250567913	0.204285694912112	0.169426448188951	0.0898554196098612	0.109463308359737	0.0932218104593266	0.0752196603150334	0.0721074602557388	0.0565727321753333
RPS6KC1	0.0514947458402604	0.0186244684108679	0.0376317450389156	0.0394565198910414	0.0186419513848039	0.0186418130627567	0.013505139788943	0.0171854116962643	0.0158589581709009	0.0232639001506271	0.0167868780891073	0.0166551014592346
SMYD2	0.0630656850449062	0.149254891570337	0.096767326386683	0.0636883695555963	0.120685596977186	0.0818928454689724	0.198116332399185	0.192852423646796	0.174441537905748	0.10796251269604	0.103914281433391	0.0736898298514875
PTPN14	0.00983582702157289	0.00692397433926643	0.010633951614119	0.00847832477518287	0.00363570660436272	0.0061916388775009	0.006103103341952	0.00309252871265911	0.00166527687896182	0.00284392172932492	0.00160693478595668	0.001801421685783
CENPF	0.238446654452885	1.37505725449529	0.25088036808303	0.0717599284096141	0.0592572818180252	0.00968852689100175	0.519387850816939	0.706021794496594	0.118716821803112	0.0984642887307207	0.0225645851159779	0.0108425277990866
KCTD3	0.0610950877803764	0.136907449761182	0.0759354931248486	0.123870890643587	0.0352894838974774	0.0107211957935408	0.042056418022918	0.120388499372372	0.0610573038821531	0.0476629462895675	0.0295164960115575	0.0176944616370307
GPATCH2	0.095160729586384	0.132235807169421	0.138595976092671	0.191750535099837	0.171497463571207	0.0872828094811548	0.128579949839268	0.145306181177196	0.144486526850682	0.152712999082076	0.11826328588086	0.0862451370543322
RRP15	0.204205775999558	0.166062203428019	0.271706529269761	0.139487044084857	0.220707027441042	0.27077624385939	0.203239946741392	0.31058643201597	0.263367356182976	0.144570025681169	0.116728172252118	0.0880922577489516
TGFB2-AS1	0.00117956963982854	0	0	0	0.00468634772176232	0.00388309971913065	0.00255126280408268	0.00802595937086356	0.00774105203427244	0.00238935820836628	0.00407209259466594	0.00351501145592187
LYPLAL1	0.151884944927259	0.172088180296501	0.145592276548189	0.346497264083625	0.125771131296113	0.232418155416821	0.118361810593561	0.168702543545834	0.160041850910725	0.0560836260004086	0.0605291231141833	0.060853673161867
AC096642.1	0.00241243889731988	0	0	0.0332315250349474	0.0026150642517783	0.00228619055154651	0.000444765825815308	0.000946939723484221	0.000870371423893481	0.000907514371516266	0.000392831610353667	0.000141436054850156
ZC3H11B	0.00332120353318395	0	0.0222485516678451	0	0.00345662286791084	0.00471538948198949	0.000560682950483262	0.00142265308914035	0.00155643338454934	0.00088582537988581	0.000862406758261058	0.000871025732333319
EPRS	0.337744093438944	0.327525215588734	0.369076324432736	0.212162153632601	0.171371408779065	0.152519644738729	0.528862311701741	0.720293772615013	0.709955043277924	0.33527450584105	0.317795744957238	0.217354622481499
BPNT1	0.0533734170708793	0.0581417944638785	0.0455909035983574	0.0487826612674633	0.0315797356758937	0.051306728564824	0.0644207803967254	0.0980064941683718	0.0812674529742515	0.0555574111722742	0.0362836121202665	0.0318411504628319
IARS2	0.19695672318309	0.168241516436608	0.221671371649768	0.19802712213863	0.0857626473322657	0.10384099936321	0.172351493266961	0.30353243989169	0.222027882693594	0.11536646817014	0.0879641463513092	0.0727793904154479
RAB3GAP2	0.105759082471614	0.137605319461744	0.187133844144681	0.221540117907722	0.167784043260159	0.195654887503569	0.114829130659208	0.100537339062146	0.109854570411614	0.138378446265615	0.0707594695555385	0.0653994947366273
MARC2	0.00225789881745055	0	0	0.00262587573909537	0.00531263777877439	0.0522961570086122	0.0327926320200846	0.0274205036261082	0.044002820452696	0.0279432265982991	0.0294000296803174	0.0224712388618576
MARC1	0.0242601690708015	0	0	0	0.00226603314731207	0	0.0132946170378713	0.0107961243225768	0.00996309501135375	0.00793535511892819	0.0046231059662467	0.00655043253621067
HLX-AS1	0.00906134051262043	0	0.00380321723407362	0.0114448529009356	0.0209252668479738	0.00737233100476588	0.00184357451682298	0.000684390808826379	0.00145159240503113	0.00260416762813026	0.00158087278090129	0.00119397898139459
HLX	0.129770173340863	0.138159414614311	0.184785040293626	0.282675518918203	0.258638359898657	0.0332466181760788	0.0332883104638017	0.0067502854944974	0.0110447157486046	0.0232277053284038	0.0218473956620831	0.0197369386688022
DUSP10	0.328130731997469	0.0922757465697695	0.17493309399805	0.0966698728223626	0.398652360946719	0.217416781287509	0.108725925105118	0.05712034426001	0.117075647095582	0.0437355996352785	0.0644558584163532	0.0273811922811592
TAF1A	0.0149427704540327	0.0195676365767163	0.00625276857833608	0.043330729356736	0.0381685611320296	0.0229995114730306	0.0104623677624207	0.0111977634946683	0.00454958976052428	0.0104298049009696	0.0041983269551523	0.00584979322381355
TAF1A-AS1	0.00984382407615692	0	0.00514649044708503	0	0.0066125558409745	0.0098741599802124	0.0166474243706721	0.0101640307016579	0.0120787864002584	0.00884843338775659	0.00612392756494381	0.00534049547151875
MIA3	0.12820621112628	0.144904821936598	0.209526006905903	0.225759287501258	0.226707928334271	0.210785441216393	0.223063302883718	0.255167379220289	0.304744467321041	0.270904157236949	0.228055708989344	0.192646908742956
AL592148.3	0.00334236864267859	0	0.0148490087630446	0	0.00260858371477506	0.00868284375913771	0.00548136035708459	0.00402851612100807	0.00371913373792764	0.00318402176375422	0.00336998422647353	0.00305118062803131
AIDA	0.136931746775801	0.289717662941693	0.27304620194706	0.238370041392609	0.203700386785632	0.305045873080067	0.219764258082067	0.190353182130161	0.190931192927933	0.119161320029136	0.132443374476369	0.106765350357513
BROX	0.269179940854423	0.214953618225765	0.298936540955324	0.328226794270606	0.386875305100286	0.221249255022416	0.188159606249772	0.229928989439566	0.192797916667607	0.224810306188165	0.174983481325467	0.162812694211956
FAM177B	0.000191201087185915	0	0	0	0.0129523463823373	0.0436893225846818	0.000399534077805051	0.000114026593861846	0.000240559026695771	0	0	0.00793991811002648
AL392172.1	0.0800615093055884	0.0851714864325016	0.114413181549555	0.0980719969340583	0.161421426667163	0.0929919472462825	0.0933660717548147	0.0867752739583832	0.106315705280289	0.0562580579928062	0.0587853604794441	0.0463298273854855
DISP1	0.00542356810695235	0.0218711821533157	0.00886336959664355	0.0094285422497998	0.0115391746517776	0.0150957806669538	0.00377817353217123	0.001038696704299	0.00198282002115725	0.00143475285511504	0.00156967869124328	0.000646728662613184
CAPN2	0.240660391000461	0.0808170485566685	0.156548789523047	0.105101818409398	0.039609507451564	0.179087947740746	0.520157788852156	0.718734185591731	0.93497130613389	0.412298554755218	0.534815541222315	0.332164781025973
TP53BP2	0.0728773535235035	0.172461276000556	0.0757029491154874	0.113927398508558	0.0669637823187052	0.0900190600235063	0.0819803978785407	0.0863112779931648	0.0745285215831418	0.0847820747730293	0.0683414884035148	0.043497132547043
FBXO28	0.0708943922384487	0.0631049531105028	0.132920733442437	0.100315347608639	0.119054111383209	0.0895371043543154	0.097174082972598	0.130420067250201	0.105812771925329	0.0710325287168543	0.0699350192447455	0.0512100117389538
DEGS1	0.232316034463473	0.236160746761442	0.296220627693923	0.261534167973031	0.240951380945595	0.381089580079963	0.378556744444437	0.395509110280237	0.487031581092295	0.260536935600686	0.331575491950232	0.207601932378887
NVL	0.0633137481799376	0.174205088344378	0.0932021733240156	0.0976731153529559	0.110229702134757	0.079237183060812	0.0769545404553918	0.105732354703774	0.0635839658486657	0.0535246913436382	0.0401577332298518	0.0262150736868157
CNIH4	0.250708743470411	0.271067139079581	0.229169293966841	0.290906396485032	0.168470211253946	0.160050118885445	0.342759304873659	0.513806813296113	0.512379974565075	0.176766586703111	0.268840628749066	0.160036881288483
WDR26	0.120888885497625	0.105383817054614	0.176868960021068	0.287922545118194	0.26342549023544	0.173788279881074	0.11155892614547	0.111016766170464	0.123473644092302	0.145086162274863	0.0964356859495065	0.0884340994646867
CNIH3	0.0117991523355757	0.0039745601317446	0.0190153111710549	0.0131850478712881	0.0195592661115065	0.00633994589513176	0.0192365969860503	0.0216961183538602	0.0267074203217314	0.00908493858759002	0.0117698981859411	0.0124427616694975
DNAH14	0.0687428991823633	0.0150137039950538	0.0124433828407865	0.0462009493507029	0.0369396803009424	0.00648907265051722	0.0128065576130857	0.0592870542844088	0.0153019012797727	0.0207284819157715	0.00932642647509573	0.00840233581723134
LBR	0.299989832861059	0.689062650839932	0.600610961089212	0.672458091722313	0.573792512743876	0.289844365396775	0.353486980277395	0.357074628168033	0.135175971973788	0.15402982421776	0.107690255357321	0.0874749091394388
ENAH	0.0149837287808387	0	0.0403938741803278	0.00882179333954857	0.0123441912316907	0.0128019743246703	0.0290408010541991	0.0907940091349342	0.0483038491666572	0.030426254512749	0.019264833070272	0.0109680701424277
SRP9	1.06045621963138	1.54482980025168	1.25243159324225	1.11202839531231	1.11864530705012	0.604274175003951	0.949796703197969	1.12701093622342	0.704779804566047	0.341324293223414	0.346514930037569	0.294282981313271
EPHX1	0.0259172113093725	0.00705620881472149	0.0172485150594619	0.0063108449140493	0.0225537430361764	0.00586657608029339	0.168620683903583	0.177672096299276	0.240421809564624	0.10236097141998	0.114201171531942	0.115400716203307
AL591895.1	0.0169062487188616	0.00652606238450815	0.0486955352440618	0.0325255166127125	0.00848170531717576	0.019464211095955	0.0131907164745031	0.0199390164137282	0.0149707783391647	0.0183961595416967	0.00957777118695951	0.00639892527566424
TMEM63A	0.0729365142694172	0.0295916149128026	0.179349188112022	0.195379398730133	0.0698926884236195	0.0972793768091968	0.0556785614919429	0.0882922752516989	0.0799260933410282	0.0900254044970881	0.0561416491834001	0.0468288488156946
PYCR2	0.260725153335688	0.285923139613899	0.264777165494215	0.215493107014668	0.118396984837013	0.128351682560161	0.191038304127818	0.253371133237862	0.199015581557865	0.0855753359312096	0.0747330798086608	0.0651379555433722
LEFTY2	0.00172156914431355	0.0204693229978087	0.00268878225249486	0	0.000418920113872751	0.00127382541761926	0.0360798379794559	0.0421009419921354	0.0392022546688208	0.0296607864005785	0.0229006388613607	0.0155842392535984
SDE2	0.195530588611636	0.253029638867272	0.470262187780895	0.528134371720085	0.298403853413122	0.130434597857914	0.158457180552306	0.187918984572287	0.176527279365554	0.151220383917647	0.152853569651034	0.116956520555983
H3F3A	2.83188479967269	3.52555321933984	3.13509690883772	2.99032334236156	3.09625876883628	2.48624443913194	3.0454089763209	3.15925316371732	2.65473193417513	1.81536540965639	1.8261628050484	1.53139633768413
LINC01703	0.00936110868180107	0	0.00129269832284793	0.00453122467899731	0.000261398273123053	0.00364695766052545	0.00834830386442951	0.00740085862189153	0.0132517098594981	0.00297592436942712	0.00365196022416445	0.00218528987914524
ACBD3	0.142530432529759	0.209263522653406	0.181673068552259	0.185731078676105	0.237405606947864	0.246336162999458	0.44894674481852	0.575387352906962	0.54517792637241	0.432349311770683	0.393425953465842	0.274068645880466
MIXL1	0.00686149260574734	0	0	0.00830664273462809	0.00890849660261421	0.00938934265193275	0.0758844708906094	0.0625708046027702	0.123470483607897	0.0777435035888693	0.081250544352837	0.0592710541196153
LIN9	0.0296588282665707	0.0842991573977994	0.0287904432890568	0.0266804674092492	0	0.0159676328524464	0.031880264613421	0.0648426541961377	0.0139186590947981	0.00823070383381662	0.00681514061575124	0.00503839628964155
PARP1	0.625080257528967	1.23993860539929	0.91628534887109	0.781657144071909	0.737551436280748	0.515774351526902	0.945402693101519	0.953214849372884	0.807713754300687	0.448147966507947	0.382175496244346	0.308527171167702
ITPKB	0.0397096590915903	0.0524001921788405	0.0911115112707495	0.0665037239958942	0.0527787475512923	0.113629870473709	0.0246902978786472	0.0285687526329383	0.0180470873462315	0.0235308749801355	0.0146254313332088	0.0123030609338952
ITPKB-AS1	0.00330532548775127	0.00324882881310284	0	0.00965102931891513	0.0133929207961355	0.0277579588429899	0.00220999768118235	0.000803298716290256	0.000818907729248897	0.00170267753790333	0.00039925766923853	0.00188518903086827
PSEN2	0.0319662353402398	0	0.0155097086420898	0.00619715499909554	0.0256338248853117	0.0209216513536402	0.0945171134461157	0.138454066542092	0.161870747090062	0.0722097517831616	0.0785284466596128	0.0531885731002649
COQ8A	0.122570344741601	0.0804445033409036	0.185790298143256	0.130920297400528	0.0923100291975847	0.0689320000027854	0.15108040088076	0.196106835787418	0.186805076000293	0.142410208615214	0.109781183199596	0.0990931844079759
CDC42BPA	0.0777626701302891	0.0471500922974555	0.00592611885728177	0.0335073415133118	0.0299860458625318	7.43339853658134e-05	0.0134767054280039	0.0119200252514427	0.0209303270219134	0.00402314052430509	0.0127780412237879	0.00372229701909298
ZNF678	0.0192805184421218	0.00477003420633447	0.0327374516248932	0.0593887197954201	0.040326173204798	0.0308258998375832	0.0184540578187986	0.0221785055633719	0.01329549787135	0.0142814182581228	0.00805728681123683	0.00727997323701942
SNAP47	0.11345048294484	0.173612842851783	0.181564645491942	0.218466990926877	0.169318955630861	0.147873277237286	0.26431068657835	0.237622582844133	0.335316822835245	0.175271856785231	0.168264833923469	0.142249974006477
JMJD4	0.0652471481744811	0.0641723077674479	0.0781472007244846	0.0662303308654594	0.0777469198005285	0.0586559608806046	0.179194546206873	0.202004124316146	0.238888083306134	0.141531029235348	0.13173054994483	0.111400751628846
ARF1	1.06064799326914	1.19801286016631	1.25658634266317	1.29222417243803	1.34220744715484	0.996346974315595	1.38956803984659	1.68442883231308	1.64305211099526	1.23788908580547	1.22221148609383	0.986253452936351
C1orf35	0.232022272005719	0.564819217534471	0.269358694726892	0.269025074199003	0.295499710368993	0.221972789454516	0.318151502209215	0.344680586527205	0.2263077073723	0.256926577703142	0.202000772772927	0.159352225606542
MRPL55	0.483710719087435	0.67217551137893	0.603062583977247	0.468324322845709	0.489654833203357	0.42761837178612	0.985852694336133	1.06383066391256	1.07446859474817	0.736935636414232	0.750110601277152	0.613304962522618
GUK1	0.9223846385803	1.1911716958317	1.39649488404867	1.32953914055238	1.01365364875079	1.03413076004179	1.722611463238	1.70436519163103	1.84639653329344	1.42993941440204	1.44897140784315	1.29681757694214
IBA57	0.0632245543420589	0.0716365244067257	0.118723860671527	0.169599385020674	0.045559777876415	0.0656009779519953	0.0497255828768216	0.0796531625851696	0.0384202961218506	0.0472948893218347	0.0284976303088688	0.0228922356221456
OBSCN-AS1	0.00717715286545918	0	0	0	0.00947388229066972	0.00211084847645709	0.00152615237026888	0	0.00264873685445029	0.00166170584027191	0.00106292311019591	0.00035310841872037
OBSCN	0.0266566087054309	0.0180034827692106	0	0.00751852986634447	0.00494417199290138	0.010791078671981	0.0153925622430128	0.00927365281808266	0.0285457223719893	0.0214368265173851	0.0132750286769105	0.00727452308413109
TRIM11	0.0752565978203143	0.22293414437725	0.0777232522282767	0.154642257142558	0.189429121148538	0.0795073373699249	0.0949093014776543	0.119756360550135	0.0839115717362824	0.0629955722277688	0.0497285875266977	0.0325944592199005
HIST3H2A	0.525731520734009	0.178283616635861	0.163879026661183	0.189665409484228	0.716454329159673	0.120259662130158	0.370163725056881	0.257580170265242	0.732165953495046	0.150455564829892	0.356466100550318	0.0932981169700689
HIST3H2BB	0.00995228329324528	0.0169666328941986	0.00562634335894574	0.00105433011613173	0.0257024966000792	0.00387512620700907	0.0145677866107507	0.0152161897476879	0.0183692306465216	0.00741908754833852	0.0141073857895671	0.00587137076114988
RNF187	0.364298265232191	0.4295693090399	0.372301831890201	0.246432177132321	0.147188956568813	0.200870081850613	0.499010692523052	0.479120068018347	0.673454774134631	0.298984925006341	0.381083495273466	0.278465316447817
RHOU	0.00729522356378923	0.0203423993816161	0	0	0	0.00193369345947781	0.0178833723537268	0.0257424107057394	0.0281536923997975	0.0170424320050692	0.0163795598159892	0.0128446530741948
RAB4A	0.455384127971234	0.459341708283242	0.433457032502533	0.384419393989352	0.418583876408263	0.356367373787143	0.414878948336728	0.592462405152228	0.415208434879126	0.202708646824797	0.208711851049341	0.182845740315415
CCSAP	0.0335167649842378	0.0284376140615948	0.0555320841449974	0.0652431749155019	0.0219248642646402	0.028466426724544	0.0419555832105812	0.0651669431253074	0.0467138281750417	0.0451900755702768	0.0282464986944483	0.0222322039724615
NUP133	0.0670592774364926	0.0652354156846844	0.0753288019152648	0.0844112531173166	0.0506669506746087	0.0287554253151563	0.0302475756997905	0.057768082454406	0.0263105672339653	0.0278352595535035	0.0163292719807206	0.0128824136812021
ABCB10	0.0476150062203456	0.0817872454144155	0.0470840219491306	0.039608470463861	0.0019360614148592	0.0245793618265472	0.0353313234329894	0.0428996834090023	0.0268930710242125	0.02569993632922	0.0167216435580676	0.00955358211860057
TAF5L	0.0441942193231102	0.0805744402433603	0.067997576320237	0.0573541687170955	0.0419230949281792	0.0439465843023154	0.0623620373282402	0.054053861482189	0.0509470614206511	0.0365332160654748	0.0336655432171573	0.0205262090191091
URB2	0.0205938607481053	0.0267232481120145	0.0608755387497147	0.0122961427186042	0.0376635121958545	0.0381897774404448	0.0200653500722338	0.0289377335483819	0.0243132883093357	0.0186469090965427	0.0149402836467054	0.00978965912456733
GALNT2	0.273212802160883	0.623083221133129	0.696865968971606	0.627425422707858	0.606534764364457	0.427619907451853	0.45048178904095	0.375371958202807	0.489788492648253	0.519492919705017	0.448563082105336	0.339859773612502
PGBD5	0.00142735636130293	0	0	0.00203463423388522	0	0.00148922236722364	0.00331194103501422	0.0045276388505619	0.00723871579651935	0.0170896044611777	0.0117045883724419	0.00612094480185878
COG2	0.0565801845114164	0.0772684844561108	0.104438294304144	0.0713706500932153	0.114383667053239	0.101743177878646	0.0942185006391691	0.124256280198592	0.128021754022524	0.0789663564493968	0.0594245569144321	0.045710077110315
C1orf198	0.0148245154651224	0.00636154694766175	0.00807489954921816	0.0144512971682791	0.0176304417040778	0.0106393186244165	0.0126256627282348	0.0212443593234224	0.00984647469281928	0.0164956028030404	0.0142418102073162	0.0119661550691261
TTC13	0.0220271657074986	0.0353779948370378	0.0571204734121492	0.0203724544601212	0.0200623030462029	0.0403236275562803	0.0680731115902822	0.0935965894872078	0.0870887774909271	0.0467507186009966	0.0371344184322917	0.0364996625836058
ARV1	0.0978091839709711	0.159810167041419	0.128649770563378	0.103542374855348	0.0682758487203981	0.0704864469026107	0.15922032818996	0.227722653817783	0.2359470167993	0.0872083648145832	0.101329579076209	0.0763633359289156
FAM89A	0.0166231826389371	0	0.0103445719362393	0.000356126057429533	0.00324032149152147	0.00689146982199862	0.0266924115970276	0.0333669409754844	0.0353233121455933	0.00774115201289391	0.0154752266373433	0.00625214724045308
C1orf131	0.133058286344084	0.253025130313299	0.271553090661067	0.186117233582918	0.247456745656752	0.216259446727293	0.185297946182215	0.283283370141795	0.180576949327509	0.145653804709239	0.120069913743661	0.0961926215316747
GNPAT	0.218254541983954	0.243203953875364	0.28226282488991	0.304709318604991	0.306623996725092	0.221325432626884	0.239809249568444	0.324971544866348	0.220065441139419	0.174431451826332	0.123953797738927	0.103244424500597
EXOC8	0.0276771847499479	0.0217617101564444	0.0578681442236728	0.0470305295620891	0.0389387189325774	0.0455757137489507	0.0258701716574137	0.0249474448449672	0.0297311503817141	0.0598500442978698	0.0279367833636794	0.0210523859516691
SPRTN	0.105820830191575	0.194509002416775	0.18850232630798	0.215549997941014	0.30449959990267	0.192277940128472	0.16407979223044	0.150863112638002	0.135750483244152	0.140176308986727	0.091776621074776	0.0665066292042119
EGLN1	0.0615418598775319	0.140661385436571	0.074910436905997	0.130033166525517	0.0794088244206802	0.0897059135776369	0.115907454072326	0.138069269495753	0.165917951265979	0.0815666179007325	0.0833552356100959	0.0590891358139804
AL445524.1	0.0181286579698512	0.00324882881310284	0.024019443420882	0.00653899633341427	0.0158147324088193	0.017183140580563	0.115743618180944	0.164420707768776	0.168711422890082	0.0468546550970468	0.0561082953236112	0.047215408507051
TSNAX	0.223576968815983	0.304036731602294	0.3375784898124	0.417645780220262	0.293855583182091	0.238094600713034	0.192352464655254	0.208357368300455	0.147845526871874	0.073038940253378	0.0685165726737696	0.0580203360977624
LINC00582	0.000734906289516741	0	0.0137355280922472	0.0430355262288113	0.0267871189675866	0.0600549271962602	0.173756740681285	0.204633598387942	0.165668012025285	0.332435500079749	0.221103542521793	0.21514577988399
DISC1	0.0253613538250373	0.0208417164803838	0.0165649545124618	0.0147622803274512	0.00335373938721135	0.0063528814896612	0.00710997098964705	0.0058008408431205	0.00471222252379081	0.00649185285048841	0.00479180445280684	0.00158981108204788
SIPA1L2	0.00223115468854463	0.00433465554180248	0	0.0158409648946984	0.0255624965425435	0	0.00113374962816356	0.00401344948653465	0.00198460042801135	0.000657498663621486	0.000995152259539832	0.000355096795849828
MAP10	0.0203053772841598	0.030184077182783	0.0594742526317699	0.0831266096246469	0.020347855367349	0.011796383303659	0.0163342218322834	0.0348797896166485	0.0215270261592985	0.0290938509744795	0.0178901238383924	0.015360822959043
NTPCR	0.226063344821837	0.12605023309056	0.193760071225143	0.140711048976729	0.150605151271199	0.0883120598891711	0.147520312805606	0.22774260580887	0.178530333213533	0.0878001599357746	0.0721346532497116	0.0499533379967461
PCNX2	0.0153077626577996	0	0	0.0123511132092523	0.0127915939299762	0.0123705908058044	0.00825980749109085	0.0106911380169721	0.0110250210394344	0.017584615282969	0.0088596476992482	0.00627495279705243
MAP3K21	0.00413334658400963	0	0	0.00723074177662232	0.0157179720022522	0.00295551325727005	0.0157615199571034	0.0172664693941135	0.0178117834593239	0.0156865979157224	0.0141281422797978	0.00754347819242931
AL355472.1	0.120212257910675	0.11241113559317	0.155059144816929	0.145749984958452	0.195912760322444	0.105112325422092	0.117412242624815	0.135603573394772	0.112262540473358	0.195654841649126	0.157555627513968	0.139562363299188
COA6	0.168609980567026	0.277126978915547	0.18298091938279	0.142463587079852	0.130265180604898	0.0923229512513004	0.212515534251951	0.367024640501553	0.266937162548646	0.0961253075197128	0.0907993973050575	0.0721981700298755
TARBP1	0.230210447054896	0.0758372844101712	0.193500911633654	0.11673641792302	0.0413707465283953	0.0645176565375722	0.0368135078605861	0.0358882530381486	0.0307014954581231	0.044421229285929	0.0194821812488812	0.0126606244199758
IRF2BP2	0.976088825151472	0.612208422844132	0.828661383948852	0.575296198826751	0.499622652811909	0.659796739784265	0.534281115079708	0.490985061377044	0.582596733575541	0.557843029642118	0.598195721559106	0.381577749959745
LINC01132	0.00490736738580998	0	0	0	0.00508619963540385	0.000445717897550214	0.000595555707092381	0	0	0	0.000154880027937005	0
AL391832.2	0.0201906126356677	0	0.010898819911228	0	0.00479340978860948	0.00237182257846456	0.00128879854622879	0.00132925026585441	0.000760552551572859	0.00176080725258372	0.000269094535596681	0.000593520305065417
AL391832.3	0.00433048306764516	0	0	0	0	0	0	0	0	0	0	0
TOMM20	1.07648980130203	0.915176870183718	1.0013343856919	1.09080965036733	0.845191794143879	0.949750411581945	1.12136081469989	1.32014322772568	1.22638364985703	0.686875820153157	0.718829429884707	0.610760151753756
RBM34	0.0751866315944325	0.139947635239049	0.164779462469366	0.119610907162258	0.170263787724514	0.178902712806313	0.0771869372544544	0.0617598216198132	0.0559848547145344	0.0600822352635318	0.0441275063165115	0.0370945078285039
ARID4B	0.566049566246141	0.943952398578808	0.887606154256275	1.28195709126292	1.17884851679106	0.931956919500775	0.517476798934839	0.449914148525866	0.44345907834795	0.427773593914552	0.383109062368823	0.319153587247738
GGPS1	0.14958021026021	0.156549525263265	0.157796446840219	0.128248197964104	0.128732020929443	0.161725365737869	0.104699142907407	0.124088195528262	0.110224202888568	0.0483536074587238	0.0507331372494762	0.0472435340442906
TBCE	0.0768042742569305	0.10133956573216	0.102454154277393	0.116435955080778	0.0914905001849061	0.0691467913713205	0.0528617522941651	0.059088378632193	0.0450328974072872	0.0574430637964376	0.0371373740595886	0.0237966480032131
TBCE.1	0.027504557653936	0.0175002995342958	0.0194840816308984	0.0384763470929863	0.0190901792519534	0.0136826247486738	0.0265188748727173	0.0297652755185529	0.0271610796182615	0.0144967540416388	0.0150510582542358	0.00657809182909887
B3GALNT2	0.0441084190441675	0.104197304700963	0.057955080194809	0.0867725168049493	0.109558382231156	0.0627688691408936	0.0881881458081028	0.093593191623976	0.0989453167372046	0.11007633929882	0.0641038100050021	0.0509582651293039
LYST	0.117182531448462	0.0999118891234265	0.0771402310851419	0.12079161812274	0.346507860923505	0.502078222956115	0.0516089684707013	0.0336141015388969	0.0386894393286438	0.0619256994911413	0.0444858197253582	0.0612063694478108
NID1	0.000439950607265949	0	0	0	0	0.000532074358662552	0	0	0	0.00133812043512171	6.52141025519157e-05	0
GPR137B	0.0168855273210894	0.0127721018823508	0	0.0249252059053688	0.0152469646547869	0.037450374291008	0.00903815532704092	0.00406987394159273	0.00187852945158591	0.00820439459843854	0.00383510255777345	0.00741898371871362
ERO1B	0.175365467696958	0.427257002918546	0.449318008378775	0.802045133840375	0.561141185386145	0.23304292422942	0.165137452679516	0.0745321723061734	0.133360637760116	0.164437244360497	0.133451919365471	0.119531469521242
LGALS8	0.188917072579099	0.190083617929794	0.215807794670437	0.31632784547221	0.164789278326895	0.09508546243871	0.0817278705260193	0.115866476765745	0.0875954825410451	0.063425101216566	0.0507657411132961	0.0375962198104245
AL359921.2	0.00333044986157322	0.0105614980649721	0	0.0156059710229305	0.00125324292968658	0.00301023662039345	0.00116191418043991	0.00577366590038636	0.00193679030643878	0.0115713504505624	0.000699761232989099	0.000931275642651568
HEATR1	0.080787985934795	0.0803237818002707	0.126973136018011	0.095967006817665	0.0857031254428043	0.0861003231276233	0.0615002412260349	0.0802555178717242	0.060578157367225	0.0838819141034514	0.0509584865379137	0.0378364909612999
MTR	0.0931069248277235	0.0758888966155199	0.0588210704087886	0.0984880345233083	0.105249526779663	0.0947213024614568	0.0464516022156396	0.0419001478317715	0.0454361703093633	0.051486671617973	0.0369783041958394	0.0300051082636227
CHRM3	0.128365551781461	0	0.0068793284134417	0.0176073526141627	0.00482579838188117	6.90057795236374e-05	0.00332267999206205	0.0135254814741719	0.00759661228665545	0.00849791431237541	0.00167123272260824	0.000904607532432833
CHRM3-AS2	0.0141573750667205	0	0	0	0.00432246188447191	0.000518331961337517	0.000186033155849151	0	0.000351570856233446	0	0.000120877103697764	0
FH	0.226745371600647	0.229361123026668	0.259139381328048	0.125341677053474	0.0972395950997705	0.0962105260272348	0.316462343910432	0.511672773221237	0.303425350224303	0.0973037078595823	0.0907898903354383	0.0638191657855058
KMO	0.00296938456463129	0.00514300719304172	0	0.0101057916867533	0.13989861748062	0.0864510082218156	0.00941789196511661	0.0109650968889259	0.00811913676103379	0.00783808119269543	0.0055670005732827	0.0131888969969929
OPN3	0.0593746683580172	0.120614163205933	0.0792503986535661	0.0793731635899662	0.153986433039937	0.127227684010657	0.105589008980721	0.106875468559365	0.0758114322358828	0.0658693685622752	0.0417728473319677	0.039448223418887
CHML	0.0652446274292079	0.208165459382323	0.279017037915038	0.193444070891775	0.235384471790538	0.0696007204800055	0.109936714738939	0.0832188688697661	0.0666373426326214	0.0743217691400161	0.0469524569350287	0.0317153987645119
EXO1	0.0152301687073165	0.103716542840072	0.00582995219302082	0.00842858267807558	0.0091539704113774	0.00281667465738093	0.0519794765430496	0.0668590846211912	0.00286242766574237	0.00902581949503302	0.00408031502316481	0.00179053204725966
CEP170	0.252915735572274	0.273094523670399	0.385421978734561	0.300457462933857	0.274034549556874	0.11474277168344	0.121485179125797	0.0977418292416313	0.113292465850009	0.0647757261935332	0.060259696412863	0.0394995002861539
SDCCAG8	0.328467789733231	0.318152859412802	0.281638039164304	0.350911722256264	0.209252344553649	0.19125758851431	0.139491611237711	0.133902212667512	0.121540212546907	0.113139394874442	0.0998932047544236	0.0941787570626398
AKT3	0.0583204618940217	0.0514293535355199	0.0498712985627586	0.0773887591381032	0.077350183156231	0.046334322257348	0.014865502364509	0.00704500103855027	0.0145270014771503	0.00909290863951389	0.00826843806901674	0.0101273294379809
ZBTB18	0.0340442128644336	0.144328164904548	0.133366470532786	0.157803751707829	0.422364940081039	0.0963360993703526	0.0429644938009257	0.0109156115116301	0.00526822508473749	0.0179754950346597	0.00826845461022899	0.0121011086256716
ADSS	0.284796607571682	0.280898563690309	0.258053959252997	0.198042470183076	0.158217343692501	0.19442828161489	0.231941787705119	0.303648804769182	0.271243461098821	0.144683201713455	0.130613952159151	0.0955327219030418
CATSPERE	0.00229031808391254	0	0.00382917175070052	0.000431727952477295	0.000400525494796529	0.000507179798194413	0.0013162214789465	0.000693097693093619	0.00249336633402387	0.000436085966681526	0.00178507429655382	0.00246210420028322
DESI2	0.187336295878095	0.391453158074599	0.27381702953579	0.333640950309876	0.373061789311535	0.175711826555927	0.323115729291224	0.309518436871609	0.295497431416247	0.145815479571486	0.153226284996012	0.103492611598703
COX20	0.419913280449645	0.387482545493113	0.556134885869441	0.319863676130229	0.248753282166385	0.30726243619919	0.508252767165202	0.62531681081405	0.662392104371554	0.385765811936366	0.369236312964525	0.278389749224144
HNRNPU	1.12389268181622	1.50634402315977	1.1786457322893	1.24475923330123	1.17370869293535	1.00098294940699	1.06067854440262	1.11563933307929	1.03112903059603	0.932096762891536	0.852371406518186	0.613651033418776
BX323046.1	0.0217674925791863	0	0.004461779385702	0.00740597287836159	0.0162947879532625	0.0142305128814062	0.0106670522196653	0.00708373418574349	0.0122137264229001	0.0145661861342688	0.0206608013848065	0.00739654175597317
AL356512.1	0.0236670645479276	0.0101674185687078	0.0317602725430938	0.0687534888348246	0.0475146909345831	0.0176798778060188	0.0199543546616143	0.0279628692081798	0.0275856058654584	0.052351371788462	0.0531822669875407	0.0410396916594941
EFCAB2	0.150369047270002	0.373589792080754	0.169794878608039	0.187429156386011	0.133496328639601	0.0485409718932155	0.1175609239519	0.0749837474968998	0.0590328240944347	0.045489499156292	0.0379212974329162	0.0265318277066823
SMYD3	0.202661729181879	0.122336303071198	0.0871862024652147	0.121388484095919	0.0813413557744023	0.0819807073658888	0.111891079255915	0.131987130271699	0.0963498900878073	0.0581498547024109	0.0538314562319853	0.0437562131284254
TFB2M	0.12302171305467	0.115130437355997	0.166435295752571	0.190087793872702	0.190134343682744	0.0936977592615406	0.130540191182253	0.122472869565385	0.125213489572706	0.0550123068551956	0.0497778493003779	0.0406660647670009
CNST	0.258382532629033	0.128810244200479	0.152282377908246	0.211527867730569	0.151006776240076	0.151307328822693	0.0660110912219343	0.0404183914930054	0.0606944910667776	0.0446804457209163	0.0394481145621825	0.0357055070849838
SCCPDH	0.632104035542569	0.716657095079671	0.542567672666216	0.312793298438015	0.117241523055152	0.0499456141189546	0.227480540799095	0.359354300455466	0.19329097204904	0.0643887215817499	0.058247444639116	0.042335544634182
AHCTF1	0.0640153224087681	0.120806293429547	0.0360449425086935	0.066446787230549	0.0709994638267544	0.0787647212806295	0.055263251826989	0.0676462039835432	0.0477700080414443	0.0708593230895823	0.0352862536813615	0.0276409087343888
ZNF695	0.0229475528988229	0.0433712033472864	0.00821298301167115	0.00892825411135127	0.0104734756162545	2.67178139688599e-05	0.0154639682056154	0.029344047414495	0.00280339109804471	0	0.0016003369243809	0.000414526105960826
ZNF670	0.0255530172176226	0.078411097242748	0.102075710937562	0.135803677370291	0.040382300098371	0.0191067036289622	0.0225216958523017	0.0387773807925725	0.0231069427293184	0.0109159150581205	0.00963500441360028	0.00582211858923725
ZNF669	0.0858694979714913	0.243937432952154	0.191888766115318	0.235022089621542	0.266403977244422	0.144094565027115	0.0834182895199609	0.0790143412318982	0.0632237492204138	0.064771147748988	0.0471514789957808	0.0411519852015712
ZNF124	0.0705210485484793	0.132610261138069	0.130430055093997	0.188120069721596	0.150485026757351	0.0532588682833404	0.0371183761498442	0.0515727813534338	0.0264078393911019	0.0264203244700783	0.0186861909542367	0.0153265466445841
AL390728.6	0.0519167150413738	0.0689588016797455	0.0510383088714216	0.138477593096455	0.138957239802045	0.0568353407216809	0.0402094029743444	0.0334915224425506	0.0232482169944369	0.109134196423221	0.0398792071561186	0.0458943458618718
AL390728.5	0.00164550471334893	0.00628901247717718	0	0	0.00927361011040561	0.00480283236751054	0.00254091904868845	0.00259117250974994	0.00148654853173843	0.00445109739254673	0.00412428331546932	0.00347726078172182
ZNF496	0.0740571223015397	0.0274360892903904	0.0384775162749648	0.0427671613092473	0.0389944958149058	0.0176815273751977	0.0245698063274285	0.0475468576593703	0.0266289435543332	0.0305216647426147	0.0158608641293194	0.0149641390764522
NLRP3	0.0497632577414241	0.00394169334432223	0.0274658707840936	0	0	0.0018868454016868	0.00151954716046754	0.000557159155202727	0.000641102013247238	0.0116970238265872	0.000177709079692311	0.000334399290397855
GCSAML	0.117798275509684	0.015298949337558	0	0	0	0.000434581083284766	0.000721090341813624	0.00166945247994037	0.00108963953371977	0	7.08042208504418e-05	0
TRIM58	0.138303105301559	0.0388582319525574	0.059577520861112	0.0537013196896928	0.062792713722012	0.0127323133600937	0.0217647290854354	0.0155376130793047	0.0275295739157727	0.00759663339473415	0.00911429615244621	0.00522844032240137
SH3BP5L	0.0125440293156637	0.0422579699109498	0.0619425896735625	0.0229156776247106	0.0165497310868922	0.0169445862093717	0.0386092622421142	0.0534838327422608	0.0390737246957713	0.0479691608082563	0.0205906097730415	0.016585167843008
ZNF672	0.0903842212668442	0.228820957215864	0.140880488747187	0.155896266667447	0.135750823045611	0.137519129332628	0.0873246410791272	0.0693939642480655	0.054420065611856	0.0397299352031722	0.0457835407729105	0.038695996850197
ZNF692	0.0733928585710577	0.0422704067729809	0.0681660439595301	0.102988412449731	0.0421677633184622	0.0597025183439179	0.0464441780129462	0.068948229173418	0.0632462013267791	0.0531997682212188	0.0372924559397755	0.0354042229051921
PGBD2	0.0141069954991599	0.00904791963921971	0.016937115133648	0.0437632502351932	0.0139413373707631	0.0292856102928086	0.00549661943156615	0.00799644785009596	0.00630382043770457	0.00287355263228422	0.00451327920559057	0.00595334066831416
SH3YL1	0.124514585355666	0.0625074166173118	0.0771607621502023	0.11556332997608	0.054303268199713	0.158094724643104	0.0548953913395463	0.0683540194332243	0.0656811212147147	0.0501995675818127	0.0429328935930176	0.0460099898451412
ACP1	0.801255374645394	1.26636460843449	1.16053123803702	1.09735388728187	0.889215987940105	0.636689193107768	0.813293642893965	0.89210944757905	0.675467582690853	0.550877813534903	0.454128019923944	0.417757492354214
TMEM18	0.331621888781902	0.351569743448729	0.268416980024861	0.303341293960229	0.179474105060058	0.192014155825918	0.2301440210164	0.249969120242027	0.200034354542099	0.127852593161372	0.107414996058442	0.102325663782676
SNTG2	0.00172926592562942	0.0195190965992451	0	0.0386721970030185	0.0172996377342353	0.00340006569094146	0.000847720139124478	0.000649531249695365	0.000824388797534898	0.000848566816946558	0.000389733484246414	0.000188569726726571
PXDN	0.00817743237978817	0.135804157221119	0.126224410847978	0.248930161523817	0.0639600505305016	0.00884070970139648	0.0382040854013155	0.114150350263619	0.0426268757366636	0.0985978744644181	0.0371244023733408	0.0292791986420204
EIPR1	0.104229575037099	0.168469989127745	0.174187587133141	0.220069700931696	0.11776012046208	0.0343705926866555	0.111350156657846	0.141775572184869	0.083610302741621	0.0689004413015622	0.0464057737493687	0.0381382019138361
TRAPPC12	0.0578024316670114	0.0580970881643789	0.0743698937377348	0.0499136727498553	0.0576594057863305	0.0555864596865959	0.0720501269973396	0.0651172972424001	0.0672462389617803	0.0522263755706785	0.0418552289349998	0.0377932872702903
ADI1	0.425841553052223	0.664724448747523	0.67532295000355	0.428090389250866	0.217121317497185	0.25946883474235	0.539962377261436	0.5858405978412	0.506529004731674	0.46125990278588	0.372796622316484	0.294253706620954
AC231981.1	0.00671558692354871	0.00948585620540535	0.0487649728334729	0.0572588518999302	0.0324683146419444	0.0170827380454702	0.014630099870816	0.013436714498389	0.0126750069411376	0.0225776255711186	0.0154324920233839	0.0133417330900935
AC108488.1	0.00627032589862761	0	0.0080819098316345	0.000602695755738375	0.00874124092779256	0.00198727784132062	0.00222049248775124	0.00286683364540955	0.00106913889538945	0	0.000102034967555034	0.00011776418975369
RNASEH1	0.1900284910651	0.301713716212499	0.344064111128333	0.273432218095166	0.306725126627433	0.276996907472099	0.265302902809706	0.338595414017747	0.287846698663194	0.26728394405962	0.197267067023282	0.157924492793589
RNASEH1-AS1	0.0890157858977589	0.0646271479372626	0.113328690833107	0.0636409276641411	0.0429914314829044	0.0783196395571782	0.042487209984737	0.0448480669909522	0.0472109752084074	0.0254237577143052	0.0180089563616535	0.0168606506984757
RPS7	3.79935629308429	3.55636671076939	3.78582660940347	3.62437557885529	3.41251468465195	3.61518018841979	3.30291781660465	3.26860498675349	3.06344620128541	2.44433198512885	2.45369537328267	2.49255985378926
CMPK2	0.0728007232608875	0.283336750091388	0.130481977110597	0.162724767836749	0.0494892855401108	0.0244151141316271	0.0420417897234137	0.0410623877006722	0.0307873276938333	0.0911852337668125	0.0582607400007851	0.0557002252628979
RSAD2	0.0571189059276632	0.0445012200597338	0.0376684581192627	0.0762278447478285	0.0386762362488268	0.0104924478989903	0.0144200480909876	0.010175859091633	0.0268674899746607	0.0609753223219934	0.0710675677208602	0.0666147325037385
RNF144A	0.047426438129301	0.0212581816354037	0	0.0312918087738659	0.0215786071036575	0.0021488650048325	0.0123007311043035	0.00619816574323616	0.00488811994290581	0.00929032768672466	0.00473107560786166	0.00444954821436736
AC007463.1	0.000813452862477121	0.00776193504559154	0.0313361855818772	0.0281813588508894	0.0026150642517783	0	0.000387893281614139	0	0.00020022194669606	0	0	0
ID2	1.05061090180645	0.695336520592096	0.695025546859846	0.934210794988599	1.10966404494338	0.110789793921294	0.453398472940307	0.478584440120004	0.291835269168528	0.117705636054168	0.339057354968382	0.0503092421896401
KIDINS220	0.0934669424962348	0.194557163873008	0.198986015262362	0.278016691183315	0.163630549698898	0.110098323121854	0.0783025842231301	0.0566704529947464	0.0506360501101632	0.0878173136191306	0.0487447953401134	0.0421924436992767
MBOAT2	0.0661897216315982	0.203744509069236	0.0513145858235506	0.113521209883726	0.0774382187775933	0.00639107321366103	0.0430425460869718	0.015249284927951	0.00717366688952177	0.00506626129868214	0.00174375012637622	0.000473497918004368
ASAP2	0.00928313901142669	0.0115159661858892	0.0020176250366889	0	0.00518727172069018	0	0.0102942776560837	0.00180066461072137	0.000868695064246595	0.00155657090482385	0	0.00186385543190776
ITGB1BP1	0.384165918982136	0.519872045697895	0.378031734388257	0.263637400026825	0.14981916001934	0.212286381767033	0.369455138061943	0.446917697217352	0.351684479608802	0.221521559319191	0.182041539989844	0.138402568975825
CPSF3	0.19323229042081	0.187117495400621	0.187762693225874	0.151848253581382	0.156455368976482	0.0706681310741621	0.132454961372461	0.128500214156488	0.0684645553364899	0.0646491738019927	0.0457415194810766	0.0349614555704523
IAH1	0.449582429441842	0.443716534389314	0.504592396347395	0.669646920826272	0.493974214774355	0.36755911801824	0.265606590517193	0.289390211454641	0.249530891310554	0.257199861925291	0.191193988890122	0.184136772980746
ADAM17	0.197337668589116	0.192160433866874	0.325211731327755	0.451559754723729	0.453827472898688	0.23718586815626	0.107337569610142	0.0951385680765663	0.0922947222957983	0.12604234133468	0.105412880856335	0.0828796711792289
AC073195.1	0.0295194727924185	0.00940616035167079	0.0176034760769737	0.0180267754806524	0.0275289304343717	0.0123427307756901	0.00539424260637012	0.00697689504377837	0.00490605885906686	0.00697029159228357	0.00795300588286554	0.00488353434319115
YWHAQ	1.15043818632701	1.81945441332407	1.54089394925647	1.72586125010391	1.08853947229891	0.71926946225432	1.06649923054828	1.02264488831369	0.736416369743417	0.561352129443609	0.519351060864481	0.424407122557396
AC082651.3	0	0.00394169334432223	0.00408462260322752	0	0.0273241705036506	0	0.00917200529054439	0.000225767760347611	8.55723078607722e-05	0	0	0
TAF1B	0.0470869646412335	0.10113085442	0.115819275250982	0.0443767713428311	0.0741836189515112	0.0592044828613591	0.0718773043252736	0.0726341211279625	0.048964513252622	0.0463783235211904	0.0297344276488678	0.0281559682110805
AC010969.2	0.00701711663398153	0	0.00497947993556325	0.00678125549211162	0.00874623336647716	0.00863786070054576	0.0099960761682682	0.011116671987093	0.00887464732003264	0.00689974621956282	0.0041203734958645	0.00262062231949489
GRHL1	0.00100840270931454	0	0	0.014840025092588	0.00921924171790508	0.00763222544681881	0.0127938470825964	0.014299138122363	0.0150850434893454	0.0359870876240046	0.0260993492377536	0.0193442167619554
AC104794.2	0.0315868344449165	0	0.00457916933738028	0.0127294343904165	0.0104247587091949	0.0407608170848376	0.00817853394858604	0.00772552185263708	0.0112160648124498	0.0155827383835238	0.0098334147808886	0.00907830352119873
KLF11	0.050752960134114	0.0161651416621363	0.00877963780384611	0.0202134768433886	0.0271224413785471	0.119966076597093	0.0655837177864445	0.0811417964937464	0.0861154368197553	0.116224969873928	0.0943061751045472	0.0796644743660842
RRM2	0.0991632464543464	1.02462730966746	0.0520701155382628	0.0457614838424506	0.0376851581191818	0.0123969319102538	0.55254954882408	0.789391909727244	0.0214530928074149	0.0538686738805719	0.04794694719505	0.0170059500726562
AC007240.1	0.00676708039046787	0.223926872414122	0	0.000618382553614641	0.000909380320023989	0.000171489535888734	0.0888099395841229	0.0664294856827039	0.00232591737938928	0.00918178061605891	0.00235721139439057	0.000595671265625935
C2orf48	0.00738274490227924	0.288033987121062	0.0149952087098314	0	0.00233959655535886	0.000928217974610821	0.087524199669592	0.0429378956003637	0.00111638503276551	0.00680843017244986	0.00153025789893518	0.000639145632930518
HPCAL1	0.21381903445345	0.292435937661783	0.347780093450431	0.420625374431141	0.135500778568625	0.149290393266065	0.165702650018901	0.17875007480246	0.117851819673883	0.185103099509213	0.122996760969752	0.107687196171015
ODC1	0.469052481938613	0.678649835532106	0.641737881873691	0.46622930328366	0.667711070156534	0.882517812233124	0.941492728820876	1.07276592602468	1.00446527524751	0.91338588183931	0.764754919667733	0.596266219130459
AC007249.2	0.00145281373578608	0	0	0.000293904136465069	0.00896853919185406	0.00262602639340945	0.00392456745187056	0.00521857812516219	0.00534709063734084	0.00367068459443423	0.00367803201889683	0.00502622880335381
NOL10	0.0902653769970333	0.130549235474373	0.0872070364365854	0.095036767184052	0.120544851256787	0.115122915885172	0.101500708116725	0.12501219257036	0.105823193112647	0.0904433278411961	0.0646144286242426	0.0566948260413129
RN7SL832P	0.0135247794108783	0	0.00958908395604455	0.00659677201539981	0.0128326320136886	0.0171526539501759	0.00705435286521121	0.0128475856185554	0.00937962935644	0.0341602304377875	0.0188337647854366	0.0140734046452661
AC092687.3	0.00146323462758085	0	0.0247211821945367	0.001881335574914	0.00549495925833094	0.00559374754141827	0.00986713444216744	0.0114444642537865	0.00841756934582523	0.0171017614967946	0.0110718297192401	0.0122802237043832
PDIA6	1.01119343434417	1.1692545559161	1.0184541364809	0.90006176774372	0.702283263013452	0.632774117092816	1.63878745185264	1.74344413911972	1.86410610750087	1.59251959165951	1.44971214513467	1.39472297243009
LINC01954	0.019609544606178	0	0.002856514734387	0	0	0	8.16821611645888e-05	8.35253274837128e-05	0	0	0	0
PQLC3	0.127917415261305	0.038978148043715	0.0831174968289338	0.0722693459650158	0.0732407152652621	0.124326377900567	0.119174423776485	0.0957749772236946	0.155732842714375	0.11772140758866	0.114408685885127	0.106999553124923
ROCK2	0.0529469407816003	0.0886425456468573	0.120263413476584	0.0978065096499715	0.070615052964033	0.0336565817844778	0.0502643007316497	0.0238727251145059	0.0203469107652934	0.0379255193906002	0.0235770788216945	0.0142753794470269
E2F6	0.0408253340378167	0.0570494416993275	0.0889179882675853	0.0691652572059007	0.0137883082401287	0.0267188185129915	0.0421118128504512	0.0562731465082988	0.0405312615945988	0.0359561960712742	0.0241709640959312	0.0202364361127077
LPIN1	0.407089127053281	0.268971220643623	0.404581021826194	0.323471335800349	0.208824073999835	0.203485122447145	0.214065297652794	0.230485787708132	0.20432197546758	0.401680574237377	0.278615177960091	0.20129640466977
MIR3681HG	0.00293599112880755	0.0104118693603558	0	0	0.00835756399456008	0.00773144316036197	0	0.000992791519929249	0.000157174254755558	0	0.000431166601157091	0.000290139259206743
TRIB2	0.0191462458998019	0.00477003420633447	0.0306945253224124	0.0500118420845617	0.264411919897469	0.101550614734403	0.0509386515767884	0.054493590003658	0.0579860658181598	0.0808467131326111	0.0423848461499935	0.0404820651855115
NBAS	0.0559163021899053	0.0662365779433605	0.0439793773922139	0.0459128862381794	0.035489163534771	0.0354099316623768	0.0413675108006119	0.0441973693556695	0.0410455164401229	0.0402548317825135	0.0280570704569402	0.023522091085592
DDX1	0.452624706567037	0.52801515947062	0.333273591161829	0.427336132117212	0.31119123896445	0.243626867011648	0.31844274957479	0.36855192240574	0.301902120035983	0.227124020784921	0.167793513111055	0.143396648502035
MYCNOS	0.0229441214611823	0	0	0	0.00592278443070111	0.000586630084031181	0.00207432975921667	0.00175636387984416	0.000901658006429894	0.00129049077106771	0.000301398518528272	0.000433962946373667
MYCN	0.0762760102255823	0	0	0.00990266728666824	0	0.000260910400309307	0.00192729806355426	0.00247144639762071	0.00164302941736877	0.00191895005180306	0.00211539252101941	0.00107672134489283
AC010745.5	0.00471903553490059	0	0	0	0	0	0	0	0.000266273769846863	0	0	0
FAM49A	0.0425825400374382	0.0651315825209276	0.0703535361590524	0.207804118787664	0.0561183412325702	0.281997182990192	0.0679333461159031	0.0582935258189546	0.0910340445467415	0.0873276269189851	0.119251992740585	0.0858325523140863
AC008164.1	0	0	0	0.000431727952477295	0	0	0.000255254471519459	0	0.000198208434871465	0	0.00107636859854448	0.000384226205659827
SMC6	0.0949456726937835	0.212609588778	0.104252909427083	0.117003207462557	0.113694229791647	0.273366556869552	0.123336522640638	0.104420952131064	0.0644380600580984	0.0848521159868508	0.0531785375781163	0.0624538698802408
GEN1	0.0181106218834041	0.123136815725703	0.0434401775305632	0.00783805174026985	0.0485376468480049	0.0910474844752982	0.0510603558260696	0.0531987891253837	0.0183710509046832	0.0477740845257328	0.0244861349717659	0.0219959701832321
RDH14	0.183008901624632	0.26995869300751	0.2505378386884	0.343146300218014	0.251751766525401	0.225454012361776	0.167432749866214	0.126424319936322	0.161893050114879	0.142631321705027	0.120174995036766	0.11590162844862
LINC00954	0.0301833023314925	0.015561156562856	0.0701551093288755	0.0768997797578197	0.146583435037941	0.0512019501089824	0.0126655530651594	0.00942856986645526	0.00889180113382868	0.0188400010890511	0.00990906322354654	0.0144962739242083
TTC32	0.223535985768966	0.278075777831616	0.236355269349351	0.291657018467734	0.241413228760592	0.191728989387509	0.113950994147904	0.100623774660917	0.102584665407233	0.15367413602394	0.10409002916171	0.110154306531063
AC013400.1	0.00475508371848161	0.00648332431801327	0	0	0.00744281439344132	0.000189674012402178	0.00265291417514354	0.0023597173290379	0.00169868582672788	0.00829737049424592	0.0038265739388673	0.00190879219491036
WDR35	0.0290609045012711	0.0174416430625922	0.0704101764073854	0.0320607577351311	0.0258742003936174	0.00907861456387448	0.00792280413502303	0.0042983557520412	0.00438484384436707	0.00326147264900624	0.00367719761246552	0.00207616161945468
LAPTM4A	1.22716129738445	0.813214907713894	0.859113057566416	0.92458654154701	0.89990624436888	0.841260217135918	0.755808510516229	0.723699811844552	0.82871151432898	0.978972527919706	0.920243874968628	0.866381889378692
SDC1	0.034024068041811	0.0475939190181018	0.220848463114304	0.160189512142026	0.0820730522958186	0.135431814645965	0.751541380497553	0.95601118907072	0.965204901178363	1.1184949162322	0.840371375094369	0.704321873808559
PUM2	0.144830073848251	0.237227290005996	0.182174593446961	0.226334092601499	0.166076732486537	0.138671864587483	0.0912336980194149	0.0731473634963989	0.0477145157081843	0.111962356256358	0.0548299918206139	0.0550802834326532
RHOB	0.778667043458203	1.16152873566345	0.81333177449058	1.50170902564625	2.05007556827813	1.06211092763009	1.31014722767683	1.45833778089336	1.48907345445283	1.46783819149757	1.48091852279313	0.921692947388093
HS1BP3	0.0580718672683759	0.0579135452177507	0.13559428070791	0.211010596430392	0.160345164237165	0.0725166061342982	0.0756343659957349	0.100817405339701	0.0629127156594663	0.0396097591898125	0.0372873179064308	0.0349154015872737
AC012065.4	0.00139832213224031	0	0	0.00450593291556818	0.00587649337581758	0.00187482274782447	0.000223217246262632	0.000579004413482543	8.27872925398759e-05	0.00396377448608906	0.000159849696169172	0.000663257297553615
LDAH	0.0411505471135486	0.0462605648251704	0.0205861586303518	0.0396780959126771	0.0359396499314936	0.0236352624862315	0.0282665137996892	0.0257809314987431	0.014851139692279	0.00760820005200525	0.00725369062795965	0.00645712953686281
ATAD2B	0.0644831186918076	0.107343907194612	0.104386168482904	0.16944844036131	0.230403155337599	0.135450284415813	0.0465972943236446	0.0326585082677902	0.0117123530306088	0.0195657136080684	0.0139017171392967	0.0157692990780284
UBXN2A	0.172554180181796	0.387228938583243	0.184402077240347	0.216765093197915	0.18886144784408	0.180381504763329	0.21643272955248	0.222170655866847	0.178085920324709	0.314568014905795	0.205771435560011	0.172834267201037
MFSD2B	0.0121008681814332	0.00545548542348212	0.00898189977609022	0.00245293555260363	0	0.0032743114898741	0.00845612568268871	0.00703828975320399	0.00422668840068392	0.00787590768375647	0.00189357804169442	0.00244815334530795
FKBP1B	0.0113420403831945	0	0.00676664904384475	0	0.00491136000255692	0.00768294613406476	0.00452918475395298	0.00359698857480684	0.00165049813012115	0.00251467393574496	0.00184691352869428	0.00280057227294757
SF3B6	1.25986020267382	1.39359425006099	1.23504944591971	1.12132671737733	1.05878522143315	0.854461541403465	1.01516195699743	0.936812170525909	0.92257511910819	0.584403707495892	0.545231406250505	0.448349241452001
FAM228B	0.234820144454956	0.13721998607794	0.173573061623624	0.335105347082121	0.176581490022024	0.101343016478286	0.0630121656266944	0.0240604787743765	0.0388228294552428	0.0442473503457304	0.0367651501922587	0.035096360619098
TP53I3	0.0951144951379136	0.00876819074420277	0.0673336488797028	0.0279506524596353	0.027974861758382	0.0190571013039633	0.0424717796325982	0.0461328273428914	0.0519291274192651	0.0931732605833043	0.0602968962709289	0.0439446615213599
ITSN2	0.28873372287409	0.330463469209261	0.496832102822988	0.770550044626485	0.641126399214588	0.596703678476445	0.242184360455458	0.163062870038654	0.144804049558342	0.259399321932613	0.169129095184458	0.151741566686997
NCOA1	0.0959964672204857	0.0645368077440626	0.102901094588644	0.139886329606605	0.0891951044685868	0.0836806315066131	0.0427018530342872	0.0312477243074097	0.0362296544119241	0.0593432836453138	0.0361643231260711	0.034274069081904
PTRHD1	0.584733203332013	0.637876903361274	0.584018615753554	0.471270534779139	0.48757031265221	0.471422053814063	0.394680001534686	0.470345727587608	0.318440918050941	0.244165769477091	0.191898985617034	0.200531285430593
CENPO	0.0199429871923022	0.0828985276561139	0.0194865606397986	0.0349900367830018	0.0135298465210501	0.00625826173218077	0.0369957085636557	0.0553962873363689	0.00617032094771334	0.0061937221308397	0.00456606106713729	0.00548938767466491
ADCY3	0.0443508490391533	0.0359215955044217	0.0187140056229477	0.0122080489837799	0.018528095326032	0.0347277452133445	0.0232822759495134	0.0290488599938954	0.0150349647177811	0.0198585296337161	0.00743269260642052	0.00380182833239322
DNAJC27	0.0427737752152005	0.0572728612464976	0.0553468129167583	0.0756506318676156	0.100871822590826	0.0459681454903982	0.0380304724023123	0.0300445170784507	0.0311922599197431	0.0331948881113542	0.0293941074041344	0.0168644715786392
DNAJC27-AS1	0.0317466643113667	0.0198007685787448	0.0020176250366889	0.0205809499110501	0.00891409137591854	0.0153758930157457	0.00753708849840781	0.00963460843567563	0.0119380673710234	0.0155856499901971	0.0163961062431604	0.010766444751617
POMC	0.0914354690551182	0.0596058141416073	0.0546561623617366	0.0732597626947681	0.115682179581237	0.0997487333516454	0.0839511928508332	0.0521001396755558	0.0798480293628678	0.0376505583669901	0.0426879258133898	0.0370754036693429
DNMT3A	0.160266004862376	0.281053772226304	0.217910017742529	0.219987371446925	0.133056822950046	0.0749329728573601	0.0784247449041069	0.0748764341847217	0.0615748455225702	0.0960414430269729	0.045076488266121	0.0378823420482111
DTNB	0.0490750663673216	0.0508304510118214	0.0338388274072362	0.0506020964346703	0.0225829101499011	0.042715869146283	0.0298069038811077	0.0334344316160595	0.0307172417894668	0.0265816605169979	0.0239325643469386	0.0192728698766422
AC104699.1	0.000175878806167341	0	0	0.000444728386137169	0.000445895097946505	0.0104643802201387	0.00313404687732049	0.00215064977354816	0.00246602092166468	0.0037158331679698	0.0150464081384914	0.0075881507582297
ASXL2	0.0500226774870164	0.108883972931684	0.0856628272592351	0.110839029775898	0.109030091593932	0.0483568367460478	0.0412934401808928	0.0371833690877818	0.0224107000205335	0.0442134931733551	0.0279412880686069	0.0265343558572598
KIF3C	0.00858635749204512	0.0285269442140345	0.0202984646129379	0.00621387600973108	0	0.00131814614142879	0.00527306219193666	0.00686024616716617	0.00369409047660184	0.00356755711514163	0.00420321886623201	0.00116911502394596
RAB10	0.175703273076232	0.217784035878774	0.234273590827354	0.251109640618354	0.108910220277392	0.138829009644027	0.185220011975969	0.217448908157306	0.204369537109802	0.109578142416479	0.114295318642923	0.0886483932338964
HADHA	0.905141612161916	0.873561372380482	0.864214885243847	0.772687787254486	0.731152164710053	0.513465772780541	0.490835301717032	0.458945855835688	0.326463629296616	0.215903651844134	0.196724144638147	0.174135647092458
HADHB	0.599322596383166	0.439474553459963	0.508031392465578	0.421936156597887	0.338305621525179	0.261865110259239	0.280896912064297	0.27851309752858	0.262762507095731	0.154261091995505	0.129271252902369	0.111667737764663
ADGRF3	0.00574307494504788	0.0133394105022748	0.00195011893169717	0	0.0082342362968192	0.00211408939881097	0.00674483756210918	0.00256641241494823	0.00119657765431078	0.00130659240953858	0.00116475782434266	0.000415079754154168
SELENOI	0.0533064594059238	0.0929791810865212	0.0505162665714322	0.026557836804982	0.049355909620107	0.0332302434722739	0.0578726378714776	0.0553720922667021	0.0567532865811126	0.0439599648552252	0.0403296860856468	0.0324506819469016
SLC35F6	0.0307057360262853	0.0787514283125919	0.0607577694294991	0.0958605709467647	0.0619847572580082	0.0440174546084769	0.0541532525908266	0.0601967063297947	0.0614770655557185	0.0500857431697782	0.0366578978286733	0.0315306670777543
CENPA	0.0379200092906063	0.444765495859626	0.0232770008411593	0.010321147331392	0.00261613011740723	0.00330413997652226	0.0862589583169388	0.178827504912891	0.00752605571261975	0.00321222450534113	0.0028401980061195	0.000899322508479012
MAPRE3	0.0226862730503293	0	0.00525438688126619	0.00283331442473144	0.00641776905750408	0.0110741298443767	0.00958808231856344	0.010063301043792	0.0169761829035982	0.00516254039814418	0.00990991142992473	0.00562701803853201
TMEM214	0.0595596989583076	0.0755440589577115	0.0367452988622072	0.0369751470349869	0.0375485643538167	0.0480634870864035	0.126025587175481	0.154181335325513	0.162013052479111	0.139099797382338	0.12106444763882	0.0843087474607365
AGBL5	0.0976314738076161	0.103251809960603	0.112392283627757	0.0615981364623755	0.031144303145101	0.0254463266629329	0.0591179469036567	0.0532288829621086	0.0361045785462302	0.0389860440867446	0.0190353402964996	0.0196109710596493
OST4	1.62963635244875	1.38623369161533	1.64072990815649	1.67196555296173	1.42819149520062	1.46517885322884	1.79894358507249	1.81010098623163	1.8957643799475	1.59481131355763	1.62925461659229	1.5220244836908
EMILIN1	0.0596733947418998	0.00466119603538829	0.0229718468086976	0.00459690610818122	0.00312189598272529	0.00269227949604345	0.00602910543829726	0.00376613053145798	0.00552255915571398	0.0128687080696696	0.0122345666214952	0.00730474903384744
KHK	0.0301877142666803	0.0308493003744233	0.0154499909462007	0.00117800232713877	0.0251392813720632	0.00777640039447014	0.0440421754354604	0.0500126975629937	0.0494278095667972	0.0327409672948216	0.0328298985575587	0.0290309771866615
CGREF1	0.0245015929938899	0	0.00204306357243919	0	0.00224585346241282	0.000608577326865009	0.0482752059694103	0.0663451284013057	0.0725222205253726	0.0166813815000456	0.0171404098495174	0.0122232017175512
ABHD1	0.0183663605937768	0	0.0173509882921012	0.000356126057429533	0.0033265804511741	0.00427046232988647	0.00632248371060377	0.00984093835684097	0.006307884107951	0.00658297357988958	0.00828286809961809	0.00785905201539273
PREB	0.0620669424325686	0.127304393938223	0.108315504253847	0.117754147411861	0.0931665453862629	0.0642887913575005	0.186819835964947	0.264608983912296	0.224997226417113	0.157174646501622	0.158471190366158	0.11294974255389
SLC5A6	0.0549126834437297	0.0452907265251361	0.0238290601297981	0.0381118485755334	0.0207351602469993	0.121384023612231	0.0627129410464331	0.102517389704393	0.0747808714017401	0.062135116460526	0.0361320812936465	0.0369617596451184
ATRAID	0.698298653011805	0.439684804118342	0.437785648429332	0.530240111161272	0.51631629308986	0.611910093128613	1.04809090368291	1.06274241902993	1.23623556488064	1.12941800393077	1.00912990226553	0.964228804262394
CAD	0.0493223469021019	0.0278331218222611	0.041674024847374	0.0162105010552109	0.00347258743933428	0.0212132565594973	0.0206945678317988	0.0269956256984599	0.0147540569800673	0.0194783967133108	0.00685108716058463	0.00692406352007944
UCN	0.0134982469781869	0.0161878448083638	0.0125211756209645	0.017442048874591	0.0123283601719066	0.0125838843139238	0.00734118936861886	0.00307789552750002	0.00291981374462829	0.00737969014720719	0.00507619568335759	0.0055876687960194
MPV17	0.218155607938387	0.0913320910181597	0.182292377637195	0.127091182818667	0.134054160242687	0.0854945962305408	0.127204145744072	0.206460449872997	0.149949940957515	0.100517010084192	0.0836996800259945	0.0768309252347587
GTF3C2	0.0730759233003169	0.0570750309827881	0.0761494256068112	0.110322903318996	0.138215840410162	0.0843180019338633	0.0584754123776289	0.0794533283773921	0.0475443818764746	0.0492634767320438	0.0337462072261476	0.0289194361934424
AC074117.1	0.039445141586351	0.0720281062328131	0.0798429476532987	0.164057929981301	0.128572972158895	0.033653345497961	0.0254499805093254	0.0162095074301027	0.0175752852441133	0.0285661725599216	0.0209213844219766	0.0118877751854819
EIF2B4	0.104133669499265	0.130666296403165	0.132753742621441	0.105773300528497	0.169660152647704	0.104499265860515	0.091848847632826	0.113643660840951	0.102537815276638	0.111277369072914	0.090961175615528	0.0655428116192949
SNX17	0.38827525506428	0.467164759325609	0.552794350580675	0.589443370958982	0.44238730230717	0.346593260008362	0.286111122310791	0.35092880441971	0.320742192747192	0.221130479139417	0.186894539031116	0.175725774277049
ZNF513	0.0143358103052819	0.0337810305370594	0.00822838989187057	0.0218942853417846	0.0152098411907199	0.0120121536162074	0.0102850492374295	0.0157542451604221	0.0144732867537412	0.016696310489994	0.012787389167313	0.0106155255348576
PPM1G	0.548219773657008	0.978091208662301	0.77193005433295	0.58751689940199	0.503784883938515	0.351790348634459	0.687972633309175	0.643653463328367	0.485970004945412	0.333307219817918	0.28961409393815	0.243977815608695
NRBP1	0.18671199585235	0.24351823593754	0.271810280179079	0.282129982014809	0.399525552572904	0.246945741333863	0.307572643068349	0.322924966084642	0.41053168978213	0.301992380480049	0.33545696754991	0.227594340708846
KRTCAP3	0.0169952007638536	0.0159199992428944	0	0	0.011836977735076	0.0167891010078494	0.00801353859905096	0.00241803173933003	0.00311460877430911	0.00346845747977975	0.00390355405391895	0.0012199790954435
IFT172	0.0208193928466838	0.00717621104497908	0.00664348328496767	0.0212392032124715	0.0267247199307447	0.00697225979837399	0.00557667304717977	0.00346785570599857	0.00329147842164227	0.0130067997847482	0.00249924032983696	0.00337815536281285
ZNF512	0.102917151128354	0.15126690851698	0.180135038284042	0.167853073344485	0.105855705388712	0.0579496038332225	0.02361510475544	0.0158565057374723	0.00966577302366206	0.0169885830022039	0.00824556150409352	0.00933205219008468
CCDC121	0.00763024067757435	0.0267865629842051	0.0252568398954398	0.0362668138751642	0.0104323483539124	0.00119417247562475	0.00581183343257306	0.00454986826761389	0.00226368516844439	0.00364005258357254	0.00312112333236453	0.00207620764476314
GPN1	0.192884630187479	0.283162688697397	0.324855182145301	0.257522099157302	0.244449633304416	0.147626324859047	0.141011573591954	0.158617250915905	0.113984237762463	0.0877233256255848	0.0731752105276299	0.048316370257081
SUPT7L	0.120806914319442	0.178041353013266	0.134614704900022	0.140882377212157	0.112388942799052	0.0892601542201639	0.105877208904265	0.10856871130963	0.0950515293392662	0.10055866446044	0.0774260578095577	0.0565326220560821
SLC4A1AP	0.0888554601868935	0.138991727424607	0.0876120088024698	0.108096462058291	0.0905047053199885	0.0933673977761613	0.098841300402543	0.107838221456057	0.0722578714094048	0.0623906232625585	0.0504399854219204	0.0375337381911996
MRPL33	0.65361116038118	0.481267057162092	0.549084879788283	0.397957279510441	0.506400988862137	0.586666042073978	0.561354665242291	0.605177112682826	0.561666699383095	0.448917526911048	0.389412510417138	0.344187133626026
RBKS	0.0213448721900358	0	0.002905750603133	0.0159486853999427	0.00534943498502536	0.0234937301003456	0.0291735430354384	0.033626532767422	0.04100016343918	0.0200779976362943	0.015845540841465	0.00841995201766301
BABAM2	0.170911573669972	0.111847893426391	0.143620772226525	0.177010010787198	0.146582650770201	0.100187981246005	0.105186456376232	0.133412365628389	0.131475476130882	0.0931230765560163	0.0836718063664315	0.0625324602013116
FOSL2	0.262635179962218	0.0442170232260303	0.0297592663069814	0.0392039421036702	0.0104776104688854	0.0452461265692156	0.0458361907971291	0.0670962550532284	0.0526996842455267	0.0597022484990802	0.0504508203880814	0.0264365161768595
PLB1	0.0155371494070947	0.00737496926503009	0	0.00252144054532777	0	0	0.00678340285334012	0.000916042999564494	0.000535075645490346	0.000792961383510095	0.00161872337247857	4.83851438967934e-05
AC092164.1	0.00646509481848119	0	0	0	0.00741020083209952	0.000451268840234722	0.00257779763121629	0.00224744412247624	0.00124030711334096	0.000219650238792695	0.000331821137268935	8.75812751487032e-05
PPP1CB	0.816554307961017	0.759259617021309	0.676338535329566	0.733622139950549	0.639930405518869	0.544976720472342	0.442096963956621	0.413206322068084	0.379438865959475	0.345841567089203	0.282589225775972	0.217047674988764
SPDYA	0.00911656501800682	0	0.00473608172001445	0.00956689402768227	0.00496061806565729	0.00377903591812724	0.000749041660986149	0.00128546127872982	0.000495618621177151	0.00168491142238892	0.00171972265550333	0.00213822699887832
TRMT61B	0.142820731571298	0.158285917838624	0.0906270582489541	0.117030806026734	0.122892685100215	0.130474665373043	0.0827139483922368	0.06970060094686	0.0633171312783746	0.0575223639950653	0.0398156405259909	0.0344354996296706
WDR43	0.314952373798562	0.356030220415862	0.401320047951565	0.35280496277238	0.33748306817609	0.381244206198726	0.262205810919076	0.38445670051877	0.304253174835097	0.263215583062945	0.187550991436551	0.160003068326852
CLIP4	0.0609061760531217	0.0544532842651298	0.0222981459237811	0.0191621291423578	0.0144969055839405	0.0219249030953699	0.0150416064242781	0.0131124892984034	0.014233112914998	0.0169195702741146	0.0110836188860541	0.0110852848765847
YPEL5	0.973616648781441	1.25846518926156	1.31731823845118	1.76965652008983	1.97500714412467	1.309762342123	1.20380415985826	0.992970182951984	1.30849872057229	1.24021531421711	1.40342372819263	1.04917422299228
LBH	0.0415732426789864	0.14942452981611	0.0786499238485848	0.149138094145209	0.344933686475786	0.364907622460533	0.0768043358163787	0.0133364821040611	0.00942306077186469	0.0343875416395992	0.015530971559704	0.0462320031767382
LCLAT1	0.0398545137223202	0.0466303354819499	0.0513700475845118	0.0918693029590783	0.0374904173053306	0.0414326399750016	0.0249385388702524	0.0265303154679568	0.0165978364783809	0.0148415601067304	0.0094018857179022	0.0084892519912686
GALNT14	0.0272251756565237	0.199262717436477	0.0825596156474294	0.0763624256836253	0.0150400960122894	0.00683999236350253	0.0356096037874369	0.0143377621166354	0.00683388528020229	0.00425420251320646	0.00252266388517014	0.00158946141286493
EHD3	0.00597660729210767	0	0.0127927411723077	0.0228254519119398	0.00904094557588928	0.013213550826853	0.00567428873627655	0.00427227713101554	0.00862818642451099	0.0121969672861192	0.00425183524577357	0.00368940222822691
MEMO1	0.115313854971191	0.123452964297894	0.114685409795299	0.302989549610195	0.197899275044966	0.115427762005272	0.0504683048122826	0.0271757866048036	0.0222360694326848	0.0295743323702265	0.014003860470116	0.0205589876083188
DPY30	0.409091701316296	0.5465438410598	0.425443341556869	0.294145749356828	0.19026743399098	0.245175797636152	0.335184648180169	0.381154445985685	0.33084010388666	0.136656439034758	0.150296763940877	0.114847763184729
SPAST	0.0369352390078086	0.0726224614595374	0.0508029008473578	0.0835294598377596	0.0706136842724396	0.033094844184681	0.0294386626525058	0.0279050003802484	0.0202367135427882	0.0245832821556215	0.0137211402974316	0.0129330422371353
AL121658.1	0.0242570254367164	0.0300738840739109	0.0093400798029395	0.0098482289829929	0.00437914770904998	0.00868150344326498	0.0105850901208619	0.0133354115440779	0.0129444822501667	0.0263198275017285	0.00969388570360966	0.00911411831225531
SLC30A6	0.0255127978270582	0.0403783752830111	0.00545469683694512	0.0299504092650808	0.0394562792736503	0.0249737518215256	0.0183972045059576	0.028973898156894	0.0269535024009546	0.0212352194980193	0.0183388555411617	0.0182922921274804
YIPF4	0.306133154218984	0.452824006539939	0.495505434597651	0.771565207499767	0.547120972441402	0.363364800117442	0.164342960025067	0.166541061732827	0.126779633657932	0.13873136472404	0.106450802216736	0.0948682604186838
AL133245.1	0.0105286250319888	0.011548592636483	0.0285061563610995	0.076098136886031	0.0197853147591757	0.0188425209237136	0.00822273395200706	0.00539495742012578	0.00454498990816893	0.00696130657223453	0.00285549802545137	0.00342710646221666
BIRC6	0.200034264583909	0.296405162993027	0.344397769430324	0.448450651048414	0.443825478834496	0.257785686365979	0.134140495325388	0.0955859700175812	0.080484650228271	0.138233794221552	0.0760731011124563	0.0821084385729326
TTC27	0.075653941792511	0.0258511690723367	0.0459176245014039	0.0379199913470085	0.0245079623554084	0.0338415851101233	0.0189347955682912	0.0316199919409943	0.0234260466834268	0.0200762781899268	0.00775873460050038	0.00447609258438241
LTBP1	0.0167254513087675	0.00948585620540535	0	0	0.0017479476966632	0.00106999559531828	0.0175895680460324	0.0175333901364488	0.0199393693801947	0.0147867404776386	0.0142264940804053	0.00841930851529703
RASGRP3	0.0658730529057763	0.0276506551234835	0.0849403632807113	0.0755556361435792	0.161292832436008	0.463440978040772	0.296728836868787	0.381526178439339	0.388444038602755	0.58440171995817	0.537913163103478	0.390954095186224
FAM98A	0.0964598524717527	0.0474653115051272	0.0782666989531586	0.0475119747316498	0.0906857668121601	0.0696186524504099	0.103711557309567	0.159615355465109	0.12517145713281	0.104773952166672	0.0759218388664419	0.064798883363626
CRIM1	0.0477600775179834	0.017822661675943	0.107880540032502	0.209185326380172	0.21581534775824	0.0245015579100826	0.042269568566844	0.0201552178189473	0.0216632141195641	0.037080831262675	0.0160046273867076	0.0160850940220299
FEZ2	0.231649272583713	0.162240178532806	0.240298761816749	0.192495899963153	0.298950193842863	0.124051801732062	0.114360154245496	0.114791046011796	0.0983037983853602	0.0965480377486446	0.0650612898597559	0.0460441082735822
STRN	0.0455435895150385	0.159857919123328	0.0451208197089876	0.0940626390509871	0.0458865759344018	0.0361335298289749	0.0407513971236129	0.0189962404997063	0.0148526066963734	0.0199702932750291	0.0116418496760196	0.0068170545500562
HEATR5B	0.0364216010002074	0.0142038750317705	0.0173583046275925	0.0571460861216569	0.018973730839729	0.0405651737467314	0.0114737888546611	0.0116663519980176	0.00710607206818096	0.0176283456918447	0.0127726653767274	0.0172227864719545
GPATCH11	0.0990288176254725	0.137209422228557	0.158355920568813	0.108991904028889	0.0440440587650896	0.101958793436648	0.075063687931014	0.0904822314042348	0.0500619222879273	0.12183176542648	0.0671567659055947	0.0685678072925721
EIF2AK2	0.495131694576318	0.553089147955354	0.491856421351778	0.607126643687057	0.587188458039701	0.354994608611177	0.287479940976686	0.256909315412951	0.222241730437299	0.288187290725674	0.229009252895573	0.195457689261533
CEBPZOS	0.417547535910209	0.405070283217343	0.473130166342429	0.60084050252228	0.550302685176665	0.295727217724358	0.184695229508459	0.167012681044986	0.118029284479477	0.0925724742272075	0.0953034874547528	0.0814756696105061
CEBPZ	0.32768362776431	0.348008154060532	0.316781202902336	0.398774836984569	0.358856810639426	0.436564505478268	0.235398127899438	0.237104136889531	0.188743439291313	0.165781874249225	0.134583840991844	0.103026803385424
NDUFAF7	0.0567421077167965	0.0417854778740547	0.0503805444034608	0.110857983059851	0.0600224938406966	0.0456052098526457	0.0304567332014406	0.0335876149492106	0.0225381425924673	0.0129951730381204	0.0113995054385004	0.0208668470560537
PRKD3	0.244658873443247	0.194316011388426	0.173870546649021	0.21262481839234	0.227745299925207	0.397165613211195	0.298277681542299	0.289460495645722	0.344381767327273	0.340594535064157	0.255398786961295	0.199678896458007
QPCT	0.120168134776914	0.00662119020321665	0.30852667382106	0.153761726855542	0.112629855416575	0.201288467453091	1.22924751183453	1.13201939989734	1.38299375466491	1.37550077148385	1.08373881244782	1.01967450928988
CDC42EP3	0.112441295935048	0.135562871178327	0.170296745461536	0.242303717698861	0.0266686519599248	0.178728488319877	0.0649030421306788	0.0862456655342279	0.0958864613057668	0.0636978179990231	0.0831889739279432	0.042410799766201
LINC00211	0.00905664161218255	0	0	0	0	0	0	0	0	0	0.000132281354590991	0
RMDN2	0.0174345429293936	0	0.0299291367228743	0.00706965438686764	0.0201814305535547	0.0389727314532345	0.0119858882586622	0.0138970713017503	0.0203489885938079	0.0152588279414599	0.0128417887023669	0.0111270717039219
CYP1B1	0.00395928386340668	0	0	0	0	0	0	0	3.89692781847857e-05	0	5.41644071665275e-05	0
ATL2	0.0595866088981	0.122201037987745	0.0412803140383978	0.128059769471647	0.0815057541475505	0.0718054325237542	0.0387693302549609	0.0479628107819326	0.0423464955607368	0.0507361622711641	0.0307325953499456	0.0239333684584546
HNRNPLL	0.0979776278964093	0	0.00525438688126619	0.0105283095806603	0.00353847759856064	0.0145267683145512	0.0352541544962005	0.116942135305801	0.0735372003130804	0.0374751573117644	0.0298940525966953	0.0224256662149109
GALM	0.0243466036375544	0.0424122971140685	0.0348173293533058	0.0667591535740432	0.0336195972241042	0.0383554881425502	0.0530465178871474	0.114830265350584	0.0841979519680215	0.035166357546089	0.034019749870482	0.0221406785497671
SRSF7	0.911578582742915	1.37304481068578	0.926605089757383	0.952985922561128	1.08755429942995	1.20005961806471	0.873917436336327	0.950509650126364	0.576864459534765	0.498847060638706	0.505109849899957	0.294312765833651
GEMIN6	0.0624525801574506	0.0807178055292265	0.0878454714569704	0.0457569069819789	0.0424503984041039	0.0622497091186557	0.0823370481464744	0.111493108180502	0.084992663427229	0.0322768262667099	0.0335994816112631	0.0254086005239967
DHX57	0.0754061921235263	0.0925495091833966	0.101541241277432	0.108379123710827	0.136886654431958	0.100337698531418	0.0602998113676065	0.0496748495295474	0.0450509264134115	0.0550851046357887	0.0291865795008792	0.0266389204101111
MORN2	0.15818911283794	0.100027888197077	0.0920619432359166	0.0492218711982399	0.0674036499404391	0.0373425219924583	0.064365662500048	0.078645084282536	0.0697201382452522	0.0307804396864448	0.0383967636825138	0.0247645953993321
SOS1	0.036071500369477	0.0755267324657925	0.0263404477321215	0.110822415984233	0.0513729279808628	0.041273768644928	0.0318369664285926	0.0465232694407906	0.0359020946917548	0.0790253592941891	0.042789823970509	0.0408542982349808
MAP4K3	0.0423296565462439	0.0740307145978228	0.0638301165732295	0.0843055045430035	0.0231951890522567	0.0382762165110328	0.109877250564123	0.121968614329281	0.120474537953059	0.224742347758217	0.151141229639225	0.0973594087473761
AC007388.1	0.055344486044375	0.0092428762814697	0.0511728909523199	0.0876192522513172	0.0186283719871772	0.0431563171177223	0.0769539234747178	0.0685816488474108	0.0892550870179062	0.151897922221376	0.120857119263687	0.0920678760886969
THUMPD2	0.216755809178055	0.258325037959909	0.34012057488932	0.306037824427426	0.224324980564663	0.199136625935479	0.1233109375016	0.135368232562434	0.0811269678023518	0.0735852515949182	0.0462462083006795	0.0366102083787206
SLC8A1-AS1	0.00363586670533028	0.125498454605851	0.274342755187984	0.369082464549543	0.0925057919966959	0.00336217094921382	0.00906919110147679	0.00495631377951349	0.00381010607802164	0.0028859245820674	0.00499330566471262	0.00217746838248139
SLC8A1	0.00456621939648829	0.0271185222471502	0.0140920044510412	0.00855617421576209	0.00574841103682992	0.00068823529581986	0.00991451593336139	0.000648594825430791	0.00523059202090543	0.00636014596066891	0.00317380409220718	0.00156872883790568
EML4	0.109074024699722	0.233504566455871	0.240098081366653	0.286126661379151	0.457459019726865	0.650108418410302	0.236339602140236	0.244427691623171	0.210642837037173	0.33869594194537	0.222684410330995	0.221262383295711
COX7A2L	1.16368791117015	1.26499874288084	1.48570140271993	1.56552186531058	1.29963810894902	0.80687581667898	0.907133247975147	0.868649847253194	0.8130162284141	0.642179713914578	0.630153171959291	0.575660054111967
MTA3	0.0288881724502195	0.0518755730858992	0.0842558535535063	0.0958940841264217	0.132741687091127	0.0368232801057517	0.0297303765048303	0.0286961604449675	0.0273253850428684	0.0263142687393891	0.0174459367509357	0.0175306151342783
OXER1	0.00649731102605244	0.00353432815480368	0	0.00398800141711817	0.0131204512475089	0.00151545666873621	0.000714543541779042	0	0.000262444347902104	0	0.000473821563497195	6.43565530368369e-05
HAAO	0.0632866099432717	0.0431304701500755	0.0260987305660566	0.0102017285764133	0.0267253685672144	0.00980063684062125	0.0224250059817587	0.00139584548044577	0.000453512355989085	0.000206609163245039	0.000377172337438766	0.000404243069309002
ZFP36L2	1.8970641090576	2.39997690795877	2.32794940301439	2.59092568942106	1.32098304605734	1.41585344197762	1.08272383070483	1.20303659793963	0.868736514690981	0.873137870670723	0.817770655366615	0.541216871710348
LINC01126	0.0145168357940495	0.0340408440741184	0.00995803109953061	0.00392921638387393	0.000175347231804169	0.00522618889497853	0.00440794092256512	0.00485279300935219	0.00218253911835775	0.00173135972836178	0.00299651624072383	0.00126389325504031
AC010883.1	0.0301140466707837	0.00344170323912106	0.0307547812908616	0.0423070275558938	0.0197692546870854	0.0198508532871747	0.015810089433354	0.0102577247573646	0.0183370297508096	0.00885364443500939	0.0103527257553043	0.0086681989898438
THADA	0.0480995344589989	0.0815632801505793	0.105477628756182	0.0724049402285956	0.0737170214975793	0.0744811350351437	0.0285943883806288	0.0412771569784842	0.0326219718220458	0.0568778870768995	0.0332064911319969	0.0334859842492828
DYNC2LI1	0.115419952101803	0.0262832525954002	0.0684973837596993	0.0732786726158614	0.0720680093003795	0.0295425564440507	0.0441069535034418	0.0418827120807031	0.0404063625997203	0.02008224046047	0.0187172364351152	0.0143355744936941
LRPPRC	0.271524576057783	0.27180047019184	0.31255044097938	0.231483798899934	0.266895016027608	0.194227731962369	0.136846001613508	0.155752608103873	0.0925136275722118	0.100766882961885	0.0523849047834862	0.0463495029032092
AC019129.2	0.00608637612272543	0	0	0.000293904136465069	0.0010633434643992	0.00642574755484007	0.00237500067905445	0.00419097046755618	0.00143785949746871	0.00410185233643639	0.00693354174210306	0.0036796478988402
PPM1B	0.20416018218329	0.396230770643061	0.236415165367255	0.451378902580414	0.426217353177117	0.314622188000131	0.171415420293589	0.135671124301258	0.12063193827372	0.16866553253479	0.124389028271957	0.128784077928809
PREPL	0.0537241352924033	0.0149428863275947	0.025268883276956	0.0539712310697823	0.0443011146368832	0.124874647433366	0.0426856430080558	0.0603971131010331	0.0475401158039291	0.0655312448833231	0.0527358731278655	0.0519824126074323
CAMKMT	0.0373271685287002	0.0359652840351096	0.00682846778837228	0.00781785052422262	0.0422481056475336	0.0352284941021985	0.0316603946768867	0.0488722215156711	0.0393160544333848	0.0303184794295734	0.0282390772936846	0.026197364897254
SRBD1	0.127294832674697	0.190280021485789	0.183467011438126	0.307231794111396	0.124161790568124	0.0314362285102844	0.0416394142885154	0.0249035726558844	0.0174019977295653	0.0179787472113031	0.0134029667416413	0.0137203785017008
PRKCE	0.0290747689529393	0.183587066549784	0.134301510575345	0.159072088903333	0.170606036502784	0.116062516125354	0.0665493367171632	0.00773089707559403	0.00765895765358114	0.0180025740722077	0.00572111150657035	0.0133658466751926
EPAS1	0.00283181294404132	0.0112787051365309	0	0.00029720504141802	0.0012047613620478	0.000941390249910148	0.0161778891002106	0.00945364233036108	0.0167045625295022	0.0218565937473707	0.0137999127977512	0.00696407948202581
ATP6V1E2	0.0295856414596984	0.0261405144381491	0.00597810522851968	0.0422918069387405	0.0459955277367046	0.0567246114510896	0.0265018457348395	0.027013158852137	0.0337009302047845	0.0329383583539054	0.0258897987585685	0.0181727203130481
RHOQ	0.0855591002072762	0.0884973399131863	0.117922654396908	0.138094234457092	0.108511468485571	0.125796982643048	0.18347734106748	0.136119490760454	0.179231526866812	0.232726896382754	0.161555265135806	0.127927449935499
PIGF	0.147957076069919	0.123963658299182	0.148875534044983	0.0963561127156408	0.109755843114205	0.0467893487234229	0.116142305715648	0.179891188071341	0.142501415002036	0.0624732854357714	0.0627376620223786	0.0505413881715611
CRIPT	0.204113692906873	0.285898301602267	0.293297502189557	0.327429543356242	0.138886780281313	0.0866291135020297	0.178432337750321	0.224012323739099	0.155871419468961	0.0920015597537606	0.0872673753739237	0.0698572241718758
SOCS5	0.069473065434636	0.116057210236058	0.0428233546163938	0.112096857963764	0.0409560892898736	0.0594503438826677	0.024952396884657	0.0257376986229737	0.0267343195916428	0.0178530848267901	0.0199059315256547	0.0133550824359419
MCFD2	0.318211763185367	0.382741381186087	0.402576627795152	0.400125182480437	0.226863400420381	0.183942029633842	0.252986287362225	0.225901711881476	0.249571015967142	0.206029230636153	0.206657234942333	0.169013615342546
TTC7A	0.065097116665022	0.441704671010329	0.43345119703345	0.399502015194588	0.39225813372814	0.144426175544168	0.165892269326188	0.0659711539756926	0.0485261031961252	0.0873589231898006	0.048107665174574	0.0371980517308975
CALM2	1.54517022938508	2.32591107783633	1.65339536663929	1.63074168227339	1.6628977352223	1.45441917345955	1.58861534793868	1.64654681126916	1.19817162535751	1.2287502609558	1.01347302459951	0.896644965140368
AC106869.1	0.00829494440502428	0	0	0	0	0	0	0	0	0	0	0
EPCAM	0.0668390803801364	0	0.0766208031917168	0.039243287878086	0.0231329193125608	0.0486460095832152	0.31182778300115	0.404586899995686	0.204385058776828	0.713355967839596	0.231342253303038	0.250862290716506
MSH2	0.132272866617267	0.300749145930444	0.092902616800393	0.0900395914909803	0.0335796211454564	0.0344584737361736	0.107366047124667	0.0486861972478574	0.0135307489899608	0.00951422157868452	0.00480108596081004	0.0103169014309268
KCNK12	0.025231083963433	0.0415203951277074	0.0986051578959907	0.0859485495599508	0.365696016615323	0.0670382963942776	0.241042426994511	0.222015034969824	0.302655655745804	0.225258161069993	0.198944813520405	0.162589317589017
MSH6	0.162109067435533	0.499657314922262	0.196037551220417	0.219124297988162	0.125905134553513	0.0674342330495598	0.178354842330229	0.117077470453765	0.0606295545974457	0.0674815654850804	0.0417785563338856	0.0293764940454583
FBXO11	0.181836707322093	0.239125365564652	0.277618084227198	0.380281770656428	0.350200396452648	0.196619220778696	0.126048406541399	0.0968039575893073	0.0925255935066766	0.150138695211703	0.102483023711682	0.0848113307031729
AC079807.1	0.00138054655802874	0	0.0121633509241001	0.00985319698718348	0.00556657570379687	0.00653638949667761	0.0065779152876805	0.00721940908831243	0.00930628346986484	0.011259264545822	0.0114096310979015	0.0109374129067363
FOXN2	0.0710810459291396	0.1010119092618	0.125087376186245	0.118229507446255	0.140448973114911	0.100734627726611	0.0941541057313708	0.102961796712942	0.100861196224831	0.137347025390554	0.100304641505139	0.0707573072614733
AC093635.1	0.0113101932707953	0.0221074456315003	0.0143980539064265	0.00296462092876959	0.0330746260327554	0.0179646301103927	0.0103996733743818	0.0176285663218563	0.0125700678945655	0.0320822624991035	0.0244642641291483	0.0153444263905307
PPP1R21	0.0543758612773603	0.0413655715589225	0.0326734720914002	0.0574904967006446	0.0576178760467766	0.0591452911612307	0.0247544680135703	0.0276057191155139	0.0240237705824394	0.0376453745540396	0.0281404703471456	0.0246983497726772
STON1	0.0116484078786299	0.0191957683578875	0	0	0.00319826287269956	0.00322010104670107	0.00298673934713895	0.00178950498234883	0.00113295867945144	0.00121711003421823	0.00167321521083274	0.000228836580555134
ASB3	0.0535888323394036	0.0599821451339772	0.0692292566164803	0.0967078346078127	0.0517668370911144	0.0446789734543561	0.0380179862151098	0.0356008646254375	0.0351627593748926	0.0392618184666988	0.0330772506840422	0.0209041072303248
CHAC2	0.034389097803096	0.086770240604193	0.0500936464604701	0.0122985772736371	0.02075426145891	0.0324081984263916	0.112223467098059	0.171079048522994	0.134333626959657	0.0622099450943768	0.0475175776779483	0.0509432973217407
ERLEC1	0.27268539029867	0.344295016314239	0.311657003697645	0.370504333839217	0.33768280582015	0.309540700085667	0.913838428933687	0.789238057647133	1.03829583343285	0.889684490698967	0.915489227037171	0.808915285438685
PSME4	0.245862725763178	0.235443153326248	0.255169190333921	0.326937042040136	0.337357172494059	0.232852201956817	0.120039529266795	0.117279756176421	0.103571187452188	0.201935585306832	0.126393686391015	0.0989674433732916
ACYP2	0.222377352386753	0.123389807474782	0.279481686040743	0.205352872355809	0.240451935780076	0.230436524997053	0.224843152677226	0.204539016956261	0.255516017657771	0.278661823182165	0.217075867237207	0.195351098158599
AC008280.3	0.00526744851269933	0	0.00253195844915199	0.0120240686300004	0.0033340032216375	7.65589461232678e-05	0.00085738718640503	0.000355430422514912	0.000703766578511945	0.00242294684276278	0.000992848124649081	0.00073705034880607
SPTBN1	0.287308854577367	0.589023877156817	0.495305960483549	0.873679872834592	0.902255286963896	0.193268732195438	0.329103602869851	0.294487477216779	0.174433484416576	0.501198617079096	0.238489179121483	0.214799049351457
EML6	0.00245181346264103	0.00917958054991642	0	0.00394952612963178	0.00969605579047586	0.0268708426158584	0.0144730532594914	0.0173223916853797	0.0192954106560315	0.031737559901351	0.0196211203845185	0.00944787379344247
RTN4	0.98546781246356	1.28030069059249	1.16028138103966	1.48665896253512	0.954181607690183	0.435762208719482	0.733550875283046	0.794282317379192	0.762363283530048	0.757266383959059	0.697026809977554	0.5500739762099
CLHC1	0.0152791855758953	0.0280186990628306	0.0459246816580024	0.075608274062267	0.0420560008850125	0.00611983125591037	0.00863938308043867	0.00455140387476879	0.00294254941157562	0.00553867816444218	0.00206666940232673	0.0018383258350209
RPS27A	4.33705575971613	4.00080691377869	4.18168256352632	4.17019380582781	4.1765884515198	4.44965425641111	3.7206309055225	3.672317269142	3.55232713750436	2.96334670802921	3.03400572055858	3.14703770567951
MTIF2	0.145978040810565	0.172911848166354	0.164730212405173	0.0791273801364749	0.140443486997544	0.0713996563572588	0.12937983343065	0.185637244268259	0.110059100314311	0.0611321095409809	0.0551586405158688	0.035783233903467
AC012358.3	0.00630166761097811	0.0037718770897128	0	0.000618382553614641	0.00586418828649195	0.00682088520795271	0.00826548691679141	0.00492923162046498	0.0121750066341343	0.00975745436958617	0.0112237349403451	0.00787778635948349
CCDC88A	0.315682481638594	0.652954516040294	0.344500693761287	0.506510511823107	0.282640964583716	0.0876118522724753	0.214298268218042	0.257774185183407	0.206687014594691	0.187701214944986	0.126432278063774	0.0876930761061343
CFAP36	0.332374357117269	0.148297682861733	0.164449953165267	0.105258132753684	0.158529640946158	0.0800476058907586	0.109251735524299	0.0820280103473593	0.102811268755032	0.0379178095101469	0.04398553672601	0.0354651105776697
PPP4R3B	0.190402697268996	0.395562879049914	0.339339007603206	0.417346069652672	0.432804579184399	0.200879985103684	0.118299221968143	0.10025529819244	0.0774185972598318	0.0855834434730248	0.0543707193092561	0.0578811650376721
AC015982.1	0.0602526707820924	0.0240794756653752	0.0472196769031006	0.0477423561601849	0.047876836728109	0.0371524124054189	0.0437142970589765	0.0387692273211461	0.0493930256930118	0.0718180785250311	0.0662709492515608	0.0465000180155243
PNPT1	0.131742901706397	0.112875321275804	0.264239446902157	0.0972460335557381	0.134385393965804	0.128586232580159	0.0781446596612334	0.130039163642014	0.0808625316359529	0.0812130514224164	0.0593603720354276	0.0566996027261308
VRK2	0.112490614973201	0.244120746127915	0.194483214122221	0.10748139602608	0.0875348845928761	0.106440268436934	0.0771371911051801	0.0714199128212759	0.0553887565019585	0.0425689547826513	0.0353681747450167	0.0276714813797552
FANCL	0.103956847903606	0.165585758537489	0.0609167350804947	0.0667218113489975	0.0461284028064042	0.0297173308237561	0.0431515274590379	0.0304822983414604	0.0134281919624774	0.0181531478935531	0.00814753834263519	0.0099969341030769
AC007250.1	0.00712879325023468	0.00261615819574375	0	0.000954904641111586	0.0149484142616038	0.00416993903659613	0.0108583888529222	0.00463853980029859	0.00524343256501108	0.00664401190613933	0.00699384107755888	0.00499072534471635
LINC01122	0.153765167809798	0	0.0220300122440981	0.0160865320993295	0.00478195249420625	0	0.001127088216541	0.000662664210221953	0.000262601530176207	0.00052352048865493	0.000273076869808683	0.000435394140892317
AC007381.1	0.000497865952632731	0.0173215007365229	0.035742283106469	0.0168169881328174	0.00304843898415926	0.00219397299311372	0.00517657428204585	0.000109008651666783	0.000113441098399333	0.000186599436675263	0.000166594644660377	0.000331261753316981
BCL11A	0.794939978827352	1.2171436557391	1.53008979332892	1.50963759623686	0.611278436774621	0.737877282839684	0.201111647223452	0.0643948835364312	0.0440733120347884	0.151175336665739	0.063191045002256	0.117310437272366
PAPOLG	0.0345880373063305	0.0739804965777228	0.0533426763244855	0.0892677554788765	0.0438298151719172	0.0640516510643518	0.0246875385344781	0.0227215291328428	0.0135780384657389	0.0258823474885725	0.0157104629093212	0.0171636446240996
REL	0.502309589051674	0.738851268497347	0.691964743129849	0.903824717740994	0.714928822895189	1.39078874285505	0.216134075632942	0.0659984650907389	0.0330651679544092	0.0992714800306877	0.0182926941935987	0.081379576506235
PUS10	0.0392401758558964	0.0264079841889991	0.0448106443016788	0.0275526182502137	0.0452570336654859	0.0488421676777495	0.0170471751330674	0.0268147772279083	0.0137346291947352	0.0127891216298952	0.00736022654180573	0.0113718074355727
PEX13	0.0881512583195592	0.0526030548486778	0.136417082110811	0.100935425426772	0.0508078730437713	0.0499490155508266	0.0548218555947465	0.067216021676912	0.0625359098524601	0.048899462487901	0.0430561384340064	0.0355743877758504
KIAA1841	0.0268883857183669	0.0426204301091971	0.0396982892769426	0.0377036199581633	0.0103862544441434	0.0104526340297594	0.0285180356880239	0.0284496117189482	0.0120168805027193	0.0237215527692007	0.0167485502480233	0.0114014733687162
C2orf74	0.100056018735808	0.0922801249859657	0.099034996121058	0.0992006790347607	0.0554119267013839	0.0722049394089307	0.14248241825775	0.160478930738141	0.191610637333449	0.095666987491976	0.0985323685683123	0.082008677837574
USP34	0.236863849600866	0.362051879290048	0.472809106031295	0.637576751745111	0.386032718034213	0.393600252824565	0.186954649433664	0.161323113977325	0.145375664799888	0.201474062932549	0.121775941283963	0.112559381896246
AC016727.1	0.0152405941612276	0.00853963027980546	0.0364829816447225	0.058025492098173	0.00850872236081481	0.00970203643974685	0.0156552839167031	0.00735322124383965	0.0115907466155236	0.0157203258897848	0.0128626454185803	0.00976712828569969
XPO1	0.212884875738591	0.624230968723435	0.326528305014229	0.318703455799563	0.144151261533515	0.207411028091281	0.177158753851926	0.197647214763009	0.0860548835068229	0.149944824468904	0.0798132553705562	0.0749794298345269
FAM161A	0.0524084135874619	0.0381480702799036	0.0503876713503269	0.0049101992711097	0.00807860939094691	0.0161819305440626	0.0367811606670108	0.0358174621931909	0.0437795930566795	0.0374522112053338	0.0281364590524461	0.0175784569471981
CCT4	1.12557499634791	1.09512710339135	0.995627314273019	0.847683552555642	0.642952671250968	0.504099121907239	0.652660538387035	0.795120494323866	0.581877390530092	0.322651751987003	0.313895113365309	0.223640700620373
COMMD1	0.244074350292028	0.233780956771576	0.254560469799981	0.171018351700806	0.214286555783098	0.187445068497617	0.263285088816701	0.314298645544341	0.289298700342202	0.18380806859254	0.173010192902471	0.13337155413857
B3GNT2	0.246277452187965	0.348618074149353	0.50666311129662	0.38177559894727	0.383996313632744	0.0931948511457	0.105433556176711	0.0907365844319736	0.0633677166939306	0.125381418054535	0.0683005368102148	0.059405112040307
AC093159.1	0.00603680859752448	0	0.00256600412997635	0.00615444689616554	0	0.000855555606931329	0.000783616060912644	0.00111759416311943	0.00248488613429378	0.00407765371528704	0.00495028454194797	0.00222347630928416
TMEM17	0.0304599887849633	0.0180675273577568	0.0587669902305679	0.0225423573066859	0	0.0010509734103948	0.00508686045607814	0.00842108138704809	0.00676502411835018	0.000516194489041409	0.00178164114309589	0.000696130265347712
EHBP1	0.0929498757473741	0.0222015300655665	0.074502004048007	0.0507405065865878	0.0406698715710169	0.038662641717568	0.0411192467829784	0.0541394092528121	0.0387478035550084	0.0396732620046098	0.0235065810494998	0.0243031236793166
AC009501.1	0.00292268331507785	0.00844068501736588	0	0.0328101706071359	0	0.00167649043129545	0.000131443503674928	0.000830938364652182	0.000322208054802146	0.00150773875331088	0.000159340641117232	0
WDPCP	0.035982110742893	0.0534799444004706	0.049322465918684	0.0704551638048223	0.0534673881670211	0.0475668441716324	0.0298236947499969	0.0245242282779695	0.0126697546763284	0.0144074379115615	0.00781474451718501	0.00856607932854822
MDH1	0.597376602487651	0.934484078022465	0.729192145639798	0.502634158847437	0.346789657273427	0.35067391919881	0.597044305655253	0.738105656590634	0.578156353512132	0.277990292026179	0.251101482929831	0.207316494335866
UGP2	0.461871283692548	0.848545413631751	0.849504561918838	0.919321529749643	1.20443529594247	0.394077883560532	0.485820292434452	0.312105452205675	0.237889763065839	0.217327631809051	0.155720951136926	0.134175064775432
VPS54	0.0246019848156828	0.0327925684584853	0.033242222412624	0.0563953780950385	0.0390944971323927	0.0166213784870302	0.0137031571795154	0.0166835994942041	0.0149535368269677	0.0197884254395822	0.0118351899002378	0.00938104226857561
PELI1	0.160626432499416	0.230834369229157	0.188568907285546	0.199229712517141	0.328095796550782	0.587346088661153	0.493083401717162	0.571907256779514	0.608706386296167	0.993985767083714	0.938057516705779	0.708716305478741
AC012368.1	0.00480174961101983	0.00732321271652907	0.0380752828042691	0.0273195228490674	0.0356998646579733	0.0915097652350456	0.122479386968055	0.12470593881307	0.158218046685142	0.382883503019193	0.301941625060724	0.261271241229162
LINC00309	0.0231346135428423	0.00378370546550041	0	0.020793217018145	0.00787063614944767	0.0425299202071533	0.0181484825513165	0.0201359353637256	0.0172460216679736	0.0379423868437709	0.135003969899133	0.0153971648168571
LGALSL	0.0295140355148254	0.00386591644312233	0	0.0411458557017945	0.0347023826816453	0.0219302549469913	0.131054239719113	0.134694252134646	0.236225121877344	0.133330621982637	0.208098965171125	0.084148586859973
AC008074.3	0.017374671748367	0	0.0142777507440238	0.0106331516213108	0.0328142588676098	0.0178729115137082	0.0302157006534323	0.0452891310194758	0.0430856500222463	0.127578590222865	0.0918279438574725	0.0505476110979616
AFTPH	0.155613683820707	0.136050236039473	0.21635225332362	0.272237437563707	0.212981432013609	0.24099788927421	0.146863887096487	0.16133731922197	0.152050048779521	0.198899770836401	0.168290902261272	0.143321084259415
SERTAD2	0.245668811881405	0.170233088957132	0.229227765393765	0.281417715335126	0.285647517650853	0.147945024720969	0.099882838683891	0.0902836967058598	0.0885704221287848	0.129670659294914	0.109182367954236	0.0764779864987366
AC007365.1	0.00174986922284686	0.00776193504559154	0	0.00536401397708148	0	0.00198888140033486	0.000299864886069599	0.000406628510706702	0.00061803549357595	0.00394485915479106	0.00135318174195081	0.000806252235431446
LINC01800	0.000392783997499618	0	0	0	0	0.00662527803080631	0.000309642277473998	0	0.000120405296957744	0.000783449589024516	0.00120629940236638	0.000904736766862902
LINC02245	0	0.0081865473262219	0.0198203686673385	0.00155706083784585	0.0974043984947454	0.0285601674452183	0.0124307258963582	0.0172879171992248	0.0174673341917435	0.0404274912063543	0.0291081553706242	0.0256490067480748
SLC1A4	0.0706544998732385	0.0918123002566543	0.0449866216605326	0.08103961286392	0.105143531840426	0.0876416388484802	0.269153018351368	0.321175958626483	0.275391523966864	0.50031572996679	0.394304277569624	0.326820493923237
LINC02576	0	0	0	0	0.0416913038676173	0.00911220125270861	0.00860964403550834	0.00796294154292614	0.00645822909780855	0.0148482552768894	0.010894935224372	0.0102961597311383
CEP68	0.158248096625411	0.101200222129753	0.25357455832549	0.265615907877658	0.277967065676698	0.160239715546363	0.0655736625610092	0.0243092519933935	0.0292504218445111	0.0643261817387571	0.0354873037938857	0.0384633551381678
RAB1A	0.465481046185074	0.353318507025143	0.441172925956564	0.560824447334275	0.509041193118915	0.38333121705775	0.495186825465572	0.566852578155494	0.625593486561199	0.546225932744805	0.570163849314691	0.440507496735189
ACTR2	0.575234513837782	0.914662906571473	0.857387188812027	1.00341676511866	0.964948414419418	0.743132065226081	0.456464594429089	0.320309789062598	0.254116752049274	0.330828691817551	0.239486081366001	0.244822949737087
SPRED2	0.0608651112497595	0.019487750019683	0.0204900814289595	0.0392827632785416	0.0223433659095461	0.0100854752695319	0.0809554020168326	0.0932978977190862	0.103464887931988	0.0650763502291075	0.0529915769971842	0.0375994589284638
MEIS1	0.177632189170239	0.00283599232081181	0.0417828188842417	0.00666006667820215	0.00808896420975593	0.00113491272997184	0.00210610307934912	0.00711438691417404	0.00318092910908959	0.0138606232642031	0.00514159751713227	0.00212295312004711
MEIS1-AS2	0.0196724140933436	0.00611285929263912	0	0	0	0	0.00317878468823894	0.000211138966286211	0.000140173133628131	0.00470194951358878	0	0
ETAA1	0.0541927237358626	0.114452356207996	0.0665348184521658	0.0627099746048566	0.0648987199973845	0.0393943191082216	0.0418046181677213	0.0387908388492608	0.025794398233423	0.0397826270490547	0.0294143337035861	0.0234363324555867
C1D	0.414828977997987	0.555913243168122	0.458696371984167	0.451898549013682	0.4819461464929	0.390601191806335	0.352941836610859	0.41679490729406	0.317867789951515	0.254421788061732	0.190536889088533	0.170574774936309
WDR92	0.0476428029318536	0.102970353137828	0.0487600738350836	0.0264712638917579	0.0267529698406561	0.0212881897571449	0.0268285922204972	0.0307879533608184	0.0247171248079053	0.0150639786284138	0.0122711636418342	0.014004745369483
PNO1	0.139335308985998	0.0921676451342404	0.123734644002635	0.123693820338527	0.203316168952147	0.197313154183033	0.126442398787701	0.154091309934636	0.14138182113978	0.0938835109538037	0.0770507105793586	0.0725994331485454
PPP3R1	0.149245274306875	0.206528672635463	0.164249374051148	0.191244190299442	0.179014460245031	0.145848221397819	0.100450091044093	0.0902113037433458	0.0581784082082192	0.115741137305709	0.0729036995543817	0.0610312018205777
AC017083.1	0.0251119128511673	0.0186913503165781	0.0116301338654101	0.0124214820365546	0.0270934655690243	0.0115468663943879	0.00970991988347606	0.0113184111715968	0.00918915844175833	0.0264757791228636	0.0196915174441459	0.00947176309658676
CNRIP1	0.0398197427408387	0	0	0.0211762377742332	0.00616717354320083	0.0015187388197693	0.00088753615318233	0.00659876984828314	0.00740613967263318	0.00272982832147175	0.00118404445640924	0.00171593328741368
AC015969.1	0	0.00678168242451296	0	0	0	0.00153929020126866	0.00227939654219205	0.00570370445873582	0.00214103049681082	0.00254477337448696	0.00605850367782465	0.00138352956543078
PLEK	0.43608979383748	0.0354211540832864	0.116330663072238	0.073684105958055	0.0317459005498101	0.43768258270678	0.196253407313337	0.241038295467271	0.188603323914415	0.280187091107505	0.253445484312717	0.176519509180668
FBXO48	0.0132139723100986	0.0284761590289644	0.00601044257429996	0.00914854910278937	0.0242122286545413	0.0217316869248128	0.0209709934477664	0.0311438813391245	0.0166447513094081	0.0343894922771678	0.0330883836289792	0.0233471331468141
APLF	0.0193997874886683	0.00733852375853688	0.00372853173012423	0	0.0101292191881311	0.0118178990119329	0.0105057218576093	0.00630035992323176	0.00632120449775585	0.00194165630132663	0.00486040484930478	0.00334353803978764
ARHGAP25	0.131620740739664	0.139881812723795	0.236896561071433	0.182172895309213	0.18868958277458	0.411721013595124	0.0699543933796502	0.0340051929510337	0.035739021001267	0.0751481194477098	0.0376461567480011	0.0562327454117735
LINC01888	0.000231474656155984	0	0	0	0	0.0053804792290452	0.00114173684375797	0.00132439775024824	0.00150894806722172	8.79202036798266e-05	0.000953187800299312	0.00134004367692331
GFPT1	0.0478535284888154	0.0795411797550572	0.0477587640057477	0.106739169897904	0.0348636599165929	0.0590709002146496	0.12152680593869	0.167350370521349	0.15034681804261	0.135889992472946	0.114720104525114	0.0924468868407686
NFU1	0.360205056497249	0.337560038896806	0.271349807174572	0.3729554963513	0.217742794114175	0.269644034009136	0.289544211135045	0.311301845318423	0.282615680877452	0.128602678390934	0.147944939990075	0.112323064878916
AAK1	0.244448009785752	0.563427517896157	0.526038436107476	0.644563162391595	0.370084320498147	0.0824376916699591	0.196680147437025	0.187751255680527	0.146743934245554	0.116450963467593	0.100421044296995	0.056401829211279
ANXA4	0.311574833796653	0.115705636307889	0.14150449250234	0.11620075523828	0.0294199831427709	0.177379996262175	0.0374635212218319	0.0554937833470799	0.0406168622205761	0.0225282717080642	0.0186233910601145	0.019465761503495
GMCL1	0.16917713012265	0.346397604349908	0.186024828759065	0.187636988938578	0.162138172418707	0.124083168696061	0.145382250024806	0.107116402945384	0.0754147074370683	0.070922920972392	0.0447583396714404	0.0419065721981985
SNRNP27	0.276468066291667	0.506927788181096	0.42528574580919	0.431493954187663	0.543238993351509	0.413496433901265	0.314718212119764	0.342201431335335	0.222286397414843	0.243384953443876	0.206973813866935	0.176725722719725
MXD1	0.261014204580832	0.0951846369582432	0.0763362870520529	0.0868148204625555	0.153233916989689	0.0632031539454166	0.0908597791514017	0.125171628033279	0.0927403522938155	0.143136883432462	0.110063086146435	0.0651968853271746
PCBP1	1.12798387614879	1.36814418310205	1.16848930665156	1.15539276431297	1.14340316482164	0.902180763744959	0.896087430294026	0.966549163283728	0.804272953099241	0.689662781340089	0.67638362653211	0.528065369935202
LINC01816	0.00451275367686817	0.0293471986853386	0.0111695315828033	0.0168795809795602	0.00606068857315811	0.00484103234390071	0.0101302967532884	0.0193964710864881	0.0161030575506482	0.0291609373782398	0.018196076666657	0.0162550347786503
C2orf42	0.00790454080943331	0.0247627640919258	0.0132946384696982	0.0255041673721986	0.0325854381006139	0.0189661210538883	0.0155312381436994	0.00890978552839815	0.0164956242411068	0.0125045694131964	0.0135426486803433	0.0089542630261963
TIA1	0.283352713197577	0.471135439196184	0.411370084887091	0.548303539607714	0.460172349443305	0.203828013342089	0.226679560567945	0.220169545032022	0.141400424031106	0.194353831002887	0.116211236244867	0.103589815498804
PCYOX1	0.0269881816764333	0.0139546084622369	0.0392324248640527	0.0247512849696993	0.0297955683857095	0.0253617222937366	0.0790558659314078	0.0778305966783745	0.111626986727921	0.0887317226560925	0.0854748931319822	0.0718650277246216
SNRPG	1.00096522191912	1.33426559152334	1.06790383299815	0.908647647023722	0.998831729533364	0.965426719657876	1.01333013560039	1.11001032890425	0.788381410796902	0.518511702319153	0.497698330701965	0.415351886414759
FAM136A	0.360475219499189	0.253507926819832	0.267170792036756	0.147550431045033	0.169805663951522	0.248042023415954	0.432267758297357	0.582896165254071	0.477383049976747	0.312619460367278	0.277447945160425	0.208760340829118
ADD2	0.00583207623098624	0	0	0	0.0120569970995599	0.0183019373933428	0.0079317398486277	0.00777198921460777	0.00712246291645732	0.00231478485573673	0.00379156757121889	0.00502215362980994
ANKRD53	0.00471838771887157	0	0	0.00102225119767764	0.0107217191837948	0.00504959775784181	0.00849645483089811	0.00856519729976026	0.00874755235674381	0.0328540965278961	0.0242377010494472	0.0258223630744106
TEX261	0.0666888366866492	0.0591592780313609	0.105790020843466	0.079769311757078	0.0403614405053163	0.0425778465663353	0.0755432746347178	0.100711364968639	0.0815565785554351	0.093843318192361	0.0635222806177575	0.0521164147301858
NAGK	0.0902266666943283	0.19899830499449	0.119523871795648	0.157400014862437	0.101380687706618	0.235281806829879	0.130184029130952	0.133904108751592	0.112185538994284	0.19771777832419	0.144849632865937	0.132136439467211
AC007881.3	0.00354725837173738	0	0	0	0.00951574939386369	0.00228565704387475	0.00201360839531606	0.0025489313190235	0.00254914091986305	0.00862887420228129	0.00746912156872495	0.00517184722782984
MCEE	0.0617036943572947	0.0361487256807032	0.0464035415238715	0.0268157109543261	0.0346316743823841	0.0372313198319445	0.113339479245125	0.105059706662971	0.145323897829096	0.0631897850868735	0.0730755793698648	0.0471198702649765
MPHOSPH10	0.204780166138706	0.324463274131628	0.365534829445291	0.246453967226734	0.296454532025193	0.277118364295357	0.21879417517564	0.295779722020434	0.214883495288558	0.153020696630778	0.134906579661495	0.106042784845869
PAIP2B	0.0206631883204473	0.0447835734508618	0.0185377063442465	0.0281680211792157	0.0547727870513507	0.0385878272791238	0.164882513636439	0.117075051824871	0.205393258476025	0.128524620790149	0.187516690741794	0.159890474221162
ZNF638	0.167380939832462	0.145556064596317	0.286450745625834	0.329817904819694	0.294930494697509	0.211678252077095	0.116852295101049	0.129428915103268	0.0913013305339133	0.131284140334981	0.0775288087129287	0.0773573891914003
AC007878.1	0.00617991973166528	0	0.0246130729013186	0.0377383925371328	0.0148726497206906	0.00718575030699492	0.00426429193236988	0.00636092665770335	0.00323339046882858	0.0149324535561322	0.00448202764411024	0.00617368292979487
DYSF	0.00037931056292754	0	0	0	0	0	0	0	0	0.00784277176455503	0.000134510191898797	0
EXOC6B	0.015366158236512	0	0.0218886622578051	0.0319741686020954	0.00207731851431132	0.00702075145822235	0.00529387237477512	0.00610066163204969	0.00553771100999767	0.0105443312773205	0.0066607433034212	0.0053212019449545
SPR	0.00858662494359364	0	0.00268878225249486	0.00442076932103355	0.00680754221650597	0.00685746244476771	0.0393349619714145	0.0545853067373456	0.0615525418528155	0.0352566146659987	0.0307307410797505	0.0252652405705442
SFXN5	0.0743842786816726	0.153027317507837	0.166114549327056	0.296888147312498	0.0484650798040388	0.0256949153375841	0.0669842244738584	0.0582777950225237	0.0553139389822119	0.0736507085433276	0.0341643737379162	0.024888861803275
RAB11FIP5	0.0172173756342034	0.0415839302947751	0.0402917034590518	0.152860159139849	0.0106556563238445	0.0116126339095396	0.0362818490526087	0.0270093877927209	0.0490329142504601	0.0314551695676165	0.0376292880467976	0.0258408688497943
SMYD5	0.036251281588854	0.00628901247717718	0.031461233688143	0.00802986262546082	0.0350294513930948	0.0480887176940507	0.0256009321195962	0.0271295554157574	0.0210602320317616	0.0145110809657831	0.00990408973106903	0.0120213912369966
PRADC1	0.0870233044339229	0.157868731936718	0.0968350344545733	0.10787629685187	0.0575346028854542	0.0698264656658649	0.263469136652188	0.328262889662574	0.280439749207973	0.324886643761014	0.234983878447491	0.229418295707864
CCT7	0.783163528833345	0.886668323036342	0.769207278914325	0.573454272333369	0.468624495356938	0.387377110558398	0.678552849116319	0.804528697210941	0.696666793091087	0.411269577287174	0.333393276102715	0.28947479883192
[truncated: 20,467 more rows]
