# Supplementary material for: Single-cell sequencing analysis of multiple myeloma heterogeneity and identification of new theranostic targets
Source: Cell Death Dis. 2024 Sep 14;15(9):672. doi: 10.1038/s41419-024-07027-4 (PMC11399131; doi:10.1038/s41419-024-07027-4)
Supplement: Supplementary file 2 — Supplemental tables [file 41419_2024_7027_MOESM2_ESM.zip › Supplementary tables/Table S4 GO enrichment of each celltype marker.xls]

## Sheet: GO
ONTOLOGY	ID	Description	GeneRatio	BgRatio	pvalue	p.adjust	qvalue	geneID	Count	cluster
BP	GO:0002181	cytoplasmic translation	103/1024	161/18903	4.48518e-90	2.37894e-86	1.96687e-86	RPS24/RPL7/RPS3A/RPS4X/RPS3/RPS18/RPL26/RPS6/RPS12/EIF3E/RPS9/RPL15/RPL10A/RPL5/RPL37A/RPL14/RPL22/RPL35A/RPL9/RPL3/RPL32/RPS23/RPS7/RPL31/RPL39/RPL12/RPL13/RPS8/RPL23/RPS15A/RPL34/RPLP0/RPL38/RPS17/PABPC1/RPS20/RPL11/RPL29/RPSA/RPS2/RPS15/RPL27A/RPS21/RPL28/EIF3L/RPS14/RPL36/RPL30/RPL37/RPL18A/SH3BGRL/RPL36A/RPL10/RPL19/RPS13/RPS27A/RPS5/RPS25/EIF3M/RPL41/RPL6/RPL24/RPLP1/RPL7A/RPL17/RPL21/RPS29…	103	HSPCs
BP	GO:0022613	ribonucleoprotein complex biogenesis	107/1024	489/18903	1.18393e-36	3.1398e-33	2.59593e-33	RPS24/RPL7/NPM1/RPL26/RPS6/EIF3E/RPL10A/RPL5/RPL14/RPL35A/RPS7/RPS8/RPLP0/RPL38/RPS17/RPL11/RPSA/RPS15/RPS21/EIF3L/RPS14/HSP90AB1/RPL10/CLNS1A/FBL/RPS5/RPS25/EIF3M/RPL6/RPL24/RSL24D1/RPL7A/SNRPD2/EIF3H/HSP90AA1/RPL13A/RSL1D1/RBMX/RPS19/EIF3D/SRSF5/SNRPF/SNRPE/EIF2S3/RPL27/PSIP1/PTGES3/LUC7L3/RPL23A/CELF2/SF3B6/NPM3/LSM2/SNRPD1/EIF4B/EIF3F/PA2G4/RPS28/NSA2/RPS27/GLUL/RPL35/XRCC5/C1QBP/DENR/EIF2A/R…	107	HSPCs
BP	GO:0022618	ribonucleoprotein complex assembly	66/1024	234/18903	1.00645e-29	1.66914e-26	1.38002e-26	EIF3E/RPL5/RPLP0/RPL38/RPL11/RPSA/RPS15/EIF3L/RPS14/HSP90AB1/RPL10/CLNS1A/RPS5/EIF3M/RPL6/RPL24/SNRPD2/EIF3H/HSP90AA1/RPL13A/RBMX/RPS19/EIF3D/SRSF5/SNRPF/SNRPE/EIF2S3/PSIP1/PTGES3/LUC7L3/RPL23A/CELF2/SF3B6/LSM2/SNRPD1/EIF4B/EIF3F/RPS28/RPS27/XRCC5/DENR/EIF3I/SF1/EIF4H/PRPF6/SF3B5/EIF3G/STRAP/SRSF1/SNRPB/TAF9/SNRPD3/SNRPG/LSM4/SF3B1/RUVBL2/SF3A3/CPSF6/NUDT21/HTATSF1/SRSF9/DDX1/SRSF6/PRKDC/NOP53/EI…	66	HSPCs
BP	GO:0071826	ribonucleoprotein complex subunit organization	67/1024	242/18903	1.25878e-29	1.66914e-26	1.38002e-26	EIF3E/RPL5/RPLP0/RPL38/RPL11/RPSA/RPS15/EIF3L/RPS14/HSP90AB1/RPL10/CLNS1A/RPS5/EIF3M/RPL6/RPL24/SNRPD2/EIF3H/HSP90AA1/RPL13A/RBMX/RPS19/EIF3D/SRSF5/SNRPF/SNRPE/EIF2S3/PSIP1/PTGES3/LUC7L3/RPL23A/CELF2/SF3B6/LSM2/SNRPD1/EIF4B/EIF3F/RPS28/RPS27/ZFAND1/XRCC5/DENR/EIF3I/SF1/EIF4H/PRPF6/SF3B5/EIF3G/STRAP/SRSF1/SNRPB/TAF9/SNRPD3/SNRPG/LSM4/SF3B1/RUVBL2/SF3A3/CPSF6/NUDT21/HTATSF1/SRSF9/DDX1/SRSF6/PRKDC/N…	67	HSPCs
BP	GO:0008380	RNA splicing	91/1024	469/18903	4.25889e-27	4.51783e-24	3.73527e-24	NPM1/HNRNPA1/PABPC1/CLNS1A/RPS13/HNRNPC/SNRPD2/PNN/RBMX/PRDX6/SRSF5/SNRPF/SNRPE/PSIP1/KHDRBS1/LSM7/LUC7L3/HNRNPK/HNRNPA3/CELF2/SF3B6/LSM2/SNRPD1/YBX1/NONO/PIK3R1/SAP18/SYF2/THOC7/MBNL1/HNRNPA2B1/SRSF3/C1QBP/FUS/RPS26/SNRPA/RBM3/FXR1/RTRAF/TAF15/SF1/SRSF11/PRPF6/SF3B5/TRA2B/CIRBP/DDX17/HNRNPM/PPIH/SRRM1/STRAP/NCL/SRSF1/ZCRB1/LSM6/SNRPB/RNPS1/HNRNPR/PRPF40A/USP22/RBM25/FRG1/ENY2/TAF9/HNRNPH3/SNW1/M…	91	HSPCs
BP	GO:0000377	RNA splicing, via transesterification reactions with bulged adenosine as nucleophile	74/1024	329/18903	2.44784e-26	1.85476e-23	1.53349e-23	NPM1/HNRNPA1/PABPC1/CLNS1A/HNRNPC/SNRPD2/PNN/RBMX/PRDX6/SRSF5/SNRPF/SNRPE/PSIP1/KHDRBS1/LSM7/LUC7L3/HNRNPK/HNRNPA3/CELF2/SF3B6/LSM2/SNRPD1/SAP18/SYF2/MBNL1/HNRNPA2B1/SRSF3/C1QBP/SNRPA/RBM3/FXR1/SF1/PRPF6/SF3B5/TRA2B/CIRBP/DDX17/HNRNPM/PPIH/SRRM1/STRAP/NCL/SRSF1/ZCRB1/LSM6/SNRPB/RNPS1/HNRNPR/PRPF40A/RBM25/FRG1/HNRNPH3/SNW1/MAGOH/SFPQ/SNRPD3/SNRPG/LSM4/HNRNPH1/RBM7/SF3B1/PRPF38A/SNRNP40/LSM5/PPIL3/…	74	HSPCs
BP	GO:0000398	mRNA splicing, via spliceosome	74/1024	329/18903	2.44784e-26	1.85476e-23	1.53349e-23	NPM1/HNRNPA1/PABPC1/CLNS1A/HNRNPC/SNRPD2/PNN/RBMX/PRDX6/SRSF5/SNRPF/SNRPE/PSIP1/KHDRBS1/LSM7/LUC7L3/HNRNPK/HNRNPA3/CELF2/SF3B6/LSM2/SNRPD1/SAP18/SYF2/MBNL1/HNRNPA2B1/SRSF3/C1QBP/SNRPA/RBM3/FXR1/SF1/PRPF6/SF3B5/TRA2B/CIRBP/DDX17/HNRNPM/PPIH/SRRM1/STRAP/NCL/SRSF1/ZCRB1/LSM6/SNRPB/RNPS1/HNRNPR/PRPF40A/RBM25/FRG1/HNRNPH3/SNW1/MAGOH/SFPQ/SNRPD3/SNRPG/LSM4/HNRNPH1/RBM7/SF3B1/PRPF38A/SNRNP40/LSM5/PPIL3/…	74	HSPCs
BP	GO:0000375	RNA splicing, via transesterification reactions	74/1024	333/18903	5.46944e-26	3.62624e-23	2.99812e-23	NPM1/HNRNPA1/PABPC1/CLNS1A/HNRNPC/SNRPD2/PNN/RBMX/PRDX6/SRSF5/SNRPF/SNRPE/PSIP1/KHDRBS1/LSM7/LUC7L3/HNRNPK/HNRNPA3/CELF2/SF3B6/LSM2/SNRPD1/SAP18/SYF2/MBNL1/HNRNPA2B1/SRSF3/C1QBP/SNRPA/RBM3/FXR1/SF1/PRPF6/SF3B5/TRA2B/CIRBP/DDX17/HNRNPM/PPIH/SRRM1/STRAP/NCL/SRSF1/ZCRB1/LSM6/SNRPB/RNPS1/HNRNPR/PRPF40A/RBM25/FRG1/HNRNPH3/SNW1/MAGOH/SFPQ/SNRPD3/SNRPG/LSM4/HNRNPH1/RBM7/SF3B1/PRPF38A/SNRNP40/LSM5/PPIL3/…	74	HSPCs
BP	GO:0043484	regulation of RNA splicing	45/1024	180/18903	2.24296e-18	1.32185e-15	1.09289e-15	NPM1/HNRNPA1/CLNS1A/RPS13/RBMX/PRDX6/SRSF5/KHDRBS1/HNRNPK/CELF2/PIK3R1/SAP18/MBNL1/HNRNPA2B1/SRSF3/C1QBP/FUS/RPS26/RBM3/FXR1/SF1/SF3B5/TRA2B/CIRBP/DDX17/SRRM1/NCL/SRSF1/RNPS1/USP22/RBM25/ENY2/TAF9/HNRNPH3/SNW1/MAGOH/HNRNPH1/RBM7/HSPA1A/SRSF2/SRSF7/SRSF9/HNRNPH2/HNRNPF/SRSF6	45	HSPCs
BP	GO:0042254	ribosome biogenesis	59/1024	310/18903	1.65479e-17	8.77702e-15	7.2567e-15	RPS24/RPL7/NPM1/RPL26/RPS6/RPL10A/RPL5/RPL14/RPL35A/RPS7/RPS8/RPLP0/RPL38/RPS17/RPL11/RPSA/RPS15/RPS21/RPS14/RPL10/FBL/RPS5/RPS25/RPL6/RPL24/RSL24D1/RPL7A/RSL1D1/RPS19/RPL27/RPL23A/NPM3/PA2G4/RPS28/NSA2/RPS27/GLUL/RPL35/XRCC5/C1QBP/EIF2A/RAN/GTF3A/DDX17/XRN2/LSM6/MRPL1/DKC1/FRG1/NOB1/EXOSC8/PIN4/DDX3X/NOP56/GAR1/GTF2H5/NHP2/PRKDC/NOP53	59	HSPCs
BP	GO:0006413	translational initiation	35/1024	123/18903	1.74876e-16	8.4322e-14	6.97161e-14	RPS3A/RPS3/NPM1/EIF3E/RPS17/EIF3L/SH3BGRL/RPS5/EIF3M/EIF3H/RPL13A/BZW2/EIF3D/EIF2S3/KHDRBS1/EIF4B/EIF4A2/EIF3F/CSDE1/EIF4A1/PAIP2/EIF1AX/POLR2G/DENR/EIF2A/EIF3I/EIF4H/EIF3G/EIF1B/SLBP/EIF2AK2/DDX3X/EIF4EBP1/DDX1/EIF3A	35	HSPCs
BP	GO:0048024	regulation of mRNA splicing, via spliceosome	30/1024	109/18903	6.71258e-14	2.96696e-11	2.45304e-11	NPM1/HNRNPA1/CLNS1A/RBMX/PRDX6/KHDRBS1/HNRNPK/CELF2/SAP18/MBNL1/HNRNPA2B1/SRSF3/C1QBP/RBM3/FXR1/SF1/TRA2B/CIRBP/DDX17/SRRM1/NCL/RNPS1/RBM25/SNW1/MAGOH/RBM7/SRSF2/SRSF7/SRSF9/SRSF6	30	HSPCs
BP	GO:1903311	regulation of mRNA metabolic process	52/1024	309/18903	2.46811e-13	1.00699e-10	8.32561e-11	NPM1/HNRNPA1/PABPC1/APEX1/CLNS1A/HNRNPC/RBMX/ZFP36L2/PRDX6/KHDRBS1/YBX3/HNRNPK/CELF2/IGF2BP2/YBX1/CSDE1/SAP18/MBNL1/HNRNPA2B1/SRSF3/C1QBP/POLR2G/FUS/SNRPA/RBM3/FXR1/TAF15/SF1/TRA2B/CIRBP/DDX17/VIM/HNRNPM/SRRM1/NCL/HNRNPA0/SERBP1/RNPS1/PAN3/HNRNPD/RBM25/SNW1/EXOSC8/MAGOH/RBM7/CPSF6/NUDT21/SRSF2/SRSF7/SRSF9/SRSF6/HNRNPAB	52	HSPCs
BP	GO:0042255	ribosome assembly	22/1024	61/18903	3.26079e-13	1.23537e-10	1.02139e-10	NPM1/RPL5/RPLP0/RPL38/RPL11/RPSA/RPS15/RPS14/RPL10/RPS5/RPL6/RPL24/RPS19/RPL23A/RPS28/RPS27/XRCC5/C1QBP/EIF2A/DDX3X/PRKDC/NOP53	22	HSPCs
BP	GO:0050684	regulation of mRNA processing	33/1024	139/18903	3.77422e-13	1.33456e-10	1.1034e-10	NPM1/HNRNPA1/CLNS1A/RBMX/PRDX6/KHDRBS1/HNRNPK/CELF2/SAP18/MBNL1/HNRNPA2B1/SRSF3/C1QBP/SNRPA/RBM3/FXR1/SF1/TRA2B/CIRBP/DDX17/SRRM1/NCL/RNPS1/RBM25/SNW1/MAGOH/RBM7/CPSF6/NUDT21/SRSF2/SRSF7/SRSF9/SRSF6	33	HSPCs
BP	GO:0002183	cytoplasmic translational initiation	18/1024	40/18903	5.08645e-13	1.68616e-10	1.39409e-10	EIF3E/EIF3L/SH3BGRL/EIF3M/EIF3H/RPL13A/EIF3D/EIF2S3/EIF4B/EIF4A2/EIF3F/EIF4A1/DENR/EIF3I/EIF4H/EIF3G/SLBP/EIF3A	18	HSPCs
BP	GO:0050821	protein stabilization	41/1024	214/18903	1.16025e-12	3.61999e-10	2.99295e-10	NPM1/RPL5/RPS7/RPL23/RPL11/GAPDH/HSP90AB1/GNAQ/PFDN5/HSP90AA1/CCT4/CAMLG/SOX4/PTGES3/UXT/CLU/CCT2/HSPD1/PIK3R1/PFN1/CCT6A/CCT8/TCP1/TYROBP/SUMO1/RTN4/PHB2/APOA1/ZNF207/HSPA1B/TAF9/CCT7/CDC37/RUVBL2/HSPA1A/POLR2E/CCT5/VBP1/CALR/NOP53/SUGT1	41	HSPCs
BP	GO:0006364	rRNA processing	42/1024	229/18903	2.79218e-12	8.22762e-10	6.80246e-10	RPS24/RPL7/RPL26/RPS6/RPL10A/RPL5/RPL14/RPL35A/RPS7/RPS8/RPS17/RPL11/RPS15/RPS21/RPS14/FBL/RPS25/RPL7A/RSL1D1/RPS19/RPL27/NPM3/PA2G4/RPS28/NSA2/RPS27/RPL35/DDX17/XRN2/LSM6/MRPL1/DKC1/FRG1/NOB1/EXOSC8/PIN4/NOP56/GAR1/GTF2H5/NHP2/PRKDC/NOP53	42	HSPCs
BP	GO:0006417	regulation of translation	66/1024	486/18903	4.68882e-12	1.30892e-09	1.0822e-09	RPS4X/RPS3/NPM1/RPL26/EIF3E/RPS9/RPL5/RPL22/RPL38/PABPC1/GAPDH/RPS14/SH3BGRL/RPL10/EIF3H/RPL13A/ZFP36L2/BZW2/EIF3D/SOX4/EIF2S3/KHDRBS1/YBX3/MSI2/EEF2/IGF2BP2/EIF4B/YBX1/EIF4A2/PA2G4/RHOA/CSDE1/TYMS/SRP9/CNBP/PKM/MTPN/PAIP2/C1QBP/POLR2G/EIF2A/RBM3/FXR1/CAPRIN1/RACK1/EIF4H/CIRBP/VIM/DPH5/MRPS27/NCL/EIF1B/BCL3/APP/PAN3/HNRNPD/EXOSC8/MAGOH/EIF2AK2/DDX3X/EIF4EBP1/EIF5A/DDX1/ILF3/PRKDC/CALR	66	HSPCs
BP	GO:0042273	ribosomal large subunit biogenesis	23/1024	76/18903	6.42275e-12	1.70331e-09	1.40827e-09	RPL7/NPM1/RPL26/RPL10A/RPL5/RPL14/RPL35A/RPLP0/RPL38/RPL11/RPL10/RPL6/RPL24/RSL24D1/RPL7A/RSL1D1/RPL23A/NSA2/RPL35/GTF3A/MRPL1/NHP2/NOP53	23	HSPCs
BP	GO:0016072	rRNA metabolic process	45/1024	268/18903	1.10471e-11	2.79018e-09	2.30688e-09	RPS24/RPL7/RPL26/RPS6/RPL10A/RPL5/RPL14/RPL35A/RPS7/RPS8/RPS17/RPL11/RPS15/RPS21/RPS14/FBL/RPS25/RPL7A/RSL1D1/RPS19/RPL27/NPM3/PA2G4/RPS28/NSA2/RPS27/RPL35/GTF3A/CAVIN1/DDX17/XRN2/NCL/LSM6/MRPL1/DKC1/FRG1/NOB1/EXOSC8/PIN4/NOP56/GAR1/GTF2H5/NHP2/PRKDC/NOP53	45	HSPCs
BP	GO:0045727	positive regulation of translation	31/1024	143/18903	2.45586e-11	5.92086e-09	4.89527e-09	RPS4X/NPM1/RPL26/EIF3E/RPS9/RPL5/PABPC1/SH3BGRL/EIF3D/SOX4/EIF2S3/KHDRBS1/YBX3/EEF2/YBX1/RHOA/CSDE1/CNBP/PKM/C1QBP/POLR2G/RBM3/FXR1/CIRBP/VIM/MRPS27/BCL3/HNRNPD/DDX3X/EIF5A/PRKDC	31	HSPCs
BP	GO:0031647	regulation of protein stability	49/1024	325/18903	7.25702e-11	1.67353e-08	1.38365e-08	NPM1/RPL5/RPS7/RPL23/RPL11/GAPDH/HSP90AB1/GNAQ/PFDN5/HSP90AA1/CCT4/CAMLG/SOX4/GSN/PTGES3/UXT/CLU/CCT2/HSPD1/PIK3R1/PFN1/CCT6A/CCT8/TCP1/TYROBP/SNCA/CD81/DAZAP2/TRIM24/SUMO1/VPS35/RTN4/PHB2/APOA1/ZNF207/HSPA1B/PYCARD/TAF9/CCT7/CDC37/RUVBL2/HSPA1A/POLR2E/CCT5/VBP1/PRKDC/CALR/NOP53/SUGT1	49	HSPCs
BP	GO:0140694	non-membrane-bounded organelle assembly	54/1024	386/18903	1.40533e-10	3.10578e-08	2.56781e-08	RPS3/NPM1/RPL5/RPS23/RPLP0/RPL38/RPL11/RPSA/RPS15/RPS14/ACTG1/RPL10/RPS5/RPL6/RPL24/TUBB/RPS19/GSN/FSCN1/RPL23A/LCP1/RHOA/RPS28/MSN/CSDE1/RPS27/MAPRE2/XRCC5/CENPH/C1QBP/DAZAP2/KPNB1/EIF2A/CIRBP/ZNF207/RAB11A/HAUS1/HSPA1B/PAN3/PRKAR1A/CHMP1B/TPM1/KIF9/LSM4/CENPW/NBDY/LSM3/HSPA1A/DDX3X/ABRAXAS1/G3BP1/PRKDC/NOP53/CHMP5	54	HSPCs
BP	GO:1904874	positive regulation of telomerase RNA localization to Cajal body	10/1024	15/18903	4.88203e-10	1.03577e-07	8.5636e-08	CCT4/CCT2/CCT6A/CCT8/TCP1/DKC1/CCT7/RUVBL2/CCT5/NHP2	10	HSPCs
BP	GO:0034250	positive regulation of cellular amide metabolic process	32/1024	170/18903	5.57009e-10	1.1363e-07	9.39474e-08	RPS4X/NPM1/RPL26/EIF3E/RPS9/RPL5/PABPC1/SH3BGRL/EIF3D/SOX4/EIF2S3/KHDRBS1/YBX3/CLU/EEF2/YBX1/RHOA/CSDE1/CNBP/PKM/C1QBP/POLR2G/RBM3/FXR1/CIRBP/VIM/MRPS27/BCL3/HNRNPD/DDX3X/EIF5A/PRKDC	32	HSPCs
BP	GO:0042274	ribosomal small subunit biogenesis	21/1024	78/18903	5.97997e-10	1.17473e-07	9.7125e-08	RPS24/NPM1/RPS6/RPS7/RPS8/RPL38/RPS17/RPSA/RPS15/RPS21/RPS14/RPS5/RPS25/RPS19/RPS28/RPS27/XRCC5/LSM6/NOB1/GTF2H5/PRKDC	21	HSPCs
BP	GO:1903241	U2-type prespliceosome assembly	12/1024	24/18903	8.84672e-10	1.67405e-07	1.38408e-07	SNRPD2/SNRPF/SNRPE/SF3B6/SNRPD1/SF3B5/SNRPB/SNRPD3/SNRPG/SF3B1/SF3A3/HTATSF1	12	HSPCs
BP	GO:0000245	spliceosomal complex assembly	23/1024	95/18903	9.15299e-10	1.67405e-07	1.38408e-07	SNRPD2/RBMX/SRSF5/SNRPF/SNRPE/PSIP1/LUC7L3/CELF2/SF3B6/SNRPD1/SF1/PRPF6/SF3B5/SRSF1/SNRPB/SNRPD3/SNRPG/SF3B1/SF3A3/HTATSF1/SRSF9/DDX1/SRSF6	23	HSPCs
BP	GO:1904851	positive regulation of establishment of protein localization to telomere	8/1024	10/18903	2.94834e-09	5.21267e-07	4.30975e-07	CCT4/CCT2/CCT6A/CCT8/TCP1/DKC1/CCT7/CCT5	8	HSPCs
BP	GO:0006403	RNA localization	34/1024	202/18903	3.44283e-09	5.89058e-07	4.87023e-07	NPM1/HNRNPA1/FBL/HHEX/CCT4/KHDRBS1/IGF2BP2/YBX1/CCT2/SSB/CCT6A/THOC7/HNRNPA2B1/CCT8/TCP1/SRSF3/PABPN1/KPNB1/RAN/RTRAF/PRPF6/NUTF2/SRSF1/SLBP/DKC1/ENY2/MAGOH/CCT7/RUVBL2/CPSF6/SRSF7/CCT5/NHP2/HNRNPAB	34	HSPCs
BP	GO:1903312	negative regulation of mRNA metabolic process	22/1024	94/18903	4.19637e-09	6.95549e-07	5.75069e-07	NPM1/PABPC1/HNRNPC/RBMX/YBX3/HNRNPK/IGF2BP2/YBX1/CSDE1/SAP18/HNRNPA2B1/C1QBP/FUS/TAF15/CIRBP/HNRNPA0/RNPS1/HNRNPD/SRSF7/SRSF9/SRSF6/HNRNPAB	22	HSPCs
BP	GO:1990173	protein localization to nucleoplasm	9/1024	14/18903	6.07291e-09	9.32211e-07	7.70737e-07	CCT4/CCT2/CCT6A/CCT8/TCP1/DKC1/CCT7/CCT5/NOP53	9	HSPCs
BP	GO:1904872	regulation of telomerase RNA localization to Cajal body	10/1024	18/18903	6.12471e-09	9.32211e-07	7.70737e-07	CCT4/CCT2/CCT6A/CCT8/TCP1/DKC1/CCT7/RUVBL2/CCT5/NHP2	10	HSPCs
BP	GO:0034655	nucleobase-containing compound catabolic process	54/1024	428/18903	6.15146e-09	9.32211e-07	7.70737e-07	NPM1/HINT1/EIF3E/PABPC1/APEX1/HNRNPC/HPRT1/ZFP36L2/DUT/YBX3/LSM7/IGF2BP2/LSM2/YBX1/SSB/CSDE1/PNRC2/RNASEH2B/NUDT1/POLR2G/FUS/FXR1/TAF15/CIRBP/VIM/XRN2/HNRNPM/RNASE2/NT5C/HSPA1B/HNRNPA0/LSM6/SUCLG1/SERBP1/DKC1/RNPS1/PAN3/HNRNPD/UNG/EXOSC8/MAGOH/LSM4/RBM7/LSM5/NUDT3/NBDY/HSPA1A/BAX/NUDT5/DCTPP1/ADA/AHCY/HNRNPAB/SLIRP	54	HSPCs
BP	GO:0000380	alternative mRNA splicing, via spliceosome	20/1024	81/18903	7.89052e-09	1.16254e-06	9.61167e-07	HNRNPA1/RBMX/KHDRBS1/CELF2/SAP18/MBNL1/FXR1/TRA2B/DDX17/HNRNPM/STRAP/SRSF1/RNPS1/RBM25/MAGOH/SFPQ/RBM7/SRSF2/SRSF9/SRSF6	20	HSPCs
BP	GO:0033119	negative regulation of RNA splicing	12/1024	28/18903	8.13148e-09	1.16566e-06	9.63748e-07	NPM1/RPS13/RBMX/HNRNPK/SAP18/HNRNPA2B1/C1QBP/RPS26/RNPS1/SRSF7/SRSF9/SRSF6	12	HSPCs
BP	GO:0043254	regulation of protein-containing complex assembly	52/1024	410/18903	9.86032e-09	1.33175e-06	1.10107e-06	RPS3/HMGB1/STMN1/HSP90AA1/RPL13A/ARL2/TMSB4X/GSN/FSCN1/CLU/LCP1/SORL1/BRK1/RHOA/ARPC3/MSN/CAPZB/PFN1/MYADM/MTPN/STMP1/SNCA/PTGER4/ARPC2/FES/CAPG/RACK1/SUMO1/VPS35/ARPC1B/BIN1/VDAC2/CDT1/HSPA1B/RAC1/ARPC4/CRBN/PYCARD/FNIP1/KIF9/FKBP4/EIF2AK2/CAPZA2/TFRC/HSPA1A/HES1/DDX3X/BAX/ARPC5/CDC42/NOP53/PLEK	52	HSPCs
BP	GO:0070203	regulation of establishment of protein localization to telomere	8/1024	11/18903	1.02945e-08	1.33175e-06	1.10107e-06	CCT4/CCT2/CCT6A/CCT8/TCP1/DKC1/CCT7/CCT5	8	HSPCs
BP	GO:1904869	regulation of protein localization to Cajal body	8/1024	11/18903	1.02945e-08	1.33175e-06	1.10107e-06	CCT4/CCT2/CCT6A/CCT8/TCP1/DKC1/CCT7/CCT5	8	HSPCs
BP	GO:1904871	positive regulation of protein localization to Cajal body	8/1024	11/18903	1.02945e-08	1.33175e-06	1.10107e-06	CCT4/CCT2/CCT6A/CCT8/TCP1/DKC1/CCT7/CCT5	8	HSPCs
BP	GO:0000028	ribosomal small subunit assembly	10/1024	19/18903	1.2301e-08	1.41836e-06	1.17268e-06	RPL38/RPSA/RPS15/RPS14/RPS5/RPS19/RPS28/RPS27/XRCC5/PRKDC	10	HSPCs
BP	GO:0090670	RNA localization to Cajal body	10/1024	19/18903	1.2301e-08	1.41836e-06	1.17268e-06	CCT4/CCT2/CCT6A/CCT8/TCP1/DKC1/CCT7/RUVBL2/CCT5/NHP2	10	HSPCs
BP	GO:0090671	telomerase RNA localization to Cajal body	10/1024	19/18903	1.2301e-08	1.41836e-06	1.17268e-06	CCT4/CCT2/CCT6A/CCT8/TCP1/DKC1/CCT7/RUVBL2/CCT5/NHP2	10	HSPCs
BP	GO:0090672	telomerase RNA localization	10/1024	19/18903	1.2301e-08	1.41836e-06	1.17268e-06	CCT4/CCT2/CCT6A/CCT8/TCP1/DKC1/CCT7/RUVBL2/CCT5/NHP2	10	HSPCs
BP	GO:0090685	RNA localization to nucleus	10/1024	19/18903	1.2301e-08	1.41836e-06	1.17268e-06	CCT4/CCT2/CCT6A/CCT8/TCP1/DKC1/CCT7/RUVBL2/CCT5/NHP2	10	HSPCs
BP	GO:0019439	aromatic compound catabolic process	58/1024	489/18903	1.64448e-08	1.85581e-06	1.53436e-06	NPM1/HINT1/EIF3E/PABPC1/APEX1/HNRNPC/HPRT1/ZFP36L2/COMT/DUT/YBX3/LSM7/IGF2BP2/LSM2/YBX1/SSB/CSDE1/PNRC2/RNASEH2B/NUDT1/POLR2G/FUS/FXR1/TAF15/BLVRA/CIRBP/VIM/XRN2/HNRNPM/RNASE2/NT5C/HSPA1B/HNRNPA0/LSM6/SUCLG1/SERBP1/DKC1/RNPS1/UROD/PAN3/HNRNPD/UNG/EXOSC8/MAGOH/LSM4/RBM7/LSM5/NUDT3/NBDY/FAH/HSPA1A/BAX/NUDT5/DCTPP1/ADA/AHCY/HNRNPAB/SLIRP	58	HSPCs
BP	GO:0046700	heterocycle catabolic process	56/1024	468/18903	2.14191e-08	2.35943e-06	1.95074e-06	NPM1/HINT1/EIF3E/PABPC1/APEX1/HNRNPC/HPRT1/ZFP36L2/DUT/YBX3/LSM7/IGF2BP2/LSM2/YBX1/SSB/CSDE1/PNRC2/RNASEH2B/NUDT1/POLR2G/FUS/FXR1/TAF15/BLVRA/CIRBP/VIM/XRN2/HNRNPM/RNASE2/NT5C/HSPA1B/HNRNPA0/LSM6/SUCLG1/SERBP1/DKC1/RNPS1/UROD/PAN3/HNRNPD/UNG/EXOSC8/MAGOH/LSM4/RBM7/LSM5/NUDT3/NBDY/HSPA1A/BAX/NUDT5/DCTPP1/ADA/AHCY/HNRNPAB/SLIRP	56	HSPCs
BP	GO:0009167	purine ribonucleoside monophosphate metabolic process	14/1024	42/18903	2.17971e-08	2.35943e-06	1.95074e-06	IMPDH2/HPRT1/MPP1/PRPS2/AK3/GMPS/PAICS/NT5C/ATIC/GMPR2/APRT/ADSL/AK2/ADA	14	HSPCs
BP	GO:0070202	regulation of establishment of protein localization to chromosome	8/1024	12/18903	2.94099e-08	2.88871e-06	2.38834e-06	CCT4/CCT2/CCT6A/CCT8/TCP1/DKC1/CCT7/CCT5	8	HSPCs
BP	GO:1903405	protein localization to nuclear body	8/1024	12/18903	2.94099e-08	2.88871e-06	2.38834e-06	CCT4/CCT2/CCT6A/CCT8/TCP1/DKC1/CCT7/CCT5	8	HSPCs
BP	GO:1904667	negative regulation of ubiquitin protein ligase activity	8/1024	12/18903	2.94099e-08	2.88871e-06	2.38834e-06	RPL5/RPS7/RPL23/RPS20/RPL11/RPS15/RPL37/MAD2L1	8	HSPCs
BP	GO:1904816	positive regulation of protein localization to chromosome, telomeric region	8/1024	12/18903	2.94099e-08	2.88871e-06	2.38834e-06	CCT4/CCT2/CCT6A/CCT8/TCP1/DKC1/CCT7/CCT5	8	HSPCs
BP	GO:1904867	protein localization to Cajal body	8/1024	12/18903	2.94099e-08	2.88871e-06	2.38834e-06	CCT4/CCT2/CCT6A/CCT8/TCP1/DKC1/CCT7/CCT5	8	HSPCs
BP	GO:0001732	formation of cytoplasmic translation initiation complex	9/1024	16/18903	3.14361e-08	2.99412e-06	2.47549e-06	EIF3E/EIF3L/EIF3M/EIF3H/EIF3D/EIF3F/EIF3I/EIF3G/EIF3A	9	HSPCs
BP	GO:1903320	regulation of protein modification by small protein conjugation or removal	37/1024	252/18903	3.16121e-08	2.99412e-06	2.47549e-06	RPS3/NPM1/RPL5/RPS7/RPL23/RPS20/RPL11/RPS2/RPS15/RPL37/SKP1/HSP90AB1/FKBP1A/HSP90AA1/UBB/CAMLG/SOX4/TSPO/NMI/HIF1A/UBXN1/PPIA/HSPA1B/UBA2/MAD2L1/HMG20B/RIPK2/HSPA1A/DDX3X/COPS3/EGR1/COPS2/PEF1/PDCD6/GABARAP/NOP53/RBX1	37	HSPCs
BP	GO:0044270	cellular nitrogen compound catabolic process	56/1024	474/18903	3.34098e-08	3.10887e-06	2.57036e-06	NPM1/HINT1/EIF3E/PABPC1/APEX1/HNRNPC/HPRT1/ZFP36L2/DUT/YBX3/LSM7/IGF2BP2/LSM2/YBX1/SSB/CSDE1/PNRC2/RNASEH2B/NUDT1/POLR2G/FUS/FXR1/TAF15/BLVRA/CIRBP/VIM/XRN2/HNRNPM/RNASE2/NT5C/HSPA1B/HNRNPA0/LSM6/SUCLG1/SERBP1/DKC1/RNPS1/UROD/PAN3/HNRNPD/UNG/EXOSC8/MAGOH/LSM4/RBM7/LSM5/NUDT3/NBDY/HSPA1A/BAX/NUDT5/DCTPP1/ADA/AHCY/HNRNPAB/SLIRP	56	HSPCs
BP	GO:0006401	RNA catabolic process	41/1024	299/18903	4.16775e-08	3.81133e-06	3.15115e-06	NPM1/EIF3E/PABPC1/APEX1/HNRNPC/ZFP36L2/YBX3/LSM7/IGF2BP2/LSM2/YBX1/SSB/CSDE1/PNRC2/RNASEH2B/POLR2G/FUS/FXR1/TAF15/CIRBP/VIM/XRN2/HNRNPM/RNASE2/HSPA1B/HNRNPA0/LSM6/SERBP1/DKC1/RNPS1/PAN3/HNRNPD/EXOSC8/MAGOH/LSM4/RBM7/LSM5/NBDY/HSPA1A/HNRNPAB/SLIRP	41	HSPCs
BP	GO:0009126	purine nucleoside monophosphate metabolic process	14/1024	44/18903	4.28156e-08	3.84905e-06	3.18233e-06	IMPDH2/HPRT1/MPP1/PRPS2/AK3/GMPS/PAICS/NT5C/ATIC/GMPR2/APRT/ADSL/AK2/ADA	14	HSPCs
BP	GO:2001252	positive regulation of chromosome organization	22/1024	106/18903	4.38955e-08	3.86698e-06	3.19716e-06	HNRNPA1/CCT4/ATF7IP2/CCT2/CCT6A/XRCC5/HNRNPA2B1/CCT8/TCP1/SMC4/CDT1/DKC1/HNRNPD/ERCC1/RAD21/SFPQ/TRIM28/CCT7/RUVBL2/DNMT1/CCT5/SSBP1	22	HSPCs
BP	GO:0006457	protein folding	34/1024	223/18903	4.44732e-08	3.86698e-06	3.19716e-06	HSP90AB1/FKBP1A/ST13/PFDN5/HSP90AA1/DNAJB6/CCT4/ARL2/PTGES3/CLU/CCT2/HSPD1/CCT6A/TBCA/CCT8/TCP1/PPIA/PPIH/HSPA1B/HSPE1/NKTR/PPIL3/PPIG/CCT7/FKBP4/CDC37/RUVBL2/NUDC/HSPA1A/HSPA9/CCT5/NUDCD2/VBP1/CALR	34	HSPCs
BP	GO:0009615	response to virus	50/1024	409/18903	6.2318e-08	5.3312e-06	4.40775e-06	ENO1/IFITM3/RPS15A/TPT1/VAMP8/CDK6/STMN1/PCBP2/HSP90AA1/LGALS9/CLU/IFITM2/NMI/PTPRC/IL1B/BST2/CFL1/IRAK3/IFI44L/HMGA2/C1QBP/HIF1A/EEF1G/PHB2/TSPAN32/DDX17/RNASE2/IFI44/BCL3/PYCARD/PSMA2/RNF125/NT5C3A/PLSCR1/TRIM28/EIF2AK2/BANF1/HNRNPUL1/AZU1/DDX3X/BAX/EIF5A/DDX1/ILF3/BNIP3L/CCT5/G3BP1/CALR/NOP53/GTF2F1	50	HSPCs
BP	GO:0006402	mRNA catabolic process	36/1024	248/18903	6.50885e-08	5.47983e-06	4.53063e-06	NPM1/EIF3E/PABPC1/APEX1/HNRNPC/ZFP36L2/YBX3/LSM7/IGF2BP2/LSM2/YBX1/SSB/CSDE1/PNRC2/POLR2G/FUS/FXR1/TAF15/CIRBP/VIM/XRN2/HNRNPM/HSPA1B/HNRNPA0/LSM6/SERBP1/RNPS1/PAN3/HNRNPD/EXOSC8/MAGOH/LSM4/LSM5/NBDY/HSPA1A/HNRNPAB	36	HSPCs
BP	GO:0034470	ncRNA processing	52/1024	439/18903	9.5283e-08	7.89658e-06	6.52877e-06	RPS24/RPL7/RPL26/RPS6/RPL10A/RPL5/RPL14/RPL35A/RPS7/RPS8/RPS17/RPL11/RPS15/RPS21/RPS14/FBL/RPS25/RPL7A/RSL1D1/RPS19/RPL27/NPM3/PA2G4/RPS28/SSB/NSA2/RPS27/RPL35/HNRNPA2B1/TPRKB/SRSF3/HENMT1/RTRAF/DDX17/XRN2/TARBP1/STAT3/LSM6/MRPL1/DKC1/FRG1/NOB1/EXOSC8/PIN4/DDX3X/NOP56/GAR1/DDX1/GTF2H5/NHP2/PRKDC/NOP53	52	HSPCs
BP	GO:1901532	regulation of hematopoietic progenitor cell differentiation	13/1024	40/18903	9.81954e-08	8.01274e-06	6.62481e-06	CDK6/MYB/GATA2/SPI1/N4BP2L2/PDCD2/OSM/FNIP1/EIF2AK2/NUDT21/HES1/HSPA9/PRKDC	13	HSPCs
BP	GO:0009123	nucleoside monophosphate metabolic process	18/1024	77/18903	1.08951e-07	8.75569e-06	7.23906e-06	IMPDH2/HPRT1/DUT/MPP1/TYMS/PRPS2/AK3/GMPS/PAICS/NT5C/ATIC/GMPR2/APRT/CMPK1/ADSL/TK1/AK2/ADA	18	HSPCs
BP	GO:0019081	viral translation	9/1024	18/18903	1.21041e-07	9.58211e-06	7.92233e-06	EIF3L/PCBP2/EIF3D/EIF3F/SSB/CSDE1/DENR/EIF3G/EIF3A	9	HSPCs
BP	GO:0048025	negative regulation of mRNA splicing, via spliceosome	10/1024	23/18903	1.24823e-07	9.59513e-06	7.9331e-06	NPM1/RBMX/HNRNPK/SAP18/HNRNPA2B1/C1QBP/RNPS1/SRSF7/SRSF9/SRSF6	10	HSPCs
BP	GO:0051131	chaperone-mediated protein complex assembly	10/1024	23/18903	1.24823e-07	9.59513e-06	7.9331e-06	HOPX/HSP90AB1/HSP90AA1/PTGES3/CLU/CCT2/HSPD1/PSMG2/PSMG1/HSPA1A	10	HSPCs
BP	GO:0006177	GMP biosynthetic process	8/1024	14/18903	1.61815e-07	1.20883e-05	9.9944e-06	IMPDH2/HPRT1/GMPS/PAICS/ATIC/APRT/ADSL/ADA	8	HSPCs
BP	GO:1904814	regulation of protein localization to chromosome, telomeric region	8/1024	14/18903	1.61815e-07	1.20883e-05	9.9944e-06	CCT4/CCT2/CCT6A/CCT8/TCP1/DKC1/CCT7/CCT5	8	HSPCs
BP	GO:0061077	chaperone-mediated protein folding	17/1024	71/18903	1.68667e-07	1.24251e-05	1.02729e-05	FKBP1A/ST13/DNAJB6/CCT4/PTGES3/CLU/CCT2/CCT6A/CCT8/TCP1/HSPA1B/HSPE1/CCT7/FKBP4/HSPA1A/HSPA9/CCT5	17	HSPCs
BP	GO:0071103	DNA conformation change	21/1024	106/18903	2.04565e-07	1.48632e-05	1.22887e-05	ANXA1/HMGB1/HMGA1/HHEX/CHD1L/XRCC6/XRCC5/HNRNPA2B1/CHD9/HMGB2/MCM5/MCM7/MCM3/RUVBL2/DDX3X/TOP1MT/HMGB3/DDX1/SSBP1/G3BP1/DTD1	21	HSPCs
BP	GO:0019693	ribose phosphate metabolic process	54/1024	475/18903	2.08982e-07	1.49789e-05	1.23843e-05	HINT1/ENO1/TKT/GAPDH/IMPDH2/HPRT1/ARL2/TMSB4X/NDUFS5/OLA1/HACD1/TSPO/NME4/TPI1/RHOA/ATP5MC2/MPP1/RNASEH2B/LDHA/NDUFB5/PKM/PYGL/PGK1/ATP5F1C/PRPS2/ALDOA/ABHD14B/SNCA/PPT1/HIF1A/RAN/AK3/GMPS/NDUFS4/PAICS/NT5C/HSPA1B/STAT3/DLD/SUCLG1/APP/ATIC/GMPR2/APRT/NUDT3/CMPK1/ATP5PB/NDUFA10/HSPA1A/ADSL/NUDT5/AK2/ATP5PO/ADA	54	HSPCs
BP	GO:0009124	nucleoside monophosphate biosynthetic process	13/1024	43/18903	2.56428e-07	1.81346e-05	1.49934e-05	IMPDH2/HPRT1/DUT/TYMS/PRPS2/GMPS/PAICS/ATIC/APRT/CMPK1/ADSL/TK1/ADA	13	HSPCs
BP	GO:0006446	regulation of translational initiation	18/1024	82/18903	3.01554e-07	2.10453e-05	1.73999e-05	NPM1/EIF3E/SH3BGRL/EIF3H/RPL13A/BZW2/KHDRBS1/EIF4B/EIF4A2/CSDE1/PAIP2/POLR2G/EIF4H/EIF1B/EIF2AK2/DDX3X/EIF4EBP1/DDX1	18	HSPCs
BP	GO:0050686	negative regulation of mRNA processing	10/1024	25/18903	3.22864e-07	2.22399e-05	1.83876e-05	NPM1/RBMX/HNRNPK/SAP18/HNRNPA2B1/C1QBP/RNPS1/SRSF7/SRSF9/SRSF6	10	HSPCs
BP	GO:0075522	IRES-dependent viral translational initiation	7/1024	11/18903	3.65387e-07	2.48463e-05	2.05425e-05	PCBP2/EIF3D/EIF3F/SSB/CSDE1/DENR/EIF3A	7	HSPCs
BP	GO:0009168	purine ribonucleoside monophosphate biosynthetic process	9/1024	20/18903	3.78862e-07	2.51715e-05	2.08114e-05	IMPDH2/HPRT1/PRPS2/GMPS/PAICS/ATIC/APRT/ADSL/ADA	9	HSPCs
BP	GO:0016032	viral process	49/1024	421/18903	3.7966e-07	2.51715e-05	2.08114e-05	IFITM3/AVP/EEF1A1/DEK/PABPC1/RPSA/HMGB1/EIF3L/HSP90AB1/VAMP8/PCBP2/LGALS9/EIF3D/CXCL8/GSN/SNX3/IFITM2/EIF3F/BST2/SSB/CSDE1/PCBP1/NUCKS1/CFL1/STOM/HMGA2/CD81/DENR/RAN/PPIA/VAPA/EIF3G/DYNLT1/PPIH/HSPA1B/SNW1/RAB7A/CHMP1B/PLSCR1/TRIM28/EIF2AK2/BANF1/TFRC/HSPA1A/DDX3X/HTATSF1/ILF3/EIF3A/CHMP5	49	HSPCs
BP	GO:0009161	ribonucleoside monophosphate metabolic process	15/1024	59/18903	3.86476e-07	2.5307e-05	2.09234e-05	IMPDH2/HPRT1/MPP1/PRPS2/AK3/GMPS/PAICS/NT5C/ATIC/GMPR2/APRT/CMPK1/ADSL/AK2/ADA	15	HSPCs
BP	GO:0009141	nucleoside triphosphate metabolic process	36/1024	267/18903	4.19957e-07	2.71641e-05	2.24588e-05	ENO1/GAPDH/IMPDH2/ARL2/TMSB4X/NDUFS5/DUT/OLA1/TSPO/NME4/TPI1/RHOA/ATP5MC2/LDHA/TYMS/NDUFB5/PKM/PGK1/ATP5F1C/ALDOA/HIF1A/RAN/AK3/NDUFS4/HSPA1B/STAT3/APP/CMPK1/ATP5PB/NDUFA10/HSPA1A/NUDT5/DCTPP1/AK2/ATP5PO/ADA	36	HSPCs
BP	GO:2001242	regulation of intrinsic apoptotic signaling pathway	27/1024	172/18903	5.91864e-07	3.78223e-05	3.12709e-05	RPS3/RPL26/ENO1/RPS7/TPT1/RPL11/UBB/YBX3/HNRNPK/CLU/NONO/SOD1/HIF1A/PPIA/RACK1/GPX1/CD44/VDAC2/SOD2/PYCARD/TAF9/SFPQ/HSPA1A/DDX3X/BAX/EIF5A/DDIT3	27	HSPCs
BP	GO:0007004	telomere maintenance via telomerase	16/1024	69/18903	6.19817e-07	3.84992e-05	3.18306e-05	HNRNPA1/HSP90AB1/HNRNPC/HSP90AA1/CCT4/PTGES3/CCT2/CCT6A/XRCC5/CCT8/TCP1/DKC1/CCT7/GAR1/CCT5/NHP2	16	HSPCs
BP	GO:0052548	regulation of endopeptidase activity	49/1024	428/18903	6.20412e-07	3.84992e-05	3.18306e-05	SPINK2/SERPINB1/RPS3/ANP32B/AVP/GAPDH/HMGB1/SERPINB6/TFPI/LGALS9/DNAJB6/BEX3/GSN/APLP2/SORL1/PSME1/BST2/RHOA/SERPING1/HSPD1/PEBP1/PRDX3/SPINT2/SNCA/CASP2/CST7/RACK1/IGBP1/PTTG1/GPX1/CD44/BIN1/PDCD2/STAT3/HSPE1/APP/PYCARD/FNIP1/CTSD/RIPK2/F2R/DDX3X/BAX/SERPINE2/ARL6IP1/PSMA3/PSMB8/ARL6IP5/PDCD6	49	HSPCs
BP	GO:0009259	ribonucleotide metabolic process	52/1024	466/18903	6.24234e-07	3.84992e-05	3.18306e-05	HINT1/ENO1/GAPDH/IMPDH2/HPRT1/ARL2/TMSB4X/NDUFS5/OLA1/HACD1/TSPO/NME4/TPI1/RHOA/ATP5MC2/MPP1/RNASEH2B/LDHA/NDUFB5/PKM/PGK1/ATP5F1C/PRPS2/ALDOA/ABHD14B/SNCA/PPT1/HIF1A/RAN/AK3/GMPS/NDUFS4/PAICS/NT5C/HSPA1B/STAT3/DLD/SUCLG1/APP/ATIC/GMPR2/APRT/NUDT3/CMPK1/ATP5PB/NDUFA10/HSPA1A/ADSL/NUDT5/AK2/ATP5PO/ADA	52	HSPCs
BP	GO:0046037	GMP metabolic process	10/1024	27/18903	7.54428e-07	4.59941e-05	3.80272e-05	IMPDH2/HPRT1/MPP1/GMPS/PAICS/ATIC/GMPR2/APRT/ADSL/ADA	10	HSPCs
BP	GO:0000381	regulation of alternative mRNA splicing, via spliceosome	15/1024	62/18903	7.73679e-07	4.66318e-05	3.85544e-05	HNRNPA1/RBMX/KHDRBS1/CELF2/SAP18/MBNL1/FXR1/TRA2B/DDX17/RNPS1/RBM25/MAGOH/RBM7/SRSF2/SRSF6	15	HSPCs
BP	GO:0000723	telomere maintenance	25/1024	154/18903	8.09335e-07	4.82327e-05	3.98781e-05	HNRNPA1/APEX1/HSP90AB1/HNRNPC/HSP90AA1/CCT4/PTGES3/CCT2/CCT6A/XRCC6/XRCC5/HNRNPA2B1/CCT8/TPRKB/TCP1/PCNA/DKC1/HNRNPD/ERCC1/CCT7/RUVBL2/GAR1/CCT5/NHP2/PRKDC	25	HSPCs
BP	GO:0097193	intrinsic apoptotic signaling pathway	38/1024	298/18903	8.36884e-07	4.93204e-05	4.07773e-05	RPS3/RPL26/HINT1/ENO1/RPS7/TPT1/RPL11/UBB/YBX3/HNRNPK/CLU/TNFRSF1A/NONO/SOD1/PIK3R1/CASP4/HIF1A/CASP2/PPIA/RACK1/HIPK1/GPX1/CD44/VDAC2/BCL3/SOD2/PYCARD/TAF9/SNW1/SFPQ/HSPA1A/DDX3X/BAX/EIF5A/CASP6/ARL6IP5/PRKDC/DDIT3	38	HSPCs
BP	GO:1904951	positive regulation of establishment of protein localization	39/1024	310/18903	8.49701e-07	4.95254e-05	4.09468e-05	ANP32B/HSP90AB1/HSP90AA1/CCT4/ATP2C1/SOX4/YWHAE/LEPROT/SORL1/IL1B/CCT2/ITGB2/PIK3R1/CCT6A/GLUL/ZFAND1/CCT8/TCP1/STOM/CD81/HIF1A/RAN/PPIA/RAC2/RACK1/VPS35/IPO5/JUP/DKC1/TM7SF3/TRIM28/CCT7/UBE2D3/GLUD1/SRI/PCM1/GOLPH3/CNST/CCT5	39	HSPCs
BP	GO:0009150	purine ribonucleotide metabolic process	50/1024	447/18903	9.54622e-07	5.5036e-05	4.55029e-05	HINT1/ENO1/GAPDH/IMPDH2/HPRT1/ARL2/TMSB4X/NDUFS5/OLA1/HACD1/TSPO/NME4/TPI1/RHOA/ATP5MC2/MPP1/LDHA/NDUFB5/PKM/PGK1/ATP5F1C/PRPS2/ALDOA/ABHD14B/SNCA/PPT1/HIF1A/RAN/AK3/GMPS/NDUFS4/PAICS/NT5C/HSPA1B/STAT3/DLD/SUCLG1/APP/ATIC/GMPR2/APRT/NUDT3/ATP5PB/NDUFA10/HSPA1A/ADSL/NUDT5/AK2/ATP5PO/ADA	50	HSPCs
BP	GO:0009127	purine nucleoside monophosphate biosynthetic process	9/1024	22/18903	1.01672e-06	5.79858e-05	4.79418e-05	IMPDH2/HPRT1/PRPS2/GMPS/PAICS/ATIC/APRT/ADSL/ADA	9	HSPCs
BP	GO:0031396	regulation of protein ubiquitination	30/1024	210/18903	1.12786e-06	6.31817e-05	5.22376e-05	RPS3/NPM1/RPL5/RPS7/RPL23/RPS20/RPL11/RPS2/RPS15/RPL37/SKP1/HSP90AB1/FKBP1A/HSP90AA1/UBB/CAMLG/SOX4/TSPO/NMI/UBXN1/PPIA/HSPA1B/MAD2L1/RIPK2/HSPA1A/DDX3X/PEF1/PDCD6/GABARAP/RBX1	30	HSPCs
BP	GO:0070200	establishment of protein localization to telomere	8/1024	17/18903	1.13165e-06	6.31817e-05	5.22376e-05	CCT4/CCT2/CCT6A/CCT8/TCP1/DKC1/CCT7/CCT5	8	HSPCs
BP	GO:0010833	telomere maintenance via telomere lengthening	17/1024	81/18903	1.25314e-06	6.9236e-05	5.72432e-05	HNRNPA1/HSP90AB1/HNRNPC/HSP90AA1/CCT4/PTGES3/CCT2/CCT6A/XRCC5/HNRNPA2B1/CCT8/TCP1/DKC1/CCT7/GAR1/CCT5/NHP2	17	HSPCs
BP	GO:0032392	DNA geometric change	19/1024	99/18903	1.2814e-06	7.00673e-05	5.79305e-05	ANXA1/HMGB1/HMGA1/CHD1L/XRCC6/XRCC5/HNRNPA2B1/CHD9/HMGB2/MCM5/MCM7/MCM3/RUVBL2/DDX3X/HMGB3/DDX1/SSBP1/G3BP1/DTD1	19	HSPCs
BP	GO:0031334	positive regulation of protein-containing complex assembly	28/1024	192/18903	1.68257e-06	9.10647e-05	7.52908e-05	RPS3/HSP90AA1/ARL2/FSCN1/CLU/LCP1/BRK1/RHOA/MSN/PFN1/STMP1/SNCA/ARPC2/FES/RACK1/SUMO1/BIN1/CDT1/HSPA1B/RAC1/CRBN/PYCARD/FNIP1/TFRC/HSPA1A/DDX3X/BAX/PLEK	28	HSPCs
BP	GO:0019079	viral genome replication	22/1024	130/18903	1.79124e-06	9.59672e-05	7.93442e-05	IFITM3/EEF1A1/DEK/PABPC1/PCBP2/CXCL8/IFITM2/BST2/PCBP1/NUCKS1/STOM/HMGA2/PPIA/VAPA/PPIH/PLSCR1/TRIM28/EIF2AK2/BANF1/DDX3X/HTATSF1/ILF3	22	HSPCs
BP	GO:0006278	RNA-templated DNA biosynthetic process	16/1024	75/18903	2.03911e-06	0.000108154	8.94202e-05	HNRNPA1/HSP90AB1/HNRNPC/HSP90AA1/CCT4/PTGES3/CCT2/CCT6A/XRCC5/CCT8/TCP1/DKC1/CCT7/GAR1/CCT5/NHP2	16	HSPCs
BP	GO:0052547	regulation of peptidase activity	50/1024	459/18903	2.06959e-06	0.000108684	8.98584e-05	SPINK2/SERPINB1/RPS3/ANP32B/AVP/GAPDH/HMGB1/SERPINB6/TFPI/LGALS9/DNAJB6/BEX3/GSN/APLP2/SORL1/PSME1/BST2/RHOA/SERPING1/HSPD1/PEBP1/PRDX3/SPINT2/SNCA/UBXN1/CASP2/CST7/RACK1/IGBP1/PTTG1/GPX1/CD44/BIN1/PDCD2/STAT3/HSPE1/APP/PYCARD/FNIP1/CTSD/RIPK2/F2R/DDX3X/BAX/SERPINE2/ARL6IP1/PSMA3/PSMB8/ARL6IP5/PDCD6	50	HSPCs
BP	GO:0072331	signal transduction by p53 class mediator	26/1024	173/18903	2.21215e-06	0.000115032	9.51066e-05	NPM1/RPL26/HINT1/RPL5/RPS7/RPL23/RPS20/RPL11/RPS15/RPL37/UBB/SOX4/HNRNPK/CASP2/TRIM24/HIPK1/CD44/BCL3/PYCARD/TAF9/SNW1/COPS3/BAX/EIF5A/CASP6/NOP53	26	HSPCs
BP	GO:1904666	regulation of ubiquitin protein ligase activity	9/1024	24/18903	2.42197e-06	0.00012472	0.000103116	RPL5/RPS7/RPL23/RPS20/RPL11/RPS15/RPL37/SKP1/MAD2L1	9	HSPCs
BP	GO:0021762	substantia nigra development	12/1024	44/18903	2.51831e-06	0.000128434	0.000106187	ACTB/YWHAE/RHOA/YWHAQ/GNB4/CCDC14/ATP5PB/GLUD1/COX6B1/CDC42/CALM3/CALM2	12	HSPCs
BP	GO:1904358	positive regulation of telomere maintenance via telomere lengthening	11/1024	37/18903	2.59779e-06	0.000131225	0.000108495	HNRNPA1/CCT4/CCT2/CCT6A/XRCC5/HNRNPA2B1/CCT8/TCP1/DKC1/CCT7/CCT5	11	HSPCs
BP	GO:0006163	purine nucleotide metabolic process	51/1024	476/18903	2.657e-06	0.00013295	0.000109921	HINT1/ENO1/GAPDH/IMPDH2/HPRT1/ARL2/TMSB4X/NDUFS5/OLA1/HACD1/TSPO/NME4/TPI1/RHOA/ATP5MC2/MPP1/LDHA/MTHFD2L/NDUFB5/PKM/PGK1/ATP5F1C/PRPS2/ALDOA/ABHD14B/SNCA/PPT1/HIF1A/RAN/AK3/GMPS/NDUFS4/PAICS/NT5C/HSPA1B/STAT3/DLD/SUCLG1/APP/ATIC/GMPR2/APRT/NUDT3/ATP5PB/NDUFA10/HSPA1A/ADSL/NUDT5/AK2/ATP5PO/ADA	51	HSPCs
BP	GO:0051054	positive regulation of DNA metabolic process	37/1024	301/18903	2.80955e-06	0.000139269	0.000115146	RPS3/HNRNPA1/HMGB1/HSP90AB1/EREG/HSP90AA1/CCT4/PTGES3/ACTB/PTPRC/CCT2/CCT6A/XRCC5/HNRNPA2B1/CCT8/TCP1/MORF4L1/FUS/SMARCC1/CDT1/PCNA/YEATS4/DKC1/HNRNPD/ERCC1/TRIM28/CCT7/RUVBL2/TFRC/BAX/MORF4L2/CCT5/ABRAXAS1/SSBP1/PRKDC/HNRNPAB/MEAF6	37	HSPCs
BP	GO:0006167	AMP biosynthetic process	7/1024	14/18903	3.28987e-06	0.000161569	0.000133583	HPRT1/PRPS2/PAICS/ATIC/APRT/ADSL/ADA	7	HSPCs
BP	GO:1900182	positive regulation of protein localization to nucleus	17/1024	87/18903	3.55083e-06	0.000172786	0.000142856	NPM1/HSP90AB1/HSP90AA1/CCT4/CCT2/PIK3R1/CCT6A/CCT8/TCP1/RAN/IPO5/JUP/DKC1/TRIM28/CCT7/TFRC/CCT5	17	HSPCs
BP	GO:0046033	AMP metabolic process	9/1024	25/18903	3.60272e-06	0.000173717	0.000143626	HPRT1/PRPS2/AK3/PAICS/ATIC/APRT/ADSL/AK2/ADA	9	HSPCs
BP	GO:0034504	protein localization to nucleus	37/1024	306/18903	4.14117e-06	0.000197881	0.000163605	NPM1/RPL23/RPL11/SKP1/HSP90AB1/HHEX/HSP90AA1/DNAJB6/CCT4/ARL2/YWHAE/CCT2/PIK3R1/CCT6A/GLUL/CCT8/TCP1/SUMO3/GBP2/KPNB1/RAN/NFKBIA/SUMO1/PHB2/RPAIN/NUTF2/STAT3/IPO5/BCL3/JUP/DKC1/TRIM28/CCT7/TFRC/CCT5/CALR/NOP53	37	HSPCs
BP	GO:0009144	purine nucleoside triphosphate metabolic process	32/1024	247/18903	4.31856e-06	0.000204515	0.000169089	ENO1/GAPDH/IMPDH2/ARL2/TMSB4X/NDUFS5/OLA1/TSPO/NME4/TPI1/RHOA/ATP5MC2/LDHA/NDUFB5/PKM/PGK1/ATP5F1C/ALDOA/HIF1A/RAN/AK3/NDUFS4/HSPA1B/STAT3/APP/ATP5PB/NDUFA10/HSPA1A/NUDT5/AK2/ATP5PO/ADA	32	HSPCs
BP	GO:0019058	viral life cycle	38/1024	319/18903	4.40243e-06	0.000206641	0.000170848	IFITM3/AVP/EEF1A1/DEK/PABPC1/RPSA/HMGB1/HSP90AB1/VAMP8/PCBP2/LGALS9/CXCL8/GSN/SNX3/IFITM2/BST2/PCBP1/NUCKS1/STOM/HMGA2/CD81/PPIA/VAPA/DYNLT1/PPIH/HSPA1B/RAB7A/CHMP1B/PLSCR1/TRIM28/EIF2AK2/BANF1/TFRC/HSPA1A/DDX3X/HTATSF1/ILF3/CHMP5	38	HSPCs
BP	GO:0002262	myeloid cell homeostasis	25/1024	169/18903	4.60693e-06	0.000214344	0.000177216	RPS24/ANXA1/RPS6/RPS17/HMGB1/RPS14/CDK6/PRDX1/RPS19/ID2/SOD1/MYB/GATA2/SPI1/HMGB2/HIF1A/TMEM14C/SLC25A5/HSPA1B/STAT3/LIPA/HSPA1A/BAX/HSPA9/PRKDC	25	HSPCs
BP	GO:0048872	homeostasis of number of cells	36/1024	296/18903	4.87223e-06	0.000224716	0.000185792	RPS24/ANXA1/RPS6/RPS17/HMGB1/RPS14/CDK6/PRDX1/LGALS9/RPS19/CAMLG/ID2/SOX4/TNFSF13B/SOD1/MYB/GATA2/SPI1/HMGB2/HIF1A/MYCT1/FLT3/TMEM14C/ARMCX1/SLC25A5/HSPA1B/STAT3/OCIAD2/LIPA/F2R/HSPA1A/BAX/OCIAD1/HSPA9/PRKDC/ADA	36	HSPCs
BP	GO:0000027	ribosomal large subunit assembly	9/1024	26/18903	5.24576e-06	0.000238566	0.000197243	RPL5/RPLP0/RPL38/RPL11/RPL10/RPL6/RPL24/RPL23A/NOP53	9	HSPCs
BP	GO:0002263	cell activation involved in immune response	36/1024	297/18903	5.26249e-06	0.000238566	0.000197243	ANXA1/RPS6/HMGB1/VAMP8/LGALS9/IL18/LCP1/NMI/SPN/PTPRC/MDK/LAT2/PRAM1/HSPD1/ITGB2/MYB/GATA2/SPI1/NFKBIZ/NKG7/TYROBP/CD81/PTGER4/FES/RAC2/STAT3/BCL3/APP/PYCARD/UNG/ERCC1/PHF14/RIPK2/TFRC/JUNB/ADA	36	HSPCs
BP	GO:2000767	positive regulation of cytoplasmic translation	7/1024	15/18903	5.87956e-06	0.000264281	0.000218504	PABPC1/YBX3/YBX1/CSDE1/CNBP/PKM/HNRNPD	7	HSPCs
BP	GO:0033120	positive regulation of RNA splicing	11/1024	40/18903	6.04724e-06	0.000269534	0.000222847	CLNS1A/RBMX/PRDX6/SRSF5/PIK3R1/RBM3/TRA2B/CIRBP/NCL/SNW1/HSPA1A	11	HSPCs
BP	GO:0043281	regulation of cysteine-type endopeptidase activity involved in apoptotic process	28/1024	205/18903	6.15521e-06	0.00027206	0.000224935	RPS3/ANP32B/AVP/HMGB1/LGALS9/DNAJB6/BEX3/GSN/RHOA/HSPD1/PRDX3/SNCA/CASP2/RACK1/IGBP1/GPX1/CD44/PDCD2/HSPE1/PYCARD/FNIP1/CTSD/F2R/DDX3X/BAX/ARL6IP1/ARL6IP5/PDCD6	28	HSPCs
BP	GO:0009060	aerobic respiration	27/1024	194/18903	6.29581e-06	0.000275975	0.000228172	CAT/ARL2/NDUFS5/UQCRB/UQCRC2/RHOA/UQCRH/COX7A2L/NDUFB5/COX4I1/ATP5F1C/SNCA/HIF1A/NDUFS4/DLD/OXA1L/SUCLG1/COX7C/CHCHD2/ATP5PB/NDUFA10/ADSL/COX6B1/ATP5PO/COX7B/NOP53/MDH1	27	HSPCs
BP	GO:0033044	regulation of chromosome organization	32/1024	252/18903	6.60277e-06	0.000287058	0.000237335	HNRNPA1/HNRNPC/CCT4/ATF7IP2/ACTB/CCT2/CCT6A/XRCC5/HNRNPA2B1/CCT8/TCP1/PSMG2/CENPV/SMARCC1/SMC4/ZNF207/PTTG1/CDT1/DKC1/MAD2L1/HNRNPD/ERCC1/RAD21/SFPQ/TRIM28/CCT7/RUVBL2/DNMT1/CCT5/SSBP1/CDC26/DUSP1	32	HSPCs
BP	GO:0070199	establishment of protein localization to chromosome	9/1024	27/18903	7.49142e-06	0.000320293	0.000264813	CCT4/CCT2/CCT6A/CCT8/TCP1/DKC1/CCT7/RUVBL2/CCT5	9	HSPCs
BP	GO:1901222	regulation of NIK/NF-kappaB signaling	19/1024	111/18903	7.52066e-06	0.000320293	0.000264813	RPS3/C1QTNF4/PRDX1/LGALS9/IL18/TMSB4X/NMI/IL1B/LIMS1/RHOA/SPI1/NFKBIA/PHB2/BCL3/APP/C20orf27/EIF2AK2/DDX3X/CALR	19	HSPCs
BP	GO:0051101	regulation of DNA binding	20/1024	121/18903	7.54838e-06	0.000320293	0.000264813	HMGB1/TMSB4X/HDAC2/HMGA2/SUMO3/HMGB2/DAZAP2/ID1/NFKBIA/SUMO1/RNF220/CDT1/BCL3/CSNK2B/TRIM28/SRI/HES1/CALM3/CALM2/DDIT3	20	HSPCs
BP	GO:0009205	purine ribonucleoside triphosphate metabolic process	31/1024	242/18903	7.65744e-06	0.000322342	0.000266507	ENO1/GAPDH/IMPDH2/ARL2/TMSB4X/NDUFS5/OLA1/TSPO/NME4/TPI1/RHOA/ATP5MC2/LDHA/NDUFB5/PKM/PGK1/ATP5F1C/ALDOA/HIF1A/RAN/AK3/NDUFS4/HSPA1B/STAT3/APP/ATP5PB/NDUFA10/HSPA1A/NUDT5/AK2/ATP5PO	31	HSPCs
BP	GO:0032200	telomere organization	26/1024	185/18903	7.77141e-06	0.000324563	0.000268344	HNRNPA1/APEX1/HSP90AB1/HNRNPC/HSP90AA1/CCT4/PTGES3/CCT2/CCT6A/XRCC6/XRCC5/HNRNPA2B1/CCT8/TPRKB/TCP1/PCNA/DKC1/HNRNPD/HAT1/ERCC1/CCT7/RUVBL2/GAR1/CCT5/NHP2/PRKDC	26	HSPCs
BP	GO:0009156	ribonucleoside monophosphate biosynthetic process	10/1024	34/18903	8.28655e-06	0.000340712	0.000281695	IMPDH2/HPRT1/PRPS2/GMPS/PAICS/ATIC/APRT/CMPK1/ADSL/ADA	10	HSPCs
BP	GO:0032212	positive regulation of telomere maintenance via telomerase	10/1024	34/18903	8.28655e-06	0.000340712	0.000281695	HNRNPA1/CCT4/CCT2/CCT6A/XRCC5/CCT8/TCP1/DKC1/CCT7/CCT5	10	HSPCs
BP	GO:0002244	hematopoietic progenitor cell differentiation	21/1024	133/18903	9.41073e-06	0.000383958	0.00031745	CDK6/SOX4/EEF2/PTPRC/MLLT3/MYB/GATA2/SPI1/XRCC5/N4BP2L2/FLT3/TMEM91/PDCD2/OSM/FNIP1/EIF2AK2/NUDT21/HES1/HSPA9/PRKDC/PLEK	21	HSPCs
BP	GO:0030098	lymphocyte differentiation	45/1024	419/18903	9.59342e-06	0.000386887	0.000319872	ANXA1/RPS6/RPL22/HMGB1/CDK6/HHEX/LGALS9/IL18/ZFP36L2/RUNX1/LYL1/ID2/SOX4/ACTB/TNFSF13B/SPN/PTPRC/IL1B/MDK/SOD1/RHOA/PIK3R1/MYB/XRCC6/SPI1/NFKBIZ/DUSP10/PTGER4/FLT3/SLC25A5/IRF2BP2/SMARCC1/STAT3/BCL3/TESPA1/FNIP1/PHF14/RIPK2/JUNB/BAX/HMGB3/EGR1/PRKDC/ADA/ITGA4	45	HSPCs
BP	GO:0031397	negative regulation of protein ubiquitination	16/1024	84/18903	9.62842e-06	0.000386887	0.000319872	RPS3/RPL5/RPS7/RPL23/RPS20/RPL11/RPS15/RPL37/CAMLG/SOX4/TSPO/UBXN1/PPIA/HSPA1B/MAD2L1/HSPA1A	16	HSPCs
BP	GO:0002366	leukocyte activation involved in immune response	35/1024	293/18903	9.77741e-06	0.00038992	0.00032238	ANXA1/RPS6/HMGB1/VAMP8/LGALS9/IL18/LCP1/NMI/SPN/PTPRC/MDK/LAT2/PRAM1/HSPD1/ITGB2/MYB/GATA2/SPI1/NFKBIZ/NKG7/TYROBP/CD81/PTGER4/FES/RAC2/STAT3/BCL3/PYCARD/UNG/ERCC1/PHF14/RIPK2/TFRC/JUNB/ADA	35	HSPCs
BP	GO:0001819	positive regulation of cytokine production	50/1024	486/18903	1.02961e-05	0.000407543	0.00033695	AIF1/RPS3/ANXA1/GAPDH/HMGB1/C1QTNF4/CD34/EREG/HSP90AA1/LGALS9/IL18/RUNX1/CLU/SORL1/SPN/PTPRC/IL1B/MDK/HLA-DPA1/AGPAT2/SOD1/HSPD1/HDAC2/PIK3R1/IRAK3/STMP1/TYROBP/CD81/HMGB2/HIF1A/PTGER4/TMIGD2/HSPA1B/STAT3/BCL3/APP/PYCARD/OSM/GSDMD/EIF2AK2/RIPK2/F2R/ATP6AP2/AZU1/HSPA1A/DDX3X/EGR1/DDX1/G3BP1/DDIT3	50	HSPCs
BP	GO:0044772	mitotic cell cycle phase transition	49/1024	473/18903	1.04664e-05	0.000411213	0.000339985	AIF1/ANXA1/RPL26/RPS6/APEX1/CDK6/CCNI/RPL24/TAOK3/ZFP36L2/ID2/KHDRBS1/ACTB/PSME1/CCNG1/RNASEH2B/SYF2/NASP/BCAT1/CKS2/PSMG2/CASP2/PHB2/SMARCC1/ZNF207/RAB11A/TMEM14B/CDK4/ENSA/CDT1/FHL1/MAD2L1/APP/NAE1/RAD21/TFDP1/PRMT2/DDX3X/EIF4EBP1/ARPP19/ABRAXAS1/CKS1B/FOXN3/CALM3/CALM2/PRKDC/CDC26/NOP53/DUSP1	49	HSPCs
BP	GO:2000059	negative regulation of ubiquitin-dependent protein catabolic process	12/1024	50/18903	1.07271e-05	0.000418355	0.000345889	RPL5/RPS7/RPL23/RPL11/HSP90AB1/EIF3H/CAMLG/SDCBP/UBXN1/SMARCC1/TAF9/NOP53	12	HSPCs
BP	GO:0044403	biological process involved in symbiotic interaction	36/1024	307/18903	1.10932e-05	0.000429477	0.000355085	IFITM3/AVP/EEF1A1/GAPDH/RPSA/HMGB1/HSP90AB1/VAMP8/LGALS9/CXCL8/GSN/SNX3/IFITM2/HSPD1/NUCKS1/CFL1/THOC7/TCP1/STOM/HMGA2/CD81/CTSG/PPIA/VAPA/DYNLT1/GPX1/HSPA1B/SNW1/RAB7A/CHMP1B/PLSCR1/TFRC/AZU1/HSPA1A/CDC42/CHMP5	36	HSPCs
BP	GO:0009895	negative regulation of catabolic process	38/1024	332/18903	1.1191e-05	0.000429999	0.000355516	RPL5/RPS7/RPL23/PABPC1/RPL11/HSP90AB1/HNRNPC/EIF3H/CAMLG/SNX3/YBX3/LAPTM4B/TSPO/SORL1/IGF2BP2/IL1B/YBX1/CSDE1/SDCBP/IRAK3/SNCA/FUS/UBXN1/TAF15/VPS35/CIRBP/SMARCC1/GABARAPL2/STAT3/HNRNPA0/DKC1/MAD2L1/HNRNPD/TAF9/SERPINE2/NOP53/HNRNPAB/SLIRP	38	HSPCs
BP	GO:0032206	positive regulation of telomere maintenance	14/1024	67/18903	1.13499e-05	0.000429999	0.000355516	HNRNPA1/CCT4/CCT2/CCT6A/XRCC5/HNRNPA2B1/CCT8/TCP1/DKC1/HNRNPD/ERCC1/CCT7/RUVBL2/CCT5	14	HSPCs
BP	GO:1901224	positive regulation of NIK/NF-kappaB signaling	14/1024	67/18903	1.13499e-05	0.000429999	0.000355516	RPS3/C1QTNF4/LGALS9/IL18/NMI/IL1B/LIMS1/RHOA/PHB2/APP/C20orf27/EIF2AK2/DDX3X/CALR	14	HSPCs
BP	GO:2000116	regulation of cysteine-type endopeptidase activity	30/1024	235/18903	1.14343e-05	0.000430125	0.000355621	RPS3/ANP32B/AVP/HMGB1/LGALS9/DNAJB6/BEX3/GSN/RHOA/HSPD1/PRDX3/SNCA/CASP2/CST7/RACK1/IGBP1/GPX1/CD44/PDCD2/HSPE1/PYCARD/FNIP1/CTSD/RIPK2/F2R/DDX3X/BAX/ARL6IP1/ARL6IP5/PDCD6	30	HSPCs
BP	GO:0051444	negative regulation of ubiquitin-protein transferase activity	8/1024	22/18903	1.16719e-05	0.00043597	0.000360453	RPL5/RPS7/RPL23/RPS20/RPL11/RPS15/RPL37/MAD2L1	8	HSPCs
BP	GO:0072594	establishment of protein localization to organelle	47/1024	449/18903	1.20491e-05	0.000446912	0.000369499	RPL23/HSP90AB1/HSP90AA1/CCT4/CLU/TSPO/SRP14/LEPROT/SORL1/CCT2/NCOA4/HSPD1/PIK3R1/CCT6A/SRP9/CCT8/TCP1/KPNB1/RAN/NFKBIA/RAC2/SUMO1/PHB2/RPAIN/NUTF2/TIMM9/RAB11A/STAT3/IPO5/BCL3/JUP/OXA1L/DKC1/PMPCB/RAB7A/TIMM13/TRIM28/CCT7/TOMM22/SRP72/UBE2D3/RUVBL2/BAX/BNIP3L/CCT5/CALM3/DDIT3	47	HSPCs
BP	GO:1902903	regulation of supramolecular fiber organization	42/1024	384/18903	1.21366e-05	0.000447032	0.000369599	RPS3/GMFG/ACTG1/STMN1/PFDN5/ARL2/TMSB4X/GSN/CLU/BRK1/RHOA/ARPC3/PIK3R1/CAPZB/PFN1/MYADM/MTPN/SNCA/PTGER4/ID1/ARPC2/FES/CAPG/ARPC1B/APOA1/GPX1/BIN1/HSPA1B/RAC1/ARPC4/APP/PYCARD/TPM1/CKAP2/FKBP4/WASF2/CAPZA2/HSPA1A/ARPC5/CDC42/VBP1/PLEK	42	HSPCs
BP	GO:0032271	regulation of protein polymerization	27/1024	201/18903	1.22226e-05	0.000447095	0.000369651	RPS3/STMN1/HSP90AA1/ARL2/TMSB4X/GSN/RHOA/ARPC3/CAPZB/PFN1/MYADM/MTPN/SNCA/ARPC2/FES/CAPG/ARPC1B/BIN1/VDAC2/HSPA1B/RAC1/ARPC4/PYCARD/FKBP4/CAPZA2/HSPA1A/ARPC5	27	HSPCs
BP	GO:0043280	positive regulation of cysteine-type endopeptidase activity involved in apoptotic process	20/1024	125/18903	1.24604e-05	0.000452442	0.000374072	RPS3/ANP32B/HMGB1/LGALS9/BEX3/GSN/RHOA/HSPD1/SNCA/CASP2/RACK1/PDCD2/HSPE1/PYCARD/CTSD/F2R/DDX3X/BAX/ARL6IP5/PDCD6	20	HSPCs
BP	GO:0031333	negative regulation of protein-containing complex assembly	22/1024	146/18903	1.25394e-05	0.000452442	0.000374072	HMGB1/STMN1/RPL13A/TMSB4X/GSN/CLU/SORL1/CAPZB/PFN1/MYADM/MTPN/SNCA/PTGER4/CAPG/VPS35/VDAC2/CRBN/FKBP4/CAPZA2/DDX3X/CDC42/NOP53	22	HSPCs
BP	GO:1901796	regulation of signal transduction by p53 class mediator	18/1024	105/18903	1.27014e-05	0.000453812	0.000375205	NPM1/RPL26/RPL5/RPS7/RPL23/RPS20/RPL11/RPS15/RPL37/UBB/SOX4/HNRNPK/TRIM24/CD44/TAF9/COPS3/EIF5A/NOP53	18	HSPCs
BP	GO:1990748	cellular detoxification	19/1024	115/18903	1.27485e-05	0.000453812	0.000375205	ESD/CAT/MGST1/ALDH1A1/GSTP1/GSTO1/PRDX1/PRDX6/SOD1/MGST2/MPO/PRDX3/GSTK1/GPX4/GPX1/SOD2/AKR1A1/TXNL1/ADH5	19	HSPCs
BP	GO:0000387	spliceosomal snRNP assembly	12/1024	51/18903	1.3342e-05	0.000471773	0.000390054	CLNS1A/SNRPD2/SNRPF/SNRPE/LSM2/SNRPD1/PRPF6/STRAP/SNRPB/SNRPD3/SNRPG/LSM4	12	HSPCs
BP	GO:1903829	positive regulation of protein localization	47/1024	451/18903	1.35279e-05	0.00047518	0.000392871	NPM1/ANP32B/HSP90AB1/HSP90AA1/CCT4/ATP2C1/SOX4/YWHAE/LEPROT/SORL1/IL1B/CCT2/MSN/ITGB2/PIK3R1/CCT6A/GLUL/ZFAND1/RHOG/CCT8/TCP1/TYROBP/STOM/CD81/HIF1A/RAN/PPIA/RAC2/RACK1/VPS35/RTN4/CDT1/IPO5/JUP/DKC1/TM7SF3/TRIM28/CCT7/UBE2D3/GNAI1/GLUD1/SRI/TFRC/PCM1/GOLPH3/CNST/CCT5	47	HSPCs
BP	GO:0009199	ribonucleoside triphosphate metabolic process	31/1024	249/18903	1.36618e-05	0.000476725	0.000394149	ENO1/GAPDH/IMPDH2/ARL2/TMSB4X/NDUFS5/OLA1/TSPO/NME4/TPI1/RHOA/ATP5MC2/LDHA/NDUFB5/PKM/PGK1/ATP5F1C/ALDOA/HIF1A/RAN/AK3/NDUFS4/HSPA1B/STAT3/APP/ATP5PB/NDUFA10/HSPA1A/NUDT5/AK2/ATP5PO	31	HSPCs
BP	GO:1903321	negative regulation of protein modification by small protein conjugation or removal	17/1024	96/18903	1.41257e-05	0.000489693	0.00040487	RPS3/RPL5/RPS7/RPL23/RPS20/RPL11/RPS15/RPL37/CAMLG/SOX4/TSPO/UBXN1/PPIA/HSPA1B/MAD2L1/HMG20B/HSPA1A	17	HSPCs
BP	GO:0010592	positive regulation of lamellipodium assembly	9/1024	29/18903	1.45112e-05	0.000496562	0.00041055	HSP90AA1/FSCN1/BRK1/PIK3R1/ARPC2/RAC2/RAC1/WASF2/CDC42	9	HSPCs
BP	GO:2000765	regulation of cytoplasmic translation	9/1024	29/18903	1.45112e-05	0.000496562	0.00041055	PABPC1/SH3BGRL/RPL13A/YBX3/YBX1/CSDE1/CNBP/PKM/HNRNPD	9	HSPCs
BP	GO:1903706	regulation of hemopoiesis	44/1024	413/18903	1.4693e-05	0.000499563	0.000413031	ANXA1/HMGB1/CDK6/CSF3R/LGALS9/IL18/ZFP36L2/RUNX1/HOXA9/ID2/SOX4/ACTB/PTPRC/MDK/SOD1/RHOA/PIK3R1/MYB/GATA2/XRCC6/SPI1/NFKBIZ/TYROBP/HMGB2/DUSP10/HIF1A/NFKBIA/FES/SMARCC1/HSPA1B/STAT3/MTURN/TESPA1/MEIS1/FOS/RIPK2/HSPA1A/JUNB/HMGB3/HSPA9/KLF10/PRKDC/ADA/MEAF6	44	HSPCs
BP	GO:0002328	pro-B cell differentiation	6/1024	12/18903	1.73531e-05	0.000586249	0.000484701	SOX4/FLT3/FNIP1/NUDT21/HES1/PRKDC	6	HSPCs
BP	GO:0045861	negative regulation of proteolysis	39/1024	352/18903	1.83344e-05	0.00061548	0.000508869	SPINK2/SERPINB1/RPL5/RPS7/AVP/RPL23/RPL11/GAPDH/SERPINB6/HSP90AB1/TFPI/EIF3H/DNAJB6/CAMLG/APLP2/SORL1/BST2/SERPING1/PEBP1/SDCBP/PRDX3/SPINT2/SNCA/UBXN1/CST7/IGBP1/SMARCC1/GABARAPL2/PTTG1/GPX1/CD44/BIN1/APP/TAF9/FNIP1/DDX3X/SERPINE2/ARL6IP1/NOP53	39	HSPCs
BP	GO:0046390	ribose phosphate biosynthetic process	30/1024	241/18903	1.87568e-05	0.000625698	0.000517317	ENO1/TKT/IMPDH2/HPRT1/TMSB4X/NDUFS5/HACD1/NME4/ATP5MC2/NDUFB5/PYGL/ATP5F1C/PRPS2/ALDOA/SNCA/PPT1/AK3/GMPS/NDUFS4/PAICS/DLD/ATIC/APRT/CMPK1/ATP5PB/NDUFA10/ADSL/AK2/ATP5PO/ADA	30	HSPCs
BP	GO:0070198	protein localization to chromosome, telomeric region	9/1024	30/18903	1.97381e-05	0.000650253	0.000537619	CCT4/CCT2/CCT6A/XRCC5/CCT8/TCP1/DKC1/CCT7/CCT5	9	HSPCs
BP	GO:1901798	positive regulation of signal transduction by p53 class mediator	9/1024	30/18903	1.97381e-05	0.000650253	0.000537619	RPL26/RPS7/RPL23/RPS20/RPL11/RPS15/RPL37/UBB/EIF5A	9	HSPCs
BP	GO:0061951	establishment of protein localization to plasma membrane	13/1024	62/18903	2.23326e-05	0.000731185	0.000604532	RILPL2/VAMP5/RAB34/ATP2C1/KRT18/RACK1/VPS35/RAB11A/MACF1/RAB7A/LYPLA1/GOLPH3/CNST	13	HSPCs
BP	GO:0072332	intrinsic apoptotic signaling pathway by p53 class mediator	15/1024	81/18903	2.57903e-05	0.000834097	0.000689618	RPL26/HINT1/RPS7/RPL11/UBB/HNRNPK/HIPK1/CD44/BCL3/PYCARD/TAF9/SNW1/BAX/EIF5A/CASP6	15	HSPCs
BP	GO:1901657	glycosyl compound metabolic process	15/1024	81/18903	2.57903e-05	0.000834097	0.000689618	HPRT1/NME4/AKR1C3/NUDT1/AKR7A2/ERH/AKR1A1/ATIC/NT5C3A/APRT/OARD1/TK1/ADA/AHCY/AKR1B1	15	HSPCs
BP	GO:0062197	cellular response to chemical stress	38/1024	345/18903	2.66499e-05	0.000854909	0.000706825	AIF1/RPS3/ANXA1/CAT/SERPINB6/APEX1/MGST1/PRDX1/CRYGD/YBX3/TSPO/AKR1C3/NONO/SOD1/MPO/NCOA7/HDAC2/XRCC5/PRDX3/SNCA/HIF1A/PPIA/RACK1/GPX1/HSPA1B/PCNA/SOD2/PYCARD/CHCHD2/SFPQ/TPM1/FOS/HSPA1A/DDX3X/ARL6IP5/DDIT3/AKR1B1/RBX1	38	HSPCs
BP	GO:2000278	regulation of DNA biosynthetic process	19/1024	121/18903	2.67562e-05	0.000854909	0.000706825	HNRNPA1/HSP90AB1/HNRNPC/HSP90AA1/CCT4/PTGES3/CCT2/CCT6A/XRCC5/HNRNPA2B1/CCT8/TCP1/PCNA/DKC1/HNRNPD/CCT7/TFDP1/CCT5/MEAF6	19	HSPCs
BP	GO:2001056	positive regulation of cysteine-type endopeptidase activity	21/1024	143/18903	2.91564e-05	0.000926021	0.00076562	RPS3/ANP32B/HMGB1/LGALS9/BEX3/GSN/RHOA/HSPD1/SNCA/CASP2/RACK1/PDCD2/HSPE1/PYCARD/CTSD/RIPK2/F2R/DDX3X/BAX/ARL6IP5/PDCD6	21	HSPCs
BP	GO:0031330	negative regulation of cellular catabolic process	30/1024	247/18903	3.01289e-05	0.000951212	0.000786447	RPL5/RPS7/RPL23/PABPC1/RPL11/HSP90AB1/HNRNPC/EIF3H/CAMLG/YBX3/TSPO/SORL1/IGF2BP2/YBX1/CSDE1/SDCBP/SNCA/FUS/UBXN1/TAF15/CIRBP/SMARCC1/STAT3/HNRNPA0/DKC1/HNRNPD/TAF9/NOP53/HNRNPAB/SLIRP	30	HSPCs
BP	GO:0008630	intrinsic apoptotic signaling pathway in response to DNA damage	17/1024	102/18903	3.20272e-05	0.00100516	0.000831051	RPS3/RPL26/TPT1/HNRNPK/CLU/TNFRSF1A/PIK3R1/CASP2/HIPK1/CD44/BCL3/SOD2/PYCARD/TAF9/SNW1/BAX/PRKDC	17	HSPCs
BP	GO:0097237	cellular response to toxic substance	19/1024	123/18903	3.38333e-05	0.0010556	0.000872753	ESD/CAT/MGST1/ALDH1A1/GSTP1/GSTO1/PRDX1/PRDX6/SOD1/MGST2/MPO/PRDX3/GSTK1/GPX4/GPX1/SOD2/AKR1A1/TXNL1/ADH5	19	HSPCs
BP	GO:0002274	myeloid leukocyte activation	29/1024	237/18903	3.54038e-05	0.00109814	0.000907924	AIF1/ANXA1/HMGB1/VAMP8/LGALS9/IL18/CXCL8/CLU/NMI/PTPRC/LAT2/PRAM1/HSPD1/ITGB2/GATA2/SPI1/TYROBP/SNCA/CTSG/CST7/FES/RAC2/TSPAN32/APP/PYCARD/PLSCR1/CTSC/AZU1/LCP2	29	HSPCs
BP	GO:0048144	fibroblast proliferation	17/1024	103/18903	3.64525e-05	0.00112409	0.000929382	CDK6/GSTP1/PRDX1/EREG/FTH1/PTGES3/BRK1/RNASEH2B/CKS2/MORF4L1/NDUFS4/GPX1/CDK4/SOD2/FOSL2/BAX/CKS1B	17	HSPCs
BP	GO:2000573	positive regulation of DNA biosynthetic process	14/1024	74/18903	3.71332e-05	0.00113846	0.000941265	HNRNPA1/HSP90AB1/HSP90AA1/CCT4/PTGES3/CCT2/CCT6A/XRCC5/CCT8/TCP1/PCNA/DKC1/CCT7/CCT5	14	HSPCs
BP	GO:0048857	neural nucleus development	13/1024	65/18903	3.79595e-05	0.00115711	0.00095668	ACTB/YWHAE/RHOA/YWHAQ/HOXB2/GNB4/CCDC14/ATP5PB/GLUD1/COX6B1/CDC42/CALM3/CALM2	13	HSPCs
BP	GO:1903039	positive regulation of leukocyte cell-cell adhesion	32/1024	275/18903	3.90659e-05	0.00118403	0.000978938	AIF1/RPS3/ANXA1/HMGB1/LGALS9/IL18/RUNX1/SOX4/ACTB/TNFSF13B/PTPRC/IL1B/MDK/HLA-DPA1/RHOA/HSPD1/ITGB2/MYB/NFKBIZ/MAP3K8/CD81/DUSP10/TMIGD2/SMARCC1/CD44/TESPA1/PYCARD/RIPK2/TFRC/HES1/ADA/ITGA4	32	HSPCs
BP	GO:1900180	regulation of protein localization to nucleus	20/1024	135/18903	3.94031e-05	0.00118747	0.000981779	NPM1/HSP90AB1/HSP90AA1/CCT4/CCT2/PIK3R1/CCT6A/GLUL/CCT8/TCP1/SUMO3/RAN/SUMO1/IPO5/JUP/DKC1/TRIM28/CCT7/TFRC/CCT5	20	HSPCs
BP	GO:0045333	cellular respiration	29/1024	240/18903	4.46709e-05	0.00133861	0.00110674	CAT/ARL2/NDUFS5/UQCRB/UQCRC2/RHOA/UQCRH/COX7A2L/NDUFB5/COX4I1/ATP5F1C/SNCA/HIF1A/NDUFS4/DLD/OXA1L/SUCLG1/COX7C/SOD2/CHCHD2/ATP5PB/NDUFA10/ADSL/COX6B1/ATP5PO/COX7B/ETFB/NOP53/MDH1	29	HSPCs
BP	GO:1903051	negative regulation of proteolysis involved in protein catabolic process	13/1024	66/18903	4.49538e-05	0.00133952	0.0011075	RPL5/RPS7/RPL23/RPL11/HSP90AB1/EIF3H/CAMLG/SDCBP/UBXN1/SMARCC1/GABARAPL2/TAF9/NOP53	13	HSPCs
BP	GO:1903131	mononuclear cell differentiation	47/1024	473/18903	4.52687e-05	0.00134105	0.00110876	ANXA1/RPS6/RPL22/HMGB1/CDK6/HHEX/LGALS9/IL18/ZFP36L2/RUNX1/LYL1/ID2/SOX4/ACTB/TNFSF13B/SPN/PTPRC/IL1B/MDK/SOD1/RHOA/PIK3R1/MYB/XRCC6/SPI1/NFKBIZ/DUSP10/PTGER4/FLT3/FES/SLC25A5/IRF2BP2/SMARCC1/STAT3/BCL3/TESPA1/FNIP1/FOS/PHF14/RIPK2/JUNB/BAX/HMGB3/EGR1/PRKDC/ADA/ITGA4	47	HSPCs
BP	GO:0032970	regulation of actin filament-based process	42/1024	406/18903	4.55109e-05	0.00134105	0.00110876	GMFG/ARHGDIB/ACTG1/STMN1/TMSB4X/GSN/FSCN1/MDK/BRK1/BST2/RHOA/ARPC3/ABRACL/PIK3R1/CAPZB/PFN1/MYADM/RHOG/MTPN/PTGER4/ID1/ARPC2/FES/RAC2/CAPG/SUMO1/ARPC1B/APOA1/BIN1/RAC1/ARPC4/JUP/IQGAP2/PYCARD/CNN2/TPM1/WASF2/CAPZA2/SRI/ARPC5/CDC42/PLEK	42	HSPCs
BP	GO:0048026	positive regulation of mRNA splicing, via spliceosome	8/1024	26/18903	4.69696e-05	0.00137639	0.00113798	CLNS1A/RBMX/PRDX6/RBM3/TRA2B/CIRBP/NCL/SNW1	8	HSPCs
BP	GO:0034101	erythrocyte homeostasis	20/1024	137/18903	4.88216e-05	0.0014228	0.00117635	RPS24/RPS6/RPS17/RPS14/CDK6/PRDX1/RPS19/ID2/MYB/GATA2/SPI1/HMGB2/HIF1A/TMEM14C/SLC25A5/HSPA1B/STAT3/HSPA1A/HSPA9/PRKDC	20	HSPCs
BP	GO:0006913	nucleocytoplasmic transport	36/1024	329/18903	4.94003e-05	0.00142402	0.00117736	NPM1/ANP32B/HNRNPA1/RPL23/RPS15/HSP90AB1/HHEX/HSP90AA1/KHDRBS1/YWHAE/IL1B/SSB/PIK3R1/THOC7/HNRNPA2B1/SRSF3/PABPN1/KPNB1/RANBP1/RAN/NFKBIA/SUMO1/PHB2/RPAIN/NUTF2/ANP32A/STAT3/IPO5/BCL3/JUP/ENY2/MAGOH/TRIM28/CPSF6/HSPA9/CALR	36	HSPCs
BP	GO:0051169	nuclear transport	36/1024	329/18903	4.94003e-05	0.00142402	0.00117736	NPM1/ANP32B/HNRNPA1/RPL23/RPS15/HSP90AB1/HHEX/HSP90AA1/KHDRBS1/YWHAE/IL1B/SSB/PIK3R1/THOC7/HNRNPA2B1/SRSF3/PABPN1/KPNB1/RANBP1/RAN/NFKBIA/SUMO1/PHB2/RPAIN/NUTF2/ANP32A/STAT3/IPO5/BCL3/JUP/ENY2/MAGOH/TRIM28/CPSF6/HSPA9/CALR	36	HSPCs
BP	GO:0071801	regulation of podosome assembly	6/1024	14/18903	5.13415e-05	0.00147198	0.00121701	GSN/FSCN1/LCP1/RHOA/MSN/KIF9	6	HSPCs
BP	GO:0036260	RNA capping	7/1024	20/18903	5.57555e-05	0.00158993	0.00131453	SNRPD2/SNRPF/SNRPE/SNRPD1/SNRPB/SNRPD3/SNRPG	7	HSPCs
BP	GO:0002685	regulation of leukocyte migration	28/1024	231/18903	5.67967e-05	0.00161096	0.00133192	AIF1/ANXA1/CD99/HMGB1/LGALS9/CXCL8/SPN/MDK/RHOA/MSN/PIK3R1/MPP1/SPI1/RHOG/CD81/C1QBP/RIN3/PTGER4/RAC2/NBL1/RAC1/APP/PYCARD/CNN2/ADA/CALR/ITGA4/DUSP1	28	HSPCs
BP	GO:1902107	positive regulation of leukocyte differentiation	24/1024	184/18903	5.90821e-05	0.00165805	0.00137085	ANXA1/HMGB1/LGALS9/IL18/RUNX1/ID2/SOX4/ACTB/PTPRC/MDK/RHOA/MYB/XRCC6/NFKBIZ/TYROBP/DUSP10/FES/SMARCC1/TESPA1/FOS/RIPK2/KLF10/PRKDC/ADA	24	HSPCs
BP	GO:1903708	positive regulation of hemopoiesis	24/1024	184/18903	5.90821e-05	0.00165805	0.00137085	ANXA1/HMGB1/LGALS9/IL18/RUNX1/ID2/SOX4/ACTB/PTPRC/MDK/RHOA/MYB/XRCC6/NFKBIZ/TYROBP/DUSP10/FES/SMARCC1/TESPA1/FOS/RIPK2/KLF10/PRKDC/ADA	24	HSPCs
BP	GO:0050900	leukocyte migration	41/1024	398/18903	6.13612e-05	0.00171295	0.00141624	AIF1/ANXA1/SELL/CD99/HMGB1/CD34/CSF3R/LGALS9/RPS19/CXCL8/SPN/IL1B/MDK/RHOA/CXCL2/MSN/ITGB2/PIK3R1/MPP1/SPI1/RHOG/CD81/C1QBP/RIN3/PTGER4/CTSG/PPIA/RAC2/NBL1/RAC1/CXCL3/APP/PYCARD/CNN2/AZU1/GOLPH3/CDC42/ADA/CALR/ITGA4/DUSP1	41	HSPCs
BP	GO:0009152	purine ribonucleotide biosynthetic process	27/1024	220/18903	6.17391e-05	0.00171447	0.0014175	ENO1/IMPDH2/HPRT1/TMSB4X/NDUFS5/HACD1/NME4/ATP5MC2/NDUFB5/ATP5F1C/PRPS2/ALDOA/SNCA/PPT1/AK3/GMPS/NDUFS4/PAICS/DLD/ATIC/APRT/ATP5PB/NDUFA10/ADSL/AK2/ATP5PO/ADA	27	HSPCs
BP	GO:0010591	regulation of lamellipodium assembly	10/1024	42/18903	6.26189e-05	0.00172985	0.00143021	HSP90AA1/FSCN1/BRK1/PIK3R1/CAPZB/ARPC2/RAC2/RAC1/WASF2/CDC42	10	HSPCs
BP	GO:0045116	protein neddylation	8/1024	27/18903	6.3592e-05	0.00174763	0.00144491	RPL5/RPL11/HIF1A/NAE1/NEDD8/COPS3/COPS2/RBX1	8	HSPCs
BP	GO:0006338	chromatin remodeling	39/1024	373/18903	6.67603e-05	0.00182524	0.00150908	NPM1/ANP32B/NAP1L1/DEK/HMGB1/HNRNPC/HMGA1/ATF7IP2/ACTB/SET/NPM3/MLLT3/HDAC2/CHD1L/MYB/SATB1/CFDP1/NASP/CHD9/HMGA2/HMGB2/NFE2/CENPV/SMARCC1/YEATS4/CBX3/RBBP4/HAT1/SF3B1/TRIM28/CENPW/RUVBL2/MIER1/SSRP1/RBBP7/DNMT1/ITGB3BP/TSPYL1/NUDT5	39	HSPCs
BP	GO:0010950	positive regulation of endopeptidase activity	23/1024	174/18903	6.78928e-05	0.00184668	0.00152681	RPS3/ANP32B/HMGB1/LGALS9/BEX3/GSN/PSME1/RHOA/HSPD1/SNCA/CASP2/RACK1/PDCD2/STAT3/HSPE1/PYCARD/CTSD/RIPK2/F2R/DDX3X/BAX/ARL6IP5/PDCD6	23	HSPCs
BP	GO:0009260	ribonucleotide biosynthetic process	28/1024	234/18903	7.13947e-05	0.00193203	0.00159737	ENO1/IMPDH2/HPRT1/TMSB4X/NDUFS5/HACD1/NME4/ATP5MC2/NDUFB5/ATP5F1C/PRPS2/ALDOA/SNCA/PPT1/AK3/GMPS/NDUFS4/PAICS/DLD/ATIC/APRT/CMPK1/ATP5PB/NDUFA10/ADSL/AK2/ATP5PO/ADA	28	HSPCs
BP	GO:0070661	leukocyte proliferation	37/1024	348/18903	7.18223e-05	0.00193373	0.00159878	AIF1/RPS3/ANXA1/RPS6/LST1/IMPDH2/HMGB1/GSTP1/HHEX/NPR3/HPRT1/LGALS9/IL18/CLU/TNFSF13B/SPN/PTPRC/IL1B/HLA-DPA1/BST2/MSN/HSPD1/TYROBP/CD81/FLT3/TMIGD2/RAC2/TSPAN32/PYCARD/PRKAR1A/CNN2/RIPK2/TFRC/JUNB/HES1/BAX/ADA	37	HSPCs
BP	GO:0050685	positive regulation of mRNA processing	9/1024	35/18903	7.62589e-05	0.00204281	0.00168897	CLNS1A/RBMX/PRDX6/RBM3/TRA2B/CIRBP/NCL/SNW1/NUDT21	9	HSPCs
BP	GO:0045785	positive regulation of cell adhesion	47/1024	484/18903	7.9346e-05	0.00211483	0.00174851	AIF1/RPS3/ANXA1/HMGB1/CDK6/LGALS9/IL18/ARL2/RUNX1/SOX4/ACTB/TNFSF13B/PTPRC/IL1B/MDK/HLA-DPA1/LIMS1/RHOA/HSPD1/ITGB2/MYB/MYADM/NFKBIZ/MAP3K8/CD81/C1QBP/DUSP10/ARPC2/TMIGD2/CTSG/SMARCC1/APOA1/CD44/RAC1/TESPA1/JUP/PYCARD/TPM1/RIPK2/TFRC/AZU1/HES1/RSU1/CDC42/ADA/CALR/ITGA4	47	HSPCs
BP	GO:0000470	maturation of LSU-rRNA	8/1024	28/18903	8.48244e-05	0.00224954	0.00185989	RPL7/RPL10A/RPL7A/RSL1D1/NSA2/RPL35/MRPL1/NHP2	8	HSPCs
BP	GO:0032722	positive regulation of chemokine production	13/1024	70/18903	8.53623e-05	0.00225255	0.00186237	AIF1/HMGB1/LGALS9/IL18/IL1B/HIF1A/APP/PYCARD/EIF2AK2/RIPK2/AZU1/DDX3X/EGR1	13	HSPCs
BP	GO:0098754	detoxification	21/1024	154/18903	8.82158e-05	0.00231632	0.0019151	ESD/CAT/MGST1/ALDH1A1/GSTP1/GSTO1/PRDX1/PRDX6/MT2A/SOD1/MGST2/MPO/PRDX3/GSTK1/GPX4/GPX1/RALBP1/SOD2/AKR1A1/TXNL1/ADH5	21	HSPCs
BP	GO:1904356	regulation of telomere maintenance via telomere lengthening	12/1024	61/18903	8.87879e-05	0.00231986	0.00191802	HNRNPA1/HNRNPC/CCT4/CCT2/CCT6A/XRCC5/HNRNPA2B1/CCT8/TCP1/DKC1/CCT7/CCT5	12	HSPCs
BP	GO:0009113	purine nucleobase biosynthetic process	5/1024	10/18903	9.26112e-05	0.00240789	0.00199081	HPRT1/GMPS/PAICS/APRT/ADA	5	HSPCs
BP	GO:0042177	negative regulation of protein catabolic process	17/1024	111/18903	9.62209e-05	0.00248954	0.00205831	RPL11/HSP90AB1/EIF3H/CAMLG/SNX3/LAPTM4B/SDCBP/IRAK3/SNCA/UBXN1/VPS35/SMARCC1/GABARAPL2/MAD2L1/TAF9/SERPINE2/NOP53	17	HSPCs
BP	GO:0051348	negative regulation of transferase activity	31/1024	276/18903	9.9682e-05	0.00256418	0.00212002	NPM1/RPL5/RPS7/RPL23/RPS20/RPL11/RPS15/RPL37/GSTP1/GNAQ/HHEX/SORL1/PTPRC/IL1B/EIF4A2/IRAK3/PRDX3/SNCA/SPRY1/DUSP10/PPIA/RTRAF/RACK1/SNX6/IPO5/YWHAG/MAD2L1/PYCARD/PRKAR1A/MIDN/DUSP1	31	HSPCs
BP	GO:0050870	positive regulation of T cell activation	29/1024	251/18903	0.000100414	0.00256418	0.00212002	AIF1/RPS3/ANXA1/HMGB1/LGALS9/IL18/RUNX1/SOX4/ACTB/TNFSF13B/PTPRC/IL1B/MDK/HLA-DPA1/RHOA/HSPD1/MYB/NFKBIZ/MAP3K8/CD81/DUSP10/TMIGD2/SMARCC1/TESPA1/PYCARD/RIPK2/TFRC/HES1/ADA	29	HSPCs
BP	GO:0006979	response to oxidative stress	43/1024	434/18903	0.000100556	0.00256418	0.00212002	AIF1/RPS3/ANXA1/CAT/APEX1/MGST1/GSTP1/MSRB3/PRDX1/CRYGD/PRDX6/PSIP1/AKR1C3/NONO/SOD1/MPO/NCOA7/HDAC2/NUDT1/PRDX3/SNCA/RBPMS/GPX4/HIF1A/PPIA/RACK1/HNRNPM/GPX1/HSPA1B/PCNA/SOD2/APP/TXN2/CHCHD2/NAPRT/ERCC1/SFPQ/TPM1/FOS/BANF1/HSPA1A/AREG/ARL6IP5	43	HSPCs
BP	GO:0032210	regulation of telomere maintenance via telomerase	11/1024	53/18903	0.000104429	0.00264536	0.00218714	HNRNPA1/HNRNPC/CCT4/CCT2/CCT6A/XRCC5/CCT8/TCP1/DKC1/CCT7/CCT5	11	HSPCs
BP	GO:0046824	positive regulation of nucleocytoplasmic transport	12/1024	62/18903	0.000104737	0.00264536	0.00218714	ANP32B/HSP90AB1/HSP90AA1/KHDRBS1/YWHAE/IL1B/PIK3R1/RAN/IPO5/JUP/TRIM28/CPSF6	12	HSPCs
BP	GO:1903050	regulation of proteolysis involved in protein catabolic process	27/1024	227/18903	0.000105645	0.00265564	0.00219564	RPL5/RPS7/RPL23/RPL11/HSP90AB1/SUMO2/EIF3H/UBB/CAMLG/CLU/PSME1/SDCBP/UBXN1/RACK1/SUMO1/SMARCC1/GABARAPL2/GPX1/HSPA1B/TAF9/CTSC/HSPA1A/PSMC5/PSMC1/GABARAP/NOP53/RBX1	27	HSPCs
BP	GO:1902369	negative regulation of RNA catabolic process	14/1024	82/18903	0.000119627	0.00297889	0.0024629	PABPC1/HNRNPC/YBX3/IGF2BP2/YBX1/CSDE1/FUS/TAF15/CIRBP/HNRNPA0/DKC1/HNRNPD/HNRNPAB/SLIRP	14	HSPCs
BP	GO:2000736	regulation of stem cell differentiation	14/1024	82/18903	0.000119627	0.00297889	0.0024629	CDK6/ZFP36L2/HDAC2/N4BP2L2/STAT3/OSM/RBBP4/EIF2AK2/NUDT21/HES1/RBBP7/OCIAD1/HSPA9/PRKDC	14	HSPCs
BP	GO:0032435	negative regulation of proteasomal ubiquitin-dependent protein catabolic process	9/1024	37/18903	0.000121853	0.00300608	0.00248538	RPL11/HSP90AB1/EIF3H/CAMLG/SDCBP/UBXN1/SMARCC1/TAF9/NOP53	9	HSPCs
BP	GO:1902745	positive regulation of lamellipodium organization	9/1024	37/18903	0.000121853	0.00300608	0.00248538	HSP90AA1/FSCN1/BRK1/PIK3R1/ARPC2/RAC2/RAC1/WASF2/CDC42	9	HSPCs
BP	GO:0061900	glial cell activation	11/1024	54/18903	0.000124797	0.00303709	0.00251102	AIF1/CLU/PTPRC/IL1B/ITGB2/TYROBP/SNCA/CST7/APP/CTSC/AZU1	11	HSPCs
BP	GO:1902743	regulation of lamellipodium organization	11/1024	54/18903	0.000124797	0.00303709	0.00251102	HSP90AA1/FSCN1/BRK1/PIK3R1/CAPZB/ARPC2/RAC2/CD44/RAC1/WASF2/CDC42	11	HSPCs
BP	GO:0046034	ATP metabolic process	26/1024	217/18903	0.000124828	0.00303709	0.00251102	ENO1/GAPDH/ARL2/TMSB4X/NDUFS5/OLA1/TSPO/TPI1/ATP5MC2/LDHA/NDUFB5/PKM/PGK1/ATP5F1C/ALDOA/HIF1A/NDUFS4/HSPA1B/STAT3/APP/ATP5PB/NDUFA10/HSPA1A/NUDT5/AK2/ATP5PO	26	HSPCs
BP	GO:0006164	purine nucleotide biosynthetic process	28/1024	242/18903	0.000128172	0.00309011	0.00255485	ENO1/IMPDH2/HPRT1/TMSB4X/NDUFS5/HACD1/NME4/ATP5MC2/MTHFD2L/NDUFB5/ATP5F1C/PRPS2/ALDOA/SNCA/PPT1/AK3/GMPS/NDUFS4/PAICS/DLD/ATIC/APRT/ATP5PB/NDUFA10/ADSL/AK2/ATP5PO/ADA	28	HSPCs
BP	GO:0097529	myeloid leukocyte migration	28/1024	242/18903	0.000128172	0.00309011	0.00255485	AIF1/ANXA1/CD99/HMGB1/CSF3R/RPS19/CXCL8/IL1B/MDK/CXCL2/ITGB2/PIK3R1/MPP1/SPI1/RHOG/CD81/C1QBP/RIN3/PTGER4/CTSG/PPIA/RAC2/NBL1/RAC1/CXCL3/CNN2/AZU1/DUSP1	28	HSPCs
BP	GO:1901293	nucleoside phosphate biosynthetic process	33/1024	306/18903	0.000132316	0.00317557	0.00262551	ENO1/IMPDH2/HPRT1/TMSB4X/NDUFS5/DUT/HACD1/NME4/ATP5MC2/TYMS/MTHFD2L/NDUFB5/ATP5F1C/PRPS2/ALDOA/SNCA/PPT1/AK3/GMPS/NDUFS4/PAICS/DLD/NAPRT/ATIC/APRT/CMPK1/ATP5PB/NDUFA10/ADSL/TK1/AK2/ATP5PO/ADA	33	HSPCs
BP	GO:0045862	positive regulation of proteolysis	38/1024	372/18903	0.000134044	0.0031882	0.00263595	RPS3/ENO1/ANP32B/HMGB1/SUMO2/LGALS9/BEX3/GSN/CLU/PSME1/IL1B/RHOA/HSPD1/HDAC2/SNCA/CASP2/RACK1/SUMO1/PDCD2/HSPA1B/STAT3/HSPE1/APP/PYCARD/CTSD/CTSC/RIPK2/F2R/HSPA1A/DDX3X/BAX/PSMC5/ARL6IP5/PDCD6/PSMC1/GABARAP/NOP53/RBX1	38	HSPCs
BP	GO:0051098	regulation of binding	38/1024	372/18903	0.000134044	0.0031882	0.00263595	EIF3E/HOPX/RPL11/HMGB1/HSP90AB1/FKBP1A/STMN1/TMSB4X/EIF3D/ACTB/SORL1/HDAC2/NUCKS1/HMGA2/SUMO3/HMGB2/DAZAP2/ID1/RAN/NFKBIA/RACK1/SUMO1/RNF220/CDT1/BCL3/CSNK2B/APP/TRIM28/RIPK2/SRI/HES1/BAX/CDC42/CALM3/CALM2/DDIT3/ITGA4/GTF2F1	38	HSPCs
BP	GO:0032508	DNA duplex unwinding	15/1024	93/18903	0.00013479	0.00319163	0.00263879	ANXA1/HMGA1/CHD1L/XRCC6/XRCC5/CHD9/MCM5/MCM7/MCM3/RUVBL2/DDX3X/DDX1/SSBP1/G3BP1/DTD1	15	HSPCs
BP	GO:0010952	positive regulation of peptidase activity	24/1024	194/18903	0.00013675	0.00321229	0.00265587	RPS3/ANP32B/HMGB1/LGALS9/BEX3/GSN/PSME1/RHOA/HSPD1/SNCA/CASP2/RACK1/PDCD2/STAT3/HSPE1/APP/PYCARD/CTSD/RIPK2/F2R/DDX3X/BAX/ARL6IP5/PDCD6	24	HSPCs
BP	GO:0000956	nuclear-transcribed mRNA catabolic process	18/1024	125/18903	0.000136874	0.00321229	0.00265587	EIF3E/PABPC1/ZFP36L2/LSM7/YBX1/SSB/CSDE1/PNRC2/POLR2G/XRN2/RNPS1/PAN3/HNRNPD/EXOSC8/MAGOH/LSM4/NBDY/HNRNPAB	18	HSPCs
BP	GO:0031349	positive regulation of defense response	33/1024	307/18903	0.000140749	0.00328869	0.00271904	HMGB1/VAMP8/EREG/HSP90AA1/IL18/RPS19/NMI/TNFRSF1A/IL1B/MDK/NONO/MGST2/XRCC6/SPI1/NFKBIZ/XRCC5/NKG7/TYROBP/SNCA/CD81/CASP4/HMGB2/PTGER4/NFKBIA/APP/PYCARD/OSM/SFPQ/PLSCR1/CTSC/RIPK2/CASP6/PRKDC	33	HSPCs
BP	GO:0002285	lymphocyte activation involved in immune response	25/1024	207/18903	0.000147256	0.00342563	0.00283226	ANXA1/RPS6/HMGB1/LGALS9/IL18/LCP1/SPN/PTPRC/MDK/HSPD1/MYB/SPI1/NFKBIZ/NKG7/CD81/PTGER4/STAT3/BCL3/UNG/ERCC1/PHF14/RIPK2/TFRC/JUNB/ADA	25	HSPCs
BP	GO:0006414	translational elongation	11/1024	55/18903	0.000148452	0.00343838	0.0028428	EEF1A1/EEF1B2/RPLP1/EEF2/SRP9/RPLP2/EEF1G/RACK1/DPH5/EIF5A/TUFM	11	HSPCs
BP	GO:2001233	regulation of apoptotic signaling pathway	38/1024	374/18903	0.000149698	0.00345216	0.00285419	RPS3/RPL26/ENO1/RPS7/AVP/TPT1/RPL11/GSTP1/UBB/YBX3/HNRNPK/CLU/PTPRC/IL1B/NONO/SOD1/HMGB2/HIF1A/CASP2/PPIA/PHIP/RACK1/SLC25A5/GPX1/CD44/VDAC2/HSPA1B/SOD2/PYCARD/TAF9/SFPQ/GNAI2/CTSC/HSPA1A/DDX3X/BAX/EIF5A/DDIT3	38	HSPCs
BP	GO:0042176	regulation of protein catabolic process	37/1024	361/18903	0.000152694	0.003506	0.00289871	EEF1A1/RPL11/HSP90AB1/SUMO2/EIF3H/HSP90AA1/UBB/CAMLG/SNX3/LAPTM4B/CLU/SORL1/PSME1/IL1B/MSN/SDCBP/IRAK3/SNCA/CD81/UBXN1/RACK1/SUMO1/VPS35/SMARCC1/GABARAPL2/GPX1/HSPA1B/MAD2L1/TAF9/RAB7A/HSPA1A/SERPINE2/PSMC5/PSMC1/GABARAP/NOP53/RBX1	37	HSPCs
BP	GO:0030217	T cell differentiation	32/1024	296/18903	0.000158828	0.00363113	0.00300216	ANXA1/RPS6/RPL22/HMGB1/CDK6/LGALS9/IL18/ZFP36L2/RUNX1/SOX4/ACTB/SPN/PTPRC/IL1B/MDK/SOD1/RHOA/PIK3R1/MYB/SPI1/NFKBIZ/DUSP10/PTGER4/SMARCC1/STAT3/BCL3/TESPA1/RIPK2/JUNB/EGR1/PRKDC/ADA	32	HSPCs
BP	GO:0006188	IMP biosynthetic process	5/1024	11/18903	0.000162209	0.00367673	0.00303986	HPRT1/PAICS/ATIC/APRT/ADSL	5	HSPCs
BP	GO:0070934	CRD-mediated mRNA stabilization	5/1024	11/18903	0.000162209	0.00367673	0.00303986	PABPC1/IGF2BP2/YBX1/CSDE1/HNRNPD	5	HSPCs
BP	GO:0001774	microglial cell activation	10/1024	47/18903	0.00017225	0.00385491	0.00318717	AIF1/CLU/PTPRC/ITGB2/TYROBP/SNCA/CST7/APP/CTSC/AZU1	10	HSPCs
BP	GO:0045646	regulation of erythrocyte differentiation	10/1024	47/18903	0.00017225	0.00385491	0.00318717	CDK6/GATA2/SPI1/HMGB2/HIF1A/HSPA1B/STAT3/HSPA1A/HSPA9/PRKDC	10	HSPCs
BP	GO:0051972	regulation of telomerase activity	10/1024	47/18903	0.00017225	0.00385491	0.00318717	HSP90AB1/HSP90AA1/CCT4/PTGES3/CCT2/XRCC5/HNRNPA2B1/TCP1/DKC1/HNRNPD	10	HSPCs
BP	GO:0009116	nucleoside metabolic process	11/1024	56/18903	0.000175809	0.00391803	0.00323937	HPRT1/NME4/NUDT1/ERH/ATIC/NT5C3A/APRT/OARD1/TK1/ADA/AHCY	11	HSPCs
BP	GO:0034249	negative regulation of cellular amide metabolic process	31/1024	285/18903	0.000179003	0.00397251	0.00328441	RPS3/EIF3E/PABPC1/GAPDH/RPL13A/ZFP36L2/CLU/SORL1/IGF2BP2/YBX1/CSDE1/TYMS/SRP9/PAIP2/POLR2G/FXR1/CAPRIN1/RACK1/RTN4/CIRBP/BIN1/NCL/PAN3/HNRNPD/EXOSC8/EIF2AK2/DDX3X/EIF4EBP1/RTN3/ILF3/CALR	31	HSPCs
BP	GO:0042102	positive regulation of T cell proliferation	16/1024	106/18903	0.000181874	0.00401296	0.00331785	AIF1/RPS3/ANXA1/HMGB1/LGALS9/IL18/TNFSF13B/PTPRC/IL1B/HLA-DPA1/CD81/TMIGD2/PYCARD/RIPK2/TFRC/HES1	16	HSPCs
BP	GO:0050792	regulation of viral process	21/1024	162/18903	0.000182538	0.00401296	0.00331785	IFITM3/PABPC1/HMGB1/LGALS9/CXCL8/GSN/SNX3/IFITM2/BST2/STOM/HMGA2/PPIA/DYNLT1/PPIH/RAB7A/PLSCR1/TRIM28/EIF2AK2/BANF1/DDX3X/ILF3	21	HSPCs
BP	GO:0090083	regulation of inclusion body assembly	6/1024	17/18903	0.000183852	0.00401296	0.00331785	DNAJB6/CLU/SORL1/HSPA1B/HSPA1A/PSMC5	6	HSPCs
BP	GO:1902036	regulation of hematopoietic stem cell differentiation	6/1024	17/18903	0.000183852	0.00401296	0.00331785	CDK6/N4BP2L2/OSM/EIF2AK2/HSPA9/PRKDC	6	HSPCs
BP	GO:0071897	DNA biosynthetic process	24/1024	198/18903	0.000187412	0.0040739	0.00336824	HNRNPA1/HSP90AB1/HNRNPC/HSP90AA1/CCT4/PTGES3/CCT2/TYMS/CCT6A/XRCC5/HNRNPA2B1/CCT8/TCP1/PCLAF/PCNA/DKC1/HNRNPD/CCT7/TFDP1/TK1/GAR1/CCT5/NHP2/MEAF6	24	HSPCs
BP	GO:0032956	regulation of actin cytoskeleton organization	37/1024	365/18903	0.000190508	0.00410952	0.00339769	GMFG/ARHGDIB/ACTG1/STMN1/TMSB4X/GSN/FSCN1/MDK/BRK1/BST2/RHOA/ARPC3/PIK3R1/CAPZB/PFN1/MYADM/RHOG/MTPN/PTGER4/ID1/ARPC2/FES/RAC2/CAPG/ARPC1B/APOA1/BIN1/RAC1/ARPC4/IQGAP2/PYCARD/TPM1/WASF2/CAPZA2/ARPC5/CDC42/PLEK	37	HSPCs
BP	GO:0022604	regulation of cell morphogenesis	33/1024	312/18903	0.0001906	0.00410952	0.00339769	ANXA1/LST1/BCL11A/ARHGAP15/MDK/MYL12B/LIMS1/RHOA/MSN/ITGB2/CAPZB/CFL1/MYADM/CFDP1/RHOG/ALDOA/SPARC/C1QBP/ARPC2/CAPRIN1/FES/RAC2/PHIP/APOA1/CD44/RAC1/PRPF40A/MACF1/TPM1/PDZD8/CDC42/PRKDC/CALR	33	HSPCs
BP	GO:0034605	cellular response to heat	12/1024	66/18903	0.000195535	0.00419886	0.00347155	CD34/HSP90AB1/HSP90AA1/DNAJB6/YWHAE/HDAC2/HSBP1/SUMO1/HSPA1B/HSPA1A/RBBP7/PDCD6	12	HSPCs
BP	GO:0050657	nucleic acid transport	21/1024	163/18903	0.00019907	0.00424042	0.00350591	NPM1/HNRNPA1/HHEX/KHDRBS1/IGF2BP2/YBX1/SSB/THOC7/HNRNPA2B1/SRSF3/PABPN1/KPNB1/RAN/RTRAF/NUTF2/SRSF1/SLBP/ENY2/MAGOH/CPSF6/SRSF7	21	HSPCs
BP	GO:0050658	RNA transport	21/1024	163/18903	0.00019907	0.00424042	0.00350591	NPM1/HNRNPA1/HHEX/KHDRBS1/IGF2BP2/YBX1/SSB/THOC7/HNRNPA2B1/SRSF3/PABPN1/KPNB1/RAN/RTRAF/NUTF2/SRSF1/SLBP/ENY2/MAGOH/CPSF6/SRSF7	21	HSPCs
BP	GO:0002320	lymphoid progenitor cell differentiation	7/1024	24/18903	0.000205712	0.00436439	0.00360841	SOX4/SPI1/FLT3/FNIP1/NUDT21/HES1/PRKDC	7	HSPCs
BP	GO:1902905	positive regulation of supramolecular fiber organization	22/1024	176/18903	0.000220135	0.00465179	0.00384602	RPS3/ARL2/GSN/CLU/BRK1/RHOA/PFN1/ID1/ARPC2/FES/APOA1/GPX1/BIN1/HSPA1B/RAC1/APP/PYCARD/TPM1/WASF2/HSPA1A/CDC42/PLEK	22	HSPCs
BP	GO:0045621	positive regulation of lymphocyte differentiation	18/1024	130/18903	0.000226403	0.00476524	0.00393982	ANXA1/LGALS9/IL18/RUNX1/SOX4/ACTB/PTPRC/MDK/RHOA/MYB/XRCC6/NFKBIZ/DUSP10/SMARCC1/TESPA1/RIPK2/PRKDC/ADA	18	HSPCs
BP	GO:0045069	regulation of viral genome replication	14/1024	87/18903	0.000228843	0.00479756	0.00396654	IFITM3/PABPC1/CXCL8/IFITM2/BST2/HMGA2/PPIA/PPIH/PLSCR1/TRIM28/EIF2AK2/BANF1/DDX3X/ILF3	14	HSPCs
BP	GO:0043001	Golgi to plasma membrane protein transport	9/1024	40/18903	0.000231369	0.00481248	0.00397888	VAMP5/RAB34/ATP2C1/KRT18/RACK1/MACF1/LYPLA1/GOLPH3/CNST	9	HSPCs
BP	GO:1990000	amyloid fibril formation	9/1024	40/18903	0.000231369	0.00481248	0.00397888	HNRNPA1/FKBP1A/PFDN5/GSN/CLU/SNCA/FUS/APP/VBP1	9	HSPCs
BP	GO:0072522	purine-containing compound biosynthetic process	28/1024	251/18903	0.000237697	0.00492479	0.00407174	ENO1/IMPDH2/HPRT1/TMSB4X/NDUFS5/HACD1/NME4/ATP5MC2/MTHFD2L/NDUFB5/ATP5F1C/PRPS2/ALDOA/SNCA/PPT1/AK3/GMPS/NDUFS4/PAICS/DLD/ATIC/APRT/ATP5PB/NDUFA10/ADSL/AK2/ATP5PO/ADA	28	HSPCs
BP	GO:0038061	NIK/NF-kappaB signaling	19/1024	142/18903	0.000241111	0.00497608	0.00411415	RPS3/C1QTNF4/PRDX1/LGALS9/IL18/TMSB4X/NMI/IL1B/LIMS1/RHOA/SPI1/NFKBIA/PHB2/BCL3/APP/C20orf27/EIF2AK2/DDX3X/CALR	19	HSPCs
BP	GO:0051236	establishment of RNA localization	21/1024	166/18903	0.000256835	0.0052672	0.00435483	NPM1/HNRNPA1/HHEX/KHDRBS1/IGF2BP2/YBX1/SSB/THOC7/HNRNPA2B1/SRSF3/PABPN1/KPNB1/RAN/RTRAF/NUTF2/SRSF1/SLBP/ENY2/MAGOH/CPSF6/SRSF7	21	HSPCs
BP	GO:0061013	regulation of mRNA catabolic process	23/1024	190/18903	0.000257755	0.0052672	0.00435483	NPM1/PABPC1/APEX1/HNRNPC/ZFP36L2/YBX3/IGF2BP2/YBX1/CSDE1/POLR2G/FUS/FXR1/TAF15/CIRBP/VIM/HNRNPM/HNRNPA0/SERBP1/PAN3/HNRNPD/EXOSC8/MAGOH/HNRNPAB	23	HSPCs
BP	GO:0009165	nucleotide biosynthetic process	32/1024	304/18903	0.000258196	0.0052672	0.00435483	ENO1/IMPDH2/HPRT1/TMSB4X/NDUFS5/DUT/HACD1/NME4/ATP5MC2/TYMS/MTHFD2L/NDUFB5/ATP5F1C/PRPS2/ALDOA/SNCA/PPT1/AK3/GMPS/NDUFS4/PAICS/DLD/NAPRT/ATIC/APRT/CMPK1/ATP5PB/NDUFA10/ADSL/AK2/ATP5PO/ADA	32	HSPCs
BP	GO:0035234	ectopic germ cell programmed cell death	6/1024	18/18903	0.000263185	0.00530773	0.00438835	YBX3/IL1B/SOD1/CASP2/BAX/PRKDC	6	HSPCs
BP	GO:0046040	IMP metabolic process	6/1024	18/18903	0.000263185	0.00530773	0.00438835	HPRT1/PAICS/NT5C/ATIC/APRT/ADSL	6	HSPCs
BP	GO:0046112	nucleobase biosynthetic process	6/1024	18/18903	0.000263185	0.00530773	0.00438835	HPRT1/GMPS/PAICS/APRT/CMPK1/ADA	6	HSPCs
BP	GO:0001731	formation of translation preinitiation complex	5/1024	12/18903	0.000265677	0.00531754	0.00439646	RPL13A/EIF2S3/EIF4B/DENR/EIF4H	5	HSPCs
BP	GO:0070493	thrombin-activated receptor signaling pathway	5/1024	12/18903	0.000265677	0.00531754	0.00439646	STMN1/SNCA/IQGAP2/F2R/PLEK	5	HSPCs
BP	GO:0051701	biological process involved in interaction with host	24/1024	203/18903	0.000273658	0.0054567	0.00451151	IFITM3/AVP/RPSA/HMGB1/HSP90AB1/VAMP8/LGALS9/CXCL8/GSN/SNX3/IFITM2/THOC7/TCP1/CD81/PPIA/VAPA/DYNLT1/HSPA1B/RAB7A/CHMP1B/PLSCR1/TFRC/HSPA1A/CHMP5	24	HSPCs
BP	GO:0006458	'de novo' protein folding	9/1024	41/18903	0.000282345	0.00560883	0.00463729	FKBP1A/ST13/PTGES3/CCT2/HSPD1/HSPA1B/HSPE1/HSPA1A/HSPA9	9	HSPCs
BP	GO:0007159	leukocyte cell-cell adhesion	40/1024	414/18903	0.000292117	0.0057813	0.00477989	AIF1/RPS3/ANXA1/SELL/HMGB1/LGALS9/IL18/RUNX1/SOX4/ACTB/TNFSF13B/SPN/PTPRC/IL1B/MDK/HLA-DPA1/RHOA/MSN/HSPD1/ITGB2/MYB/NFKBIZ/MAP3K8/CD81/DUSP10/TMIGD2/CTSG/RAC2/TSPAN32/SMARCC1/CD44/TESPA1/PYCARD/PRKAR1A/RIPK2/TFRC/HES1/GOLPH3/ADA/ITGA4	40	HSPCs
BP	GO:0002269	leukocyte activation involved in inflammatory response	10/1024	50/18903	0.000294857	0.00579229	0.00478898	AIF1/CLU/PTPRC/ITGB2/TYROBP/SNCA/CST7/APP/CTSC/AZU1	10	HSPCs
BP	GO:0006376	mRNA splice site selection	10/1024	50/18903	0.000294857	0.00579229	0.00478898	RBMX/SRSF5/PSIP1/LUC7L3/CELF2/SF1/SRSF1/SF3A3/SRSF9/SRSF6	10	HSPCs
BP	GO:0044089	positive regulation of cellular component biogenesis	46/1024	498/18903	0.000296291	0.00579899	0.00479451	RPS3/HOPX/HSP90AA1/ARL2/ATF7IP2/FSCN1/CLU/LCP1/BRK1/LIMS1/RHOA/MSN/PIK3R1/PFN1/SDCBP/STMP1/SNCA/ID1/ARPC2/FES/RAC2/RACK1/SUMO1/APOA1/BIN1/CDT1/HSPA1B/RAC1/CRBN/PYCARD/PAN3/FNIP1/RAB7A/ERCC1/TPM1/TRIM28/WASF2/TFRC/HSPA1A/DDX3X/BAX/DNMT1/PSMC5/CDC42/G3BP1/PLEK	46	HSPCs
BP	GO:1902253	regulation of intrinsic apoptotic signaling pathway by p53 class mediator	8/1024	33/18903	0.000297661	0.00580439	0.00479898	RPL26/RPS7/RPL11/UBB/HNRNPK/CD44/TAF9/EIF5A	8	HSPCs
BP	GO:0098869	cellular oxidant detoxification	15/1024	100/18903	0.000307055	0.00596564	0.00493229	CAT/MGST1/GSTP1/GSTO1/PRDX1/PRDX6/SOD1/MGST2/MPO/PRDX3/GSTK1/GPX4/GPX1/SOD2/TXNL1	15	HSPCs
BP	GO:0022904	respiratory electron transport chain	17/1024	122/18903	0.000309971	0.00599131	0.00495352	NDUFS5/UQCRB/UQCRC2/UQCRH/COX7A2L/NDUFB5/COX4I1/SNCA/NDUFS4/DLD/COX7C/SOD2/CHCHD2/NDUFA10/COX6B1/COX7B/ETFB	17	HSPCs
BP	GO:0051222	positive regulation of protein transport	31/1024	294/18903	0.000310635	0.00599131	0.00495352	ANP32B/HSP90AB1/HSP90AA1/ATP2C1/SOX4/YWHAE/LEPROT/SORL1/IL1B/ITGB2/PIK3R1/GLUL/ZFAND1/STOM/CD81/HIF1A/RAN/PPIA/RAC2/RACK1/VPS35/IPO5/JUP/TM7SF3/TRIM28/UBE2D3/GLUD1/SRI/PCM1/GOLPH3/CNST	31	HSPCs
BP	GO:0051258	protein polymerization	30/1024	281/18903	0.000311871	0.00599335	0.00495521	AIF1/RPS3/STMN1/HSP90AA1/ARL2/TMSB4X/GSN/RHOA/ARPC3/CAPZB/PFN1/MYADM/MTPN/SNCA/GPX4/ARPC2/FES/CAPG/ARPC1B/ZNF207/BIN1/VDAC2/HSPA1B/RAC1/ARPC4/PYCARD/FKBP4/CAPZA2/HSPA1A/ARPC5	30	HSPCs
BP	GO:0022409	positive regulation of cell-cell adhesion	33/1024	322/18903	0.000339973	0.00646723	0.00534701	AIF1/RPS3/ANXA1/HMGB1/LGALS9/IL18/RUNX1/SOX4/ACTB/TNFSF13B/PTPRC/IL1B/MDK/HLA-DPA1/RHOA/HSPD1/ITGB2/MYB/NFKBIZ/MAP3K8/CD81/DUSP10/TMIGD2/CTSG/SMARCC1/CD44/TESPA1/PYCARD/RIPK2/TFRC/HES1/ADA/ITGA4	33	HSPCs
BP	GO:0032204	regulation of telomere maintenance	15/1024	101/18903	0.000342887	0.00646723	0.00534701	HNRNPA1/HNRNPC/CCT4/CCT2/CCT6A/XRCC5/HNRNPA2B1/CCT8/TCP1/DKC1/HNRNPD/ERCC1/CCT7/RUVBL2/CCT5	15	HSPCs
BP	GO:0042773	ATP synthesis coupled electron transport	15/1024	101/18903	0.000342887	0.00646723	0.00534701	NDUFS5/UQCRB/UQCRC2/UQCRH/COX7A2L/NDUFB5/COX4I1/SNCA/NDUFS4/DLD/COX7C/CHCHD2/NDUFA10/COX6B1/COX7B	15	HSPCs
BP	GO:0042775	mitochondrial ATP synthesis coupled electron transport	15/1024	101/18903	0.000342887	0.00646723	0.00534701	NDUFS5/UQCRB/UQCRC2/UQCRH/COX7A2L/NDUFB5/COX4I1/SNCA/NDUFS4/DLD/COX7C/CHCHD2/NDUFA10/COX6B1/COX7B	15	HSPCs
BP	GO:0002294	CD4-positive, alpha-beta T cell differentiation involved in immune response	12/1024	70/18903	0.000346285	0.00646723	0.00534701	ANXA1/HMGB1/LGALS9/IL18/SPN/MYB/NFKBIZ/PTGER4/STAT3/BCL3/RIPK2/JUNB	12	HSPCs
BP	GO:0006081	cellular aldehyde metabolic process	12/1024	70/18903	0.000346285	0.00646723	0.00534701	TKT/ESD/TALDO1/ALDH1A1/AKR1C3/TPI1/ALDH2/AKR7A2/DHRS4/DHRS4L2/AKR1A1/ADH5	12	HSPCs
BP	GO:0043489	RNA stabilization	12/1024	70/18903	0.000346285	0.00646723	0.00534701	PABPC1/HNRNPC/YBX3/IGF2BP2/YBX1/CSDE1/FUS/TAF15/CIRBP/HNRNPA0/DKC1/HNRNPD	12	HSPCs
BP	GO:1902373	negative regulation of mRNA catabolic process	12/1024	70/18903	0.000346285	0.00646723	0.00534701	PABPC1/HNRNPC/YBX3/IGF2BP2/YBX1/CSDE1/FUS/TAF15/CIRBP/HNRNPA0/HNRNPD/HNRNPAB	12	HSPCs
BP	GO:0061136	regulation of proteasomal protein catabolic process	23/1024	194/18903	0.00034919	0.00647603	0.00535428	RPL11/HSP90AB1/SUMO2/EIF3H/UBB/CAMLG/CLU/PSME1/SDCBP/UBXN1/RACK1/SUMO1/SMARCC1/GABARAPL2/GPX1/HSPA1B/TAF9/HSPA1A/PSMC5/PSMC1/GABARAP/NOP53/RBX1	23	HSPCs
BP	GO:1901799	negative regulation of proteasomal protein catabolic process	10/1024	51/18903	0.000349198	0.00647603	0.00535428	RPL11/HSP90AB1/EIF3H/CAMLG/SDCBP/UBXN1/SMARCC1/GABARAPL2/TAF9/NOP53	10	HSPCs
BP	GO:0090150	establishment of protein localization to membrane	29/1024	270/18903	0.000352522	0.0065149	0.00538642	NACA/RILPL2/HSP90AA1/VAMP5/RAB34/ATP2C1/CAMLG/SRP14/ITGB2/SRP9/SDCBP/KRT18/STOM/RACK1/VPS35/TIMM9/RAB11A/OXA1L/MACF1/RAB7A/TIMM13/LYPLA1/TOMM22/SRP72/BAX/GOLPH3/CNST/ARL6IP1/CALM3	29	HSPCs
BP	GO:0060216	definitive hemopoiesis	6/1024	19/18903	0.00036711	0.00673754	0.00557049	ZFP36L2/LYL1/HOXA9/GATA2/HIPK1/MEIS1	6	HSPCs
BP	GO:0071800	podosome assembly	6/1024	19/18903	0.00036711	0.00673754	0.00557049	GSN/FSCN1/LCP1/RHOA/MSN/KIF9	6	HSPCs
BP	GO:0009112	nucleobase metabolic process	8/1024	34/18903	0.000370945	0.00676114	0.00559001	HPRT1/TYMS/GMPS/PAICS/GMPR2/APRT/CMPK1/ADA	8	HSPCs
BP	GO:0051973	positive regulation of telomerase activity	8/1024	34/18903	0.000370945	0.00676114	0.00559001	HSP90AB1/HSP90AA1/CCT4/PTGES3/CCT2/XRCC5/TCP1/DKC1	8	HSPCs
BP	GO:0006119	oxidative phosphorylation	19/1024	147/18903	0.000377181	0.00685126	0.00566452	NDUFS5/UQCRB/UQCRC2/RHOA/UQCRH/COX7A2L/NDUFB5/COX4I1/ATP5F1C/SNCA/NDUFS4/DLD/COX7C/CHCHD2/ATP5PB/NDUFA10/COX6B1/ATP5PO/COX7B	19	HSPCs
BP	GO:0048255	mRNA stabilization	11/1024	61/18903	0.000385448	0.00697753	0.00576891	PABPC1/HNRNPC/YBX3/IGF2BP2/YBX1/CSDE1/FUS/TAF15/CIRBP/HNRNPA0/HNRNPD	11	HSPCs
BP	GO:0002287	alpha-beta T cell activation involved in immune response	12/1024	71/18903	0.000396502	0.00712897	0.00589412	ANXA1/HMGB1/LGALS9/IL18/SPN/MYB/NFKBIZ/PTGER4/STAT3/BCL3/RIPK2/JUNB	12	HSPCs
BP	GO:0002293	alpha-beta T cell differentiation involved in immune response	12/1024	71/18903	0.000396502	0.00712897	0.00589412	ANXA1/HMGB1/LGALS9/IL18/SPN/MYB/NFKBIZ/PTGER4/STAT3/BCL3/RIPK2/JUNB	12	HSPCs
BP	GO:2001020	regulation of response to DNA damage stimulus	32/1024	312/18903	0.000409617	0.0073399	0.00606851	RPS3/NPM1/RPL26/TPT1/DEK/HMGB1/SOX4/HNRNPK/CLU/ACTB/RNASEH2B/IER3/HMGA2/MORF4L1/FUS/FXR1/SF3B5/SMARCC1/CD44/PCNA/YEATS4/USP22/ENY2/TAF9/ERCC1/TRIM28/RUVBL2/COPS3/MORF4L2/ABRAXAS1/PRKDC/MEAF6	32	HSPCs
BP	GO:0010639	negative regulation of organelle organization	36/1024	366/18903	0.000411609	0.00735076	0.00607749	NPM1/HNRNPA1/AVP/GMFG/HNRNPC/STMN1/TMSB4X/GSN/GDI2/CLU/TSPO/PIK3R1/CAPZB/PFN1/MYADM/MTPN/PSMG2/SNCA/CAPG/SLC25A5/ZNF207/PTTG1/GPX1/CDT1/MAD2L1/RAB7A/ERCC1/RAD21/CKAP2/FKBP4/WASF2/CAPZA2/NBDY/TFRC/HSPA1A/DUSP1	36	HSPCs
BP	GO:0032496	response to lipopolysaccharide	34/1024	339/18903	0.000414112	0.0073566	0.00608232	HMGB1/GSTP1/LGALS9/IL18/CXCL8/TSPO/MAPKAPK3/IL1B/RHOA/HADHB/CXCL2/MPO/HDAC2/IRAK3/SPI1/PRDX3/PABPN1/SNCA/HMGB2/DUSP10/PTGER4/CTSG/NFKBIA/VIM/CDK4/HNRNPA0/CXCL3/SOD2/PYCARD/FOS/ADH5/RIPK2/F2R/CHMP5	34	HSPCs
BP	GO:0097581	lamellipodium organization	14/1024	92/18903	0.00041471	0.0073566	0.00608232	HSP90AA1/FSCN1/BRK1/PIK3R1/CAPZB/ARHGEF6/ARPC2/RAC2/CD44/RAC1/WASF2/GOLPH3/ARPC5/CDC42	14	HSPCs
BP	GO:0009185	ribonucleoside diphosphate metabolic process	16/1024	114/18903	0.000424363	0.00750273	0.00620314	ENO1/GAPDH/ARL2/TPI1/MPP1/LDHA/PKM/PGK1/ALDOA/HIF1A/AK3/STAT3/APP/CMPK1/NUDT5/AK2	16	HSPCs
BP	GO:1901990	regulation of mitotic cell cycle phase transition	35/1024	354/18903	0.000447382	0.00788344	0.0065179	AIF1/ANXA1/RPL26/APEX1/TAOK3/ZFP36L2/ID2/ACTB/PSME1/CCNG1/RNASEH2B/SYF2/PSMG2/CASP2/PHB2/SMARCC1/ZNF207/RAB11A/TMEM14B/CDK4/CDT1/FHL1/MAD2L1/APP/NAE1/RAD21/TFDP1/PRMT2/DDX3X/ABRAXAS1/FOXN3/PRKDC/CDC26/NOP53/DUSP1	35	HSPCs
BP	GO:0045619	regulation of lymphocyte differentiation	24/1024	210/18903	0.000452499	0.00794719	0.00657061	ANXA1/HMGB1/LGALS9/IL18/ZFP36L2/RUNX1/ID2/SOX4/ACTB/PTPRC/MDK/SOD1/RHOA/MYB/XRCC6/NFKBIZ/DUSP10/SMARCC1/TESPA1/RIPK2/JUNB/HMGB3/PRKDC/ADA	24	HSPCs
BP	GO:0060218	hematopoietic stem cell differentiation	8/1024	35/18903	0.00045826	0.00802181	0.00663231	CDK6/MLLT3/XRCC5/N4BP2L2/OSM/EIF2AK2/HSPA9/PRKDC	8	HSPCs
BP	GO:0019646	aerobic electron transport chain	14/1024	93/18903	0.000464316	0.0081011	0.00669786	NDUFS5/UQCRB/UQCRC2/UQCRH/COX7A2L/NDUFB5/COX4I1/SNCA/NDUFS4/DLD/COX7C/NDUFA10/COX6B1/COX7B	14	HSPCs
BP	GO:0009266	response to temperature stimulus	22/1024	186/18903	0.000480186	0.00835052	0.00690408	IGFBP7/CD34/HSP90AB1/HSP90AA1/DNAJB6/PLAC8/PSIP1/YWHAE/SOD1/HSPD1/HDAC2/HSBP1/NFKBIA/SUMO1/CIRBP/HSPA1B/SOD2/FOS/HSPA1A/RBBP7/ACADM/PDCD6	22	HSPCs
BP	GO:0016601	Rac protein signal transduction	9/1024	44/18903	0.000493732	0.00853014	0.00705259	AIF1/BRK1/RHOG/STMN3/ELMO1/RAC2/RAC1/WASF2/GABARAP	9	HSPCs
BP	GO:1900026	positive regulation of substrate adhesion-dependent cell spreading	9/1024	44/18903	0.000493732	0.00853014	0.00705259	MDK/LIMS1/MYADM/C1QBP/ARPC2/APOA1/RAC1/CDC42/CALR	9	HSPCs
BP	GO:0006144	purine nucleobase metabolic process	6/1024	20/18903	0.000500547	0.00861981	0.00712672	HPRT1/GMPS/PAICS/GMPR2/APRT/ADA	6	HSPCs
BP	GO:0032388	positive regulation of intracellular transport	23/1024	199/18903	0.00050263	0.00862767	0.00713322	ANP32B/HSP90AB1/HSP90AA1/KHDRBS1/YWHAE/LEPROT/SORL1/IL1B/MSN/ITGB2/PIK3R1/ZFAND1/STOM/CD81/RAN/RAC2/SCP2/IPO5/JUP/TRIM28/UBE2D3/CPSF6/PCM1	23	HSPCs
BP	GO:2001244	positive regulation of intrinsic apoptotic signaling pathway	11/1024	63/18903	0.000514301	0.00873379	0.00722096	RPS3/RPL26/RPS7/RPL11/UBB/SOD1/RACK1/SFPQ/BAX/EIF5A/DDIT3	11	HSPCs
BP	GO:0030032	lamellipodium assembly	12/1024	73/18903	0.000515536	0.00873379	0.00722096	HSP90AA1/FSCN1/BRK1/PIK3R1/CAPZB/ARHGEF6/ARPC2/RAC2/RAC1/WASF2/GOLPH3/CDC42	12	HSPCs
BP	GO:0150076	neuroinflammatory response	12/1024	73/18903	0.000515536	0.00873379	0.00722096	AIF1/IL18/CLU/PTPRC/IL1B/ITGB2/TYROBP/SNCA/CST7/APP/CTSC/AZU1	12	HSPCs
BP	GO:0051090	regulation of DNA-binding transcription factor activity	42/1024	454/18903	0.000516996	0.00873379	0.00722096	RPS3/NPM1/CYTL1/CAT/COMMD6/LGALS9/BEX1/IL18/TMSB4X/ID2/CLU/IL1B/HDAC2/COMMD7/IRAK3/SPI1/MTPN/PRDX3/ID1/ANXA4/PPIA/NFKBIA/SUMO1/PHB2/BHLHE40/RNF220/HSPA1B/STAT3/BCL3/MTURN/JUP/APP/PYCARD/EIF2AK2/RIPK2/TFDP1/SRI/TFRC/PRMT2/HSPA1A/HES1/DDIT3	42	HSPCs
BP	GO:0043487	regulation of RNA stability	22/1024	187/18903	0.000517046	0.00873379	0.00722096	NPM1/PABPC1/APEX1/HNRNPC/ZFP36L2/YBX3/IGF2BP2/YBX1/CSDE1/POLR2G/FUS/FXR1/TAF15/CIRBP/VIM/HNRNPM/HNRNPA0/SERBP1/DKC1/PAN3/HNRNPD/EXOSC8	22	HSPCs
BP	GO:0043488	regulation of mRNA stability	21/1024	175/18903	0.000527221	0.0088774	0.00733969	NPM1/PABPC1/APEX1/HNRNPC/ZFP36L2/YBX3/IGF2BP2/YBX1/CSDE1/POLR2G/FUS/FXR1/TAF15/CIRBP/VIM/HNRNPM/HNRNPA0/SERBP1/PAN3/HNRNPD/EXOSC8	21	HSPCs
BP	GO:0030218	erythrocyte differentiation	17/1024	128/18903	0.000547802	0.00919476	0.00760208	RPS6/RPS14/CDK6/RPS19/ID2/MYB/GATA2/SPI1/HMGB2/HIF1A/TMEM14C/SLC25A5/HSPA1B/STAT3/HSPA1A/HSPA9/PRKDC	17	HSPCs
BP	GO:0034341	response to interferon-gamma	18/1024	140/18903	0.000566839	0.00941281	0.00778236	AIF1/IFITM3/GAPDH/ACTG1/LGALS9/RPL13A/ZYX/GSN/GBP4/IFITM2/NMI/HLA-DPA1/BST2/SNCA/GBP2/VIM/CDC37/CDC42	18	HSPCs
BP	GO:0022900	electron transport chain	21/1024	176/18903	0.000568826	0.00941281	0.00778236	NDUFS5/UQCRB/UQCRC2/UQCRH/COX7A2L/NDUFB5/ALDH2/COX4I1/SNCA/AKR7A2/NDUFS4/DLD/COX7C/SOD2/CHCHD2/ADH5/NDUFA10/COX6B1/COX7B/ETFB/AKR1B1	21	HSPCs
BP	GO:0045582	positive regulation of T cell differentiation	16/1024	117/18903	0.000569269	0.00941281	0.00778236	ANXA1/LGALS9/IL18/RUNX1/SOX4/ACTB/PTPRC/MDK/RHOA/MYB/NFKBIZ/DUSP10/SMARCC1/TESPA1/RIPK2/ADA	16	HSPCs
BP	GO:0046632	alpha-beta T cell differentiation	16/1024	117/18903	0.000569269	0.00941281	0.00778236	ANXA1/RPL22/HMGB1/LGALS9/IL18/RUNX1/SPN/RHOA/MYB/NFKBIZ/PTGER4/STAT3/BCL3/RIPK2/JUNB/ADA	16	HSPCs
BP	GO:0110053	regulation of actin filament organization	29/1024	278/18903	0.000569666	0.00941281	0.00778236	GMFG/ACTG1/STMN1/TMSB4X/GSN/BRK1/RHOA/ARPC3/PIK3R1/CAPZB/PFN1/MYADM/MTPN/PTGER4/ID1/ARPC2/CAPG/ARPC1B/APOA1/BIN1/RAC1/ARPC4/PYCARD/TPM1/WASF2/CAPZA2/ARPC5/CDC42/PLEK	29	HSPCs
BP	GO:0030183	B cell differentiation	19/1024	152/18903	0.00057559	0.00948115	0.00783887	HHEX/ZFP36L2/LYL1/ID2/TNFSF13B/PTPRC/PIK3R1/SPI1/FLT3/SLC25A5/IRF2BP2/BCL3/FNIP1/PHF14/BAX/HMGB3/PRKDC/ADA/ITGA4	19	HSPCs
BP	GO:0032732	positive regulation of interleukin-1 production	12/1024	74/18903	0.000585508	0.00961466	0.00794924	HMGB1/LGALS9/HDAC2/STMP1/TYROBP/STAT3/APP/PYCARD/GSDMD/RIPK2/AZU1/EGR1	12	HSPCs
BP	GO:0045637	regulation of myeloid cell differentiation	24/1024	214/18903	0.000595108	0.00974213	0.00805464	CDK6/CSF3R/RUNX1/HOXA9/ID2/PIK3R1/MYB/GATA2/SPI1/TYROBP/HMGB2/HIF1A/NFKBIA/FES/HSPA1B/STAT3/MTURN/MEIS1/FOS/HSPA1A/HMGB3/HSPA9/KLF10/PRKDC	24	HSPCs
BP	GO:0097305	response to alcohol	27/1024	253/18903	0.000612542	0.00994548	0.00822277	RPS4X/RPL15/RPL10A/AVP/RPLP0/CAT/IGFBP7/CRHBP/RPL27/TSPO/AKR1C3/SOD1/RHOA/HDAC2/TYMS/PTGER4/CDK4/JUP/SOD2/CPT1A/HNRNPD/FOS/GNAI1/GOLPH3/FOSB/TUFM/CALM3	27	HSPCs
BP	GO:1901533	negative regulation of hematopoietic progenitor cell differentiation	5/1024	14/18903	0.000613155	0.00994548	0.00822277	MYB/GATA2/N4BP2L2/HES1/HSPA9	5	HSPCs
BP	GO:1902947	regulation of tau-protein kinase activity	5/1024	14/18903	0.000613155	0.00994548	0.00822277	HSP90AB1/HSP90AA1/CLU/SORL1/EGR1	5	HSPCs
BP	GO:0015980	energy derivation by oxidation of organic compounds	33/1024	333/18903	0.000617198	0.00998055	0.00825176	CAT/ARL2/NDUFS5/PTGES3/UQCRB/UQCRC2/RHOA/UQCRH/COX7A2L/NDUFB5/PYGL/PPP1CB/COX4I1/ATP5F1C/SNCA/HIF1A/NDUFS4/DLD/OXA1L/SUCLG1/COX7C/SOD2/CHCHD2/ATP5PB/NDUFA10/ADSL/ACADM/COX6B1/ATP5PO/COX7B/ETFB/NOP53/MDH1	33	HSPCs
BP	GO:0051168	nuclear export	20/1024	165/18903	0.000622563	0.0100367	0.00829819	NPM1/ANP32B/HNRNPA1/RPS15/HHEX/KHDRBS1/YWHAE/IL1B/SSB/THOC7/HNRNPA2B1/SRSF3/PABPN1/RAN/NUTF2/ENY2/MAGOH/CPSF6/HSPA9/CALR	20	HSPCs
BP	GO:0002286	T cell activation involved in immune response	16/1024	118/18903	0.000626148	0.0100639	0.00832068	ANXA1/RPS6/HMGB1/LGALS9/IL18/LCP1/SPN/MDK/MYB/NFKBIZ/CD81/PTGER4/STAT3/BCL3/RIPK2/JUNB	16	HSPCs
BP	GO:0043433	negative regulation of DNA-binding transcription factor activity	22/1024	190/18903	0.000642802	0.0103004	0.00851618	CAT/COMMD6/TMSB4X/ID2/HDAC2/COMMD7/IRAK3/SPI1/ID1/ANXA4/NFKBIA/SUMO1/PHB2/BHLHE40/BCL3/MTURN/PYCARD/TFDP1/SRI/PRMT2/HES1/DDIT3	22	HSPCs
BP	GO:0032612	interleukin-1 production	17/1024	130/18903	0.000655973	0.0104327	0.00862558	SERPINB1/ANXA1/HMGB1/GSTP1/LGALS9/HDAC2/STMP1/TYROBP/APOA1/STAT3/APP/PYCARD/GSDMD/RIPK2/F2R/AZU1/EGR1	17	HSPCs
BP	GO:0032652	regulation of interleukin-1 production	17/1024	130/18903	0.000655973	0.0104327	0.00862558	SERPINB1/ANXA1/HMGB1/GSTP1/LGALS9/HDAC2/STMP1/TYROBP/APOA1/STAT3/APP/PYCARD/GSDMD/RIPK2/F2R/AZU1/EGR1	17	HSPCs
BP	GO:0042743	hydrogen peroxide metabolic process	10/1024	55/18903	0.000656961	0.0104327	0.00862558	CAT/PRDX1/SOD1/MPO/PRDX3/SNCA/RAC2/GPX1/RAC1/SOD2	10	HSPCs
BP	GO:0032986	protein-DNA complex disassembly	6/1024	21/18903	0.000668872	0.010581	0.00874819	RPL23/HMGA1/SET/NFE2/SMARCC1/SSRP1	6	HSPCs
BP	GO:0000086	G2/M transition of mitotic cell cycle	18/1024	142/18903	0.000672284	0.010581	0.00874819	TAOK3/KHDRBS1/CCNG1/RNASEH2B/SYF2/RAB11A/CDK4/ENSA/FHL1/APP/NAE1/RAD21/ARPP19/ABRAXAS1/FOXN3/CALM3/CALM2/NOP53	18	HSPCs
BP	GO:1903900	regulation of viral life cycle	18/1024	142/18903	0.000672284	0.010581	0.00874819	IFITM3/PABPC1/HMGB1/LGALS9/CXCL8/GSN/SNX3/IFITM2/BST2/HMGA2/PPIA/PPIH/PLSCR1/TRIM28/EIF2AK2/BANF1/DDX3X/ILF3	18	HSPCs
BP	GO:0050729	positive regulation of inflammatory response	19/1024	154/18903	0.000677167	0.0105873	0.00875344	VAMP8/IL18/RPS19/NMI/TNFRSF1A/IL1B/MDK/MGST2/NFKBIZ/NKG7/SNCA/CD81/CASP4/PTGER4/NFKBIA/APP/PYCARD/OSM/CTSC	19	HSPCs
BP	GO:0051092	positive regulation of NF-kappaB transcription factor activity	19/1024	154/18903	0.000677167	0.0105873	0.00875344	RPS3/NPM1/CAT/LGALS9/IL18/CLU/IL1B/IRAK3/MTPN/PRDX3/PPIA/HSPA1B/STAT3/APP/PYCARD/EIF2AK2/RIPK2/TFRC/HSPA1A	19	HSPCs
BP	GO:0050863	regulation of T cell activation	36/1024	376/18903	0.000678675	0.0105873	0.00875344	AIF1/RPS3/ANXA1/HMGB1/LGALS9/IL18/RUNX1/SOX4/ACTB/TNFSF13B/SPN/PTPRC/IL1B/MDK/HLA-DPA1/SOD1/RHOA/HSPD1/MYB/NFKBIZ/MAP3K8/CD81/DUSP10/TMIGD2/CTSG/RAC2/TSPAN32/SMARCC1/TESPA1/PYCARD/PRKAR1A/RIPK2/TFRC/JUNB/HES1/ADA	36	HSPCs
BP	GO:1903037	regulation of leukocyte cell-cell adhesion	36/1024	377/18903	0.000712372	0.0110804	0.00916112	AIF1/RPS3/ANXA1/HMGB1/LGALS9/IL18/RUNX1/SOX4/ACTB/TNFSF13B/SPN/PTPRC/IL1B/MDK/HLA-DPA1/RHOA/HSPD1/ITGB2/MYB/NFKBIZ/MAP3K8/CD81/DUSP10/TMIGD2/CTSG/TSPAN32/SMARCC1/CD44/TESPA1/PYCARD/PRKAR1A/RIPK2/TFRC/HES1/ADA/ITGA4	36	HSPCs
BP	GO:1902175	regulation of oxidative stress-induced intrinsic apoptotic signaling pathway	7/1024	29/18903	0.000731615	0.0113464	0.00938106	NONO/SOD1/HIF1A/PPIA/GPX1/SOD2/SFPQ	7	HSPCs
BP	GO:0051438	regulation of ubiquitin-protein transferase activity	10/1024	56/18903	0.000761559	0.0117764	0.00973655	RPL5/RPS7/RPL23/RPS20/RPL11/RPS2/RPS15/RPL37/SKP1/MAD2L1	10	HSPCs
BP	GO:0009132	nucleoside diphosphate metabolic process	17/1024	132/18903	0.000781948	0.0120282	0.00994473	ENO1/GAPDH/ARL2/NME4/TPI1/MPP1/LDHA/PKM/PGK1/ALDOA/HIF1A/AK3/STAT3/APP/CMPK1/NUDT5/AK2	17	HSPCs
BP	GO:0033209	tumor necrosis factor-mediated signaling pathway	15/1024	109/18903	0.000782378	0.0120282	0.00994473	GSTP1/TMSB4X/TNFSF13B/TNFRSF1A/LIMS1/COMMD7/KRT18/CASP4/NFKBIA/HIPK1/APOA1/HSPA1B/PYCARD/HSPA1A/EIF5A	15	HSPCs
BP	GO:0032642	regulation of chemokine production	14/1024	98/18903	0.000795006	0.012187	0.010076	AIF1/HMGB1/GSTP1/LGALS9/IL18/IL1B/HIF1A/APP/PYCARD/EIF2AK2/RIPK2/AZU1/DDX3X/EGR1	14	HSPCs
BP	GO:0032103	positive regulation of response to external stimulus	42/1024	464/18903	0.000801068	0.0122446	0.0101236	AIF1/HMGB1/VAMP8/EREG/HSP90AA1/LGALS9/IL18/RPS19/TMSB4X/CXCL8/NMI/TNFRSF1A/IL1B/MDK/NONO/MGST2/XRCC6/SPI1/NFKBIZ/XRCC5/NKG7/TYROBP/SNCA/CD81/C1QBP/CASP4/HMGB2/PTGER4/NFKBIA/RAC2/RAC1/APP/PYCARD/OSM/SFPQ/PLSCR1/CTSC/RIPK2/AZU1/CASP6/PRKDC/CALR	42	HSPCs
BP	GO:0034314	Arp2/3 complex-mediated actin nucleation	9/1024	47/18903	0.000820345	0.0125032	0.0103374	GMFG/BRK1/ARPC3/ARPC2/ARPC1B/ARPC4/IQGAP2/WASF2/ARPC5	9	HSPCs
BP	GO:0006919	activation of cysteine-type endopeptidase activity involved in apoptotic process	12/1024	77/18903	0.000844934	0.0128411	0.0106168	ANP32B/BEX3/HSPD1/SNCA/CASP2/RACK1/PDCD2/HSPE1/PYCARD/F2R/BAX/PDCD6	12	HSPCs
BP	GO:0044839	cell cycle G2/M phase transition	19/1024	157/18903	0.00085835	0.0129706	0.0107239	NPM1/TAOK3/KHDRBS1/CCNG1/RNASEH2B/SYF2/RAB11A/CDK4/ENSA/FHL1/APP/NAE1/RAD21/ARPP19/ABRAXAS1/FOXN3/CALM3/CALM2/NOP53	19	HSPCs
BP	GO:0090316	positive regulation of intracellular protein transport	19/1024	157/18903	0.00085835	0.0129706	0.0107239	ANP32B/HSP90AB1/HSP90AA1/YWHAE/LEPROT/SORL1/IL1B/ITGB2/PIK3R1/ZFAND1/STOM/CD81/RAN/RAC2/IPO5/JUP/TRIM28/UBE2D3/PCM1	19	HSPCs
BP	GO:0043367	CD4-positive, alpha-beta T cell differentiation	13/1024	88/18903	0.000877834	0.013122	0.0108491	ANXA1/HMGB1/LGALS9/IL18/RUNX1/SPN/MYB/NFKBIZ/PTGER4/STAT3/BCL3/RIPK2/JUNB	13	HSPCs
BP	GO:0032069	regulation of nuclease activity	6/1024	22/18903	0.000877888	0.013122	0.0108491	RPS3/NPM1/HMGB1/HMGB2/PCNA/HSPA1A	6	HSPCs
BP	GO:0006749	glutathione metabolic process	10/1024	57/18903	0.000879481	0.013122	0.0108491	GSTP1/GSTO1/SOD1/MGST2/GSTK1/GPX4/GPX1/ETHE1/SOD2/ARL6IP5	10	HSPCs
BP	GO:0010332	response to gamma radiation	10/1024	57/18903	0.000879481	0.013122	0.0108491	RPL26/PTPRC/XRCC6/XRCC5/GPX1/SOD2/BAX/EGR1/GTF2H5/PRKDC	10	HSPCs
BP	GO:0032602	chemokine production	14/1024	99/18903	0.000880737	0.013122	0.0108491	AIF1/HMGB1/GSTP1/LGALS9/IL18/IL1B/HIF1A/APP/PYCARD/EIF2AK2/RIPK2/AZU1/DDX3X/EGR1	14	HSPCs
BP	GO:2000058	regulation of ubiquitin-dependent protein catabolic process	20/1024	170/18903	0.000909465	0.013512	0.0111715	RPL5/RPS7/RPL23/RPL11/HSP90AB1/SUMO2/EIF3H/CAMLG/CLU/SDCBP/UBXN1/RACK1/SUMO1/SMARCC1/HSPA1B/TAF9/HSPA1A/GABARAP/NOP53/RBX1	20	HSPCs
BP	GO:0007163	establishment or maintenance of cell polarity	25/1024	234/18903	0.000942636	0.0139658	0.0115467	HSP90AB1/HSP90AA1/GSN/FSCN1/ACTB/SPN/RHOA/MSN/MAP7/RHOG/SPINT2/PARVG/SPRY1/FRMD4B/RAC2/RACK1/DYNLT1/RAC1/MAD2L1/HES1/GOLPH3/CAP1/ARPC5/CDC42/SDCCAG8	25	HSPCs
BP	GO:0044000	movement in host	21/1024	183/18903	0.000948255	0.0140099	0.0115831	IFITM3/AVP/RPSA/HMGB1/VAMP8/LGALS9/CXCL8/GSN/SNX3/IFITM2/CD81/PPIA/VAPA/DYNLT1/HSPA1B/RAB7A/CHMP1B/PLSCR1/TFRC/HSPA1A/CHMP5	21	HSPCs
BP	GO:0007015	actin filament organization	41/1024	454/18903	0.000961257	0.0141625	0.0117093	AIF1/GMFG/ACTG1/STMN1/TMSB4X/ZYX/GSN/FSCN1/LCP1/BRK1/RHOA/ARPC3/PIK3R1/CAPZB/PFN1/CFL1/MYADM/RHOG/MTPN/TPM3/ALDOA/ELMO1/PTGER4/ID1/ARPC2/RFLNB/RAC2/CAPG/ARPC1B/APOA1/BIN1/RAC1/ARPC4/IQGAP2/PYCARD/TPM1/WASF2/CAPZA2/ARPC5/CDC42/PLEK	41	HSPCs
BP	GO:0048863	stem cell differentiation	26/1024	248/18903	0.000995953	0.0146204	0.0120879	RPS7/CDK6/ZFP36L2/MSI2/PTPRC/MLLT3/HDAC2/XRCC5/HMGA2/N4BP2L2/HIF1A/STAT3/PHACTR4/MTF2/OSM/RBBP4/EIF2AK2/NUDT21/HES1/RBBP7/OCIAD1/HSPA9/PEF1/PDCD6/CDC42/PRKDC	26	HSPCs
BP	GO:0034599	cellular response to oxidative stress	29/1024	288/18903	0.00100037	0.0146204	0.0120879	AIF1/RPS3/ANXA1/CAT/APEX1/MGST1/PRDX1/CRYGD/AKR1C3/NONO/SOD1/MPO/NCOA7/HDAC2/PRDX3/SNCA/HIF1A/PPIA/RACK1/GPX1/HSPA1B/PCNA/SOD2/CHCHD2/SFPQ/TPM1/FOS/HSPA1A/ARL6IP5	29	HSPCs
BP	GO:0042093	T-helper cell differentiation	11/1024	68/18903	0.0010006	0.0146204	0.0120879	ANXA1/HMGB1/IL18/SPN/MYB/NFKBIZ/PTGER4/STAT3/BCL3/RIPK2/JUNB	11	HSPCs
BP	GO:0018394	peptidyl-lysine acetylation	22/1024	197/18903	0.00104368	0.0152079	0.0125737	DEK/SOX4/ACTB/SET/MLLT3/EID1/HDAC2/GATA2/SPI1/SNCA/MORF4L1/PHF20/SF3B5/YEATS4/USP22/ENY2/TAF9/HAT1/SF3B1/RUVBL2/MORF4L2/MEAF6	22	HSPCs
BP	GO:0002292	T cell differentiation involved in immune response	12/1024	79/18903	0.0010663	0.015495	0.012811	ANXA1/HMGB1/LGALS9/IL18/SPN/MYB/NFKBIZ/PTGER4/STAT3/BCL3/RIPK2/JUNB	12	HSPCs
BP	GO:2001243	negative regulation of intrinsic apoptotic signaling pathway	14/1024	101/18903	0.00107571	0.0155889	0.0128887	ENO1/TPT1/YBX3/CLU/NONO/HIF1A/PPIA/GPX1/CD44/VDAC2/SOD2/TAF9/HSPA1A/DDX3X	14	HSPCs
BP	GO:0006405	RNA export from nucleus	13/1024	90/18903	0.00108762	0.0157187	0.0129959	NPM1/HNRNPA1/HHEX/KHDRBS1/SSB/THOC7/HNRNPA2B1/SRSF3/PABPN1/RAN/ENY2/MAGOH/CPSF6	13	HSPCs
BP	GO:0010466	negative regulation of peptidase activity	27/1024	263/18903	0.00110318	0.0158701	0.0131211	SPINK2/SERPINB1/AVP/GAPDH/SERPINB6/TFPI/DNAJB6/APLP2/SORL1/BST2/SERPING1/PEBP1/PRDX3/SPINT2/SNCA/UBXN1/CST7/IGBP1/PTTG1/GPX1/CD44/BIN1/APP/FNIP1/DDX3X/SERPINE2/ARL6IP1	27	HSPCs
BP	GO:1902105	regulation of leukocyte differentiation	31/1024	317/18903	0.00110408	0.0158701	0.0131211	ANXA1/HMGB1/CDK6/LGALS9/IL18/ZFP36L2/RUNX1/ID2/SOX4/ACTB/PTPRC/MDK/SOD1/RHOA/PIK3R1/MYB/GATA2/XRCC6/NFKBIZ/TYROBP/DUSP10/FES/SMARCC1/TESPA1/FOS/RIPK2/JUNB/HMGB3/KLF10/PRKDC/ADA	31	HSPCs
BP	GO:0000413	protein peptidyl-prolyl isomerization	7/1024	31/18903	0.00112128	0.0160737	0.0132895	FKBP1A/PPIA/PPIH/NKTR/PPIL3/PPIG/FKBP4	7	HSPCs
BP	GO:0043968	histone H2A acetylation	6/1024	23/18903	0.00113379	0.0162093	0.0134016	ACTB/MORF4L1/YEATS4/RUVBL2/MORF4L2/MEAF6	6	HSPCs
BP	GO:1901653	cellular response to peptide	35/1024	373/18903	0.00114052	0.0162616	0.0134448	RPL23/APEX1/CRHBP/RAB13/SRSF5/SOCS2/LEPROT/SORL1/IL1B/PIK3R1/NUCKS1/STAT5A/PKM/CASP4/ID1/PHIP/SNX6/LEPROTL1/SMARCC1/VIM/MAX/NCL/CDK4/STAT3/YWHAG/APP/GNAI2/FOS/APRT/RIPK2/INSIG1/SOCS3/PRKDC/ITGA4/CHMP5	35	HSPCs
BP	GO:0007566	embryo implantation	10/1024	59/18903	0.00116038	0.0164562	0.0136058	ARHGDIB/RPL29/IGFBP7/IL1B/SOD1/VMP1/C1QBP/TRIM28/FKBP4/CALR	10	HSPCs
BP	GO:0045010	actin nucleation	10/1024	59/18903	0.00116038	0.0164562	0.0136058	GMFG/GSN/BRK1/ARPC3/ARPC2/ARPC1B/ARPC4/IQGAP2/WASF2/ARPC5	10	HSPCs
BP	GO:0002237	response to molecule of bacterial origin	34/1024	360/18903	0.00119314	0.0168758	0.0139527	HMGB1/GSTP1/LGALS9/IL18/CXCL8/TSPO/MAPKAPK3/IL1B/RHOA/HADHB/CXCL2/MPO/HDAC2/IRAK3/SPI1/PRDX3/PABPN1/SNCA/HMGB2/DUSP10/PTGER4/CTSG/NFKBIA/VIM/CDK4/HNRNPA0/CXCL3/SOD2/PYCARD/FOS/ADH5/RIPK2/F2R/CHMP5	34	HSPCs
BP	GO:0046651	lymphocyte proliferation	30/1024	305/18903	0.0012018	0.0169402	0.0140059	AIF1/RPS3/ANXA1/RPS6/LST1/IMPDH2/HMGB1/HPRT1/LGALS9/IL18/TNFSF13B/SPN/PTPRC/IL1B/HLA-DPA1/MSN/HSPD1/TYROBP/CD81/FLT3/TMIGD2/RAC2/TSPAN32/PYCARD/PRKAR1A/RIPK2/TFRC/HES1/BAX/ADA	30	HSPCs
BP	GO:0042098	T cell proliferation	23/1024	212/18903	0.00120414	0.0169402	0.0140059	AIF1/RPS3/ANXA1/RPS6/HMGB1/LGALS9/IL18/TNFSF13B/SPN/PTPRC/IL1B/HLA-DPA1/MSN/CD81/TMIGD2/RAC2/TSPAN32/PYCARD/PRKAR1A/RIPK2/TFRC/HES1/BAX	23	HSPCs
BP	GO:0030901	midbrain development	13/1024	91/18903	0.00120728	0.0169402	0.0140059	ACTB/YWHAE/RHOA/YWHAQ/GNB4/CCDC14/ATP5PB/GLUD1/HES1/COX6B1/CDC42/CALM3/CALM2	13	HSPCs
BP	GO:0009408	response to heat	15/1024	114/18903	0.00124925	0.017483	0.0144546	IGFBP7/CD34/HSP90AB1/HSP90AA1/DNAJB6/PSIP1/YWHAE/SOD1/HDAC2/HSBP1/SUMO1/HSPA1B/HSPA1A/RBBP7/PDCD6	15	HSPCs
BP	GO:0010951	negative regulation of endopeptidase activity	26/1024	252/18903	0.00125696	0.0175445	0.0145055	SPINK2/SERPINB1/AVP/GAPDH/SERPINB6/TFPI/DNAJB6/APLP2/SORL1/BST2/SERPING1/PEBP1/PRDX3/SPINT2/SNCA/CST7/IGBP1/PTTG1/GPX1/CD44/BIN1/APP/FNIP1/DDX3X/SERPINE2/ARL6IP1	26	HSPCs
BP	GO:0006690	icosanoid metabolic process	16/1024	126/18903	0.0012824	0.0178527	0.0147603	ANXA1/AVP/GSTP1/PTGES3/MGLL/AKR1C3/TNFRSF1A/IL1B/MGST2/FADS1/LTA4H/GPX4/FABP5/GPX1/PYCARD/AKR1B1	16	HSPCs
BP	GO:0006692	prostanoid metabolic process	9/1024	50/18903	0.00130421	0.0179412	0.0148335	ANXA1/AVP/GSTP1/PTGES3/AKR1C3/TNFRSF1A/IL1B/FABP5/AKR1B1	9	HSPCs
BP	GO:0006693	prostaglandin metabolic process	9/1024	50/18903	0.00130421	0.0179412	0.0148335	ANXA1/AVP/GSTP1/PTGES3/AKR1C3/TNFRSF1A/IL1B/FABP5/AKR1B1	9	HSPCs
BP	GO:0032677	regulation of interleukin-8 production	14/1024	103/18903	0.00130567	0.0179412	0.0148335	ANXA1/HMGB1/LGALS9/TMSB4X/PTPRC/IL1B/ANXA4/HSPA1B/STAT3/BCL3/PYCARD/F2R/HSPA1A/DDIT3	14	HSPCs
BP	GO:0045639	positive regulation of myeloid cell differentiation	14/1024	103/18903	0.00130567	0.0179412	0.0148335	RUNX1/ID2/GATA2/TYROBP/HMGB2/HIF1A/FES/HSPA1B/STAT3/MTURN/FOS/HSPA1A/KLF10/PRKDC	14	HSPCs
BP	GO:0050764	regulation of phagocytosis	14/1024	103/18903	0.00130567	0.0179412	0.0148335	HMGB1/SNX3/PTPRC/IL1B/SOD1/GATA2/LETMD1/RACK1/APOA1/PYCARD/CNN2/PLSCR1/AZU1/CALR	14	HSPCs
BP	GO:0002886	regulation of myeloid leukocyte mediated immunity	10/1024	60/18903	0.00132606	0.0181274	0.0149874	VAMP8/LGALS9/PRAM1/ITGB2/GATA2/SPI1/TYROBP/FES/RAC2/DDX1	10	HSPCs
BP	GO:0046686	response to cadmium ion	10/1024	60/18903	0.00132606	0.0181274	0.0149874	CAT/MT2A/AKR1C3/SOD1/NUDT1/SUMO1/PCNA/SOD2/ERCC1/FOS	10	HSPCs
BP	GO:0032272	negative regulation of protein polymerization	12/1024	81/18903	0.0013338	0.0181863	0.0150362	STMN1/TMSB4X/GSN/CAPZB/PFN1/MYADM/MTPN/SNCA/CAPG/VDAC2/FKBP4/CAPZA2	12	HSPCs
BP	GO:0046031	ADP metabolic process	13/1024	92/18903	0.0013377	0.0181927	0.0150414	ENO1/GAPDH/ARL2/TPI1/LDHA/PKM/PGK1/ALDOA/HIF1A/AK3/STAT3/APP/AK2	13	HSPCs
BP	GO:0035710	CD4-positive, alpha-beta T cell activation	15/1024	115/18903	0.00136634	0.0184138	0.0152243	ANXA1/HMGB1/LGALS9/IL18/RUNX1/SPN/MYB/NFKBIZ/NKG7/CD81/PTGER4/STAT3/BCL3/RIPK2/JUNB	15	HSPCs
BP	GO:0030638	polyketide metabolic process	4/1024	10/18903	0.00138173	0.0184138	0.0152243	AKR1C3/AKR7A2/AKR1A1/AKR1B1	4	HSPCs
BP	GO:0030647	aminoglycoside antibiotic metabolic process	4/1024	10/18903	0.00138173	0.0184138	0.0152243	AKR1C3/AKR7A2/AKR1A1/AKR1B1	4	HSPCs
BP	GO:0032070	regulation of deoxyribonuclease activity	4/1024	10/18903	0.00138173	0.0184138	0.0152243	RPS3/NPM1/HMGB1/PCNA	4	HSPCs
BP	GO:0032261	purine nucleotide salvage	4/1024	10/18903	0.00138173	0.0184138	0.0152243	HPRT1/APRT/ADSL/ADA	4	HSPCs
BP	GO:0042996	regulation of Golgi to plasma membrane protein transport	4/1024	10/18903	0.00138173	0.0184138	0.0152243	ATP2C1/RACK1/LYPLA1/CNST	4	HSPCs
BP	GO:0044598	doxorubicin metabolic process	4/1024	10/18903	0.00138173	0.0184138	0.0152243	AKR1C3/AKR7A2/AKR1A1/AKR1B1	4	HSPCs
BP	GO:2000510	positive regulation of dendritic cell chemotaxis	4/1024	10/18903	0.00138173	0.0184138	0.0152243	LGALS9/SPI1/C1QBP/CALR	4	HSPCs
BP	GO:0007339	binding of sperm to zona pellucida	8/1024	41/18903	0.00139485	0.0184497	0.0152539	CCT4/CCT2/CCT8/TCP1/ALDOA/VDAC2/CCT7/CCT5	8	HSPCs
BP	GO:0042119	neutrophil activation	8/1024	41/18903	0.00139485	0.0184497	0.0152539	ANXA1/IL18/CXCL8/PRAM1/ITGB2/SPI1/TYROBP/CTSG	8	HSPCs
BP	GO:0045454	cell redox homeostasis	8/1024	41/18903	0.00139485	0.0184497	0.0152539	APEX1/PRDX1/PRDX6/PRDX3/GPX1/DLD/TXN2/DDIT3	8	HSPCs
BP	GO:0009135	purine nucleoside diphosphate metabolic process	14/1024	104/18903	0.00143524	0.0188071	0.0155494	ENO1/GAPDH/ARL2/TPI1/MPP1/LDHA/PKM/PGK1/ALDOA/HIF1A/AK3/STAT3/APP/AK2	14	HSPCs
BP	GO:0009179	purine ribonucleoside diphosphate metabolic process	14/1024	104/18903	0.00143524	0.0188071	0.0155494	ENO1/GAPDH/ARL2/TPI1/MPP1/LDHA/PKM/PGK1/ALDOA/HIF1A/AK3/STAT3/APP/AK2	14	HSPCs
BP	GO:0032637	interleukin-8 production	14/1024	104/18903	0.00143524	0.0188071	0.0155494	ANXA1/HMGB1/LGALS9/TMSB4X/PTPRC/IL1B/ANXA4/HSPA1B/STAT3/BCL3/PYCARD/F2R/HSPA1A/DDIT3	14	HSPCs
BP	GO:0010623	programmed cell death involved in cell development	6/1024	24/18903	0.00144316	0.0188071	0.0155494	YBX3/IL1B/SOD1/CASP2/BAX/PRKDC	6	HSPCs
BP	GO:0061484	hematopoietic stem cell homeostasis	6/1024	24/18903	0.00144316	0.0188071	0.0155494	SOX4/GATA2/MYCT1/ARMCX1/OCIAD2/OCIAD1	6	HSPCs
BP	GO:0070841	inclusion body assembly	6/1024	24/18903	0.00144316	0.0188071	0.0155494	DNAJB6/CLU/SORL1/HSPA1B/HSPA1A/PSMC5	6	HSPCs
BP	GO:0046456	icosanoid biosynthetic process	10/1024	61/18903	0.00151049	0.0196232	0.0162241	ANXA1/AVP/PTGES3/AKR1C3/IL1B/MGST2/FADS1/LTA4H/FABP5/PYCARD	10	HSPCs
BP	GO:1903313	positive regulation of mRNA metabolic process	17/1024	140/18903	0.00151317	0.0196232	0.0162241	PABPC1/CLNS1A/RBMX/ZFP36L2/PRDX6/YBX1/CSDE1/POLR2G/RBM3/TRA2B/CIRBP/NCL/PAN3/HNRNPD/SNW1/EXOSC8/NUDT21	17	HSPCs
BP	GO:0070663	regulation of leukocyte proliferation	27/1024	269/18903	0.00153806	0.0198972	0.0164507	AIF1/RPS3/ANXA1/LST1/HMGB1/GSTP1/HHEX/LGALS9/IL18/TNFSF13B/SPN/PTPRC/IL1B/HLA-DPA1/BST2/TYROBP/CD81/TMIGD2/RAC2/TSPAN32/PYCARD/PRKAR1A/CNN2/RIPK2/TFRC/HES1/ADA	27	HSPCs
BP	GO:0032760	positive regulation of tumor necrosis factor production	14/1024	105/18903	0.00157537	0.0203303	0.0168088	HMGB1/C1QTNF4/LGALS9/CLU/SPN/PTPRC/HDAC2/PIK3R1/TYROBP/STAT3/APP/PYCARD/RIPK2/AZU1	14	HSPCs
BP	GO:0006473	protein acetylation	24/1024	230/18903	0.00162857	0.0209658	0.0173342	DEK/SOX4/ACTB/SET/MLLT3/EID1/HDAC2/GATA2/SPI1/SNCA/MORF4L1/PHF20/SF3B5/YEATS4/USP22/NAA38/ENY2/TAF9/HAT1/SF3B1/RUVBL2/DDX3X/MORF4L2/MEAF6	24	HSPCs
BP	GO:0032434	regulation of proteasomal ubiquitin-dependent protein catabolic process	17/1024	141/18903	0.00163595	0.0210099	0.0173706	RPL11/HSP90AB1/SUMO2/EIF3H/CAMLG/CLU/SDCBP/UBXN1/RACK1/SUMO1/SMARCC1/HSPA1B/TAF9/HSPA1A/GABARAP/NOP53/RBX1	17	HSPCs
BP	GO:0032943	mononuclear cell proliferation	30/1024	312/18903	0.00171196	0.0219216	0.0181244	AIF1/RPS3/ANXA1/RPS6/LST1/IMPDH2/HMGB1/HPRT1/LGALS9/IL18/TNFSF13B/SPN/PTPRC/IL1B/HLA-DPA1/MSN/HSPD1/TYROBP/CD81/FLT3/TMIGD2/RAC2/TSPAN32/PYCARD/PRKAR1A/RIPK2/TFRC/HES1/BAX/ADA	30	HSPCs
BP	GO:0045428	regulation of nitric oxide biosynthetic process	10/1024	62/18903	0.00171521	0.0219216	0.0181244	AIF1/CD34/HSP90AB1/DDAH2/HSP90AA1/CLU/TSPO/IL1B/RAC1/SOD2	10	HSPCs
BP	GO:0022411	cellular component disassembly	42/1024	483/18903	0.00173833	0.0221128	0.0182825	RPL23/VAMP8/STMN1/HMGA1/GSN/FSCN1/TSPO/LCP1/SET/PIK3R1/CAPZB/CFL1/IRAK3/ZFAND1/MAPRE2/MTPN/STMN3/VMP1/LRBA/DENR/HIF1A/NFE2/CTSG/CAPG/PHB2/SLC25A5/SMARCC1/GABARAPL2/CHMP1B/PLIN3/CKAP2/KIF9/CDC37/CAPZA2/SSRP1/BAX/EIF5A/VDAC1/BNIP3L/GABARAP/CHMP5/PLEK	42	HSPCs
BP	GO:0043392	negative regulation of DNA binding	9/1024	52/18903	0.0017385	0.0221128	0.0182825	TMSB4X/HDAC2/HMGA2/SUMO3/ID1/NFKBIA/SUMO1/SRI/DDIT3	9	HSPCs
BP	GO:1901654	response to ketone	22/1024	205/18903	0.00174942	0.022157	0.0183191	AVP/RPLP0/IGFBP7/HOXA9/RPL27/TSPO/AKR1C3/HOXA10/NCOA4/MSN/TYMS/NASP/PTGER4/CDK4/PCNA/HNRNPD/FOS/GNAI1/GOLPH3/FOSB/CALM3/CALR	22	HSPCs
BP	GO:0072659	protein localization to plasma membrane	28/1024	285/18903	0.00175034	0.022157	0.0183191	VAMP8/RILPL2/RAB13/VAMP5/RAB34/ATP2C1/ACTB/TNFRSF1A/PRAM1/PIK3R1/MAP7/RHOG/KRT18/CD81/RACK1/AP2M1/VPS35/RAMP1/TSPAN32/RAB11A/JUP/RAP1A/MACF1/RAB7A/LYPLA1/GOLPH3/CNST/ARL6IP5	28	HSPCs
BP	GO:0017148	negative regulation of translation	26/1024	258/18903	0.00175857	0.0222082	0.0183614	RPS3/EIF3E/PABPC1/GAPDH/RPL13A/ZFP36L2/IGF2BP2/YBX1/CSDE1/TYMS/SRP9/PAIP2/POLR2G/FXR1/CAPRIN1/RACK1/CIRBP/NCL/PAN3/HNRNPD/EXOSC8/EIF2AK2/DDX3X/EIF4EBP1/ILF3/CALR	26	HSPCs
BP	GO:0070665	positive regulation of leukocyte proliferation	19/1024	167/18903	0.0017922	0.02256	0.0186522	AIF1/RPS3/ANXA1/HMGB1/LGALS9/IL18/TNFSF13B/PTPRC/IL1B/HLA-DPA1/BST2/CD81/TMIGD2/RAC2/PYCARD/RIPK2/TFRC/HES1/ADA	19	HSPCs
BP	GO:0032088	negative regulation of NF-kappaB transcription factor activity	13/1024	95/18903	0.00180107	0.02256	0.0186522	CAT/COMMD6/TMSB4X/COMMD7/IRAK3/SPI1/ANXA4/NFKBIA/BCL3/MTURN/PYCARD/PRMT2/DDIT3	13	HSPCs
BP	GO:0060396	growth hormone receptor signaling pathway	6/1024	25/18903	0.00181286	0.02256	0.0186522	SOCS2/LEPROT/PIK3R1/STAT5A/LEPROTL1/STAT3	6	HSPCs
BP	GO:0071378	cellular response to growth hormone stimulus	6/1024	25/18903	0.00181286	0.02256	0.0186522	SOCS2/LEPROT/PIK3R1/STAT5A/LEPROTL1/STAT3	6	HSPCs
BP	GO:0046635	positive regulation of alpha-beta T cell activation	11/1024	73/18903	0.0018162	0.02256	0.0186522	ANXA1/LGALS9/IL18/RUNX1/PTPRC/RHOA/MYB/NFKBIZ/CD81/RIPK2/ADA	11	HSPCs
BP	GO:0046637	regulation of alpha-beta T cell differentiation	11/1024	73/18903	0.0018162	0.02256	0.0186522	ANXA1/HMGB1/LGALS9/IL18/RUNX1/RHOA/MYB/NFKBIZ/RIPK2/JUNB/ADA	11	HSPCs
BP	GO:0071677	positive regulation of mononuclear cell migration	11/1024	73/18903	0.0018162	0.02256	0.0186522	AIF1/HMGB1/LGALS9/SPN/RHOA/SPI1/C1QBP/APP/PYCARD/CALR/ITGA4	11	HSPCs
BP	GO:0016573	histone acetylation	20/1024	180/18903	0.00183429	0.0227315	0.018794	DEK/ACTB/SET/MLLT3/EID1/GATA2/SPI1/SNCA/MORF4L1/PHF20/SF3B5/YEATS4/USP22/ENY2/TAF9/HAT1/SF3B1/RUVBL2/MORF4L2/MEAF6	20	HSPCs
BP	GO:0033574	response to testosterone	8/1024	43/18903	0.00192371	0.0237841	0.0196643	AVP/HOXA9/TSPO/HOXA10/NCOA4/MSN/NASP/CALR	8	HSPCs
BP	GO:0032731	positive regulation of interleukin-1 beta production	10/1024	63/18903	0.00194179	0.0239518	0.0198029	LGALS9/STMP1/TYROBP/STAT3/APP/PYCARD/GSDMD/RIPK2/AZU1/EGR1	10	HSPCs
BP	GO:0018205	peptidyl-lysine modification	37/1024	414/18903	0.00199072	0.0244412	0.0202076	HINT1/DEK/SUMO2/SOX4/BCL11A/ACTB/SET/MLLT3/EID1/HDAC2/MYB/GATA2/SPI1/SUMO3/SNCA/RTF1/MORF4L1/PHF20/SUMO1/SF3B5/YEATS4/UBA2/MTF2/USP22/ENY2/TAF9/SNW1/HAT1/SF3B1/TRIM28/HMG20B/RUVBL2/DNMT1/GCSH/MORF4L2/EGR1/MEAF6	37	HSPCs
BP	GO:0045648	positive regulation of erythrocyte differentiation	7/1024	34/18903	0.00199094	0.0244412	0.0202076	GATA2/HMGB2/HIF1A/HSPA1B/STAT3/HSPA1A/PRKDC	7	HSPCs
BP	GO:0046638	positive regulation of alpha-beta T cell differentiation	9/1024	53/18903	0.0019953	0.0244412	0.0202076	ANXA1/LGALS9/IL18/RUNX1/RHOA/MYB/NFKBIZ/RIPK2/ADA	9	HSPCs
BP	GO:0071356	cellular response to tumor necrosis factor	24/1024	234/18903	0.00205193	0.0250771	0.0207333	RPS3/GSTP1/CRHBP/TMSB4X/ZFP36L2/CXCL8/YBX3/TNFSF13B/TNFRSF1A/LIMS1/COMMD7/KRT18/GBP2/CASP4/NFKBIA/HIPK1/APOA1/HSPA1B/PYCARD/FOS/HSPA1A/HES1/EIF5A/ASAH1	24	HSPCs
BP	GO:0006090	pyruvate metabolic process	14/1024	108/18903	0.00206573	0.025171	0.020811	ENO1/LDHB/GAPDH/ARL2/TPI1/LDHA/PKM/PGK1/ALDOA/HIF1A/STAT3/DLD/APP/VDAC1	14	HSPCs
BP	GO:0060315	negative regulation of ryanodine-sensitive calcium-release channel activity	4/1024	11/18903	0.0020786	0.025171	0.020811	GSTO1/SRI/CALM3/CALM2	4	HSPCs
BP	GO:0071803	positive regulation of podosome assembly	4/1024	11/18903	0.0020786	0.025171	0.020811	FSCN1/LCP1/RHOA/MSN	4	HSPCs
BP	GO:0090084	negative regulation of inclusion body assembly	4/1024	11/18903	0.0020786	0.025171	0.020811	DNAJB6/SORL1/HSPA1B/HSPA1A	4	HSPCs
BP	GO:0042129	regulation of T cell proliferation	20/1024	182/18903	0.0020929	0.0252865	0.0209065	AIF1/RPS3/ANXA1/HMGB1/LGALS9/IL18/TNFSF13B/SPN/PTPRC/IL1B/HLA-DPA1/CD81/TMIGD2/RAC2/TSPAN32/PYCARD/PRKAR1A/RIPK2/TFRC/HES1	20	HSPCs
BP	GO:0043173	nucleotide salvage	5/1024	18/18903	0.00218921	0.0263626	0.0217962	HPRT1/NAPRT/APRT/ADSL/ADA	5	HSPCs
BP	GO:0002218	activation of innate immune response	10/1024	64/18903	0.00219191	0.0263626	0.0217962	HMGB1/HSP90AA1/NONO/XRCC6/XRCC5/TYROBP/PYCARD/SFPQ/CASP6/PRKDC	10	HSPCs
BP	GO:0042771	intrinsic apoptotic signaling pathway in response to DNA damage by p53 class mediator	8/1024	44/18903	0.00224149	0.0267556	0.0221211	RPL26/HNRNPK/HIPK1/CD44/BCL3/PYCARD/TAF9/SNW1	8	HSPCs
BP	GO:0033598	mammary gland epithelial cell proliferation	6/1024	26/18903	0.00225006	0.0267556	0.0221211	ID2/RTN4/PHB2/GPX1/BAX/AREG	6	HSPCs
BP	GO:0050857	positive regulation of antigen receptor-mediated signaling pathway	6/1024	26/18903	0.00225006	0.0267556	0.0221211	RPS3/PTPRC/CMTM3/CD81/TESPA1/ADA	6	HSPCs
BP	GO:1903901	negative regulation of viral life cycle	6/1024	26/18903	0.00225006	0.0267556	0.0221211	IFITM3/GSN/SNX3/IFITM2/BST2/PPIA	6	HSPCs
BP	GO:0006970	response to osmotic stress	12/1024	86/18903	0.00225215	0.0267556	0.0221211	AVP/SERPINB6/HSP90AB1/HSP90AA1/YBX3/TSPO/MAP7/XRCC5/PYCARD/DDX3X/BAX/AKR1B1	12	HSPCs
BP	GO:1903557	positive regulation of tumor necrosis factor superfamily cytokine production	14/1024	109/18903	0.00225485	0.0267556	0.0221211	HMGB1/C1QTNF4/LGALS9/CLU/SPN/PTPRC/HDAC2/PIK3R1/TYROBP/STAT3/APP/PYCARD/RIPK2/AZU1	14	HSPCs
BP	GO:0031113	regulation of microtubule polymerization	9/1024	54/18903	0.00228146	0.0270108	0.0223321	RPS3/STMN1/ARL2/SNCA/FES/HSPA1B/RAC1/FKBP4/HSPA1A	9	HSPCs
BP	GO:0009636	response to toxic substance	25/1024	250/18903	0.00236763	0.0279686	0.023124	ESD/CAT/MGST1/ALDH1A1/GSTP1/GSTO1/PRDX1/PRDX6/MT2A/SOD1/MGST2/MPO/TYMS/PRDX3/GSTK1/GPX4/GPX1/RALBP1/SOD2/AKR1A1/TXNL1/FOS/ADH5/BAX/SRSF9	25	HSPCs
BP	GO:0071425	hematopoietic stem cell proliferation	7/1024	35/18903	0.00237411	0.0279829	0.0231358	CD34/RUNX1/XRCC5/N4BP2L2/ETV6/PDCD2/EIF2AK2	7	HSPCs
BP	GO:0050671	positive regulation of lymphocyte proliferation	17/1024	146/18903	0.00238293	0.0280245	0.0231702	AIF1/RPS3/ANXA1/HMGB1/LGALS9/IL18/TNFSF13B/PTPRC/IL1B/HLA-DPA1/CD81/TMIGD2/PYCARD/RIPK2/TFRC/HES1/ADA	17	HSPCs
BP	GO:0009142	nucleoside triphosphate biosynthetic process	16/1024	134/18903	0.002443	0.0286675	0.0237018	ENO1/IMPDH2/TMSB4X/NDUFS5/NME4/ATP5MC2/TYMS/NDUFB5/ATP5F1C/ALDOA/AK3/NDUFS4/CMPK1/ATP5PB/NDUFA10/ATP5PO	16	HSPCs
BP	GO:1902749	regulation of cell cycle G2/M phase transition	14/1024	110/18903	0.00245805	0.0287617	0.0237797	NPM1/TAOK3/CCNG1/RNASEH2B/SYF2/RAB11A/CDK4/FHL1/APP/NAE1/RAD21/ABRAXAS1/FOXN3/NOP53	14	HSPCs
BP	GO:0008064	regulation of actin polymerization or depolymerization	18/1024	159/18903	0.00246597	0.0287617	0.0237797	TMSB4X/GSN/BRK1/RHOA/ARPC3/CAPZB/PFN1/MYADM/MTPN/ARPC2/CAPG/ARPC1B/BIN1/ARPC4/PYCARD/CAPZA2/ARPC5/PLEK	18	HSPCs
BP	GO:0080164	regulation of nitric oxide metabolic process	10/1024	65/18903	0.0024673	0.0287617	0.0237797	AIF1/CD34/HSP90AB1/DDAH2/HSP90AA1/CLU/TSPO/IL1B/RAC1/SOD2	10	HSPCs
BP	GO:0031110	regulation of microtubule polymerization or depolymerization	12/1024	87/18903	0.00248667	0.0289239	0.0239138	RPS3/STMN1/ARL2/MAPRE2/STMN3/SNCA/FES/HSPA1B/RAC1/CKAP2/FKBP4/HSPA1A	12	HSPCs
BP	GO:0006809	nitric oxide biosynthetic process	11/1024	76/18903	0.00252284	0.0292804	0.0242085	AIF1/CD34/HSP90AB1/DDAH2/HSP90AA1/CLU/TSPO/IL1B/RAC1/CYB5R3/SOD2	11	HSPCs
BP	GO:0008631	intrinsic apoptotic signaling pathway in response to oxidative stress	8/1024	45/18903	0.00259902	0.0300987	0.0248851	NONO/SOD1/HIF1A/PPIA/GPX1/SOD2/SFPQ/ARL6IP5	8	HSPCs
BP	GO:0051051	negative regulation of transport	41/1024	479/18903	0.00260943	0.0301129	0.0248969	ANXA1/HMGB1/VAMP8/CRHBP/GSTO1/LGALS9/SNX3/TSPO/YWHAE/TNFRSF1A/IL1B/SDCBP/SPI1/SNCA/RIN3/RACK1/SUMO1/VPS35/FABP5/BIN1/RAC1/CRBN/RAP1A/OSM/CNN2/RAB7A/GNAI2/LYPLA1/PLSCR1/HADH/F2R/SRI/HES1/SERPINE2/INSIG1/VDAC1/ARL6IP5/MIDN/CALM3/CALM2/ADA	41	HSPCs
BP	GO:0010389	regulation of G2/M transition of mitotic cell cycle	13/1024	99/18903	0.00261774	0.0301129	0.0248969	TAOK3/CCNG1/RNASEH2B/SYF2/RAB11A/CDK4/FHL1/APP/NAE1/RAD21/ABRAXAS1/FOXN3/NOP53	13	HSPCs
BP	GO:0032755	positive regulation of interleukin-6 production	13/1024	99/18903	0.00261774	0.0301129	0.0248969	AIF1/HMGB1/C1QTNF4/EREG/LGALS9/IL1B/HSPD1/TYROBP/STAT3/APP/PYCARD/RIPK2/F2R	13	HSPCs
BP	GO:0033157	regulation of intracellular protein transport	23/1024	225/18903	0.00262296	0.0301129	0.0248969	ANP32B/HSP90AB1/HSP90AA1/LCP1/YWHAE/LEPROT/SORL1/IL1B/ITGB2/PIK3R1/ZFAND1/STOM/CD81/RAN/RAC2/SUMO1/IPO5/JUP/TRIM28/UBE2D3/PCM1/INSIG1/BNIP3L	23	HSPCs
BP	GO:0043434	response to peptide hormone	37/1024	421/18903	0.00265008	0.0303586	0.0251	ANXA1/CAT/APEX1/CRHBP/HADHA/RAB13/EREG/SRSF5/SOCS2/LEPROT/SORL1/IL1B/PIK3R1/NUCKS1/LTA4H/STAT5A/PKM/PHIP/LEPROTL1/SMARCC1/MAX/NCL/CDK4/STAT3/YWHAG/GNAI2/FOS/APRT/GNAI1/HADH/NUDC/INSIG1/AREG/EGR1/SOCS3/SRSF6/PRKDC	37	HSPCs
BP	GO:0032611	interleukin-1 beta production	14/1024	111/18903	0.00267609	0.0304103	0.0251427	SERPINB1/GSTP1/LGALS9/STMP1/TYROBP/APOA1/STAT3/APP/PYCARD/GSDMD/RIPK2/F2R/AZU1/EGR1	14	HSPCs
BP	GO:0032651	regulation of interleukin-1 beta production	14/1024	111/18903	0.00267609	0.0304103	0.0251427	SERPINB1/GSTP1/LGALS9/STMP1/TYROBP/APOA1/STAT3/APP/PYCARD/GSDMD/RIPK2/F2R/AZU1/EGR1	14	HSPCs
BP	GO:0071675	regulation of mononuclear cell migration	15/1024	123/18903	0.00267753	0.0304103	0.0251427	AIF1/HMGB1/LGALS9/SPN/MDK/RHOA/MSN/SPI1/C1QBP/NBL1/APP/PYCARD/CALR/ITGA4/DUSP1	15	HSPCs
BP	GO:0072655	establishment of protein localization to mitochondrion	15/1024	123/18903	0.00267753	0.0304103	0.0251427	HSP90AA1/TSPO/LEPROT/HSPD1/RAC2/TIMM9/OXA1L/PMPCB/TIMM13/TOMM22/UBE2D3/BAX/BNIP3L/CALM3/DDIT3	15	HSPCs
BP	GO:0051091	positive regulation of DNA-binding transcription factor activity	26/1024	266/18903	0.00268746	0.0304578	0.0251821	RPS3/NPM1/CYTL1/CAT/LGALS9/BEX1/IL18/CLU/IL1B/IRAK3/MTPN/PRDX3/PPIA/PHB2/RNF220/HSPA1B/STAT3/JUP/APP/PYCARD/EIF2AK2/RIPK2/TFDP1/TFRC/HSPA1A/DDIT3	26	HSPCs
BP	GO:0030099	myeloid cell differentiation	36/1024	407/18903	0.00270058	0.0305067	0.0252224	RPS6/RPS14/CDK6/CSF3R/RPS19/RUNX1/HOXA9/ID2/PIK3R1/MYB/GATA2/SPI1/PRDX3/TYROBP/CD81/HMGB2/HIF1A/TMEM14C/NFKBIA/FES/SLC25A5/HSPA1B/STAT3/MTURN/MEIS1/APP/FOS/WASF2/TFRC/HSPA1A/JUNB/HMGB3/HSPA9/KLF10/CDC42/PRKDC	36	HSPCs
BP	GO:0018393	internal peptidyl-lysine acetylation	20/1024	186/18903	0.00270327	0.0305067	0.0252224	DEK/ACTB/SET/MLLT3/EID1/GATA2/SPI1/SNCA/MORF4L1/PHF20/SF3B5/YEATS4/USP22/ENY2/TAF9/HAT1/SF3B1/RUVBL2/MORF4L2/MEAF6	20	HSPCs
BP	GO:0002687	positive regulation of leukocyte migration	17/1024	148/18903	0.00275251	0.0309737	0.0256085	AIF1/CD99/HMGB1/LGALS9/CXCL8/SPN/MDK/RHOA/PIK3R1/SPI1/C1QBP/RAC2/RAC1/APP/PYCARD/CALR/ITGA4	17	HSPCs
BP	GO:0042026	protein refolding	6/1024	27/18903	0.00276217	0.0309737	0.0256085	FKBP1A/HSP90AA1/HSPD1/HSPA1B/HSPA1A/HSPA9	6	HSPCs
BP	GO:0042278	purine nucleoside metabolic process	6/1024	27/18903	0.00276217	0.0309737	0.0256085	HPRT1/NUDT1/APRT/OARD1/ADA/AHCY	6	HSPCs
BP	GO:0006098	pentose-phosphate shunt	5/1024	19/18903	0.00283996	0.0314891	0.0260346	TKT/TALDO1/PGLS/PRPS2/PGD	5	HSPCs
BP	GO:0006337	nucleosome disassembly	5/1024	19/18903	0.00283996	0.0314891	0.0260346	HMGA1/SET/NFE2/SMARCC1/SSRP1	5	HSPCs
BP	GO:0032930	positive regulation of superoxide anion generation	5/1024	19/18903	0.00283996	0.0314891	0.0260346	GSTP1/SOD1/ITGB2/TYROBP/GNAI2	5	HSPCs
BP	GO:1902176	negative regulation of oxidative stress-induced intrinsic apoptotic signaling pathway	5/1024	19/18903	0.00283996	0.0314891	0.0260346	NONO/HIF1A/PPIA/GPX1/SOD2	5	HSPCs
BP	GO:2000434	regulation of protein neddylation	5/1024	19/18903	0.00283996	0.0314891	0.0260346	RPL5/RPL11/HIF1A/COPS3/COPS2	5	HSPCs
BP	GO:0030595	leukocyte chemotaxis	24/1024	240/18903	0.00286104	0.0314891	0.0260346	AIF1/ANXA1/HMGB1/CSF3R/LGALS9/RPS19/CXCL8/IL1B/MDK/CXCL2/ITGB2/MPP1/SPI1/C1QBP/RIN3/CTSG/PPIA/RAC2/NBL1/RAC1/CXCL3/AZU1/CALR/DUSP1	24	HSPCs
BP	GO:0008154	actin polymerization or depolymerization	21/1024	200/18903	0.00286217	0.0314891	0.0260346	AIF1/TMSB4X/GSN/BRK1/RHOA/ARPC3/CAPZB/PFN1/CFL1/MYADM/MTPN/ARPC2/CAPG/ARPC1B/BIN1/RAC1/ARPC4/PYCARD/CAPZA2/ARPC5/PLEK	21	HSPCs
BP	GO:0006165	nucleoside diphosphate phosphorylation	13/1024	100/18903	0.00286334	0.0314891	0.0260346	ENO1/GAPDH/ARL2/NME4/TPI1/LDHA/PKM/PGK1/ALDOA/HIF1A/STAT3/APP/CMPK1	13	HSPCs
BP	GO:0019080	viral gene expression	13/1024	100/18903	0.00286334	0.0314891	0.0260346	IFITM3/EIF3L/PCBP2/EIF3D/EIF3F/SSB/CSDE1/NUCKS1/HMGA2/DENR/EIF3G/SNW1/EIF3A	13	HSPCs
BP	GO:0046631	alpha-beta T cell activation	19/1024	174/18903	0.0028675	0.0314891	0.0260346	ANXA1/RPL22/HMGB1/LGALS9/IL18/RUNX1/SPN/PTPRC/RHOA/MYB/NFKBIZ/NKG7/CD81/PTGER4/STAT3/BCL3/RIPK2/JUNB/ADA	19	HSPCs
BP	GO:0034612	response to tumor necrosis factor	25/1024	254/18903	0.0029275	0.0320816	0.0265245	RPS3/GSTP1/CRHBP/TMSB4X/ZFP36L2/CXCL8/YBX3/TNFSF13B/TNFRSF1A/LIMS1/COMMD7/KRT18/GBP2/CASP4/NFKBIA/IGBP1/HIPK1/APOA1/HSPA1B/PYCARD/FOS/HSPA1A/HES1/EIF5A/ASAH1	25	HSPCs
BP	GO:0043370	regulation of CD4-positive, alpha-beta T cell differentiation	9/1024	56/18903	0.0029512	0.0322437	0.0266586	ANXA1/HMGB1/LGALS9/IL18/RUNX1/MYB/NFKBIZ/RIPK2/JUNB	9	HSPCs
BP	GO:0032946	positive regulation of mononuclear cell proliferation	17/1024	149/18903	0.00295446	0.0322437	0.0266586	AIF1/RPS3/ANXA1/HMGB1/LGALS9/IL18/TNFSF13B/PTPRC/IL1B/HLA-DPA1/CD81/TMIGD2/PYCARD/RIPK2/TFRC/HES1/ADA	17	HSPCs
BP	GO:0002327	immature B cell differentiation	4/1024	12/18903	0.00298506	0.0323779	0.0267695	SPI1/IRF2BP2/FNIP1/PRKDC	4	HSPCs
BP	GO:1900152	negative regulation of nuclear-transcribed mRNA catabolic process, deadenylation-dependent decay	4/1024	12/18903	0.00298506	0.0323779	0.0267695	PABPC1/YBX1/CSDE1/HNRNPD	4	HSPCs
BP	GO:2000508	regulation of dendritic cell chemotaxis	4/1024	12/18903	0.00298506	0.0323779	0.0267695	LGALS9/SPI1/C1QBP/CALR	4	HSPCs
BP	GO:0030832	regulation of actin filament length	18/1024	162/18903	0.00302465	0.0327403	0.0270691	TMSB4X/GSN/BRK1/RHOA/ARPC3/CAPZB/PFN1/MYADM/MTPN/ARPC2/CAPG/ARPC1B/BIN1/ARPC4/PYCARD/CAPZA2/ARPC5/PLEK	18	HSPCs
BP	GO:0006475	internal protein amino acid acetylation	20/1024	188/18903	0.00306056	0.0330615	0.0273347	DEK/ACTB/SET/MLLT3/EID1/GATA2/SPI1/SNCA/MORF4L1/PHF20/SF3B5/YEATS4/USP22/ENY2/TAF9/HAT1/SF3B1/RUVBL2/MORF4L2/MEAF6	20	HSPCs
BP	GO:2000113	negative regulation of cellular macromolecule biosynthetic process	27/1024	283/18903	0.00315924	0.0339761	0.0280909	RPS3/EIF3E/PABPC1/GAPDH/RPL13A/ZFP36L2/IGF2BP2/YBX1/CSDE1/TYMS/SRP9/PAIP2/POLR2G/FXR1/CAPRIN1/RACK1/CIRBP/NCL/PAN3/HNRNPD/EXOSC8/EIF2AK2/ITM2B/DDX3X/EIF4EBP1/ILF3/CALR	27	HSPCs
BP	GO:0006605	protein targeting	30/1024	325/18903	0.00316444	0.0339761	0.0280909	RPL11/NACA/HSP90AA1/CLU/TSPO/SYNGR1/YWHAE/SRP14/LEPROT/SORL1/NCOA4/HSPD1/ITGB2/SRP9/SDCBP/YWHAQ/STOM/RAC2/TIMM9/YWHAG/PMPCB/RAB7A/TIMM13/TOMM22/CDC37/SRP72/UBE2D3/ARL6IP1/BNIP3L/GABARAP	30	HSPCs
BP	GO:0140014	mitotic nuclear division	30/1024	325/18903	0.00316444	0.0339761	0.0280909	RPL24/EREG/ACTB/IL1B/RHOA/PSMG2/KPNB1/RANBP1/RAN/PHIP/PHB2/SMARCC1/SMC4/ZNF207/PTTG1/RAB11A/CDT1/HSPA1B/MAD2L1/RAD21/CHMP1B/DCTN2/BANF1/NUDC/HSPA1A/ABRAXAS1/CDC42/CDC26/DUSP1/CHMP5	30	HSPCs
BP	GO:0070997	neuron death	33/1024	368/18903	0.0032097	0.0343924	0.0284351	GAPDH/CD34/HSP90AB1/UBB/CLU/SET/SORL1/MDK/NONO/SOD1/RHOA/NCOA7/ITGB2/TYROBP/SNCA/PPT1/HIF1A/CASP2/RACK1/VPS35/SNX6/GPX1/MAX/SOD2/APP/NAE1/FOS/F2R/BAX/EGR1/ARL6IP5/PSMC1/DDIT3	33	HSPCs
BP	GO:1902850	microtubule cytoskeleton organization involved in mitosis	18/1024	163/18903	0.00323279	0.03457	0.028582	STMN1/RHOA/CENPH/SPRY1/KPNB1/RAN/DYNLT1/ZNF207/RAB11A/HSPA1B/MAD2L1/CHMP1B/DCTN2/GNAI1/NUDC/HSPA1A/ABRAXAS1/CHMP5	18	HSPCs
BP	GO:0051084	'de novo' post-translational protein folding	7/1024	37/18903	0.00330836	0.035236	0.0291326	ST13/PTGES3/CCT2/HSPA1B/HSPE1/HSPA1A/HSPA9	7	HSPCs
BP	GO:0090151	establishment of protein localization to mitochondrial membrane	7/1024	37/18903	0.00330836	0.035236	0.0291326	HSP90AA1/TIMM9/OXA1L/TIMM13/TOMM22/BAX/CALM3	7	HSPCs
BP	GO:0045071	negative regulation of viral genome replication	9/1024	57/18903	0.00333964	0.0354979	0.0293491	IFITM3/IFITM2/BST2/HMGA2/PLSCR1/TRIM28/EIF2AK2/BANF1/ILF3	9	HSPCs
BP	GO:0034063	stress granule assembly	6/1024	28/18903	0.00335677	0.0356087	0.0294407	RPS23/CSDE1/DAZAP2/CIRBP/DDX3X/G3BP1	6	HSPCs
BP	GO:0046939	nucleotide phosphorylation	13/1024	102/18903	0.00341099	0.0361116	0.0298565	ENO1/GAPDH/ARL2/NME4/TPI1/LDHA/PKM/PGK1/ALDOA/HIF1A/STAT3/APP/CMPK1	13	HSPCs
BP	GO:0036230	granulocyte activation	8/1024	47/18903	0.00344663	0.0363356	0.0300417	ANXA1/IL18/CXCL8/PRAM1/ITGB2/SPI1/TYROBP/CTSG	8	HSPCs
BP	GO:1902622	regulation of neutrophil migration	8/1024	47/18903	0.00344663	0.0363356	0.0300417	CD99/CXCL8/MDK/MPP1/RHOG/C1QBP/RAC2/RAC1	8	HSPCs
BP	GO:0061572	actin filament bundle organization	18/1024	164/18903	0.0034527	0.0363356	0.0300417	AIF1/ACTG1/STMN1/ZYX/FSCN1/LCP1/RHOA/PIK3R1/PFN1/PTGER4/ID1/RFLNB/APOA1/RAC1/TPM1/WASF2/CDC42/PLEK	18	HSPCs
BP	GO:0050727	regulation of inflammatory response	36/1024	414/18903	0.00357144	0.0375107	0.0310133	ANXA1/VAMP8/GSTP1/IL18/RPS19/TMSB4X/ZYX/MGLL/NMI/PTPRC/TNFRSF1A/IL1B/MDK/SOD1/PSMA1/MGST2/NFKBIZ/NKG7/SNCA/CD81/CASP4/DUSP10/GPX4/PTGER4/LETMD1/CST7/NFKBIA/VPS35/APOA1/GPX1/APP/PYCARD/OSM/CTSC/SOCS3/ADA	36	HSPCs
BP	GO:0044794	positive regulation by host of viral process	5/1024	20/18903	0.00361976	0.0377771	0.0312335	EEF1A1/NUCKS1/CFL1/STOM/VAPA	5	HSPCs
BP	GO:0060749	mammary gland alveolus development	5/1024	20/18903	0.00361976	0.0377771	0.0312335	ID2/SOCS2/HIF1A/PHB2/AREG	5	HSPCs
BP	GO:0061377	mammary gland lobule development	5/1024	20/18903	0.00361976	0.0377771	0.0312335	ID2/SOCS2/HIF1A/PHB2/AREG	5	HSPCs
BP	GO:0048525	negative regulation of viral process	12/1024	91/18903	0.00363169	0.0377771	0.0312335	IFITM3/GSN/SNX3/IFITM2/BST2/HMGA2/PPIA/PLSCR1/TRIM28/EIF2AK2/BANF1/ILF3	12	HSPCs
BP	GO:0043543	protein acylation	26/1024	272/18903	0.00363241	0.0377771	0.0312335	DEK/SOX4/ACTB/SET/MLLT3/EID1/HDAC2/GATA2/GLUL/SPI1/SNCA/MORF4L1/PHF20/SF3B5/DLD/YEATS4/USP22/NAA38/ENY2/TAF9/HAT1/SF3B1/RUVBL2/DDX3X/MORF4L2/MEAF6	26	HSPCs
BP	GO:0006260	DNA replication	27/1024	286/18903	0.00365118	0.037898	0.0313334	NAP1L1/HMGA1/EREG/DUT/SET/CDK2AP1/NUCKS1/PTMS/NASP/NFIC/PCLAF/RPAIN/MCM5/CDT1/PCNA/PRIM1/MCM7/MCM3/RBBP4/RUVBL2/SSRP1/RTF2/RBBP7/TOP1MT/SSBP1/DTD1/MEAF6	27	HSPCs
BP	GO:0033559	unsaturated fatty acid metabolic process	14/1024	115/18903	0.00371316	0.038466	0.0318031	ANXA1/AVP/GSTP1/PTGES3/MGLL/AKR1C3/TNFRSF1A/IL1B/FADS1/GPX4/SCP2/FABP5/GPX1/AKR1B1	14	HSPCs
BP	GO:0030833	regulation of actin filament polymerization	16/1024	140/18903	0.00379854	0.0392738	0.032471	TMSB4X/GSN/RHOA/ARPC3/CAPZB/PFN1/MYADM/MTPN/ARPC2/CAPG/ARPC1B/BIN1/ARPC4/PYCARD/CAPZA2/ARPC5	16	HSPCs
BP	GO:0045920	negative regulation of exocytosis	7/1024	38/18903	0.00386926	0.0398496	0.0329471	ANXA1/LGALS9/SPI1/SNCA/RAP1A/RAB7A/GNAI2	7	HSPCs
BP	GO:1902229	regulation of intrinsic apoptotic signaling pathway in response to DNA damage	7/1024	38/18903	0.00386926	0.0398496	0.0329471	RPS3/RPL26/TPT1/HNRNPK/CLU/CD44/TAF9	7	HSPCs
BP	GO:0022407	regulation of cell-cell adhesion	41/1024	490/18903	0.00389578	0.040045	0.0331086	AIF1/RPS3/ANXA1/HMGB1/LGALS9/IL18/RUNX1/SOX4/ACTB/TNFSF13B/SPN/PTPRC/IL1B/MDK/HLA-DPA1/RHOA/HSPD1/ITGB2/MYB/MYADM/SPI1/NFKBIZ/SPINT2/MAP3K8/CD81/DUSP10/TMIGD2/CTSG/TSPAN32/SMARCC1/APOA1/CD44/TESPA1/PYCARD/PRKAR1A/RIPK2/TFRC/HES1/SERPINE2/ADA/ITGA4	41	HSPCs
BP	GO:0045580	regulation of T cell differentiation	19/1024	179/18903	0.00392892	0.0402504	0.0332784	ANXA1/HMGB1/LGALS9/IL18/RUNX1/SOX4/ACTB/PTPRC/MDK/SOD1/RHOA/MYB/NFKBIZ/DUSP10/SMARCC1/TESPA1/RIPK2/JUNB/ADA	19	HSPCs
BP	GO:0070585	protein localization to mitochondrion	15/1024	128/18903	0.00393094	0.0402504	0.0332784	HSP90AA1/TSPO/LEPROT/HSPD1/RAC2/TIMM9/OXA1L/PMPCB/TIMM13/TOMM22/UBE2D3/BAX/BNIP3L/CALM3/DDIT3	15	HSPCs
BP	GO:0051346	negative regulation of hydrolase activity	33/1024	373/18903	0.00395095	0.0403773	0.0333833	SPINK2/SERPINB1/ANXA1/AVP/GAPDH/SERPINB6/FKBP1A/TFPI/DNAJB6/ARL2/APLP2/SORL1/BST2/SERPING1/PEBP1/PRDX3/SPINT2/SNCA/SPRY1/UBXN1/CST7/IGBP1/APOA1/PTTG1/GPX1/CD44/BIN1/APP/FNIP1/GNAI2/DDX3X/SERPINE2/ARL6IP1	33	HSPCs
BP	GO:0032273	positive regulation of protein polymerization	12/1024	92/18903	0.00397578	0.040553	0.0335286	RPS3/HSP90AA1/ARL2/RHOA/PFN1/ARPC2/FES/BIN1/HSPA1B/RAC1/PYCARD/HSPA1A	12	HSPCs
BP	GO:0001824	blastocyst development	14/1024	116/18903	0.00401795	0.0409044	0.0338191	HOPX/RPL13/CCNB1IP1/SF3B6/CMTM3/NASP/STMN3/N4BP2L2/RTF1/RTN4/TM4SF1/JUNB/COPS2/ADA	14	HSPCs
BP	GO:2001234	negative regulation of apoptotic signaling pathway	23/1024	233/18903	0.00406019	0.0412553	0.0341092	ENO1/AVP/TPT1/GSTP1/YBX3/CLU/IL1B/NONO/HMGB2/HIF1A/PPIA/PHIP/SLC25A5/GPX1/CD44/VDAC2/HSPA1B/SOD2/TAF9/GNAI2/HSPA1A/DDX3X/BAX	23	HSPCs
BP	GO:0070555	response to interleukin-1	16/1024	141/18903	0.00407536	0.0413302	0.0341711	ANXA1/LGALS9/RBMX/CXCL8/IL1B/IRAK3/SNCA/GBP2/HIF1A/IGBP1/APP/PYCARD/TAF9/RIPK2/HES1/EGR1	16	HSPCs
BP	GO:0031392	regulation of prostaglandin biosynthetic process	4/1024	13/18903	0.00412842	0.0416295	0.0344186	ANXA1/AVP/IL1B/FABP5	4	HSPCs
BP	GO:0051280	negative regulation of release of sequestered calcium ion into cytosol	4/1024	13/18903	0.00412842	0.0416295	0.0344186	GSTO1/SRI/CALM3/CALM2	4	HSPCs
BP	GO:0070486	leukocyte aggregation	4/1024	13/18903	0.00412842	0.0416295	0.0344186	IL1B/MSN/RAC2/CD44	4	HSPCs
BP	GO:0051881	regulation of mitochondrial membrane potential	10/1024	70/18903	0.00428787	0.0431553	0.0356801	UBB/TSPO/SOD1/CLIC1/PRDX3/RACK1/SOD2/BAX/ARL6IP5/PPA2	10	HSPCs
BP	GO:0006310	DNA recombination	30/1024	332/18903	0.00431088	0.0433048	0.0358037	HMGB1/APEX1/CCNB1IP1/ACTB/PTPRC/NONO/HSPD1/NUCKS1/XRCC6/XRCC5/TPRKB/MORF4L1/FUS/HMGB2/RPAIN/MCM5/RNF138/YEATS4/MCM7/UNG/MCM3/ERCC1/RAD21/SFPQ/RUVBL2/TFRC/MORF4L2/HMGB3/PRKDC/MEAF6	30	HSPCs
BP	GO:0002683	negative regulation of immune system process	38/1024	449/18903	0.00441958	0.0443127	0.0366371	ANXA1/LST1/HMGB1/CDK6/LGALS9/RPS19/RUNX1/ID2/NMI/SPN/PTPRC/MDK/PSMA1/BST2/SERPING1/PIK3R1/GATA2/IRAK3/SPI1/ELF1/TYROBP/DUSP10/RIN3/PTGER4/CTSG/CST7/NBL1/TSPAN32/APOA1/GPX1/PRKAR1A/CNN2/BANF1/HMGB3/HSPA9/ADA/DUSP1/CUEDC2	38	HSPCs
BP	GO:0070507	regulation of microtubule cytoskeleton organization	17/1024	155/18903	0.00444091	0.0444426	0.0367444	RPS3/STMN1/ARL2/RHOA/MAPRE2/STMN3/SNCA/FES/HSPA1B/RAC1/CHMP1B/CKAP2/RASSF1/FKBP4/GNAI1/HSPA1A/CHMP5	17	HSPCs
BP	GO:0043300	regulation of leukocyte degranulation	8/1024	49/18903	0.00449404	0.0447748	0.0370191	VAMP8/LGALS9/PRAM1/ITGB2/GATA2/SPI1/FES/RAC2	8	HSPCs
BP	GO:0071634	regulation of transforming growth factor beta production	7/1024	39/18903	0.00449943	0.0447748	0.0370191	CD34/HSP90AB1/LGALS9/LAPTM4B/TYROBP/HIF1A/ATP6AP2	7	HSPCs
BP	GO:1905168	positive regulation of double-strand break repair via homologous recombination	7/1024	39/18903	0.00449943	0.0447748	0.0370191	ACTB/MORF4L1/FUS/YEATS4/RUVBL2/MORF4L2/MEAF6	7	HSPCs
BP	GO:0010770	positive regulation of cell morphogenesis involved in differentiation	11/1024	82/18903	0.00459815	0.0455011	0.0376196	MDK/LIMS1/MYADM/C1QBP/ARPC2/CAPRIN1/APOA1/RAC1/CDC42/PRKDC/CALR	11	HSPCs
BP	GO:0046209	nitric oxide metabolic process	11/1024	82/18903	0.00459815	0.0455011	0.0376196	AIF1/CD34/HSP90AB1/DDAH2/HSP90AA1/CLU/TSPO/IL1B/RAC1/CYB5R3/SOD2	11	HSPCs
BP	GO:0072527	pyrimidine-containing compound metabolic process	11/1024	82/18903	0.00459815	0.0455011	0.0376196	DUT/NME4/TYMS/ERH/AK3/NT5C/UNG/NT5C3A/CMPK1/TK1/DCTPP1	11	HSPCs
BP	GO:0071346	cellular response to interferon-gamma	14/1024	118/18903	0.00468853	0.046309	0.0382876	AIF1/GAPDH/ACTG1/LGALS9/RPL13A/ZYX/GSN/GBP4/NMI/HLA-DPA1/GBP2/VIM/CDC37/CDC42	14	HSPCs
BP	GO:1902904	negative regulation of supramolecular fiber organization	18/1024	169/18903	0.00474655	0.0466127	0.0385387	GMFG/STMN1/PFDN5/TMSB4X/GSN/CLU/PIK3R1/CAPZB/PFN1/MYADM/MTPN/SNCA/CAPG/CKAP2/FKBP4/WASF2/CAPZA2/VBP1	18	HSPCs
BP	GO:0006893	Golgi to plasma membrane transport	9/1024	60/18903	0.00474999	0.0466127	0.0385387	VAMP5/RAB34/ATP2C1/KRT18/RACK1/MACF1/LYPLA1/GOLPH3/CNST	9	HSPCs
BP	GO:0009988	cell-cell recognition	10/1024	71/18903	0.00475443	0.0466127	0.0385387	CCT4/CCT2/MSN/CCT8/TCP1/ALDOA/CD81/VDAC2/CCT7/CCT5	10	HSPCs
BP	GO:2000379	positive regulation of reactive oxygen species metabolic process	10/1024	71/18903	0.00475443	0.0466127	0.0385387	GSTP1/TSPO/AKR1C3/SOD1/ITGB2/TYROBP/SNCA/DHRS4/SOD2/GNAI2	10	HSPCs
BP	GO:0019221	cytokine-mediated signaling pathway	41/1024	496/18903	0.00480263	0.0469985	0.0388576	IFITM3/C1QTNF4/CSF3R/GSTP1/EREG/IL18/TMSB4X/CXCL8/TNFSF13B/IFITM2/NMI/PTPRC/TNFRSF1A/IL1B/AGPAT2/LIMS1/CXCL2/COMMD7/STAT5A/IRAK3/SPI1/KRT18/CASP4/HIF1A/FLT3/CTSG/NFKBIA/HIPK1/APOA1/CD44/HSPA1B/STAT3/CXCL3/CSNK2B/PYCARD/OSM/CDC37/RIPK2/HSPA1A/EIF5A/EGR1	41	HSPCs
BP	GO:0009651	response to salt stress	6/1024	30/18903	0.00482446	0.0470385	0.0388907	AVP/HSP90AB1/HSP90AA1/XRCC5/BAX/AKR1B1	6	HSPCs
BP	GO:0042744	hydrogen peroxide catabolic process	6/1024	30/18903	0.00482446	0.0470385	0.0388907	CAT/PRDX1/MPO/PRDX3/SNCA/GPX1	6	HSPCs
BP	GO:0051656	establishment of organelle localization	37/1024	437/18903	0.00489421	0.047631	0.0393806	NPM1/RPS15/VAMP8/LGALS9/UBB/UXT/LAT2/HSBP1/GATA2/CFL1/SDCBP/SNCA/SPRY1/KPNB1/HIF1A/RAN/FES/RAC2/DYNLT1/RAB11A/CDT1/MAD2L1/RAB7A/CHMP1B/DCTN2/TMEM230/STARD3NL/TRAPPC1/NUDC/PCM1/BORCS7/PEF1/PDCD6/CDC42/TRAPPC6A/ITGA4/CHMP5	37	HSPCs
BP	GO:0015931	nucleobase-containing compound transport	22/1024	223/18903	0.00491236	0.0477201	0.0394542	NPM1/HNRNPA1/HHEX/KHDRBS1/IGF2BP2/YBX1/SSB/THOC7/HNRNPA2B1/SRSF3/PABPN1/KPNB1/RAN/RTRAF/SLC25A5/NUTF2/SRSF1/SLBP/ENY2/MAGOH/CPSF6/SRSF7	22	HSPCs
BP	GO:0042113	B cell activation	31/1024	350/18903	0.00502676	0.048592	0.0401751	HHEX/ZFP36L2/LYL1/ID2/TNFSF13B/PTPRC/BST2/LAT2/IGLL1/HSPD1/PIK3R1/SPI1/TYROBP/CD81/FLT3/PHB2/SKAP2/SLC25A5/IGBP1/IRF2BP2/BCL3/UNG/FNIP1/ERCC1/PHF14/TFRC/BAX/HMGB3/PRKDC/ADA/ITGA4	31	HSPCs
BP	GO:0006096	glycolytic process	11/1024	83/18903	0.00504787	0.048592	0.0401751	ENO1/GAPDH/ARL2/TPI1/LDHA/PKM/PGK1/ALDOA/HIF1A/STAT3/APP	11	HSPCs
BP	GO:0006900	vesicle budding from membrane	11/1024	83/18903	0.00504787	0.048592	0.0401751	SNX3/AP2M1/VAPA/RAB7A/TRAPPC1/GOLPH3/INSIG1/PEF1/PDCD6/TRAPPC6A/CHMP5	11	HSPCs
BP	GO:2001057	reactive nitrogen species metabolic process	11/1024	83/18903	0.00504787	0.048592	0.0401751	AIF1/CD34/HSP90AB1/DDAH2/HSP90AA1/CLU/TSPO/IL1B/RAC1/CYB5R3/SOD2	11	HSPCs
BP	GO:0030041	actin filament polymerization	18/1024	170/18903	0.00504792	0.048592	0.0401751	AIF1/TMSB4X/GSN/RHOA/ARPC3/CAPZB/PFN1/MYADM/MTPN/ARPC2/CAPG/ARPC1B/BIN1/RAC1/ARPC4/PYCARD/CAPZA2/ARPC5	18	HSPCs
BP	GO:0035036	sperm-egg recognition	8/1024	50/18903	0.00510163	0.04902	0.0405289	CCT4/CCT2/CCT8/TCP1/ALDOA/VDAC2/CCT7/CCT5	8	HSPCs
BP	GO:0002444	myeloid leukocyte mediated immunity	13/1024	107/18903	0.00515844	0.0494763	0.0409062	VAMP8/LGALS9/LAT2/PRAM1/ITGB2/GATA2/SPI1/TYROBP/CTSG/FES/RAC2/AZU1/DDX1	13	HSPCs
BP	GO:0042307	positive regulation of protein import into nucleus	7/1024	40/18903	0.00520402	0.0498233	0.0411931	HSP90AB1/HSP90AA1/PIK3R1/RAN/IPO5/JUP/TRIM28	7	HSPCs
CC	GO:0022626	cytosolic ribosome	80/1050	105/19869	1.04344e-80	6.49021e-78	4.69e-78	RPS24/RPL7/RPS3A/RPS4X/RPS3/RPS18/RPL26/RPS6/RPS12/RPS9/RPL15/RPL10A/RPL5/RPL37A/RPL14/RPL22/RPL35A/RPL9/RPL3/RPL32/RPS23/RPS7/RPL31/RPL39/RPL12/RPL13/RPS8/RPL23/RPS15A/RPL34/RPLP0/RPL38/RPS17/RPS20/RPL11/RPL29/RPSA/RPS2/RPS15/RPL27A/RPS21/RPL28/RPS14/RPL36/RPL30/RPL37/RPL18A/RPL36A/RPL10/RPL19/RPS13/RPS27A/RPS5/RPS25/RPL41/RPL6/RPL24/RPLP1/RPL7A/RPL17/RPL21/RPS29/RPL13A/RPS19/RPL27/RPL23A/FAU/RP…	80	HSPCs
CC	GO:0044391	ribosomal subunit	88/1050	188/19869	1.34016e-61	4.1679e-59	3.01183e-59	RPS24/RPL7/RPS3A/RPS4X/RPS3/NPM1/RPS18/RPL26/RPS6/RPS12/RPS9/RPL15/RPL10A/RPL5/RPL37A/RPL14/RPL22/RPL35A/RPL9/RPL3/RPL32/RPS23/RPS7/RPL31/RPL39/RPL12/RPL13/RPS8/RPL23/RPS15A/RPL34/RPLP0/RPL38/RPS17/RPS20/RPL11/RPL29/RPSA/RPS2/RPS15/RPL27A/RPS21/RPL28/RPS14/RPL36/RPL30/RPL37/RPL18A/RPL36A/RPL10/RPL19/RPS13/RPS27A/RPS5/RPS25/RPL41/RPL6/RPL24/RPLP1/RPL7A/RPL17/RPL21/RPS29/RPL13A/RPS19/RPL27/MRPL57/R…	88	HSPCs
CC	GO:0005840	ribosome	95/1050	232/19869	7.26226e-60	1.50571e-57	1.08806e-57	RPS24/RPL7/RPS3A/RPS4X/RPS3/NPM1/RPS18/RPL26/RPS6/RPS12/RPS9/RPL15/RPL10A/RPL5/BTF3/RPL37A/RPL14/RPL22/RPL35A/RPL9/RPL3/RPL32/RPS23/RPS7/RPL31/RPL39/RPL12/RPL13/RPS8/RPL23/RPS15A/RPL34/RPLP0/RPL38/RPS17/RPS20/RPL11/RPL29/RPSA/RPS2/RPS15/RPL27A/RPS21/RPL28/RPS14/APEX1/RPL36/RPL30/RPL37/RPL18A/RPL36A/RPL10/RPL19/RPS13/RPS27A/RPS5/RPS25/RPL41/RPL6/RPL24/RPLP1/RSL24D1/RPL7A/RPL17/RPL21/RPS29/EIF3H/RP…	95	HSPCs
CC	GO:0022625	cytosolic large ribosomal subunit	46/1050	59/19869	1.46868e-47	2.2838e-45	1.65033e-45	RPL7/RPL26/RPL15/RPL10A/RPL5/RPL37A/RPL14/RPL22/RPL35A/RPL9/RPL3/RPL32/RPL31/RPL39/RPL12/RPL13/RPL23/RPL34/RPLP0/RPL38/RPL11/RPL29/RPL27A/RPL28/RPL36/RPL30/RPL37/RPL18A/RPL36A/RPL10/RPL19/RPL41/RPL6/RPL24/RPLP1/RPL7A/RPL17/RPL21/RPL13A/RPL27/RPL23A/RPL4/RPL18/RPLP2/RPL35/MRPL1	46	HSPCs
CC	GO:0022627	cytosolic small ribosomal subunit	34/1050	45/19869	1.32688e-34	1.38879e-32	1.00358e-32	RPS24/RPS3A/RPS4X/RPS3/RPS18/RPS6/RPS12/RPS9/RPS23/RPS7/RPS8/RPS15A/RPS17/RPS20/RPSA/RPS2/RPS15/RPS21/RPS14/RPS13/RPS27A/RPS5/RPS25/RPS29/RPS19/FAU/RPS28/RPS10/RPS27/RPS11/EIF2A/RPS26/RACK1/RPS4Y1	34	HSPCs
CC	GO:0015934	large ribosomal subunit	51/1050	115/19869	1.33967e-34	1.38879e-32	1.00358e-32	RPL7/NPM1/RPL26/RPL15/RPL10A/RPL5/RPL37A/RPL14/RPL22/RPL35A/RPL9/RPL3/RPL32/RPL31/RPL39/RPL12/RPL13/RPL23/RPL34/RPLP0/RPL38/RPL11/RPL29/RPL27A/RPL28/RPL36/RPL30/RPL37/RPL18A/RPL36A/RPL10/RPL19/RPL41/RPL6/RPL24/RPLP1/RPL7A/RPL17/RPL21/RPL13A/RPL27/MRPL57/RPL23A/RPL4/RPL18/RPLP2/RPL35/MRPL45/MRPL1/MRPL16/MRPL11	51	HSPCs
CC	GO:0005925	focal adhesion	95/1050	422/19869	1.90995e-34	1.69712e-32	1.22639e-32	RPL7/RPS3A/RPS4X/RPS3/ANXA1/NPM1/RPS18/RPS9/RPL10A/RPL5/RPL37A/RPL22/RPL9/RPL3/RPS7/RPL31/RPL12/CD99/RPS8/RPL23/RPLP0/RPL38/RPS17/PABPC1/CAT/RPS2/RPS15/RPS14/RPL30/ACTG1/RPL19/RPS13/RPS5/RPL6/RPLP1/RPL7A/HMGA1/RPS29/PCBP2/RPL13A/ARL2/RPS19/ZYX/GSN/RPL27/GDI2/HNRNPK/ACTB/LCP1/TNFSF13B/YWHAE/PTPRC/LIMS1/RPL4/RHOA/ARPC3/MSN/RPS10/RPL18/ITGB2/PFN1/CFL1/RPLP2/SDCBP/YWHAQ/MAPRE2/PPP1CB/RHOG/RPS11/PARVG…	95	HSPCs
CC	GO:0030055	cell-substrate junction	95/1050	432/19869	1.43439e-33	1.11524e-31	8.059e-32	RPL7/RPS3A/RPS4X/RPS3/ANXA1/NPM1/RPS18/RPS9/RPL10A/RPL5/RPL37A/RPL22/RPL9/RPL3/RPS7/RPL31/RPL12/CD99/RPS8/RPL23/RPLP0/RPL38/RPS17/PABPC1/CAT/RPS2/RPS15/RPS14/RPL30/ACTG1/RPL19/RPS13/RPS5/RPL6/RPLP1/RPL7A/HMGA1/RPS29/PCBP2/RPL13A/ARL2/RPS19/ZYX/GSN/RPL27/GDI2/HNRNPK/ACTB/LCP1/TNFSF13B/YWHAE/PTPRC/LIMS1/RPL4/RHOA/ARPC3/MSN/RPS10/RPL18/ITGB2/PFN1/CFL1/RPLP2/SDCBP/YWHAQ/MAPRE2/PPP1CB/RHOG/RPS11/PARVG…	95	HSPCs
CC	GO:0015935	small ribosomal subunit	38/1050	77/19869	2.91966e-28	2.01781e-26	1.45812e-26	RPS24/RPS3A/RPS4X/RPS3/NPM1/RPS18/RPS6/RPS12/RPS9/RPS23/RPS7/RPS8/RPS15A/RPS17/RPS20/RPSA/RPS2/RPS15/RPS21/RPS14/RPS13/RPS27A/RPS5/RPS25/RPS29/RPS19/FAU/RPS28/RPS10/RPS27/RPS11/EIF2A/RPS26/RACK1/RPS4Y1/MRPS27/MRPS21/MRPS35	38	HSPCs
CC	GO:0005844	polysome	34/1050	66/19869	3.13573e-26	1.95042e-24	1.40943e-24	RPS4X/RPS3/RPS6/RPL10A/BTF3/RPL32/RPS23/RPL31/RPL39/RPL38/RPL11/RPS21/RPL36/RPL30/RPL18A/RPL36A/RPL19/RPL41/RPL6/RPL24/RPL7A/RPS29/EIF3H/MSI2/EEF2/PSMA1/RPS28/RPL18/RPS26/FXR1/VIM/RPS4Y1/VBP1/CALR	34	HSPCs
CC	GO:0005681	spliceosomal complex	53/1050	195/19869	9.82582e-24	5.55605e-22	4.01495e-22	HNRNPA1/PABPC1/CLNS1A/HNRNPC/SNRPD2/PNN/RBMX/SNRPF/SNRPE/LSM7/LUC7L3/HNRNPK/HNRNPA3/SF3B6/LSM2/SNRPD1/YBX1/SYF2/HNRNPA2B1/SNRPA/RBM3/SF1/PRPF6/SF3B5/TRA2B/CIRBP/HNRNPM/PPIH/SRRM1/NCL/SRSF1/ZCRB1/LSM6/SNRPB/HNRNPR/PRPF40A/FRG1/HNRNPH3/SNW1/MAGOH/SNRPD3/SNRPG/LSM4/HNRNPH1/SF3B1/PRPF38A/SNRNP40/LSM5/PPIL3/SF3A3/LSM3/HTATSF1/HNRNPF	53	HSPCs
CC	GO:0042788	polysomal ribosome	23/1050	31/19869	1.77726e-23	9.21215e-22	6.65694e-22	RPL10A/BTF3/RPL32/RPS23/RPL31/RPL39/RPL38/RPL11/RPS21/RPL36/RPL30/RPL18A/RPL36A/RPL19/RPL41/RPL6/RPL24/RPL7A/RPS29/EIF3H/RPS28/RPL18/RPS26	23	HSPCs
CC	GO:0060205	cytoplasmic vesicle lumen	68/1050	325/19869	5.82055e-23	2.78491e-21	2.01245e-21	PRSS57/SERPINB1/EEF1A1/GMFG/CAT/IMPDH2/HMGB1/HSP90AB1/GSTP1/TUBB/SCCPDH/CTSW/HSP90AA1/PLAC8/TMSB4X/PRDX6/OLA1/GSN/GDI2/CLU/EEF2/SRP14/PA2G4/CCT2/SERPING1/MPO/CREG1/XRCC6/LYZ/SDCBP/PKM/PYGL/XRCC5/CCT8/ALDOA/SPARC/ILF2/KPNB1/CTSG/PPIA/DYNLT1/FABP5/APOA1/RNASE2/ARHGAP9/CYB5R3/JUP/CSNK2B/GCA/APP/PYCARD/PSMA2/NAPRT/CNN2/CTSD/APRT/GSDMD/CTSC/TRAPPC1/AZU1/DDX3X/CAP1/NHLRC3/PSMA5/ARPC5/CFD/ADA/NIT2	68	HSPCs
CC	GO:0031983	vesicle lumen	68/1050	327/19869	8.39198e-23	3.72844e-21	2.69427e-21	PRSS57/SERPINB1/EEF1A1/GMFG/CAT/IMPDH2/HMGB1/HSP90AB1/GSTP1/TUBB/SCCPDH/CTSW/HSP90AA1/PLAC8/TMSB4X/PRDX6/OLA1/GSN/GDI2/CLU/EEF2/SRP14/PA2G4/CCT2/SERPING1/MPO/CREG1/XRCC6/LYZ/SDCBP/PKM/PYGL/XRCC5/CCT8/ALDOA/SPARC/ILF2/KPNB1/CTSG/PPIA/DYNLT1/FABP5/APOA1/RNASE2/ARHGAP9/CYB5R3/JUP/CSNK2B/GCA/APP/PYCARD/PSMA2/NAPRT/CNN2/CTSD/APRT/GSDMD/CTSC/TRAPPC1/AZU1/DDX3X/CAP1/NHLRC3/PSMA5/ARPC5/CFD/ADA/NIT2	68	HSPCs
CC	GO:0034774	secretory granule lumen	67/1050	322/19869	1.69093e-22	7.0117e-21	5.06684e-21	PRSS57/SERPINB1/EEF1A1/GMFG/CAT/IMPDH2/HMGB1/HSP90AB1/GSTP1/TUBB/SCCPDH/CTSW/HSP90AA1/PLAC8/TMSB4X/PRDX6/OLA1/GSN/GDI2/CLU/EEF2/SRP14/PA2G4/CCT2/SERPING1/MPO/CREG1/XRCC6/LYZ/SDCBP/PKM/PYGL/XRCC5/CCT8/ALDOA/SPARC/ILF2/KPNB1/CTSG/PPIA/DYNLT1/FABP5/APOA1/RNASE2/ARHGAP9/CYB5R3/JUP/CSNK2B/GCA/APP/PYCARD/PSMA2/NAPRT/CNN2/CTSD/APRT/GSDMD/CTSC/TRAPPC1/AZU1/DDX3X/CAP1/NHLRC3/PSMA5/ARPC5/CFD/NIT2	67	HSPCs
CC	GO:0071013	catalytic step 2 spliceosome	34/1050	90/19869	9.30325e-21	3.61664e-19	2.61348e-19	HNRNPA1/PABPC1/HNRNPC/SNRPD2/PNN/RBMX/SNRPF/SNRPE/LSM7/HNRNPK/HNRNPA3/SF3B6/LSM2/SNRPD1/SYF2/HNRNPA2B1/PRPF6/HNRNPM/SRRM1/SRSF1/SNRPB/HNRNPR/FRG1/SNW1/MAGOH/SNRPD3/SNRPG/HNRNPH1/SF3B1/SNRNP40/PPIL3/SF3A3/LSM3/HNRNPF	34	HSPCs
CC	GO:1904813	ficolin-1-rich granule lumen	34/1050	124/19869	7.95763e-16	2.91155e-14	2.10397e-14	EEF1A1/GMFG/CAT/IMPDH2/HMGB1/HSP90AB1/GSTP1/HSP90AA1/FTH1/GSN/EEF2/SRP14/LTA4H/XRCC6/PKM/PYGL/CCT8/ALDOA/ILF2/KPNB1/PPIA/DYNLT1/HSPA1B/JUP/CSNK2B/PSMA2/CTSD/GSDMD/HSPA1A/DDX3X/PSMA5/ARPC5/ASAH1/CFD	34	HSPCs
CC	GO:0101002	ficolin-1-rich granule	41/1050	185/19869	2.97964e-15	1.02963e-13	7.44039e-14	EEF1A1/GMFG/CAT/IMPDH2/HMGB1/SERPINB6/HSP90AB1/GSTP1/HSP90AA1/FTH1/GSN/EEF2/SRP14/RHOA/ITGB2/LTA4H/XRCC6/PKM/PYGL/CCT8/ALDOA/ILF2/KPNB1/PPIA/DYNLT1/SLC2A3/HSPA1B/RAC1/JUP/CSNK2B/PSMA2/CTSD/GSDMD/ATP6AP2/HSPA1A/DDX3X/PSMA5/ARPC5/ASAH1/CFD/LAMTOR1	41	HSPCs
CC	GO:0036464	cytoplasmic ribonucleoprotein granule	45/1050	248/19869	2.9699e-13	9.72251e-12	7.02574e-12	RPS4X/SERPINB1/RPS6/RPLP0/PABPC1/RPL28/TUBA1A/RPL6/TUBB/HNRNPK/ACTB/IGF2BP2/LSM2/YBX1/EID1/CSDE1/PNRC2/PCBP1/ZFAND1/NFKBIZ/MBNL1/PSMA4/HENMT1/POLR2G/RBPMS/DAZAP2/KPNB1/FXR1/CTSG/CAPRIN1/CIRBP/NCL/RAC1/LSM6/PSMA2/PAN3/SNRPG/LSM4/NBDY/LSM3/DDX3X/DDX1/CDC42/G3BP1/HNRNPAB	45	HSPCs
CC	GO:0035770	ribonucleoprotein granule	46/1050	265/19869	8.4332e-13	2.62273e-11	1.89525e-11	RPS4X/SERPINB1/RPS6/RPLP0/PABPC1/RPL28/TUBA1A/RPL6/TUBB/HNRNPK/ACTB/IGF2BP2/LSM2/YBX1/EID1/CSDE1/PNRC2/PCBP1/ZFAND1/NFKBIZ/MBNL1/PSMA4/HENMT1/POLR2G/RBPMS/DAZAP2/KPNB1/FXR1/CTSG/CAPRIN1/SUMO1/CIRBP/NCL/RAC1/LSM6/PSMA2/PAN3/SNRPG/LSM4/NBDY/LSM3/DDX3X/DDX1/CDC42/G3BP1/HNRNPAB	46	HSPCs
CC	GO:0005766	primary lysosome	33/1050	155/19869	4.93536e-12	1.39536e-10	1.00833e-10	PRSS57/VAMP8/MGST1/TUBB/PLAC8/PRDX6/GDI2/SYNGR1/PA2G4/BST2/CCT2/MPO/CREG1/RAB37/LYZ/GLIPR1/SDCBP/CCT8/STOM/CTSG/VAPA/FABP5/RNASE2/CYB5R3/GCA/PYCARD/NAPRT/CTSC/TRAPPC1/AZU1/CAP1/NHLRC3/LAMTOR1	33	HSPCs
CC	GO:0042582	azurophil granule	33/1050	155/19869	4.93536e-12	1.39536e-10	1.00833e-10	PRSS57/VAMP8/MGST1/TUBB/PLAC8/PRDX6/GDI2/SYNGR1/PA2G4/BST2/CCT2/MPO/CREG1/RAB37/LYZ/GLIPR1/SDCBP/CCT8/STOM/CTSG/VAPA/FABP5/RNASE2/CYB5R3/GCA/PYCARD/NAPRT/CTSC/TRAPPC1/AZU1/CAP1/NHLRC3/LAMTOR1	33	HSPCs
CC	GO:0005684	U2-type spliceosomal complex	25/1050	92/19869	6.58429e-12	1.78062e-10	1.28672e-10	SNRPD2/SNRPF/SNRPE/LSM7/LUC7L3/SF3B6/LSM2/SNRPD1/SYF2/PRPF6/SF3B5/LSM6/SNRPB/PRPF40A/SNW1/SNRPD3/SNRPG/LSM4/SF3B1/PRPF38A/SNRNP40/LSM5/SF3A3/LSM3/HTATSF1	25	HSPCs
CC	GO:0071011	precatalytic spliceosome	19/1050	53/19869	9.98742e-12	2.58841e-10	1.87045e-10	SNRPD2/SNRPF/SNRPE/LSM7/SF3B6/LSM2/SNRPD1/PRPF6/SF3B5/LSM6/SNRPB/SNRPD3/SNRPG/LSM4/SF3B1/PRPF38A/LSM5/SF3A3/LSM3	19	HSPCs
CC	GO:0071005	U2-type precatalytic spliceosome	18/1050	50/19869	3.23423e-11	8.04676e-10	5.8148e-10	SNRPD2/SNRPF/SNRPE/LSM7/LSM2/SNRPD1/PRPF6/SF3B5/LSM6/SNRPB/SNRPD3/SNRPG/LSM4/SF3B1/PRPF38A/LSM5/SF3A3/LSM3	18	HSPCs
CC	GO:0035578	azurophil granule lumen	24/1050	91/19869	3.47178e-11	8.30556e-10	6.00182e-10	PRSS57/TUBB/PLAC8/PRDX6/GDI2/PA2G4/CCT2/MPO/CREG1/LYZ/SDCBP/CCT8/CTSG/FABP5/RNASE2/CYB5R3/GCA/PYCARD/NAPRT/CTSC/TRAPPC1/AZU1/CAP1/NHLRC3	24	HSPCs
CC	GO:0046540	U4/U6 x U5 tri-snRNP complex	17/1050	45/19869	4.66101e-11	1.07376e-09	7.75927e-10	SNRPD2/SNRPF/SNRPE/LSM7/LSM2/SNRPD1/SNRPA/PRPF6/PPIH/LSM6/SNRPB/SNRPD3/SNRPG/LSM4/SNRNP40/LSM5/LSM3	17	HSPCs
CC	GO:0097526	spliceosomal tri-snRNP complex	17/1050	46/19869	7.03125e-11	1.56194e-09	1.1287e-09	SNRPD2/SNRPF/SNRPE/LSM7/LSM2/SNRPD1/SNRPA/PRPF6/PPIH/LSM6/SNRPB/SNRPD3/SNRPG/LSM4/SNRNP40/LSM5/LSM3	17	HSPCs
CC	GO:0097525	spliceosomal snRNP complex	24/1050	95/19869	9.28589e-11	1.99166e-09	1.43923e-09	SNRPD2/SNRPF/SNRPE/LSM7/LUC7L3/SF3B6/LSM2/SNRPD1/SNRPA/PRPF6/SF3B5/PPIH/LSM6/SNRPB/PRPF40A/SNRPD3/SNRPG/LSM4/SF3B1/SNRNP40/LSM5/SF3A3/LSM3/HTATSF1	24	HSPCs
CC	GO:0120114	Sm-like protein family complex	26/1050	116/19869	2.71397e-10	5.62696e-09	4.06619e-09	CLNS1A/SNRPD2/SNRPF/SNRPE/LSM7/LUC7L3/SF3B6/LSM2/SNRPD1/SNRPA/PRPF6/SF3B5/PPIH/STRAP/LSM6/SNRPB/PRPF40A/SNRPD3/SNRPG/LSM4/SF3B1/SNRNP40/LSM5/SF3A3/LSM3/HTATSF1	26	HSPCs
CC	GO:0034709	methylosome	9/1050	12/19869	5.92199e-10	1.18822e-08	8.58638e-09	CLNS1A/SNRPD2/SNRPF/SNRPE/SNRPD1/ERH/SNRPB/SNRPD3/SNRPG	9	HSPCs
CC	GO:0005689	U12-type spliceosomal complex	13/1050	29/19869	7.16621e-10	1.39293e-08	1.00657e-08	SNRPD2/SNRPF/SNRPE/LSM7/SF3B6/SNRPD1/YBX1/SF3B5/ZCRB1/SNRPB/SNRPD3/SNRPG/SF3B1	13	HSPCs
CC	GO:0030532	small nuclear ribonucleoprotein complex	24/1050	105/19869	8.58858e-10	1.61882e-08	1.1698e-08	SNRPD2/SNRPF/SNRPE/LSM7/LUC7L3/SF3B6/LSM2/SNRPD1/SNRPA/PRPF6/SF3B5/PPIH/LSM6/SNRPB/PRPF40A/SNRPD3/SNRPG/LSM4/SF3B1/SNRNP40/LSM5/SF3A3/LSM3/HTATSF1	24	HSPCs
CC	GO:0016282	eukaryotic 43S preinitiation complex	10/1050	17/19869	2.25529e-09	4.12586e-08	2.98145e-08	EIF3E/EIF3L/EIF3M/EIF3H/EIF3D/EIF3F/EIF3I/EIF3G/EIF1B/EIF3A	10	HSPCs
CC	GO:0070993	translation preinitiation complex	10/1050	18/19869	4.83347e-09	8.58976e-08	6.20719e-08	EIF3E/EIF3L/EIF3M/EIF3H/EIF3D/EIF3F/EIF3I/EIF3G/EIF1B/EIF3A	10	HSPCs
CC	GO:0005686	U2 snRNP	12/1050	29/19869	1.0023e-08	1.73176e-07	1.25141e-07	SNRPD2/SNRPF/SNRPE/SF3B6/SNRPD1/SF3B5/SNRPB/SNRPD3/SNRPG/SF3B1/SF3A3/HTATSF1	12	HSPCs
CC	GO:0005852	eukaryotic translation initiation factor 3 complex	9/1050	15/19869	1.16575e-08	1.90815e-07	1.37888e-07	EIF3E/EIF3L/EIF3M/EIF3H/EIF3D/EIF3F/EIF3I/EIF3G/EIF3A	9	HSPCs
CC	GO:0033290	eukaryotic 48S preinitiation complex	9/1050	15/19869	1.16575e-08	1.90815e-07	1.37888e-07	EIF3E/EIF3L/EIF3M/EIF3H/EIF3D/EIF3F/EIF3I/EIF3G/EIF3A	9	HSPCs
CC	GO:0101031	chaperone complex	14/1050	42/19869	1.59964e-08	2.55123e-07	1.84358e-07	HSP90AB1/CCT4/PTGES3/UXT/CCT2/CCT6A/CCT8/TCP1/PSMG2/CCT7/CDC37/RUVBL2/PSMG1/CCT5	14	HSPCs
CC	GO:0016363	nuclear matrix	24/1050	126/19869	3.92092e-08	6.09702e-07	4.40587e-07	BCL11A/ACTB/NONO/MYB/CFL1/SATB1/HNRNPA2B1/SPARC/KRT8/PHB2/SMARCC1/VIM/HNRNPM/SRRM1/YEATS4/PRPF40A/SNW1/HAT1/RAD21/SFPQ/CENPW/PPIG/RUVBL2/HES1	24	HSPCs
CC	GO:0005775	vacuolar lumen	29/1050	176/19869	4.6438e-08	7.04498e-07	5.09089e-07	PRSS57/TUBB/HSP90AA1/PLAC8/PRDX6/GDI2/PA2G4/CCT2/MPO/CREG1/LYZ/SDCBP/CCT8/PPT1/CTSG/FABP5/RNASE2/CYB5R3/GCA/PYCARD/NAPRT/LIPA/CTSD/CTSC/TRAPPC1/AZU1/CAP1/NHLRC3/ASAH1	29	HSPCs
CC	GO:0098798	mitochondrial protein-containing complex	39/1050	295/19869	1.26262e-07	1.86988e-06	1.35123e-06	HADHA/NDUFS5/MRPL57/UQCRB/UQCRC2/ATP5MC2/UQCRH/HADHB/COX7A2L/NDUFB5/COX4I1/ATP5F1C/NDUFS4/MRPL45/PHB2/SLC25A5/TIMM9/MRPS27/DLD/SUCLG1/MRPL1/COX7C/MRPL16/PMPCB/TIMM13/MRPS21/TOMM22/SMDT1/MRPL11/ATP5PB/NDUFA10/CHCHD3/BAX/COX6B1/VDAC1/HSPA9/MRPS35/ATP5PO/COX7B	39	HSPCs
CC	GO:0034399	nuclear periphery	25/1050	145/19869	1.57951e-07	2.26786e-06	1.63881e-06	BCL11A/ACTB/NONO/MYB/CFL1/SATB1/HNRNPA2B1/SPARC/KRT8/PHB2/SMARCC1/VIM/HNRNPM/SRRM1/PCNA/YEATS4/PRPF40A/SNW1/HAT1/RAD21/SFPQ/CENPW/PPIG/RUVBL2/HES1	25	HSPCs
CC	GO:0016607	nuclear speck	49/1050	419/19869	1.60427e-07	2.26786e-06	1.63881e-06	NPM1/APEX1/PNN/SRSF5/NRIP1/LUC7L3/NONO/PCBP1/SAP18/SYF2/THOC7/NFKBIZ/PNISR/SRSF3/PABPN1/MORF4L1/DUSP10/DAZAP2/HIF1A/SUMO1/SRSF11/PRPF6/DDX17/HIPK1/SMC4/PPIH/SRRM1/HSPA1B/SRSF1/RNPS1/PRPF40A/RBM25/SNW1/MAGOH/SFPQ/FIBP/SF3B1/SNRNP40/PPIG/POMP/SF3A3/CPSF6/HSPA1A/SRSF2/SRSF7/ARL6IP4/SRSF9/BNIP3L/SRSF6	49	HSPCs
CC	GO:0005832	chaperonin-containing T-complex	7/1050	11/19869	3.08845e-07	4.26893e-06	3.08484e-06	CCT4/CCT2/CCT6A/CCT8/TCP1/CCT7/CCT5	7	HSPCs
CC	GO:0005759	mitochondrial matrix	53/1050	483/19869	3.91977e-07	5.30021e-06	3.83007e-06	RPS3/HADHA/ARL2/MRPL57/NME4/SOD1/HADHB/HSPD1/TYMS/MTHFD2L/NUDT1/ALDH2/PRDX3/ATP5F1C/C1QBP/GSTK1/AK3/MRPL45/SLC25A5/GPX1/MRPS27/ETHE1/VDAC2/HSPE1/DLD/OXA1L/SUCLG1/MRPL1/SOD2/TXN2/MRPL16/PMPCB/ECHS1/MRPS21/MPG/SMDT1/MRPL11/HADH/ATP5PB/GLUD1/NDUFA10/PIN4/ACADM/TOP1MT/GCSH/VDAC1/HSPA9/TUFM/MRPS35/SSBP1/LYRM4/PPA2/ETFB	53	HSPCs
CC	GO:0005687	U4 snRNP	7/1050	13/19869	1.46226e-06	1.93517e-05	1.3984e-05	SNRPD2/SNRPF/SNRPE/SNRPD1/SNRPB/SNRPD3/SNRPG	7	HSPCs
CC	GO:0034719	SMN-Sm protein complex	8/1050	18/19869	1.6118e-06	2.08863e-05	1.5093e-05	SNRPD2/SNRPF/SNRPE/SNRPD1/STRAP/SNRPB/SNRPD3/SNRPG	8	HSPCs
CC	GO:0071007	U2-type catalytic step 2 spliceosome	10/1050	30/19869	1.85411e-06	2.35359e-05	1.70077e-05	SNRPD2/SNRPF/SNRPE/SNRPD1/SYF2/SNRPB/SNW1/SNRPD3/SNRPG/SNRNP40	10	HSPCs
CC	GO:0005682	U5 snRNP	9/1050	24/19869	1.97551e-06	2.45753e-05	1.77588e-05	SNRPD2/SNRPF/SNRPE/SNRPD1/PRPF6/SNRPB/SNRPD3/SNRPG/SNRNP40	9	HSPCs
CC	GO:0098687	chromosomal region	43/1050	388/19869	3.76002e-06	4.58574e-05	3.31378e-05	APEX1/PTGES3/ACTB/SSB/HDAC2/XRCC6/THOC7/PPP1CB/CFDP1/XRCC5/HNRNPA2B1/CENPH/SUMO3/CENPV/CBX5/SMARCC1/PMF1/MCM5/SMC4/ZNF207/CDT1/PCNA/MAD2L1/MCM7/CBX3/MCM3/RBBP4/HAT1/ERCC1/RAD21/CHMP1B/DCTN2/CENPW/RBBP7/DNMT1/ITGB3BP/GAR1/NHP2/NUDCD2/PRKDC/MEAF6/SUGT1/CHMP5	43	HSPCs
CC	GO:0005685	U1 snRNP	10/1050	33/19869	4.9407e-06	5.90984e-05	4.27061e-05	SNRPD2/SNRPF/SNRPE/LUC7L3/SNRPD1/SNRPA/SNRPB/PRPF40A/SNRPD3/SNRPG	10	HSPCs
CC	GO:0034708	methyltransferase complex	17/1050	92/19869	5.67202e-06	6.6566e-05	4.81023e-05	CLNS1A/SNRPD2/SNRPF/SNRPE/SNRPD1/HDAC2/ERH/CBX5/PHF20/MAX/SNRPB/TAF9/RBBP4/SNRPD3/SNRPG/RUVBL2/RBBP7	17	HSPCs
CC	GO:0010494	cytoplasmic stress granule	16/1050	84/19869	7.07705e-06	8.15171e-05	5.89064e-05	PABPC1/HNRNPK/IGF2BP2/YBX1/CSDE1/ZFAND1/MBNL1/RBPMS/DAZAP2/KPNB1/CTSG/CAPRIN1/CIRBP/DDX3X/DDX1/G3BP1	16	HSPCs
CC	GO:0005688	U6 snRNP	6/1050	11/19869	7.8873e-06	8.91982e-05	6.4457e-05	LSM7/LSM2/LSM6/LSM4/LSM5/LSM3	6	HSPCs
CC	GO:0005697	telomerase holoenzyme complex	8/1050	22/19869	9.74335e-06	0.000108221	7.82032e-05	HNRNPC/SNRPE/PTGES3/DKC1/SNRPB/SNRPD3/GAR1/NHP2	8	HSPCs
CC	GO:0030667	secretory granule membrane	36/1050	313/19869	1.00589e-05	0.000109765	7.93193e-05	SELL/SERPINB6/VAMP8/MGST1/APLP2/LAIR1/SYNGR1/PTPRC/AGPAT2/BST2/RHOA/ITGB2/RAB37/KCNAB2/GLIPR1/RHOG/TYROBP/STOM/SPARC/SNCA/VAPA/FABP5/CD44/SLC2A3/RAC1/RAP1A/IQGAP2/PHACTR2/RAB7A/ICA1/PGRMC1/SRI/ATP6AP2/AZU1/ANXA7/LAMTOR1	36	HSPCs
CC	GO:0009295	nucleoid	11/1050	45/19869	1.64573e-05	0.000173499	0.000125375	HADHA/HADHB/SLC25A5/VDAC2/SOD2/MPG/TOP1MT/VDAC1/HSPA9/TUFM/SSBP1	11	HSPCs
CC	GO:0042645	mitochondrial nucleoid	11/1050	45/19869	1.64573e-05	0.000173499	0.000125375	HADHA/HADHB/SLC25A5/VDAC2/SOD2/MPG/TOP1MT/VDAC1/HSPA9/TUFM/SSBP1	11	HSPCs
CC	GO:0042470	melanosome	18/1050	110/19869	1.76678e-05	0.000180154	0.000130184	NAP1L1/HSP90AB1/SYPL1/PRDX1/HSP90AA1/CCT4/RAB32/SYNGR1/YWHAE/SDCBP/STOM/RAN/CAPG/RAC1/RAB7A/CTSD/TFRC/AHCY	18	HSPCs
CC	GO:0048770	pigment granule	18/1050	110/19869	1.76678e-05	0.000180154	0.000130184	NAP1L1/HSP90AB1/SYPL1/PRDX1/HSP90AA1/CCT4/RAB32/SYNGR1/YWHAE/SDCBP/STOM/RAN/CAPG/RAC1/RAB7A/CTSD/TFRC/AHCY	18	HSPCs
CC	GO:0090575	RNA polymerase II transcription regulator complex	30/1050	249/19869	2.23036e-05	0.000223755	0.000161691	HMGA1/RUNX1/TFDP2/NONO/MYB/STAT5A/HIF1A/NFE2/MED28/MAX/STAT3/DRAP1/USP22/CBX3/ENY2/TAF9/FOSL2/MED4/SFPQ/FOS/TRIM28/TFDP1/TCEA1/JUNB/GTF2H5/MAFF/GTF2A2/DDIT3/HNRNPAB/GTF2F1	30	HSPCs
CC	GO:0005791	rough endoplasmic reticulum	14/1050	80/19869	6.98172e-05	0.000689307	0.000498111	RPS23/RPS21/RPL6/RPS29/RPL27/RPL4/RPS28/RPL18/GLUL/SRP9/PKM/RPS26/APP/ARL6IP1	14	HSPCs
CC	GO:0000781	chromosome, telomeric region	22/1050	168/19869	7.81477e-05	0.000759498	0.000548833	APEX1/PTGES3/SSB/HDAC2/XRCC6/THOC7/PPP1CB/XRCC5/HNRNPA2B1/CBX5/MCM5/PCNA/MCM7/CBX3/MCM3/RBBP4/HAT1/ERCC1/RBBP7/GAR1/NHP2/PRKDC	22	HSPCs
CC	GO:0098800	inner mitochondrial membrane protein complex	21/1050	158/19869	9.08372e-05	0.000869243	0.000628138	NDUFS5/UQCRB/UQCRC2/ATP5MC2/UQCRH/COX7A2L/NDUFB5/COX4I1/ATP5F1C/NDUFS4/PHB2/TIMM9/COX7C/SMDT1/ATP5PB/NDUFA10/CHCHD3/COX6B1/HSPA9/ATP5PO/COX7B	21	HSPCs
CC	GO:0070820	tertiary granule	21/1050	164/19869	0.000155236	0.00146298	0.00105719	SERPINB6/VAMP8/FTH1/LAIR1/RHOA/ITGB2/LTA4H/KCNAB2/LYZ/STOM/ALDOA/ILF2/SLC2A3/RAC1/CNN2/CTSD/GSDMD/ATP6AP2/ASAH1/NIT2/LAMTOR1	21	HSPCs
CC	GO:0071004	U2-type prespliceosome	6/1050	17/19869	0.000160561	0.00146866	0.00106129	LSM7/LUC7L3/SNRPB/PRPF40A/SNRPG/SF3B1	6	HSPCs
CC	GO:0071010	prespliceosome	6/1050	17/19869	0.000160561	0.00146866	0.00106129	LSM7/LUC7L3/SNRPB/PRPF40A/SNRPG/SF3B1	6	HSPCs
CC	GO:0005743	mitochondrial inner membrane	46/1050	498/19869	0.000172292	0.00155312	0.00112233	RPS3/LDHB/HADHA/NDUFS5/MRPL57/UQCRB/SLC25A3/CLU/NME4/UQCRC2/ATP5MC2/UQCRH/HADHB/HSPD1/TYMS/MTHFD2L/COX7A2L/NDUFB5/COX4I1/ATP5F1C/STMP1/LETMD1/TMEM14C/NDUFS4/MRPL45/PHB2/SLC25A5/TIMM9/MRPS27/OXA1L/MRPL1/COX7C/MRPL16/PMPCB/TIMM13/MRPS21/SMDT1/MRPL11/ATP5PB/NDUFA10/CHCHD3/COX6B1/HSPA9/MRPS35/ATP5PO/COX7B	46	HSPCs
CC	GO:0030027	lamellipodium	24/1050	203/19869	0.000190688	0.0016944	0.00122442	AIF1/PABPC1/RAB13/GSN/FSCN1/ACTB/BRK1/RHOA/ARPC3/CAPZB/CFL1/ARHGEF6/ARPC2/CAPRIN1/RAC2/CAPG/CD44/RAC1/PHACTR4/APP/IQGAP2/WASF2/DDX3X/ARPC5	24	HSPCs
CC	GO:0005635	nuclear envelope	45/1050	488/19869	0.000209642	0.00183658	0.00132716	ENO1/GAPDH/CCNI/GNAQ/TUBB/NUCB2/SORL1/MGST2/CMTM3/NUDT1/SDCBP/CLIC1/GPX4/KPNB1/RANBP1/RAN/ANXA4/CENPV/CBX5/RAC2/PHF20/SUMO1/VAPA/RTN4/TRA2B/NUTF2/BIN1/CDK4/IPO5/YEATS4/MAD2L1/APP/CBX3/ENY2/CHMP1B/MFSD10/LYPLA1/BANF1/PCM1/BAX/EIF5A/BNIP3L/CALR/CUEDC2/CHMP5	45	HSPCs
CC	GO:0061695	transferase complex, transferring phosphorus-containing groups	31/1050	295/19869	0.0002162	0.00186773	0.00134967	CDK6/CCNI/SOCS2/POLR1D/CCNG1/PRKACB/PIK3R1/XRCC6/XRCC5/PRPS2/CKS2/RTF1/POLR2G/CDK4/PCNA/PRIM1/CSNK2B/USP22/PYCARD/ENY2/PRKAR1A/TAF9/MCM3/TCEA1/POLR2E/CKS1B/GTF2H5/SOCS3/PRKDC/GTF2A2/GTF2F1	31	HSPCs
CC	GO:0005741	mitochondrial outer membrane	24/1050	207/19869	0.000256395	0.00218463	0.00157867	MGST1/RPS27A/UBB/RAB32/TSPO/ATP5MC2/HADHB/STMP1/VDAC3/LETMD1/RAC2/ARMCX1/PHB2/VDAC2/CYB5R3/CPT1A/PGRMC1/TOMM22/CHCHD3/BAX/VDAC1/HSPA9/TUFM/BNIP3L	24	HSPCs
CC	GO:0031968	organelle outer membrane	26/1050	235/19869	0.000305894	0.00257116	0.00185799	ENO1/MGST1/RPS27A/UBB/RAB32/TSPO/ATP5MC2/HADHB/STMP1/VDAC3/LETMD1/RAC2/ARMCX1/PHB2/NUTF2/VDAC2/CYB5R3/CPT1A/PGRMC1/TOMM22/CHCHD3/BAX/VDAC1/HSPA9/TUFM/BNIP3L	26	HSPCs
CC	GO:1990204	oxidoreductase complex	17/1050	125/19869	0.00031241	0.00259092	0.00187227	LDHB/CAT/NDUFS5/UQCRB/UQCRC2/UQCRH/LDHA/NDUFB5/RAC2/NDUFS4/RAC1/CYB5R3/DLD/GMPR2/NDUFA10/GCSH/ETFB	17	HSPCs
CC	GO:0019867	outer membrane	26/1050	237/19869	0.000349198	0.00285791	0.0020652	ENO1/MGST1/RPS27A/UBB/RAB32/TSPO/ATP5MC2/HADHB/STMP1/VDAC3/LETMD1/RAC2/ARMCX1/PHB2/NUTF2/VDAC2/CYB5R3/CPT1A/PGRMC1/TOMM22/CHCHD3/BAX/VDAC1/HSPA9/TUFM/BNIP3L	26	HSPCs
CC	GO:0035267	NuA4 histone acetyltransferase complex	7/1050	27/19869	0.000394216	0.00314362	0.00227166	ACTB/MLLT3/MORF4L1/YEATS4/RUVBL2/MORF4L2/MEAF6	7	HSPCs
CC	GO:0043189	H4/H2A histone acetyltransferase complex	7/1050	27/19869	0.000394216	0.00314362	0.00227166	ACTB/MLLT3/MORF4L1/YEATS4/RUVBL2/MORF4L2/MEAF6	7	HSPCs
CC	GO:0031970	organelle envelope lumen	14/1050	94/19869	0.00040606	0.00319708	0.0023103	CAT/TUBB/ARL2/NDUFS5/NME4/SORL1/SOD1/STMP1/TIMM9/APP/CHCHD2/TIMM13/GOLPH3/AK2	14	HSPCs
CC	GO:0005839	proteasome core complex	6/1050	20/19869	0.000438645	0.00341046	0.00246449	PSMA1/PSMA4/PSMA2/PSMA3/PSMB8/PSMA5	6	HSPCs
CC	GO:1905368	peptidase complex	16/1050	118/19869	0.000479901	0.00368517	0.002663	PSME1/PSMA1/PSMA4/CASP2/SF3B5/USP22/PSMA2/ENY2/TAF9/CAPNS1/TXNL1/PSMC5/PSMA3/PSMB8/PSMA5/PSMC1	16	HSPCs
CC	GO:1904724	tertiary granule lumen	10/1050	55/19869	0.000542274	0.00411335	0.00297241	FTH1/LTA4H/LYZ/ALDOA/ILF2/CNN2/CTSD/GSDMD/ASAH1/NIT2	10	HSPCs
CC	GO:0000932	P-body	14/1050	97/19869	0.000562685	0.00421675	0.00304714	IGF2BP2/LSM2/CSDE1/PNRC2/PSMA4/POLR2G/RBPMS/CAPRIN1/LSM6/PSMA2/PAN3/LSM4/NBDY/LSM3	14	HSPCs
CC	GO:0005732	sno(s)RNA-containing ribonucleoprotein complex	7/1050	30/19869	0.000786675	0.00582514	0.0042094	FBL/LSM6/DKC1/SNRNP40/NOP56/GAR1/NHP2	7	HSPCs
CC	GO:0042581	specific granule	19/1050	160/19869	0.00080822	0.00591427	0.00427381	VAMP8/LAIR1/AGPAT2/ITGB2/RAB37/KCNAB2/LYZ/STOM/ILF2/KPNB1/SLC2A3/JUP/RAP1A/CNN2/CTSD/PGRMC1/GSDMD/NIT2/LAMTOR1	19	HSPCs
CC	GO:0035577	azurophil granule membrane	10/1050	58/19869	0.000838294	0.00600055	0.00433615	VAMP8/MGST1/SYNGR1/BST2/RAB37/GLIPR1/STOM/VAPA/AZU1/LAMTOR1	10	HSPCs
CC	GO:0031248	protein acetyltransferase complex	14/1050	101/19869	0.000848952	0.00600055	0.00433615	ACTB/MLLT3/MORF4L1/PHF20/SF3B5/YEATS4/USP22/NAA38/ENY2/TAF9/RUVBL2/PHF14/MORF4L2/MEAF6	14	HSPCs
CC	GO:1902493	acetyltransferase complex	14/1050	101/19869	0.000848952	0.00600055	0.00433615	ACTB/MLLT3/MORF4L1/PHF20/SF3B5/YEATS4/USP22/NAA38/ENY2/TAF9/RUVBL2/PHF14/MORF4L2/MEAF6	14	HSPCs
CC	GO:0000779	condensed chromosome, centromeric region	20/1050	174/19869	0.000902239	0.00630554	0.00455655	ACTB/CFDP1/CENPH/SUMO3/CENPV/CBX5/SMARCC1/PMF1/ZNF207/CDT1/MAD2L1/CBX3/CHMP1B/DCTN2/CENPW/ITGB3BP/NUDCD2/MEAF6/SUGT1/CHMP5	20	HSPCs
CC	GO:0000502	proteasome complex	10/1050	59/19869	0.000962358	0.00652524	0.00471531	PSME1/PSMA1/PSMA4/PSMA2/TXNL1/PSMC5/PSMA3/PSMB8/PSMA5/PSMC1	10	HSPCs
CC	GO:0000123	histone acetyltransferase complex	13/1050	91/19869	0.000965147	0.00652524	0.00471531	ACTB/MLLT3/MORF4L1/PHF20/SF3B5/YEATS4/USP22/ENY2/TAF9/RUVBL2/PHF14/MORF4L2/MEAF6	13	HSPCs
CC	GO:0031091	platelet alpha granule	13/1050	91/19869	0.000965147	0.00652524	0.00471531	SCCPDH/TMSB4X/OLA1/APLP2/CLU/SERPING1/ALDOA/SPARC/SNCA/APP/PHACTR2/SERPINE2/CFD	13	HSPCs
CC	GO:0000776	kinetochore	19/1050	164/19869	0.0010901	0.00729079	0.00526852	ACTB/CFDP1/CENPH/SUMO3/CENPV/CBX5/SMARCC1/PMF1/ZNF207/CDT1/MAD2L1/CHMP1B/DCTN2/CENPW/ITGB3BP/NUDCD2/MEAF6/SUGT1/CHMP5	19	HSPCs
CC	GO:1902562	H4 histone acetyltransferase complex	8/1050	41/19869	0.0011908	0.00787952	0.00569395	ACTB/MLLT3/MORF4L1/PHF20/YEATS4/RUVBL2/MORF4L2/MEAF6	8	HSPCs
CC	GO:1905369	endopeptidase complex	12/1050	82/19869	0.00120572	0.00789432	0.00570464	PSME1/PSMA1/PSMA4/CASP2/PSMA2/CAPNS1/TXNL1/PSMC5/PSMA3/PSMB8/PSMA5/PSMC1	12	HSPCs
CC	GO:0030867	rough endoplasmic reticulum membrane	6/1050	24/19869	0.00127045	0.00823146	0.00594827	RPS29/RPL27/RPS28/SRP9/RPS26/ARL6IP1	6	HSPCs
CC	GO:0005746	mitochondrial respirasome	13/1050	94/19869	0.00131084	0.00840557	0.00607409	NDUFS5/UQCRB/UQCRC2/UQCRH/COX7A2L/NDUFB5/COX4I1/STMP1/NDUFS4/COX7C/NDUFA10/COX6B1/COX7B	13	HSPCs
CC	GO:0070069	cytochrome complex	8/1050	42/19869	0.00140386	0.0089102	0.00643875	UQCRB/UQCRC2/UQCRH/COX7A2L/COX4I1/COX7C/COX6B1/COX7B	8	HSPCs
CC	GO:0005774	vacuolar membrane	40/1050	461/19869	0.00148068	0.00930287	0.0067225	IFITM3/EEF1A1/HSP90AB1/VAMP8/MGST1/CSF3R/GNAQ/LAPTM4B/SYNGR1/IFITM2/HLA-DPA1/BST2/RAB37/GLIPR1/NKG7/STOM/CLTA/GNB4/VMP1/LRBA/CD164/AP2M1/VAPA/VPS35/AP2B1/GABARAPL2/LAPTM4A/AP2S1/FNIP1/RAB7A/CHMP1B/CTSD/GNAI1/STARD3NL/ATP6AP2/AZU1/BORCS7/GABARAP/LAMTOR1/CHMP5	40	HSPCs
CC	GO:0005765	lysosomal membrane	37/1050	418/19869	0.00154553	0.00951801	0.00687797	IFITM3/EEF1A1/HSP90AB1/VAMP8/MGST1/CSF3R/GNAQ/LAPTM4B/SYNGR1/IFITM2/HLA-DPA1/BST2/RAB37/GLIPR1/NKG7/STOM/CLTA/GNB4/LRBA/CD164/AP2M1/VAPA/VPS35/AP2B1/LAPTM4A/AP2S1/FNIP1/RAB7A/CHMP1B/CTSD/GNAI1/STARD3NL/ATP6AP2/AZU1/BORCS7/LAMTOR1/CHMP5	37	HSPCs
CC	GO:0098852	lytic vacuole membrane	37/1050	418/19869	0.00154553	0.00951801	0.00687797	IFITM3/EEF1A1/HSP90AB1/VAMP8/MGST1/CSF3R/GNAQ/LAPTM4B/SYNGR1/IFITM2/HLA-DPA1/BST2/RAB37/GLIPR1/NKG7/STOM/CLTA/GNB4/LRBA/CD164/AP2M1/VAPA/VPS35/AP2B1/LAPTM4A/AP2S1/FNIP1/RAB7A/CHMP1B/CTSD/GNAI1/STARD3NL/ATP6AP2/AZU1/BORCS7/LAMTOR1/CHMP5	37	HSPCs
CC	GO:0005751	mitochondrial respiratory chain complex IV	6/1050	25/19869	0.00159771	0.00974292	0.00704049	UQCRC2/COX7A2L/COX4I1/COX7C/COX6B1/COX7B	6	HSPCs
CC	GO:0005771	multivesicular body	10/1050	63/19869	0.00161803	0.00977104	0.00706082	TPT1/CRHBP/LAPTM4B/SORL1/BST2/CST7/RAB11A/PRKAR1A/CHMP1B/CHMP5	10	HSPCs
CC	GO:0031252	cell leading edge	37/1050	421/19869	0.00175123	0.0104737	0.00756859	AIF1/RPS3/EEF1A1/PABPC1/CDK6/RAB13/GSN/FSCN1/ACTB/LCP1/BRK1/RHOA/ARPC3/CAPZB/CFL1/RASGRP2/MYADM/ARHGEF6/ARPC2/FRMD4B/CAPRIN1/RAC2/CAPG/VIM/CD44/RAC1/PHACTR4/APP/IQGAP2/MACF1/TPM1/WASF2/ATP6AP2/DDX3X/ARPC5/CDC42/PLEK	37	HSPCs
CC	GO:0005874	microtubule	40/1050	466/19869	0.00180395	0.0106863	0.00772218	TPT1/TUBA1A/STMN1/TUBB/CRHBP/TUBA1B/CCT4/CCT2/BEX4/MAP7/KCNAB2/CCT6A/TBCA/MAPRE2/CCT8/TCP1/DYNLT1/ZNF207/RAB11A/TUBA1C/CEP57/HAUS1/TPGS2/PYCARD/DYNC1I2/MACF1/CHMP1B/DCTN2/CKAP2/KIF9/RASSF1/CCT7/FKBP4/CFAP20/NUDC/CCT5/CALM3/CALM2/GABARAP/CHMP5	40	HSPCs
CC	GO:1902554	serine/threonine protein kinase complex	15/1050	122/19869	0.00195137	0.0114505	0.00827442	CDK6/CCNI/CCNG1/PRKACB/XRCC6/XRCC5/CKS2/CDK4/PCNA/CSNK2B/PYCARD/PRKAR1A/CKS1B/GTF2H5/PRKDC	15	HSPCs
CC	GO:0046930	pore complex	6/1050	26/19869	0.00198527	0.0115405	0.00833951	CD34/VDAC3/SLC25A5/VDAC2/BAX/VDAC1	6	HSPCs
CC	GO:0070469	respirasome	13/1050	101/19869	0.00253016	0.0145719	0.01053	NDUFS5/UQCRB/UQCRC2/UQCRH/COX7A2L/NDUFB5/COX4I1/STMP1/NDUFS4/COX7C/NDUFA10/COX6B1/COX7B	13	HSPCs
CC	GO:0030139	endocytic vesicle	31/1050	343/19869	0.00260565	0.0148689	0.0107447	AVP/ACTG1/VAMP8/RPS27A/CSF3R/RAB13/EREG/HSP90AA1/UBB/RAB34/ZYX/RAB32/GSN/SNX3/HLA-DPA1/MPO/CLTA/SPARC/RIN3/RAC2/AP2M1/AP2B1/VIM/APOA1/RAB11A/AP2S1/RAB7A/TFRC/AREG/CDC42/CALR	31	HSPCs
CC	GO:0098562	cytoplasmic side of membrane	21/1050	204/19869	0.00272016	0.0152835	0.0110442	EEF1A1/GNA15/FKBP1A/GNAQ/RPS29/RPL27/PTPRC/RHOA/RPS28/KCNAB2/GNB4/RPS26/FES/AP2M1/AP2B1/RAC1/JUP/AP2S1/GNAI2/GNAI1/BORCS7	21	HSPCs
CC	GO:0016281	eukaryotic translation initiation factor 4F complex	4/1050	12/19869	0.00272743	0.0152835	0.0110442	EIF4B/EIF4A2/EIF4A1/EIF4H	4	HSPCs
CC	GO:0000793	condensed chromosome	26/1050	273/19869	0.00275644	0.0153081	0.011062	HMGB1/CCNB1IP1/ACTB/CFDP1/CENPH/SUMO3/HMGB2/CENPV/CBX5/SMARCC1/PMF1/SMC4/ZNF207/CDT1/MAD2L1/CBX3/RAD21/CHMP1B/DCTN2/CENPW/BANF1/ITGB3BP/NUDCD2/MEAF6/SUGT1/CHMP5	26	HSPCs
CC	GO:0045277	respiratory chain complex IV	6/1050	28/19869	0.00296841	0.0162387	0.0117345	UQCRC2/COX7A2L/COX4I1/COX7C/COX6B1/COX7B	6	HSPCs
CC	GO:0098803	respiratory chain complex	12/1050	91/19869	0.00297623	0.0162387	0.0117345	NDUFS5/UQCRB/UQCRC2/UQCRH/COX7A2L/NDUFB5/COX4I1/NDUFS4/COX7C/NDUFA10/COX6B1/COX7B	12	HSPCs
CC	GO:0032993	protein-DNA complex	22/1050	225/19869	0.00410247	0.022189	0.0160344	NPM1/HHEX/ACTB/XRCC6/XRCC5/HMGA2/MORF4L1/NFE2/MCM5/MAX/PCNA/PRIM1/JUP/YEATS4/MCM7/MCM3/FOS/RUVBL2/MORF4L2/PRKDC/DDIT3/MEAF6	22	HSPCs
CC	GO:0072562	blood microparticle	16/1050	145/19869	0.00423793	0.0227241	0.016421	ACTG1/GSN/CLU/ACTB/SERPING1/MSN/PFN1/SDCBP/CLIC1/STOM/EIF2A/APOA1/HSPA1B/TFRC/HSPA1A/PSMC5	16	HSPCs
CC	GO:0097225	sperm midpiece	8/1050	50/19869	0.00440066	0.023395	0.0169058	HSP90AA1/HSPD1/VDAC2/RAP1A/CALM3/CALM2/AK2/GABARAP	8	HSPCs
CC	GO:0005758	mitochondrial intermembrane space	11/1050	84/19869	0.0046085	0.0242923	0.0175542	CAT/ARL2/NDUFS5/NME4/SOD1/STMP1/TIMM9/CHCHD2/TIMM13/GOLPH3/AK2	11	HSPCs
CC	GO:0030132	clathrin coat of coated pit	4/1050	14/19869	0.00506762	0.0262672	0.0189814	CLTA/AP2M1/AP2B1/AP2S1	4	HSPCs
CC	GO:0098554	cytoplasmic side of endoplasmic reticulum membrane	4/1050	14/19869	0.00506762	0.0262672	0.0189814	RPS29/RPL27/RPS28/RPS26	4	HSPCs
CC	GO:1902911	protein kinase complex	15/1050	136/19869	0.00553925	0.0284745	0.0205764	CDK6/CCNI/CCNG1/PRKACB/XRCC6/XRCC5/CKS2/CDK4/PCNA/CSNK2B/PYCARD/PRKAR1A/CKS1B/GTF2H5/PRKDC	15	HSPCs
CC	GO:0071682	endocytic vesicle lumen	5/1050	23/19869	0.00619055	0.0313305	0.0226403	HSP90AA1/MPO/SPARC/APOA1/CALR	5	HSPCs
CC	GO:0055029	nuclear DNA-directed RNA polymerase complex	13/1050	112/19869	0.00619558	0.0313305	0.0226403	POLR1D/RTF1/POLR2G/PRIM1/USP22/ENY2/TAF9/MCM3/TCEA1/POLR2E/GTF2H5/GTF2A2/GTF2F1	13	HSPCs
CC	GO:0016234	inclusion body	10/1050	76/19869	0.0065267	0.0327388	0.0236579	HSP90AB1/CLU/EEF2/PABPN1/SNCA/XRN2/GPX1/HSPA1B/HSPA1A/PSMC5	10	HSPCs
CC	GO:0014069	postsynaptic density	28/1050	321/19869	0.00659275	0.0328055	0.0237061	RPL7/RPS3/RPS18/RPL10A/RPL14/RPL12/RPLP0/RPL38/RPS14/RPL30/RPS13/RPS25/BAALC/RPL6/PCBP2/RPS19/BCL11A/CAPZB/RPS27/FXR1/VPS35/RTN4/PHB2/FABP5/RNF10/HNRNPH2/RTN3/EIF3A	28	HSPCs
CC	GO:0000775	chromosome, centromeric region	23/1050	250/19869	0.00707001	0.0349012	0.0252205	ACTB/CFDP1/CENPH/SUMO3/CENPV/CBX5/SMARCC1/PMF1/SMC4/ZNF207/CDT1/MAD2L1/CBX3/RAD21/CHMP1B/DCTN2/CENPW/DNMT1/ITGB3BP/NUDCD2/MEAF6/SUGT1/CHMP5	23	HSPCs
CC	GO:0000428	DNA-directed RNA polymerase complex	13/1050	115/19869	0.00771226	0.0377062	0.0272475	POLR1D/RTF1/POLR2G/PRIM1/USP22/ENY2/TAF9/MCM3/TCEA1/POLR2E/GTF2H5/GTF2A2/GTF2F1	13	HSPCs
CC	GO:0070603	SWI/SNF superfamily-type complex	11/1050	90/19869	0.00775947	0.0377062	0.0272475	DEK/BCL11A/ACTB/HDAC2/CFDP1/SMARCC1/HMGXB4/RBBP4/SF3B1/RUVBL2/RBBP7	11	HSPCs
CC	GO:0032279	asymmetric synapse	28/1050	327/19869	0.00839676	0.040016	0.0289166	RPL7/RPS3/RPS18/RPL10A/RPL14/RPL12/RPLP0/RPL38/RPS14/RPL30/RPS13/RPS25/BAALC/RPL6/PCBP2/RPS19/BCL11A/CAPZB/RPS27/FXR1/VPS35/RTN4/PHB2/FABP5/RNF10/HNRNPH2/RTN3/EIF3A	28	HSPCs
CC	GO:0035579	specific granule membrane	11/1050	91/19869	0.00841717	0.040016	0.0289166	VAMP8/LAIR1/AGPAT2/ITGB2/RAB37/KCNAB2/STOM/SLC2A3/RAP1A/PGRMC1/LAMTOR1	11	HSPCs
CC	GO:0031093	platelet alpha granule lumen	9/1050	67/19869	0.0084278	0.040016	0.0289166	SCCPDH/TMSB4X/OLA1/CLU/SERPING1/ALDOA/SPARC/APP/CFD	9	HSPCs
CC	GO:0000118	histone deacetylase complex	10/1050	81/19869	0.0101482	0.0475797	0.0343823	HINT1/NRIP1/HDAC2/SAP18/CFDP1/MORF4L1/CBX5/RBBP4/RUVBL2/RBBP7	10	HSPCs
CC	GO:0030880	RNA polymerase complex	13/1050	119/19869	0.0101738	0.0475797	0.0343823	POLR1D/RTF1/POLR2G/PRIM1/USP22/ENY2/TAF9/MCM3/TCEA1/POLR2E/GTF2H5/GTF2A2/GTF2F1	13	HSPCs
CC	GO:0031092	platelet alpha granule membrane	4/1050	17/19869	0.0106184	0.0490757	0.0354634	APLP2/SPARC/SNCA/PHACTR2	4	HSPCs
CC	GO:1904949	ATPase complex	11/1050	94/19869	0.0106515	0.0490757	0.0354634	DEK/BCL11A/ACTB/HDAC2/CFDP1/SMARCC1/HMGXB4/RBBP4/SF3B1/RUVBL2/RBBP7	11	HSPCs
MF	GO:0003735	structural constituent of ribosome	85/1039	176/18432	1.03408e-58	8.84137e-56	7.45625e-56	RPS24/RPL7/RPS3A/RPS4X/RPS3/RPS18/RPL26/RPS6/RPS12/RPS9/RPL15/RPL10A/RPL5/RPL37A/RPL14/RPL22/RPL35A/RPL9/RPL3/RPL32/RPS23/RPS7/RPL31/RPL39/RPL12/RPL13/RPS8/RPL23/RPS15A/RPL34/RPLP0/RPL38/RPS17/RPS20/RPL11/RPL29/RPSA/RPS2/RPS15/RPL27A/RPS21/RPL28/RPS14/RPL36/RPL30/RPL37/RPL18A/RPL36A/RPL10/RPL19/RPS13/RPS27A/RPS5/RPS25/RPL41/RPL6/RPL24/RPLP1/RSL24D1/RPL7A/RPL17/RPL21/RPS29/RPL13A/RPS19/RPL27/MRPL5…	85	HSPCs
MF	GO:0019843	rRNA binding	26/1039	67/18432	7.25553e-16	2.27274e-13	1.91669e-13	RPS4X/RPS3/NPM1/RPS18/RPS9/RPL5/RPL9/RPL3/RPL12/RPL23/RPLP0/RPL11/RPS14/RPL37/RPS13/RPS5/RPL23A/RPS11/GTF3A/CAVIN1/CIRBP/RPS4Y1/MRPS27/MRPL16/MRPL11/NOP53	26	HSPCs
MF	GO:0045296	cadherin binding	60/1039	333/18432	7.97453e-16	2.27274e-13	1.91669e-13	ANXA1/EIF3E/RPL15/ENO1/RPL14/RPL34/RPL29/RPS2/HSP90AB1/RPL6/RPL24/RPL7A/PRDX1/RSL1D1/BZW2/PRDX6/OLA1/EIF2S3/FSCN1/HNRNPK/RPL23A/EEF2/LRRFIP1/YWHAE/PROM1/PCBP1/LDHA/CAPZB/PFN1/TAGLN2/CLIC1/PKM/KRT18/CCT8/ALDOA/EIF2A/RPS26/RANBP1/EEF1G/RAN/KTN1/ARGLU1/CAPG/RACK1/VAPA/EIF4H/PAICS/RTN4/JUP/SERBP1/MACF1/ATIC/CNN2/PLIN3/WASF2/NUDC/HSPA1A/DDX3X/NOP56/CHMP5	60	HSPCs
MF	GO:0008135	translation factor activity, RNA binding	24/1039	84/18432	2.03037e-11	4.33992e-09	3.66001e-09	EIF3E/EEF1A1/EIF3L/EEF1B2/EIF3M/EIF3H/EIF3D/EIF2S3/EEF2/EIF4B/EIF4A2/EIF3F/EIF4A1/EIF1AX/DENR/EIF2A/EEF1G/EIF3I/EIF4H/EIF3G/EIF1B/EIF5A/TUFM/EIF3A	24	HSPCs
MF	GO:0090079	translation regulator activity, nucleic acid binding	27/1039	108/18432	3.51608e-11	6.0125e-09	5.07056e-09	EIF3E/EEF1A1/PABPC1/EIF3L/EEF1B2/EIF3M/EIF3H/EIF3D/EIF2S3/EEF2/EIF4B/EIF4A2/EIF3F/TYMS/EIF4A1/PAIP2/EIF1AX/DENR/EIF2A/EEF1G/EIF3I/EIF4H/EIF3G/EIF1B/EIF5A/TUFM/EIF3A	27	HSPCs
MF	GO:0003743	translation initiation factor activity	18/1039	51/18432	1.35451e-10	1.93017e-08	1.62778e-08	EIF3E/EIF3L/EIF3M/EIF3H/EIF3D/EIF2S3/EIF4B/EIF4A2/EIF3F/EIF4A1/EIF1AX/DENR/EIF2A/EIF3I/EIF4H/EIF3G/EIF1B/EIF3A	18	HSPCs
MF	GO:0051082	unfolded protein binding	27/1039	124/18432	1.01038e-09	1.16171e-07	9.79715e-08	NPM1/NACA/HSP90AB1/PFDN5/HSP90AA1/DNAJB6/CCT4/PTGES3/CLU/CCT2/HSPD1/CCT6A/CCT8/TCP1/PPIA/HSPA1B/HSPE1/CCT7/CDC37/RUVBL2/NUDC/HSPA1A/HSPA9/CCT5/NUDCD2/VBP1/CALR	27	HSPCs
MF	GO:0043021	ribonucleoprotein complex binding	31/1039	159/18432	1.08698e-09	1.16171e-07	9.79715e-08	NPM1/RPSA/RPLP1/OLA1/YBX3/EEF2/SNRPD1/EIF4B/SRP9/C1QBP/EIF2A/SNRPA/RBM3/LETMD1/CBX5/RACK1/EIF4H/PRPF6/PPIH/MRPS27/STRAP/EIF1B/OXA1L/SERBP1/SNRPB/UNG/SNRPG/SRP72/CPSF6/DDX3X/EIF5A	31	HSPCs
MF	GO:0048027	mRNA 5'-UTR binding	12/1039	26/18432	4.47304e-09	4.2044e-07	3.54572e-07	RPS3A/RPL26/RPL5/RPS7/RPS14/RPS13/RPL41/RSL1D1/IGF2BP2/NCL/DDX3X/CCT5	12	HSPCs
MF	GO:0031625	ubiquitin protein ligase binding	44/1039	299/18432	4.91742e-09	4.2044e-07	3.54572e-07	RPL5/RPL23/RPL11/ACTG1/HSP90AB1/RPS27A/TUBB/SUMO2/TUBA1B/PCBP2/HSP90AA1/UBB/CAMLG/PRDX6/LAPTM4B/CLU/YWHAE/TPI1/PA2G4/CCT2/PRKACB/HSPD1/XRCC5/TCP1/DAZAP2/HIF1A/UBXN1/NFKBIA/SUMO1/RTN4/SLC25A5/GABARAPL2/UBE2L6/HSPA1B/NAE1/PRKAR1A/TRIM28/NEDD8/HSPA1A/PSMA3/HSPA9/GABARAP/CALR/RBX1	44	HSPCs
MF	GO:0044389	ubiquitin-like protein ligase binding	45/1039	318/18432	1.12871e-08	8.77318e-07	7.39874e-07	RPL5/RPL23/RPL11/ACTG1/HSP90AB1/RPS27A/TUBB/SUMO2/TUBA1B/PCBP2/HSP90AA1/UBB/CAMLG/PRDX6/LAPTM4B/CLU/YWHAE/TPI1/PA2G4/CCT2/PRKACB/HSPD1/XRCC5/TCP1/SUMO3/DAZAP2/HIF1A/UBXN1/NFKBIA/SUMO1/RTN4/SLC25A5/GABARAPL2/UBE2L6/HSPA1B/NAE1/PRKAR1A/TRIM28/NEDD8/HSPA1A/PSMA3/HSPA9/GABARAP/CALR/RBX1	45	HSPCs
MF	GO:0003727	single-stranded RNA binding	21/1039	89/18432	1.60798e-08	1.14569e-06	9.66199e-07	HNRNPA1/PABPC1/HNRNPC/RBMX/KHDRBS1/MSI2/EIF4B/SSB/HNRNPDL/CNBP/POLR2G/RBPMS/FXR1/EIF4H/PAN3/HNRNPH1/RBM7/DDX3X/DDX1/HNRNPF/ILF3	21	HSPCs
MF	GO:0140297	DNA-binding transcription factor binding	58/1039	476/18432	2.50478e-08	1.54062e-06	1.29926e-06	RPS3/NPM1/TPT1/COMMD6/HMGB1/APEX1/CD34/HMGA1/LMO2/HHEX/PTMA/ETS2/BEX1/NRIP1/ID2/ACTB/NCOA7/HDAC2/NUCKS1/COMMD7/GATA2/SPI1/HMGA2/HMGN3/HMGB2/DAZAP2/HIF1A/FLT3/ANXA4/CBX5/NFKBIA/TRIM24/PRPF6/PHB2/BHLHE40/MAX/NCL/STAT3/PCNA/BCL3/JUP/CSNK2B/CHCHD2/TAF9/SNW1/MED4/FOS/FKBP4/TFDP1/SRI/PRMT2/HES1/PSMC5/PRKDC/GTF2A2/CALR/DDIT3/RBX1	58	HSPCs
MF	GO:0140662	ATP-dependent protein folding chaperone	14/1039	41/18432	2.52264e-08	1.54062e-06	1.29926e-06	HSP90AB1/HSP90AA1/CCT4/CCT2/HSPD1/CCT6A/CCT8/TCP1/HSPA1B/HSPE1/CCT7/HSPA1A/HSPA9/CCT5	14	HSPCs
MF	GO:0044183	protein folding chaperone	16/1039	68/18432	8.48612e-07	4.83709e-05	4.07929e-05	HSP90AB1/HSP90AA1/DNAJB6/CCT4/CCT2/HSPD1/CCT6A/CCT8/TCP1/HSPA1B/HSPE1/CCT7/HSPA1A/HSPA9/CCT5/CALR	16	HSPCs
MF	GO:0003697	single-stranded DNA binding	22/1039	124/18432	1.512e-06	8.07977e-05	6.81397e-05	HNRNPA1/HMGB1/PCBP2/YBX1/HSPD1/PCBP1/NUCKS1/SSBP2/CNBP/HNRNPA2B1/SSBP4/RTF1/POLR2G/HMGB2/MCM5/SMC4/RNF138/MCM7/FUBP1/MCM3/ERCC1/SSBP1	22	HSPCs
MF	GO:0061629	RNA polymerase II-specific DNA-binding transcription factor binding	41/1039	350/18432	7.46866e-06	0.00037563	0.000316782	NPM1/COMMD6/HMGB1/APEX1/CD34/HMGA1/LMO2/ETS2/BEX1/NRIP1/ID2/ACTB/NCOA7/HDAC2/COMMD7/GATA2/SPI1/HMGA2/HMGN3/HIF1A/FLT3/ANXA4/NFKBIA/TRIM24/PRPF6/PHB2/BHLHE40/STAT3/PCNA/CSNK2B/SNW1/MED4/FOS/FKBP4/PRMT2/HES1/PRKDC/GTF2A2/CALR/DDIT3/RBX1	41	HSPCs
MF	GO:0003725	double-stranded RNA binding	15/1039	76/18432	1.85215e-05	0.000879773	0.000741945	HSP90AB1/TUBA1B/LRRFIP1/EIF4B/MSN/HSPD1/EIF4A1/MBNL1/ILF2/EIF4H/VIM/EIF2AK2/TFRC/DDX1/ILF3	15	HSPCs
MF	GO:0031072	heat shock protein binding	20/1039	124/18432	1.95672e-05	0.000880524	0.000742578	RPS3/HSP90AB1/ST13/DNAJB6/PTGES3/SPN/HDAC2/ITGB2/SNCA/KPNB1/HIF1A/APOA1/HSPA1B/DNAJC8/FKBP4/CDC37/TFRC/HSPA1A/BAX/HSPA9	20	HSPCs
MF	GO:0031386	protein tag	6/1039	13/18432	3.8513e-05	0.00164643	0.00138849	RPS27A/SUMO2/UBB/SUMO3/SUMO1/NEDD8	6	HSPCs
MF	GO:0031492	nucleosomal DNA binding	10/1039	40/18432	5.57454e-05	0.00226963	0.00191406	HNRNPC/HMGN1/HMGN2/ACTB/HDAC2/HMGA2/HMGN3/HMGN5/SMARCC1/RBBP4	10	HSPCs
MF	GO:0016209	antioxidant activity	15/1039	85/18432	7.29275e-05	0.00273197	0.00230397	CAT/MGST1/GSTP1/GSTO1/PRDX1/PRDX6/SOD1/MGST2/MPO/PRDX3/GSTK1/GPX4/GPX1/SOD2/TXNL1	15	HSPCs
MF	GO:0003714	transcription corepressor activity	25/1039	191/18432	7.46725e-05	0.00273197	0.00230397	ENO1/HMGB1/APEX1/PFDN5/NRIP1/UXT/PA2G4/EID1/CREG1/HSBP1/SAP18/HMGA2/N4BP2L2/C1QBP/SF1/IRF2BP2/BCL3/DRAP1/SNW1/TRIM28/RUVBL2/MIER1/HSPA1A/SRSF2/COPS2	25	HSPCs
MF	GO:0051087	chaperone binding	17/1039	105/18432	7.66869e-05	0.00273197	0.00230397	DNAJB6/PTGES3/CLU/SOD1/HSPD1/TBCA/TIMM9/BIN1/HSPE1/FNIP1/CDC37/CTSC/TFRC/HES1/BAX/CALR/SUGT1	17	HSPCs
MF	GO:0047485	protein N-terminus binding	17/1039	106/18432	8.66195e-05	0.00296239	0.00249829	NPM1/EIF3E/RPS21/SDCBP/YWHAQ/MORF4L1/ID1/NFE2/PHB2/SMARCC1/CFAP36/HSPA1B/BANF1/HSPA1A/EIF5A/CALM3/CALM2	17	HSPCs
MF	GO:0042826	histone deacetylase binding	19/1039	128/18432	0.000100245	0.00329653	0.00278008	HSP90AB1/HSP90AA1/NRIP1/YWHAE/HOXA10/HDAC2/BEX4/SPI1/HIF1A/CBX5/HSPA1B/BCL3/HNRNPD/RBBP4/SFPQ/MIER1/NUDT21/HSPA1A/HES1	19	HSPCs
MF	GO:0008097	5S rRNA binding	5/1039	10/18432	0.000111935	0.00354461	0.0029893	RPL5/RPL3/RPL11/GTF3A/NOP53	5	HSPCs
MF	GO:0004602	glutathione peroxidase activity	7/1039	22/18432	0.00014301	0.00407578	0.00343726	MGST1/GSTP1/PRDX6/MGST2/GSTK1/GPX4/GPX1	7	HSPCs
MF	GO:0055106	ubiquitin-protein transferase regulator activity	7/1039	22/18432	0.00014301	0.00407578	0.00343726	RPL5/RPS7/RPL23/RPS20/RPL11/RPS15/RPL37	7	HSPCs
MF	GO:0070182	DNA polymerase binding	7/1039	22/18432	0.00014301	0.00407578	0.00343726	HMGB1/HSP90AB1/HSP90AA1/PTGES3/CDK2AP1/CDT1/PCNA	7	HSPCs
MF	GO:0003755	peptidyl-prolyl cis-trans isomerase activity	9/1039	38/18432	0.000205147	0.00551143	0.00464799	FKBP1A/PPIA/PPIH/FKBP3/NKTR/PPIL3/PPIG/FKBP4/PIN4	9	HSPCs
MF	GO:0004601	peroxidase activity	11/1039	55/18432	0.000210079	0.00551143	0.00464799	CAT/MGST1/GSTP1/PRDX1/PRDX6/MGST2/MPO/PRDX3/GSTK1/GPX4/GPX1	11	HSPCs
MF	GO:0005525	GTP binding	39/1039	379/18432	0.000212722	0.00551143	0.00464799	EEF1A1/GNA15/HSP90AB1/TUBA1A/GNAQ/TUBB/TUBA1B/RAB13/HSP90AA1/RAB34/ARL2/RAB32/OLA1/EIF2S3/GBP4/EEF2/RHOA/RAB37/GIMAP2/RHOG/IFI44L/GBP2/RAN/AK3/RAC2/ARL4A/RAB11A/TUBA1C/RAC1/RAP1A/RAB7A/GNAI2/FKBP4/GNAI1/GLUD1/ARF5/TUFM/CDC42/ARF3	39	HSPCs
MF	GO:0043024	ribosomal small subunit binding	6/1039	17/18432	0.000228506	0.00574627	0.00484603	NPM1/EIF4B/EIF4H/EIF1B/UNG/DDX3X	6	HSPCs
MF	GO:0004857	enzyme inhibitor activity	40/1039	395/18432	0.000247992	0.00605808	0.005109	SPINK2/SERPINB1/ANXA1/NPM1/RPL5/RPS7/AVP/RPL23/GMFG/RPS20/RPL11/GAPDH/RPS15/SERPINB6/RPL37/TFPI/TAOK3/APLP2/SET/BST2/SERPING1/PEBP1/PRDX3/SPINT2/SNCA/ANXA4/CST7/RACK1/PTTG1/BIN1/ENSA/IPO5/YWHAG/APP/IQGAP2/PHACTR2/PRKAR1A/SERPINE2/ARPP19/SOCS3	40	HSPCs
MF	GO:0008143	poly(A) binding	7/1039	24/18432	0.000262822	0.00624202	0.00526412	PABPC1/KHDRBS1/HNRNPDL/RBPMS/PAN3/DDX3X/DDX1	7	HSPCs
MF	GO:0016684	oxidoreductase activity, acting on peroxide as acceptor	11/1039	57/18432	0.000292205	0.00675231	0.00569447	CAT/MGST1/GSTP1/PRDX1/PRDX6/MGST2/MPO/PRDX3/GSTK1/GPX4/GPX1	11	HSPCs
MF	GO:0030515	snoRNA binding	8/1039	32/18432	0.000310089	0.00697699	0.00588395	NUDT1/XRCC5/DKC1/NOP56/GAR1/NUDT5/NHP2/PRKDC	8	HSPCs
MF	GO:0019001	guanyl nucleotide binding	40/1039	401/18432	0.000337811	0.0072207	0.00608948	EEF1A1/GNA15/HSP90AB1/TUBA1A/GNAQ/TUBB/TUBA1B/RAB13/HSP90AA1/RAB34/ARL2/RAB32/OLA1/EIF2S3/GBP4/EEF2/RHOA/RAB37/GIMAP2/RHOG/IFI44L/PRPS2/GBP2/RAN/AK3/RAC2/ARL4A/RAB11A/TUBA1C/RAC1/RAP1A/RAB7A/GNAI2/FKBP4/GNAI1/GLUD1/ARF5/TUFM/CDC42/ARF3	40	HSPCs
MF	GO:0032561	guanyl ribonucleotide binding	40/1039	401/18432	0.000337811	0.0072207	0.00608948	EEF1A1/GNA15/HSP90AB1/TUBA1A/GNAQ/TUBB/TUBA1B/RAB13/HSP90AA1/RAB34/ARL2/RAB32/OLA1/EIF2S3/GBP4/EEF2/RHOA/RAB37/GIMAP2/RHOG/IFI44L/PRPS2/GBP2/RAN/AK3/RAC2/ARL4A/RAB11A/TUBA1C/RAC1/RAP1A/RAB7A/GNAI2/FKBP4/GNAI1/GLUD1/ARF5/TUFM/CDC42/ARF3	40	HSPCs
MF	GO:0016859	cis-trans isomerase activity	9/1039	41/18432	0.000378638	0.00789598	0.00665897	FKBP1A/PPIA/PPIH/FKBP3/NKTR/PPIL3/PPIG/FKBP4/PIN4	9	HSPCs
MF	GO:0017025	TBP-class protein binding	7/1039	26/18432	0.000452433	0.00883227	0.00744858	HHEX/DRAP1/RUVBL2/PSMC5/HNRNPF/PSMC1/GTF2A2	7	HSPCs
MF	GO:0003746	translation elongation factor activity	6/1039	19/18432	0.000454526	0.00883227	0.00744858	EEF1A1/EEF1B2/EEF2/EEF1G/EIF5A/TUFM	6	HSPCs
MF	GO:0008301	DNA binding, bending	6/1039	19/18432	0.000454526	0.00883227	0.00744858	HMGB1/HMGA1/HHEX/HMGA2/HMGB2/HMGB3	6	HSPCs
MF	GO:0031491	nucleosome binding	12/1039	70/18432	0.000495214	0.00940907	0.00793501	HNRNPC/HMGN1/HMGN2/ACTB/HDAC2/CHD1L/HMGA2/HMGN3/HMGN5/SMARCC1/RBBP4/SSRP1	12	HSPCs
MF	GO:0140296	general transcription initiation factor binding	10/1039	53/18432	0.000658886	0.0122467	0.0103281	FBL/HHEX/DRAP1/ERCC1/RUVBL2/PSMC5/HNRNPF/PSMC1/GTF2A2/GTF2F1	10	HSPCs
MF	GO:0016616	oxidoreductase activity, acting on the CH-OH group of donors, NAD or NADP as acceptor	17/1039	126/18432	0.000711952	0.0127866	0.0107834	LDHB/IMPDH2/HSD17B11/HADHA/AKR1C3/HADHB/LDHA/KCNAB2/AKR7A2/PGD/DHRS4/DHRS4L2/AKR1A1/ADH5/HADH/AKR1B1/MDH1	17	HSPCs
MF	GO:0019207	kinase regulator activity	27/1039	246/18432	0.000722883	0.0127866	0.0107834	NPM1/GMFG/HSP90AB1/CCNI/RPLP1/GSTP1/TAOK3/EREG/SOCS2/CCNG1/PIK3R1/CKS2/SNCA/DAZAP2/RAC2/RACK1/CDK4/YWHAG/CSNK2B/PRKAR1A/CDC37/DDX3X/AREG/CKS1B/SOCS3/CALM3/CALM2	27	HSPCs
MF	GO:0043022	ribosome binding	12/1039	73/18432	0.000732802	0.0127866	0.0107834	RPSA/OLA1/EEF2/C1QBP/EIF2A/LETMD1/RACK1/MRPS27/OXA1L/SERBP1/SRP72/EIF5A	12	HSPCs
MF	GO:0033218	amide binding	39/1039	408/18432	0.00090887	0.0155417	0.0131069	RPLP0/CAT/HSP90AB1/FKBP1A/CRHBP/PFDN5/NPR3/HADHA/LAPTM4B/CLU/SRP14/SORL1/HLA-DPA1/MGST2/ITGB2/PIK3R1/TYMS/CLTA/KPNB1/PPIA/NFKBIA/SCP2/AP2M1/AP2B1/PHB2/RAMP1/APOA1/PPIH/FKBP3/VDAC2/IPO5/NKTR/PGRMC1/PPIG/FKBP4/ITM2B/VDAC1/VBP1/CALR	39	HSPCs
MF	GO:0003730	mRNA 3'-UTR binding	26/1039	238/18432	0.000962618	0.015832	0.0133517	RPL5/HNRNPA1/RPS7/PABPC1/HNRNPC/RPL41/RSL1D1/ZFP36L2/YBX3/HNRNPA3/CELF2/IGF2BP2/HNRNPA2B1/FUS/FXR1/TAF15/CIRBP/HNRNPA0/SERBP1/RNPS1/HNRNPD/EXOSC8/NUDT21/ILF3/CCT5/NHP2	26	HSPCs
MF	GO:0005200	structural constituent of cytoskeleton	15/1039	107/18432	0.000962883	0.015832	0.0133517	ACTG1/TUBA1A/TUBB/TUBA1B/ACTB/ARPC3/MSN/ARPC2/ARPC1B/VIM/TUBA1C/ARPC4/YEATS4/TPM1/ARPC5	15	HSPCs
MF	GO:0070034	telomerase RNA binding	6/1039	22/18432	0.00108073	0.0174344	0.0147031	HNRNPC/DKC1/SNRPB/SNRPD3/GAR1/NHP2	6	HSPCs
MF	GO:0070717	poly-purine tract binding	7/1039	30/18432	0.00114935	0.0181981	0.0153471	PABPC1/KHDRBS1/HNRNPDL/RBPMS/PAN3/DDX3X/DDX1	7	HSPCs
MF	GO:0003713	transcription coactivator activity	29/1039	281/18432	0.00125029	0.0194363	0.0163913	NPM1/HMGB1/APEX1/HMGA1/LMO2/NRIP1/NCOA4/NCOA7/NUCKS1/RBPMS/FUS/HMGB2/PCBD1/TRIM24/PRPF6/MED12L/DDX17/SMARCC1/PMF1/BCL3/DRAP1/JUP/USP22/ENY2/TAF9/SNW1/MED4/TRIM28/PRMT2	29	HSPCs
MF	GO:0019887	protein kinase regulator activity	24/1039	218/18432	0.00133223	0.0203403	0.0171537	NPM1/GMFG/HSP90AB1/CCNI/RPLP1/TAOK3/EREG/CCNG1/CKS2/SNCA/DAZAP2/RAC2/RACK1/CDK4/YWHAG/CSNK2B/PRKAR1A/CDC37/DDX3X/AREG/CKS1B/SOCS3/CALM3/CALM2	24	HSPCs
MF	GO:0051059	NF-kappaB binding	7/1039	31/18432	0.00141325	0.0211988	0.0178777	NPM1/COMMD6/APEX1/HDAC2/COMMD7/ANXA4/NFKBIA	7	HSPCs
MF	GO:0017070	U6 snRNA binding	5/1039	16/18432	0.00146017	0.0213891	0.0180382	LSM7/LSM2/LSM4/LSM3/EIF5A	5	HSPCs
MF	GO:0042393	histone binding	27/1039	258/18432	0.00147598	0.0213891	0.0180382	NPM1/ANP32B/NAP1L1/DEK/PTMA/SET/NPM3/MLLT3/PTMS/NASP/CKS2/SNCA/CBX5/PHIP/TRIM24/SMARCC1/ANP32A/YEATS4/MTF2/CBX3/RBBP4/HAT1/PHF14/SSRP1/RBBP7/TSPYL1/CKS1B	27	HSPCs
MF	GO:0016765	transferase activity, transferring alkyl or aryl (other than methyl) groups	10/1039	59/18432	0.00156392	0.0222859	0.0187945	MGST1/GSTP1/GSTO1/SMS/MGST2/FDFT1/GSTK1/MAT2A/FNTA/PTAR1	10	HSPCs
MF	GO:0031369	translation initiation factor binding	7/1039	32/18432	0.00172214	0.0241382	0.0203566	RPS24/EIF3M/HHEX/EIF3F/POLR2G/DDX3X/EIF4EBP1	7	HSPCs
MF	GO:0016614	oxidoreductase activity, acting on CH-OH group of donors	17/1039	138/18432	0.00196941	0.0271588	0.022904	LDHB/IMPDH2/HSD17B11/HADHA/AKR1C3/HADHB/LDHA/KCNAB2/AKR7A2/PGD/DHRS4/DHRS4L2/AKR1A1/ADH5/HADH/AKR1B1/MDH1	17	HSPCs
MF	GO:0000287	magnesium ion binding	24/1039	225/18432	0.00204288	0.0277249	0.0233814	ENO1/TKT/HPRT1/COMT/DUT/PRKACB/GLUL/IRAK3/PKM/PRPS2/MAP3K8/SNCA/RAN/PPA1/PRIM1/UBA2/NT5C3A/PLSCR1/NUDT3/GNAI1/NUDT5/DCTPP1/PDCD6/PPA2	24	HSPCs
MF	GO:0003924	GTPase activity	32/1039	331/18432	0.00210359	0.0281027	0.0237	EEF1A1/GNA15/ARHGDIB/RGS10/GNAQ/TUBB/TUBA1B/RAB13/RAB34/ARL2/RAB32/EIF2S3/GBP4/EEF2/RHOA/RAB37/RHOG/GBP2/RAN/RAC2/ARL4A/RAB11A/RAC1/RAP1A/RAB7A/GNAI2/GNAI1/ARF5/DDX3X/TUFM/CDC42/ARF3	32	HSPCs
MF	GO:0001091	RNA polymerase II general transcription initiation factor binding	6/1039	25/18432	0.00221909	0.0287473	0.0242436	FBL/DRAP1/ERCC1/RUVBL2/GTF2A2/GTF2F1	6	HSPCs
MF	GO:0008266	poly(U) RNA binding	6/1039	25/18432	0.00221909	0.0287473	0.0242436	PABPC1/HNRNPC/KHDRBS1/MSI2/SSB/HNRNPH1	6	HSPCs
MF	GO:0035925	mRNA 3'-UTR AU-rich region binding	6/1039	26/18432	0.00274909	0.0350816	0.0295856	ZFP36L2/HNRNPA0/HNRNPD/EXOSC8/NUDT21/ILF3	6	HSPCs
MF	GO:0045182	translation regulator activity	37/1039	407/18432	0.00290095	0.03627	0.0305878	EIF3E/RPS9/RPL22/EEF1A1/PABPC1/EIF3L/RPS14/RPL10/EEF1B2/EIF3M/EIF3H/EIF3D/EIF2S3/EEF2/IGF2BP2/EIF4B/EIF4A2/EIF3F/TYMS/CNBP/EIF4A1/PAIP2/EIF1AX/DENR/EIF2A/FXR1/EEF1G/EIF3I/EIF4H/EIF3G/CIRBP/EIF1B/EIF2AK2/EIF4EBP1/EIF5A/TUFM/EIF3A	37	HSPCs
MF	GO:0060090	molecular adaptor activity	43/1039	492/18432	0.00292859	0.03627	0.0305878	NPM1/HNRNPA1/SKP1/SH3BGRL/VAMP8/ST13/HMGA1/HMGN2/FSCN1/KHDRBS1/SOCS2/MLLT3/CHD1L/PIK3R1/SDCBP/SPI1/HNRNPA2B1/PSMG2/SNCA/GNB4/FUS/CBX5/PCLAF/RACK1/AP2M1/AP2B1/VIM/STAT3/BCL3/ARPC4/JUP/AP2S1/FNTA/FKBP4/RUVBL2/PHF14/CHCHD3/PSMG1/STX10/PEF1/PDCD6/RBX1/LAMTOR1	43	HSPCs
MF	GO:0097718	disordered domain specific binding	7/1039	35/18432	0.00296948	0.03627	0.0305878	GAPDH/HSP90AB1/HSP90AA1/AP2M1/HSPA1A/CALM3/CALM2	7	HSPCs
MF	GO:0023026	MHC class II protein complex binding	6/1039	27/18432	0.00336845	0.0405637	0.0342088	HSP90AB1/HSP90AA1/YWHAE/HLA-DPA1/PKM/CD81	6	HSPCs
MF	GO:0004032	alditol:NADP+ 1-oxidoreductase activity	4/1039	12/18432	0.00344987	0.0409672	0.0345491	AKR1C3/AKR7A2/AKR1A1/AKR1B1	4	HSPCs
MF	GO:0008187	poly-pyrimidine tract binding	6/1039	28/18432	0.00408591	0.0476293	0.0401675	PABPC1/HNRNPC/KHDRBS1/MSI2/SSB/HNRNPH1	6	HSPCs
MF	GO:0042162	telomeric DNA binding	7/1039	37/18432	0.0041223	0.0476293	0.0401675	HNRNPA1/APEX1/XRCC6/XRCC5/HNRNPA2B1/NCL/HNRNPD	7	HSPCs
MF	GO:0016829	lyase activity	21/1039	199/18432	0.00426625	0.0486353	0.0410159	RPS3/ENO1/HMGB1/HADHA/HACD1/AMD1/TPI1/GGCT/MGST2/HADHB/XRCC6/XRCC5/HMGA2/ALDOA/PCBD1/CENPV/PAICS/RNASE2/UROD/ECHS1/ADSL	21	HSPCs
MF	GO:0016887	ATP hydrolysis activity	32/1039	347/18432	0.00434064	0.0488322	0.0411819	HSP90AB1/HSP90AA1/CCT4/ATP2C1/OLA1/EIF4A2/CCT2/HSPD1/CHD1L/CCT6A/EIF4A1/CCT8/ATP5F1C/CHD9/TCP1/DDX17/MCM5/SMC4/HSPA1B/MCM7/MCM3/KIF9/CCT7/RUVBL2/HSPA1A/DDX3X/PSMC5/HSPA9/DDX1/CCT5/G3BP1/PSMC1	32	HSPCs
BP	GO:0007059	chromosome segregation	136/1341	382/18903	2.63575e-60	1.39167e-56	1.15584e-56	MKI67/NUSAP1/SMC4/ACTB/BIRC5/CENPN/AURKB/SLC25A5/CENPF/TOP2A/MAD2L1/UBE2C/CDT1/TOP2B/MAD2L2/CENPW/ZWINT/SMC2/PTTG1/RAN/TACC3/SMARCA4/CENPH/MND1/SKA3/CDCA5/FBXO5/SPC25/STAG3/RAD21/RAB11A/SMC3/NCAPG/UBE2I/CDCA8/KIFC1/PRC1/NDC80/CDC20/KPNB1/BUB3/NUF2/SPC24/ESCO2/HJURP/SKA2/KIF11/NCAPH/RACGAP1/PSMG2/KIF22/ZNF207/CENPE/FEN1/CENPK/SFPQ/NR3C1/CDC6/STAG2/KIF23/RPS3/HNRNPU/SMARCE1/DLGAP5/CTCF/KNL1/KIF2C/C…	136	CLPs
BP	GO:0000819	sister chromatid segregation	107/1341	239/18903	3.26271e-59	8.61354e-56	7.15391e-56	NUSAP1/SMC4/ACTB/BIRC5/AURKB/CENPF/TOP2A/MAD2L1/UBE2C/CDT1/TOP2B/MAD2L2/ZWINT/SMC2/PTTG1/RAN/TACC3/SMARCA4/CDCA5/FBXO5/SPC25/STAG3/RAD21/RAB11A/SMC3/NCAPG/CDCA8/KIFC1/PRC1/NDC80/CDC20/KPNB1/BUB3/NUF2/SPC24/ESCO2/KIF11/NCAPH/RACGAP1/PSMG2/KIF22/ZNF207/CENPE/FEN1/CENPK/SFPQ/CDC6/STAG2/KIF23/HNRNPU/SMARCE1/DLGAP5/CTCF/KIF2C/CCNB1/SGO1/BCL7A/DSCC1/ARID1A/NUP62/KIF14/BUB1B/PLK1/TPR/RB1/SMC1A/SGO2/ARID…	107	CLPs
BP	GO:0008380	RNA splicing	147/1341	469/18903	5.80065e-57	1.02091e-53	8.47913e-54	HNRNPA1/SRSF3/HNRNPA2B1/HNRNPA3/SRSF10/SRSF2/RBMX/YBX1/NONO/FUS/HNRNPK/SNRPD1/DDX39A/HNRNPF/SRRM1/NPM1/LSM7/PSIP1/KHDRBS1/HNRNPM/SAP18/SNRPE/SNRPF/HSPA8/SNRPB/HNRNPR/TRA2B/HNRNPH3/HNRNPC/SYF2/NCL/SF3B6/RBM25/SRSF11/PABPC1/WTAP/SRSF7/LSM3/SF1/EIF4A3/LSM5/LSM4/RPS13/PNN/RBM3/ENY2/SNRPD3/DDX5/PPIG/RPS26/PRDX6/SFPQ/SON/HNRNPU/SNRPG/SRSF5/SNRPA/SRSF4/PRPF38B/SF3A2/RBM17/SRSF1/LUC7L3/MBNL1/THRAP3/MAGOH…	147	CLPs
BP	GO:0140014	mitotic nuclear division	120/1341	325/18903	3.44096e-55	4.54207e-52	3.77238e-52	MKI67/NUSAP1/SMC4/ACTB/BIRC5/AURKB/CENPF/MAD2L1/UBE2C/CDT1/MAD2L2/ZWINT/SMC2/RHOA/PTTG1/RAN/TACC3/RANBP1/SMARCA4/TPX2/CDCA5/FBXO5/SPC25/RAD21/RAB11A/SMC3/NCAPG/UBE2I/CDCA8/PKMYT1/KIFC1/PRC1/NDC80/CDC20/MZT1/KPNB1/BUB3/NUF2/SPC24/ESCO2/KIF20B/KIF11/NCAPH/RACGAP1/PHIP/MYBL2/PSMG2/KIF22/ZNF207/CENPE/CENPK/CDC6/STAG2/KIF23/HNRNPU/SMARCE1/DLGAP5/KIF15/KIF2C/CCNB1/CDCA2/SGO1/BCL7A/PIN1/LSM14A/DSCC1/ARI…	120	CLPs
BP	GO:0000070	mitotic sister chromatid segregation	95/1341	204/18903	1.54148e-54	1.62781e-51	1.35196e-51	NUSAP1/SMC4/ACTB/BIRC5/AURKB/CENPF/MAD2L1/UBE2C/CDT1/MAD2L2/ZWINT/SMC2/PTTG1/RAN/TACC3/SMARCA4/CDCA5/FBXO5/SPC25/RAD21/RAB11A/SMC3/NCAPG/CDCA8/KIFC1/PRC1/NDC80/CDC20/KPNB1/BUB3/NUF2/SPC24/ESCO2/KIF11/NCAPH/RACGAP1/PSMG2/KIF22/ZNF207/CENPE/CENPK/CDC6/KIF23/HNRNPU/SMARCE1/DLGAP5/KIF2C/CCNB1/SGO1/BCL7A/DSCC1/ARID1A/NUP62/KIF14/BUB1B/PLK1/TPR/RB1/SMC1A/SGO2/ARID1B/SMARCD2/NCAPG2/NAA50/KIF18A/PBRM1/NS…	95	CLPs
BP	GO:0000377	RNA splicing, via transesterification reactions with bulged adenosine as nucleophile	119/1341	329/18903	1.32625e-53	1.00037e-50	8.30849e-51	HNRNPA1/SRSF3/HNRNPA2B1/HNRNPA3/SRSF10/SRSF2/RBMX/HNRNPK/SNRPD1/DDX39A/HNRNPF/SRRM1/NPM1/LSM7/PSIP1/KHDRBS1/HNRNPM/SAP18/SNRPE/SNRPF/HSPA8/SNRPB/HNRNPR/TRA2B/HNRNPH3/HNRNPC/SYF2/NCL/SF3B6/RBM25/PABPC1/WTAP/SRSF7/LSM3/SF1/EIF4A3/LSM5/LSM4/PNN/RBM3/SNRPD3/DDX5/PRDX6/SFPQ/SON/HNRNPU/SNRPG/SRSF5/SNRPA/SRSF4/SF3A2/RBM17/SRSF1/LUC7L3/MBNL1/THRAP3/MAGOH/PTBP1/RALY/SRSF6/RNPS1/LSM2/SNRPD2/SNRPA1/CELF2/PR…	119	CLPs
BP	GO:0000398	mRNA splicing, via spliceosome	119/1341	329/18903	1.32625e-53	1.00037e-50	8.30849e-51	HNRNPA1/SRSF3/HNRNPA2B1/HNRNPA3/SRSF10/SRSF2/RBMX/HNRNPK/SNRPD1/DDX39A/HNRNPF/SRRM1/NPM1/LSM7/PSIP1/KHDRBS1/HNRNPM/SAP18/SNRPE/SNRPF/HSPA8/SNRPB/HNRNPR/TRA2B/HNRNPH3/HNRNPC/SYF2/NCL/SF3B6/RBM25/PABPC1/WTAP/SRSF7/LSM3/SF1/EIF4A3/LSM5/LSM4/PNN/RBM3/SNRPD3/DDX5/PRDX6/SFPQ/SON/HNRNPU/SNRPG/SRSF5/SNRPA/SRSF4/SF3A2/RBM17/SRSF1/LUC7L3/MBNL1/THRAP3/MAGOH/PTBP1/RALY/SRSF6/RNPS1/LSM2/SNRPD2/SNRPA1/CELF2/PR…	119	CLPs
BP	GO:0000375	RNA splicing, via transesterification reactions	119/1341	333/18903	5.99898e-53	3.95933e-50	3.28839e-50	HNRNPA1/SRSF3/HNRNPA2B1/HNRNPA3/SRSF10/SRSF2/RBMX/HNRNPK/SNRPD1/DDX39A/HNRNPF/SRRM1/NPM1/LSM7/PSIP1/KHDRBS1/HNRNPM/SAP18/SNRPE/SNRPF/HSPA8/SNRPB/HNRNPR/TRA2B/HNRNPH3/HNRNPC/SYF2/NCL/SF3B6/RBM25/PABPC1/WTAP/SRSF7/LSM3/SF1/EIF4A3/LSM5/LSM4/PNN/RBM3/SNRPD3/DDX5/PRDX6/SFPQ/SON/HNRNPU/SNRPG/SRSF5/SNRPA/SRSF4/SF3A2/RBM17/SRSF1/LUC7L3/MBNL1/THRAP3/MAGOH/PTBP1/RALY/SRSF6/RNPS1/LSM2/SNRPD2/SNRPA1/CELF2/PR…	119	CLPs
BP	GO:0098813	nuclear chromosome segregation	115/1341	321/18903	2.64521e-51	1.55186e-48	1.28888e-48	NUSAP1/SMC4/ACTB/BIRC5/AURKB/CENPF/TOP2A/MAD2L1/UBE2C/CDT1/TOP2B/MAD2L2/ZWINT/SMC2/PTTG1/RAN/TACC3/SMARCA4/MND1/CDCA5/FBXO5/SPC25/STAG3/RAD21/RAB11A/SMC3/NCAPG/CDCA8/KIFC1/PRC1/NDC80/CDC20/KPNB1/BUB3/NUF2/SPC24/ESCO2/KIF11/NCAPH/RACGAP1/PSMG2/KIF22/ZNF207/CENPE/FEN1/CENPK/SFPQ/CDC6/STAG2/KIF23/HNRNPU/SMARCE1/DLGAP5/CTCF/KNL1/KIF2C/CCNB1/SGO1/BCL7A/DSCC1/ARID1A/ACTR2/NUP62/CCNE2/KIF14/ACTR3/BUB1B/…	115	CLPs
BP	GO:0000280	nuclear division	140/1341	481/18903	7.2604e-50	3.83349e-47	3.18388e-47	MKI67/NUSAP1/SMC4/ACTB/BIRC5/AURKB/UBB/CENPF/TOP2A/MAD2L1/UBE2C/CDT1/TOP2B/MAD2L2/ZWINT/SMC2/RHOA/PTTG1/CKS2/RAN/TACC3/RANBP1/SMARCA4/RAD51AP1/MND1/TPX2/CDCA5/FBXO5/SPC25/STAG3/RAD21/ASPM/CCNB2/RAB11A/SMC3/NCAPG/UBE2I/CDCA8/PKMYT1/KIFC1/PRC1/NDC80/CDC20/MZT1/KPNB1/BUB3/NUF2/SPC24/ESCO2/KIF20B/KIF11/NCAPH/RACGAP1/PHIP/MYBL2/PSMG2/KIF22/ZNF207/CENPE/CENPK/CDC6/STAG2/KIF23/HNRNPU/SMARCE1/DLGAP5/KIF1…	140	CLPs
BP	GO:0002181	cytoplasmic translation	76/1341	161/18903	2.57377e-44	1.23541e-41	1.02606e-41	YBX1/PKM/RPL15/YBX3/EIF3F/EIF3L/HNRNPD/SLBP/RPS3A/RPS24/RPL14/RPSA/RPL22/RPS15A/RPS7/PABPC1/RPL10/RPL19/RPS20/RPS4X/RPL28/RPL7/RPL39/RPS12/EIF3D/RPS13/RPS8/SH3BGRL/RPS26/RPS23/EIF3E/RPS3/HNRNPU/RPS21/RPL31/RPL21/RPS9/CNBP/RPLP0/EIF4H/EIF3K/RPS11/EIF3H/RPS25/RPLP2/RPL23A/RPL26/RPS29/UBA52/RPS27A/EIF2S3/RPS17/RPL11/RPL10A/RPL23/RPL36A/EIF4A2/RPS16/RPL32/RPL27/RPS2/RPL6/DRG1/RPS5/RPS28/RPL41/RPL13A/…	76	CLPs
BP	GO:0044772	mitotic cell cycle phase transition	130/1341	473/18903	2.92948e-43	1.28897e-40	1.07054e-40	ACTB/BIRC5/CKS1B/AURKB/NASP/CENPF/CCNI/MAD2L1/UBE2C/CDT1/ZFP36L2/MAD2L2/ZWINT/RRM2/PSME1/CCND3/AIF1/CKS2/TACC3/SMARCA4/GTSE1/CALM2/CDK1/CDCA5/KHDRBS1/FBXO5/SPC25/RAD21/CCNB2/RAB11A/CCNA2/RNASEH2B/ATAD5/CDCA8/PKMYT1/EZH2/BARD1/RFWD3/CALM3/NDC80/CDC20/TFDP1/SYF2/CDKN3/RRM1/BUB3/NUF2/SPC24/CLSPN/PSMG2/ZNF207/CENPE/CDKN2D/CDC6/FOXM1/CDK6/SMARCE1/DLGAP5/PKD2/CDK2/CCNB1/KANK2/BCL7A/BRCA1/DTL/NAE1/ARID1…	130	CLPs
BP	GO:1901990	regulation of mitotic cell cycle phase transition	106/1341	354/18903	4.85365e-39	1.97133e-36	1.63727e-36	ACTB/BIRC5/AURKB/CENPF/MAD2L1/UBE2C/CDT1/ZFP36L2/MAD2L2/ZWINT/RRM2/PSME1/CCND3/AIF1/SMARCA4/GTSE1/CDK1/CDCA5/FBXO5/SPC25/RAD21/RAB11A/RNASEH2B/ATAD5/CDCA8/EZH2/BARD1/RFWD3/NDC80/CDC20/TFDP1/SYF2/RRM1/BUB3/NUF2/SPC24/CLSPN/PSMG2/ZNF207/CENPE/CDKN2D/CDC6/SMARCE1/DLGAP5/PKD2/CDK2/CCNB1/KANK2/BCL7A/BRCA1/DTL/NAE1/ARID1A/RPL26/CHEK1/KIF14/ANLN/BUB1B/PLK1/CDC7/TOPBP1/E2F1/CCNG1/TPR/RB1/BLM/TP53/ARID1B/…	106	CLPs
BP	GO:0006260	DNA replication	94/1341	286/18903	2.02381e-38	7.63266e-36	6.33925e-36	PCNA/NUCKS1/NASP/NAP1L1/DUT/HMGA1/CDT1/PCLAF/MCM7/RRM2/FAM111A/CDK1/FBXO5/FAM111B/SMC3/MCM3/SSRP1/CCNA2/ATAD5/BARD1/RFWD3/GMNN/RRM1/ORC6/SET/ESCO2/GINS2/RBBP4/MCM4/LIG1/PARP1/MCM5/FEN1/RPA3/CDC6/RFC3/MCM2/SUPT16H/CDK2/CDC45/BRCA1/CHAF1A/DSCC1/POLE3/DTL/MCM10/RFC2/ID3/POLD3/CHEK1/RFC5/CCNE2/PRIM1/RPA1/CDC7/TOPBP1/BLM/BAZ1A/E2F8/ZGRF1/TP53/TTF1/MCM6/MMS22L/CCDC88A/RNASEH2A/PPP2R1A/RBBP8/RFC1/SMARCA…	94	CLPs
BP	GO:0033044	regulation of chromosome organization	87/1341	252/18903	1.68419e-37	5.75804e-35	4.78229e-35	SMC4/ACTB/BIRC5/HNRNPA1/AURKB/HNRNPA2B1/CENPF/TOP2A/MAD2L1/UBE2C/CDT1/MAD2L2/ZWINT/SMC2/PTTG1/TACC3/SMARCA4/CDCA5/FBXO5/SPC25/RAD21/HNRNPD/NCAPG/CDCA8/DNMT1/NDC80/CDC20/HNRNPC/BUB3/NUF2/SPC24/NCAPH/TCP1/PSMG2/ZNF207/CENPE/PARP1/FEN1/SFPQ/CDC6/CCT6A/CCT2/CCT4/XRCC5/HNRNPU/SMARCE1/MCM2/DLGAP5/DCP2/CTCF/CDK2/CCNB1/BCL7A/ARID1A/BUB1B/PLK1/CCT8/ATF7IP2/TPR/RB1/ARID1B/SMARCD2/PBRM1/NCAPD2/SMARCA5/ANAPC…	87	CLPs
BP	GO:1901987	regulation of cell cycle phase transition	119/1341	453/18903	1.74486e-37	5.75804e-35	4.78229e-35	ACTB/BIRC5/AURKB/CENPF/MAD2L1/UBE2C/CDT1/ZFP36L2/MAD2L2/ZWINT/RRM2/PSME1/CCND3/AIF1/SMARCA4/NPM1/GTSE1/CDK1/CDCA5/FBXO5/SPC25/RAD21/RAB11A/RNASEH2B/ATAD5/CDCA8/EZH2/BARD1/RFWD3/NDC80/CDC20/TFDP1/SYF2/RRM1/BUB3/NUF2/SPC24/WDR76/CLSPN/PSMG2/ZNF207/CENPE/CDKN2D/CDC6/SMARCE1/DLGAP5/PBK/PKD2/CDK2/CDC45/CCNB1/KANK2/BCL7A/BRCA1/DTL/NAE1/ARID1A/RPL26/CHEK1/MSH2/KIF14/ANLN/BUB1B/PLK1/CDC7/TOPBP1/E2F1/CCNG…	119	CLPs
BP	GO:0051983	regulation of chromosome segregation	63/1341	132/18903	2.84146e-37	8.82524e-35	7.32973e-35	MKI67/SMC4/ACTB/BIRC5/AURKB/CENPF/MAD2L1/UBE2C/CDT1/MAD2L2/ZWINT/SMC2/PTTG1/TACC3/SMARCA4/FBXO5/SPC25/RAD21/NCAPG/CDCA8/NDC80/CDC20/BUB3/NUF2/SPC24/NCAPH/PSMG2/ZNF207/CENPE/CDC6/HNRNPU/SMARCE1/DLGAP5/KIF2C/CCNB1/CDCA2/BCL7A/ARID1A/BUB1B/PLK1/TPR/RB1/ARID1B/SMARCD2/NCAPG2/PBRM1/ANAPC15/ANAPC11/RMI2/ZWILCH/TTK/NCAPH2/ACTL6A/PLSCR1/BRD7/NUMA1/SMARCC1/RAD18/IK/BUB1/SMARCB1/CDK5RAP2/CSNK2A2	63	CLPs
BP	GO:1905818	regulation of chromosome separation	57/1341	111/18903	4.59356e-36	1.34745e-33	1.11911e-33	SMC4/ACTB/BIRC5/AURKB/CENPF/MAD2L1/UBE2C/CDT1/MAD2L2/ZWINT/SMC2/PTTG1/TACC3/SMARCA4/FBXO5/SPC25/RAD21/NCAPG/CDCA8/NDC80/CDC20/BUB3/NUF2/SPC24/NCAPH/PSMG2/ZNF207/CENPE/CDC6/SMARCE1/DLGAP5/CCNB1/BCL7A/ARID1A/BUB1B/PLK1/TPR/RB1/ARID1B/SMARCD2/NCAPG2/PBRM1/ANAPC15/ANAPC11/ZWILCH/TTK/NCAPH2/ACTL6A/PLSCR1/BRD7/NUMA1/SMARCC1/IK/BUB1/SMARCB1/CDK5RAP2/CSNK2A2	57	CLPs
BP	GO:0051304	chromosome separation	60/1341	135/18903	2.34806e-33	6.52514e-31	5.41941e-31	SMC4/ACTB/BIRC5/AURKB/CENPF/TOP2A/MAD2L1/UBE2C/CDT1/TOP2B/MAD2L2/ZWINT/SMC2/PTTG1/TACC3/SMARCA4/FBXO5/SPC25/RAD21/NCAPG/CDCA8/NDC80/CDC20/BUB3/NUF2/SPC24/NCAPH/PSMG2/ZNF207/CENPE/CDC6/SMARCE1/DLGAP5/CCNB1/BCL7A/ARID1A/BUB1B/PLK1/TPR/RB1/ARID1B/SMARCD2/NCAPG2/PBRM1/PPP2R1A/ANAPC15/ANAPC11/ZWILCH/TTK/NCAPH2/ACTL6A/PLSCR1/BRD7/NUMA1/SMARCC1/IK/BUB1/SMARCB1/CDK5RAP2/CSNK2A2	60	CLPs
BP	GO:0051306	mitotic sister chromatid separation	50/1341	101/18903	8.54737e-31	2.25651e-28	1.87412e-28	ACTB/BIRC5/AURKB/CENPF/MAD2L1/UBE2C/CDT1/MAD2L2/ZWINT/PTTG1/TACC3/SMARCA4/FBXO5/SPC25/RAD21/CDCA8/NDC80/CDC20/BUB3/NUF2/SPC24/PSMG2/ZNF207/CENPE/CDC6/SMARCE1/DLGAP5/CCNB1/BCL7A/ARID1A/BUB1B/PLK1/TPR/RB1/ARID1B/SMARCD2/PBRM1/PPP2R1A/ANAPC15/ANAPC11/ZWILCH/TTK/NCAPH2/ACTL6A/BRD7/SMARCC1/IK/BUB1/SMARCB1/CDK5RAP2	50	CLPs
BP	GO:0000075	cell cycle checkpoint signaling	67/1341	186/18903	2.17458e-30	5.46751e-28	4.541e-28	BIRC5/AURKB/CENPF/MAD2L1/CDT1/MAD2L2/ZWINT/GTSE1/CDK1/SPC25/RNASEH2B/CDCA8/BARD1/RFWD3/NDC80/CDC20/SYF2/BUB3/NUF2/SPC24/WDR76/CLSPN/PSMG2/ZNF207/CDC6/PBK/CDK2/CDC45/CCNB1/BRCA1/DTL/NAE1/RPL26/CHEK1/MSH2/BUB1B/PLK1/TOPBP1/E2F1/CCNG1/TPR/BLM/TP53/CASP2/PIDD1/WAC/RBBP8/ANAPC15/BRCA2/RHNO1/PRKDC/ZWILCH/TTK/RAD1/MAP3K20/DONSON/RAD9A/IK/CDC5L/TIMELESS/MDM2/BUB1/RPA2/CDK5RAP2/TAOK3/CDKN1B/MAPK14	67	CLPs
BP	GO:0033045	regulation of sister chromatid segregation	51/1341	107/18903	2.30346e-30	5.5283e-28	4.59149e-28	ACTB/BIRC5/AURKB/CENPF/MAD2L1/UBE2C/CDT1/MAD2L2/ZWINT/PTTG1/TACC3/SMARCA4/FBXO5/SPC25/RAD21/CDCA8/NDC80/CDC20/BUB3/NUF2/SPC24/PSMG2/ZNF207/CENPE/CDC6/HNRNPU/SMARCE1/DLGAP5/CCNB1/BCL7A/ARID1A/BUB1B/PLK1/TPR/RB1/ARID1B/SMARCD2/PBRM1/ANAPC15/ANAPC11/RMI2/ZWILCH/TTK/ACTL6A/BRD7/NUMA1/SMARCC1/IK/BUB1/SMARCB1/CDK5RAP2	51	CLPs
BP	GO:0010948	negative regulation of cell cycle process	88/1341	318/18903	1.04655e-29	2.40251e-27	1.99539e-27	BIRC5/AURKB/CENPF/MAD2L1/CDT1/ZFP36L2/MAD2L2/ZWINT/PTTG1/NPM1/GTSE1/CDK1/FBXO5/SPC25/RAD21/RNASEH2B/CDCA8/EZH2/BARD1/RFWD3/NDC80/CDC20/SYF2/BUB3/NUF2/SPC24/WDR76/CLSPN/PSMG2/ZNF207/CDKN2D/CDC6/PBK/PKD2/CDK2/CDC45/CCNB1/KANK2/BRCA1/DTL/NAE1/RPL26/CHEK1/MSH2/BUB1B/PLK1/TOPBP1/E2F1/CCNG1/TPR/RB1/BLM/E2F8/TP53/CASP2/PIDD1/RBL1/WAC/RBBP8/SMARCA5/ANAPC15/CCP110/BRCA2/RHNO1/PRKDC/ZWILCH/TTK/RAD1/BRD7/RB…	88	CLPs
BP	GO:0010965	regulation of mitotic sister chromatid separation	48/1341	98/18903	2.43174e-29	5.34982e-27	4.44325e-27	ACTB/BIRC5/AURKB/CENPF/MAD2L1/UBE2C/CDT1/MAD2L2/ZWINT/PTTG1/TACC3/SMARCA4/FBXO5/SPC25/RAD21/CDCA8/NDC80/CDC20/BUB3/NUF2/SPC24/PSMG2/ZNF207/CENPE/CDC6/SMARCE1/DLGAP5/CCNB1/BCL7A/ARID1A/BUB1B/PLK1/TPR/RB1/ARID1B/SMARCD2/PBRM1/ANAPC15/ANAPC11/ZWILCH/TTK/ACTL6A/BRD7/SMARCC1/IK/BUB1/SMARCB1/CDK5RAP2	48	CLPs
BP	GO:0007093	mitotic cell cycle checkpoint signaling	57/1341	141/18903	4.28927e-29	9.05894e-27	7.52383e-27	BIRC5/AURKB/CENPF/MAD2L1/CDT1/MAD2L2/ZWINT/GTSE1/CDK1/SPC25/CDCA8/BARD1/RFWD3/NDC80/CDC20/SYF2/BUB3/NUF2/SPC24/CLSPN/PSMG2/ZNF207/CDC6/PBK/CDK2/CCNB1/BRCA1/DTL/NAE1/RPL26/CHEK1/MSH2/BUB1B/PLK1/TOPBP1/CCNG1/TPR/BLM/TP53/CASP2/PIDD1/WAC/RBBP8/ANAPC15/PRKDC/ZWILCH/TTK/MAP3K20/DONSON/RAD9A/IK/MDM2/BUB1/RPA2/CDK5RAP2/TAOK3/CDKN1B	57	CLPs
BP	GO:0007091	metaphase/anaphase transition of mitotic cell cycle	47/1341	95/18903	5.24385e-29	1.06491e-26	8.84449e-27	ACTB/BIRC5/AURKB/CENPF/MAD2L1/UBE2C/CDT1/MAD2L2/ZWINT/TACC3/SMARCA4/FBXO5/SPC25/RAD21/CDCA8/NDC80/CDC20/BUB3/NUF2/SPC24/PSMG2/ZNF207/CENPE/CDC6/SMARCE1/DLGAP5/CCNB1/BCL7A/ARID1A/BUB1B/PLK1/TPR/RB1/ARID1B/SMARCD2/PBRM1/ANAPC15/ANAPC11/ZWILCH/TTK/ACTL6A/BRD7/SMARCC1/IK/BUB1/SMARCB1/CDK5RAP2	47	CLPs
BP	GO:0030071	regulation of mitotic metaphase/anaphase transition	46/1341	92/18903	1.11967e-28	2.18959e-26	1.81854e-26	ACTB/BIRC5/AURKB/CENPF/MAD2L1/UBE2C/CDT1/MAD2L2/ZWINT/SMARCA4/FBXO5/SPC25/RAD21/CDCA8/NDC80/CDC20/BUB3/NUF2/SPC24/PSMG2/ZNF207/CENPE/CDC6/SMARCE1/DLGAP5/CCNB1/BCL7A/ARID1A/BUB1B/PLK1/TPR/RB1/ARID1B/SMARCD2/PBRM1/ANAPC15/ANAPC11/ZWILCH/TTK/ACTL6A/BRD7/SMARCC1/IK/BUB1/SMARCB1/CDK5RAP2	46	CLPs
BP	GO:1901988	negative regulation of cell cycle phase transition	79/1341	272/18903	2.59102e-28	4.88592e-26	4.05796e-26	BIRC5/AURKB/CENPF/MAD2L1/CDT1/ZFP36L2/MAD2L2/ZWINT/GTSE1/CDK1/FBXO5/SPC25/RAD21/RNASEH2B/CDCA8/EZH2/BARD1/RFWD3/NDC80/CDC20/SYF2/BUB3/NUF2/SPC24/WDR76/CLSPN/PSMG2/ZNF207/CDKN2D/CDC6/PBK/PKD2/CDK2/CDC45/CCNB1/KANK2/BRCA1/DTL/NAE1/RPL26/CHEK1/MSH2/BUB1B/PLK1/TOPBP1/E2F1/CCNG1/TPR/RB1/BLM/TP53/CASP2/PIDD1/RBL1/WAC/RBBP8/ANAPC15/BRCA2/RHNO1/PRKDC/ZWILCH/TTK/RAD1/BRD7/MAP3K20/DONSON/RAD9A/IK/CDC5L/TIM…	79	CLPs
BP	GO:0044784	metaphase/anaphase transition of cell cycle	47/1341	98/18903	3.10793e-28	5.65857e-26	4.69969e-26	ACTB/BIRC5/AURKB/CENPF/MAD2L1/UBE2C/CDT1/MAD2L2/ZWINT/TACC3/SMARCA4/FBXO5/SPC25/RAD21/CDCA8/NDC80/CDC20/BUB3/NUF2/SPC24/PSMG2/ZNF207/CENPE/CDC6/SMARCE1/DLGAP5/CCNB1/BCL7A/ARID1A/BUB1B/PLK1/TPR/RB1/ARID1B/SMARCD2/PBRM1/ANAPC15/ANAPC11/ZWILCH/TTK/ACTL6A/BRD7/SMARCC1/IK/BUB1/SMARCB1/CDK5RAP2	47	CLPs
BP	GO:0007051	spindle organization	66/1341	195/18903	4.06086e-28	7.14712e-26	5.93599e-26	STMN1/TUBB/BIRC5/AURKB/RHOA/RAN/TACC3/CENPH/TPX2/SAC3D1/FBXO5/SPC25/ASPM/CCNB2/RAB11A/HAUS1/SMC3/CDCA8/KIFC1/PRC1/NDC80/CDC20/MZT1/KPNB1/NUF2/KIF11/RACGAP1/MYBL2/ZNF207/CENPE/STAG2/KIF23/RPS3/CHD3/HNRNPU/DLGAP5/KIF15/CCNB1/GPSM2/LSM14A/NUP62/PLK1/TPR/SMC1A/NCOR1/RCC1/PPP2R1A/TTK/DRG1/NUDC/TUBGCP3/SASS6/MAPRE2/NUMA1/SUN2/MYH9/EZR/CKAP5/WDR62/ATRX/STAG1/HAUS6/KNSTRN/MAPRE1/VPS4B/PCNT	66	CLPs
BP	GO:1902099	regulation of metaphase/anaphase transition of cell cycle	46/1341	95/18903	6.82596e-28	1.16262e-25	9.65601e-26	ACTB/BIRC5/AURKB/CENPF/MAD2L1/UBE2C/CDT1/MAD2L2/ZWINT/SMARCA4/FBXO5/SPC25/RAD21/CDCA8/NDC80/CDC20/BUB3/NUF2/SPC24/PSMG2/ZNF207/CENPE/CDC6/SMARCE1/DLGAP5/CCNB1/BCL7A/ARID1A/BUB1B/PLK1/TPR/RB1/ARID1B/SMARCD2/PBRM1/ANAPC15/ANAPC11/ZWILCH/TTK/ACTL6A/BRD7/SMARCC1/IK/BUB1/SMARCB1/CDK5RAP2	46	CLPs
BP	GO:1903311	regulation of mRNA metabolic process	84/1341	309/18903	8.3444e-28	1.37683e-25	1.14351e-25	HNRNPA1/SRSF3/HNRNPA2B1/CARHSP1/SRSF10/SRSF2/ZFP36L2/RBMX/YBX1/HNRNPA0/FUS/HNRNPK/SRRM1/NPM1/KHDRBS1/HNRNPM/YBX3/SAP18/POLR2G/HNRNPD/SERBP1/HSPA8/BARD1/TRA2B/HNRNPC/NCL/RBM25/PABPC1/WTAP/ZC3HAV1/SRSF7/SF1/EIF4A3/RBM3/DDX5/PRDX6/SON/HNRNPU/SNRPA/SRSF4/NUDT21/DCP2/ELAVL1/HNRNPAB/MBNL1/THRAP3/MAGOH/PTBP1/SRSF6/RNPS1/PAN3/ROCK1/CELF2/RBM8A/TAF15/CNOT1/VIM/E2F1/SRSF9/SNW1/RBM39/CPSF6/SNRNP70/EXOSC9/TA…	84	CLPs
BP	GO:0043484	regulation of RNA splicing	62/1341	180/18903	5.77149e-27	9.23439e-25	7.66955e-25	HNRNPA1/SRSF3/HNRNPA2B1/SRSF10/SRSF2/RBMX/FUS/HNRNPK/HNRNPF/SRRM1/NPM1/KHDRBS1/SAP18/HSPA8/TRA2B/HNRNPH3/NCL/RBM25/WTAP/SRSF7/SF1/RPS13/RBM3/ENY2/DDX5/RPS26/PRDX6/SON/HNRNPU/SRSF5/SRSF4/SRSF1/MBNL1/THRAP3/MAGOH/PTBP1/SRSF6/RNPS1/ZNF326/CELF2/RBM8A/HNRNPH1/SF3B5/SRSF9/SNW1/USP22/RBM39/SNRNP70/PIK3R1/RBM22/DDX17/RBM10/POLR2A/CELF1/TRA2A/FXR1/DAZAP1/YTHDC1/C1QBP/CLNS1A/CIRBP/TIA1	62	CLPs
BP	GO:0022618	ribonucleoprotein complex assembly	71/1341	234/18903	7.74167e-27	1.20224e-24	9.98508e-25	SRSF10/RBMX/HSP90AA1/SNRPD1/PSIP1/EIF3F/EIF3L/SNRPE/SNRPF/SNRPB/PTGES3/RPSA/SF3B6/RPL10/EIF3D/SF1/LSM4/SNRPD3/XRCC5/EIF3E/SNRPG/SRSF5/NUDT21/SF3A2/SRSF1/LUC7L3/RPLP0/EIF4H/SRSF6/LSM2/SNRPD2/SNRPA1/EIF3K/CELF2/EIF3H/RPL23A/STRAP/DDX46/SF3B5/EIF2S3/RPL11/SRSF9/LUC7L2/RPL6/SNRPC/CPSF6/SF3B2/SF3B1/USP39/TGS1/PRKDC/BUD13/RPS5/RPS28/RPL13A/SCAF11/RRP7A/EIF3M/SNRNP200/PHF5A/EIF2S2/SF3A3/CELF1/SNRPB2/EIF…	71	CLPs
BP	GO:0071826	ribonucleoprotein complex subunit organization	72/1341	242/18903	1.29869e-26	1.95916e-24	1.62717e-24	SRSF10/RBMX/HSP90AA1/SNRPD1/PSIP1/EIF3F/EIF3L/SNRPE/SNRPF/SNRPB/PTGES3/RPSA/SF3B6/RPL10/EIF3D/SF1/LSM4/SNRPD3/XRCC5/EIF3E/SNRPG/SRSF5/NUDT21/SF3A2/SRSF1/LUC7L3/RPLP0/EIF4H/SRSF6/LSM2/SNRPD2/SNRPA1/EIF3K/CELF2/EIF3H/RPL23A/STRAP/DDX46/SF3B5/EIF2S3/RPL11/SRSF9/LUC7L2/RPL6/SNRPC/CPSF6/SF3B2/SF3B1/USP39/TGS1/PRKDC/KIF5B/BUD13/RPS5/RPS28/RPL13A/SCAF11/RRP7A/EIF3M/SNRNP200/PHF5A/EIF2S2/SF3A3/CELF1/SNRP…	72	CLPs
BP	GO:1901991	negative regulation of mitotic cell cycle phase transition	64/1341	194/18903	1.38464e-26	2.03081e-24	1.68667e-24	BIRC5/AURKB/CENPF/MAD2L1/CDT1/ZFP36L2/MAD2L2/ZWINT/GTSE1/CDK1/FBXO5/SPC25/RAD21/CDCA8/EZH2/BARD1/RFWD3/NDC80/CDC20/SYF2/BUB3/NUF2/SPC24/CLSPN/PSMG2/ZNF207/CDC6/PKD2/CDK2/CCNB1/KANK2/BRCA1/DTL/NAE1/RPL26/CHEK1/BUB1B/PLK1/TOPBP1/CCNG1/TPR/RB1/BLM/TP53/CASP2/PIDD1/RBL1/WAC/RBBP8/ANAPC15/PRKDC/ZWILCH/TTK/BRD7/DONSON/IK/WEE1/MDM2/BUB1/RPA2/CDK5RAP2/TAOK3/CDKN1B/ZFP36L1	64	CLPs
BP	GO:0022613	ribonucleoprotein complex biogenesis	106/1341	489/18903	6.93649e-26	9.89856e-24	8.22117e-24	SRSF10/RBMX/HSP90AA1/RAN/SNRPD1/NPM1/PSIP1/EIF3F/EIF3L/SNRPE/SNRPF/SNRPB/PTGES3/PA2G4/RPS24/RPL14/RPSA/SF3B6/RPS7/RPL10/RPL7/EIF3D/SF1/EIF4A3/LSM4/SNRPD3/RPS8/XRCC5/XPO1/EIF3E/GLUL/SNRPG/SRSF5/NUDT21/SF3A2/RPS21/SRSF1/LUC7L3/RPLP0/EIF4H/SRSF6/LSM2/SNRPD2/SNRPA1/EIF3K/CELF2/EIF3H/RPS25/RPL23A/RPL26/STRAP/LSM6/DDX46/RSL24D1/FRG1/SF3B5/EIF2S3/GTF3A/RPS17/RPL11/PIN4/SRSF9/NUP88/RPL10A/RPS16/RPL27/LUC…	106	CLPs
BP	GO:0140694	non-membrane-bounded organelle assembly	92/1341	386/18903	9.94292e-26	1.38154e-23	1.14743e-23	TUBB/ACTG1/BIRC5/CENPN/AURKB/CENPF/CENPW/RHOA/NPM1/CENPH/TPX2/SAC3D1/FBXO5/ASPM/CCNB2/RAB11A/HAUS1/SMC3/CDCA8/KIFC1/PRC1/NDC80/CDC20/MZT1/RPSA/KPNB1/KIF11/RACGAP1/RPL10/MYBL2/ZNF207/CENPE/LSM3/LSM4/CENPK/RPS23/XRCC5/STAG2/KIF23/RPS3/HNRNPU/CEP135/CENPA/DLGAP5/CDK2/KIF15/GPSM2/BRCA1/RPLP0/LSM14A/PAN3/RPL23A/LCP1/NUP62/CNOT1/ANLN/PLK1/TPR/SMC1A/RPL11/DBNL/NCOR1/CEP152/RPL6/RCC1/PLK4/CCP110/PRKDC/DR…	92	CLPs
BP	GO:0048024	regulation of mRNA splicing, via spliceosome	47/1341	109/18903	1.09076e-25	1.45702e-23	1.21012e-23	HNRNPA1/SRSF3/HNRNPA2B1/SRSF10/SRSF2/RBMX/HNRNPK/SRRM1/NPM1/KHDRBS1/SAP18/HSPA8/TRA2B/NCL/RBM25/WTAP/SRSF7/SF1/RBM3/DDX5/PRDX6/SON/HNRNPU/SRSF4/MBNL1/THRAP3/MAGOH/PTBP1/SRSF6/RNPS1/CELF2/RBM8A/SRSF9/SNW1/RBM39/SNRNP70/DDX17/RBM10/CELF1/TRA2A/FXR1/DAZAP1/YTHDC1/C1QBP/CLNS1A/CIRBP/TIA1	47	CLPs
BP	GO:0050684	regulation of mRNA processing	53/1341	139/18903	1.11996e-25	1.45702e-23	1.21012e-23	HNRNPA1/SRSF3/HNRNPA2B1/SRSF10/SRSF2/RBMX/HNRNPK/SRRM1/NPM1/KHDRBS1/SAP18/HSPA8/BARD1/TRA2B/NCL/RBM25/WTAP/SRSF7/SF1/RBM3/DDX5/PRDX6/SON/HNRNPU/SNRPA/SRSF4/NUDT21/MBNL1/THRAP3/MAGOH/PTBP1/SRSF6/RNPS1/CELF2/RBM8A/SRSF9/SNW1/RBM39/CPSF6/SNRNP70/DDX17/RBM10/CELF1/TRA2A/FXR1/DAZAP1/YTHDC1/SLTM/C1QBP/CLNS1A/CIRBP/TIA1/ZFP36L1	53	CLPs
BP	GO:0006261	DNA-templated DNA replication	58/1341	166/18903	1.1314e-25	1.45702e-23	1.21012e-23	PCNA/NUCKS1/HMGA1/CDT1/MCM7/FAM111A/FBXO5/MCM3/ATAD5/BARD1/RFWD3/GMNN/RRM1/ORC6/GINS2/MCM4/LIG1/PARP1/MCM5/FEN1/CDC6/RFC3/MCM2/CDK2/CDC45/BRCA1/DSCC1/POLE3/MCM10/RFC2/POLD3/RFC5/CCNE2/PRIM1/RPA1/CDC7/TOPBP1/BLM/BAZ1A/E2F8/ZGRF1/MCM6/MMS22L/RBBP8/RFC1/BRCA2/POLA2/CDK2AP1/TERF2/DONSON/RFC4/CHTF18/RECQL/TIMELESS/ATRX/SSBP1/PRIM2/MCMBP	58	CLPs
BP	GO:0045786	negative regulation of cell cycle	93/1341	405/18903	9.91798e-25	1.24683e-22	1.03555e-22	BIRC5/AURKB/CENPF/MAD2L1/CDT1/ZFP36L2/MAD2L2/ZWINT/PTTG1/NPM1/GTSE1/CDK1/FBXO5/SPC25/RAD21/RNASEH2B/CDCA8/EZH2/BARD1/RFWD3/GMNN/NDC80/CDC20/SYF2/BUB3/NUF2/SPC24/HHEX/WDR76/CLSPN/PSMG2/ZNF207/CDKN2D/CDC6/CDK6/PBK/PKD2/CDK2/CDC45/CCNB1/KANK2/BRCA1/DTL/NAE1/RPL26/CHEK1/MSH2/BUB1B/PLK1/TOPBP1/E2F1/CCNG1/TPR/RB1/BLM/E2F8/TP53/CASP2/PIDD1/RBL1/WAC/RBBP8/SMARCA5/ANAPC15/CCP110/BRCA2/RHNO1/PRKDC/CDKN2C/Z…	93	CLPs
BP	GO:1902850	microtubule cytoskeleton organization involved in mitosis	56/1341	163/18903	2.06331e-24	2.53355e-22	2.10422e-22	STMN1/NUSAP1/BIRC5/AURKB/MAD2L1/RHOA/RAN/TACC3/CENPH/TPX2/SPC25/RAB11A/SMC3/CDCA8/KIFC1/PRC1/NDC80/CDC20/MZT1/KPNB1/NUF2/KIF11/RACGAP1/MYBL2/ZNF207/CENPE/STAG2/KIF23/HNRNPU/CENPA/DLGAP5/KIF15/CCNB1/GPSM2/LSM14A/NUP62/PLK1/TPR/SMC1A/RCC1/TTK/DRG1/NUDC/SPRY1/SETD2/SASS6/NUMA1/SUN2/NDE1/CKAP5/WDR62/STAG1/MAPRE1/CDK5RAP2/VPS4B/PCNT	56	CLPs
BP	GO:0045930	negative regulation of mitotic cell cycle	69/1341	246/18903	6.76722e-24	8.12066e-22	6.74455e-22	BIRC5/AURKB/CENPF/MAD2L1/CDT1/ZFP36L2/MAD2L2/ZWINT/GTSE1/CDK1/FBXO5/SPC25/RAD21/CDCA8/EZH2/BARD1/RFWD3/NDC80/CDC20/SYF2/BUB3/NUF2/SPC24/CLSPN/PSMG2/ZNF207/CDC6/PBK/PKD2/CDK2/CCNB1/KANK2/BRCA1/DTL/NAE1/RPL26/CHEK1/MSH2/BUB1B/PLK1/TOPBP1/CCNG1/TPR/RB1/BLM/TP53/CASP2/PIDD1/RBL1/WAC/RBBP8/ANAPC15/PRKDC/ZWILCH/TTK/BRD7/MAP3K20/DONSON/RAD9A/IK/WEE1/MDM2/BTG3/BUB1/RPA2/CDK5RAP2/TAOK3/CDKN1B/ZFP36L1	69	CLPs
BP	GO:0006310	DNA recombination	79/1341	332/18903	3.43017e-22	4.02473e-20	3.34271e-20	HMGB2/HMGB1/ACTB/NUCKS1/TOP2A/TOP2B/MAD2L2/NONO/MCM7/FUS/RAD51AP1/YEATS4/MND1/RAD21/MCM3/ATAD5/BARD1/RFWD3/HMGB3/LEF1/UBE2N/GINS2/MCM4/PARP1/XRCC6/MCM5/FEN1/SFPQ/RPA3/XRCC5/TPRKB/MCM2/MORF4L1/CDC45/KPNA2/RAG2/BRCA1/RAG1/MSH6/RNF138/ACTR2/CHEK1/MSH2/IL7R/RPA1/CDC7/TOPBP1/BLM/MCM6/RIF1/TSN/MMS22L/PARPBP/XRCC2/RBBP8/DCLRE1C/BRCA2/RHNO1/FANCB/RMI2/MEAF6/PRKDC/ACTL6A/YY1/SETD2/TERF2/HSPD1/KLHDC3/RECQL…	79	CLPs
BP	GO:0007052	mitotic spindle organization	48/1341	133/18903	3.62098e-22	4.15625e-20	3.45194e-20	STMN1/BIRC5/AURKB/RHOA/RAN/TACC3/CENPH/TPX2/SPC25/RAB11A/SMC3/CDCA8/KIFC1/PRC1/NDC80/CDC20/MZT1/KPNB1/NUF2/KIF11/RACGAP1/MYBL2/ZNF207/CENPE/STAG2/KIF23/HNRNPU/DLGAP5/KIF15/CCNB1/GPSM2/LSM14A/NUP62/PLK1/TPR/SMC1A/RCC1/TTK/DRG1/NUDC/SASS6/NUMA1/SUN2/CKAP5/WDR62/STAG1/VPS4B/PCNT	48	CLPs
BP	GO:0006302	double-strand break repair	74/1341	300/18903	7.53197e-22	8.46145e-20	7.02759e-20	DNTT/HMGB2/DEK/HMGB1/ACTB/NUCKS1/MAD2L2/MCM7/FUS/SMARCA4/RAD51AP1/YEATS4/CDCA5/RAD21/MCM3/RFWD3/ESCO2/UBE2N/GINS2/MCM4/PARP1/XRCC6/MCM5/FEN1/SFPQ/RPA3/FOXM1/XRCC5/SMARCE1/MCM2/MORF4L1/CDC45/BCL7A/BRCA1/RNF138/ARID1A/ACTR2/CHEK1/MSH2/RPA1/CDC7/BLM/TP53/ARID1B/SMARCD2/MCM6/RIF1/PBRM1/MMS22L/PARPBP/XRCC2/RBBP8/DCLRE1C/BRCA2/FANCB/RMI2/MEAF6/PRKDC/ACTL6A/YY1/SETD2/BRD7/SMARCC1/PPP4R3B/MGMT/RECQL/TIME…	74	CLPs
BP	GO:0006275	regulation of DNA replication	48/1341	136/18903	1.09789e-21	1.20768e-19	1.00303e-19	PCNA/NUCKS1/CDT1/MCM7/CDK1/FBXO5/SMC3/MCM3/CCNA2/ATAD5/GMNN/ESCO2/GINS2/MCM4/MCM5/CDC6/RFC3/MCM2/CDK2/DSCC1/POLE3/RFC2/ID3/RFC5/CDC7/BLM/BAZ1A/E2F8/TP53/TTF1/MCM6/CCDC88A/PPP2R1A/SMARCA5/BRCA2/MEAF6/ACTL6A/YY1/DONSON/RFC4/CHTF18/CHRAC1/TIMELESS/ATRX/PDS5A/SSBP1/PPP2CA/RUVBL2	48	CLPs
BP	GO:0033047	regulation of mitotic sister chromatid segregation	31/1341	56/18903	1.68797e-21	1.81887e-19	1.51065e-19	BIRC5/AURKB/CENPF/MAD2L1/CDT1/MAD2L2/ZWINT/PTTG1/FBXO5/SPC25/RAD21/CDCA8/NDC80/CDC20/BUB3/NUF2/SPC24/PSMG2/ZNF207/HNRNPU/CCNB1/BUB1B/PLK1/TPR/ANAPC15/ZWILCH/TTK/NUMA1/IK/BUB1/CDK5RAP2	31	CLPs
BP	GO:2001251	negative regulation of chromosome organization	40/1341	97/18903	3.4497e-21	3.64289e-19	3.02557e-19	BIRC5/HNRNPA1/AURKB/CENPF/TOP2A/MAD2L1/CDT1/MAD2L2/ZWINT/PTTG1/FBXO5/SPC25/RAD21/CDCA8/NDC80/CDC20/HNRNPC/BUB3/NUF2/SPC24/PSMG2/ZNF207/PARP1/HNRNPU/MCM2/DCP2/CCNB1/BUB1B/PLK1/TPR/SMARCA5/ANAPC15/ZWILCH/TTK/TERF2/BAZ1B/IK/ATRX/BUB1/CDK5RAP2	40	CLPs
BP	GO:0033046	negative regulation of sister chromatid segregation	29/1341	51/18903	1.20753e-20	1.20298e-18	9.99122e-19	BIRC5/AURKB/CENPF/MAD2L1/CDT1/MAD2L2/ZWINT/PTTG1/FBXO5/SPC25/RAD21/CDCA8/NDC80/CDC20/BUB3/NUF2/SPC24/PSMG2/ZNF207/CCNB1/BUB1B/PLK1/TPR/ANAPC15/ZWILCH/TTK/IK/BUB1/CDK5RAP2	29	CLPs
BP	GO:0033048	negative regulation of mitotic sister chromatid segregation	29/1341	51/18903	1.20753e-20	1.20298e-18	9.99122e-19	BIRC5/AURKB/CENPF/MAD2L1/CDT1/MAD2L2/ZWINT/PTTG1/FBXO5/SPC25/RAD21/CDCA8/NDC80/CDC20/BUB3/NUF2/SPC24/PSMG2/ZNF207/CCNB1/BUB1B/PLK1/TPR/ANAPC15/ZWILCH/TTK/IK/BUB1/CDK5RAP2	29	CLPs
BP	GO:2000816	negative regulation of mitotic sister chromatid separation	29/1341	51/18903	1.20753e-20	1.20298e-18	9.99122e-19	BIRC5/AURKB/CENPF/MAD2L1/CDT1/MAD2L2/ZWINT/PTTG1/FBXO5/SPC25/RAD21/CDCA8/NDC80/CDC20/BUB3/NUF2/SPC24/PSMG2/ZNF207/CCNB1/BUB1B/PLK1/TPR/ANAPC15/ZWILCH/TTK/IK/BUB1/CDK5RAP2	29	CLPs
BP	GO:0045841	negative regulation of mitotic metaphase/anaphase transition	28/1341	48/18903	2.14061e-20	2.09304e-18	1.73836e-18	BIRC5/AURKB/CENPF/MAD2L1/CDT1/MAD2L2/ZWINT/FBXO5/SPC25/RAD21/CDCA8/NDC80/CDC20/BUB3/NUF2/SPC24/PSMG2/ZNF207/CCNB1/BUB1B/PLK1/TPR/ANAPC15/ZWILCH/TTK/IK/BUB1/CDK5RAP2	28	CLPs
BP	GO:2001020	regulation of response to DNA damage stimulus	73/1341	312/18903	3.84474e-20	3.69095e-18	3.06549e-18	DEK/HMGB1/ACTB/PCNA/USP1/MAD2L2/FUS/HNRNPK/SMARCA4/RAD51AP1/YEATS4/SOX4/NPM1/FBXO5/TPT1/RNASEH2B/ATAD5/BARD1/RFWD3/COPS3/UBE2N/WDR76/PARP1/ENY2/CDKN2D/DDX5/PMAIP1/FOXM1/RPS3/SMARCE1/PBK/MORF4L1/BCL7A/BCLAF1/BRCA1/ARID1A/ACTR2/RPL26/CHEK1/SF3B5/TP53/ARID1B/SMARCD2/RIF1/PBRM1/PARPBP/USP22/RBBP8/SMARCA5/BRCA2/FANCB/RMI2/MEAF6/PRKDC/ACTL6A/YY1/SETD2/BRD7/MAP3K20/SMARCC1/TERF2/RAD9A/BAZ1B/PPP4R3B/MGMT…	73	CLPs
BP	GO:0006403	RNA localization	57/1341	202/18903	4.28845e-20	4.04339e-18	3.35821e-18	HNRNPA1/SRSF3/HNRNPA2B1/YBX1/RAN/DDX39A/NPM1/KHDRBS1/SLBP/KPNB1/HHEX/TCP1/SRSF7/EIF4A3/ENY2/CCT6A/CCT2/CCT4/XPO1/HNRNPU/DCP2/SRSF1/HNRNPAB/MAGOH/THOC7/NUP107/RBM8A/NUTF2/NUP62/PABPN1/CCT8/TPR/NUP88/NUP50/NUP58/SSB/CPSF6/THOC2/UPF3B/UPF2/FBL/YY1/SETD2/CCT5/NUP160/NUP153/UPF3A/CKAP5/RFTN1/RTRAF/YTHDC1/CCT7/NUP54/RUVBL2/NCBP3/CHTOP/ZFP36L1	57	CLPs
BP	GO:0051985	negative regulation of chromosome segregation	29/1341	53/18903	5.24645e-20	4.77608e-18	3.96674e-18	BIRC5/AURKB/CENPF/MAD2L1/CDT1/MAD2L2/ZWINT/PTTG1/FBXO5/SPC25/RAD21/CDCA8/NDC80/CDC20/BUB3/NUF2/SPC24/PSMG2/ZNF207/CCNB1/BUB1B/PLK1/TPR/ANAPC15/ZWILCH/TTK/IK/BUB1/CDK5RAP2	29	CLPs
BP	GO:1905819	negative regulation of chromosome separation	29/1341	53/18903	5.24645e-20	4.77608e-18	3.96674e-18	BIRC5/AURKB/CENPF/MAD2L1/CDT1/MAD2L2/ZWINT/PTTG1/FBXO5/SPC25/RAD21/CDCA8/NDC80/CDC20/BUB3/NUF2/SPC24/PSMG2/ZNF207/CCNB1/BUB1B/PLK1/TPR/ANAPC15/ZWILCH/TTK/IK/BUB1/CDK5RAP2	29	CLPs
BP	GO:0051054	positive regulation of DNA metabolic process	71/1341	301/18903	7.81937e-20	6.99767e-18	5.81186e-18	HMGB1/ACTB/PCNA/HNRNPA1/AURKB/HNRNPA2B1/USP1/CDT1/MAD2L2/HSP90AA1/FUS/SMARCA4/RAD51AP1/YEATS4/CDK1/HNRNPD/ATAD5/PTGES3/UBE2N/GINS2/TCP1/PARP1/CCT6A/FOXM1/CCT2/CCT4/XRCC5/RPS3/RFC3/SMARCE1/MORF4L1/CDK2/HNRNPAB/BCL7A/BRCA1/DSCC1/ARID1A/ACTR2/RFC2/MSH2/RFC5/CDC7/CCT8/BAZ1A/E2F8/ARID1B/SMARCD2/RIF1/PBRM1/RBBP8/SMARCA5/FANCB/MEAF6/PRKDC/ACTL6A/YY1/BRD7/CCT5/SMARCC1/TERF2/RFC4/CHTF18/MGMT/TIMELESS/ARRB…	71	CLPs
BP	GO:0000725	recombinational repair	52/1341	173/18903	8.71172e-20	7.66631e-18	6.3672e-18	ACTB/NUCKS1/MAD2L2/MCM7/FUS/RAD51AP1/YEATS4/RAD21/MCM3/RFWD3/UBE2N/GINS2/MCM4/PARP1/XRCC6/MCM5/FEN1/SFPQ/RPA3/XRCC5/MCM2/MORF4L1/CDC45/BRCA1/RNF138/ACTR2/CHEK1/RPA1/CDC7/BLM/MCM6/RIF1/MMS22L/PARPBP/XRCC2/RBBP8/BRCA2/RHNO1/FANCB/RMI2/MEAF6/ACTL6A/YY1/SETD2/RECQL/TIMELESS/NIPBL/RPA2/PPP4C/RUVBL2/RAD51C/NSMCE4A	52	CLPs
BP	GO:1902100	negative regulation of metaphase/anaphase transition of cell cycle	28/1341	50/18903	9.87921e-20	8.55118e-18	7.10212e-18	BIRC5/AURKB/CENPF/MAD2L1/CDT1/MAD2L2/ZWINT/FBXO5/SPC25/RAD21/CDCA8/NDC80/CDC20/BUB3/NUF2/SPC24/PSMG2/ZNF207/CCNB1/BUB1B/PLK1/TPR/ANAPC15/ZWILCH/TTK/IK/BUB1/CDK5RAP2	28	CLPs
BP	GO:0090068	positive regulation of cell cycle process	65/1341	260/18903	1.14451e-19	9.74678e-18	8.09511e-18	NUSAP1/SMC4/BIRC5/AURKB/MAD2L1/UBE2C/CDT1/SMC2/RHOA/RRM2/CCND3/AIF1/RANBP1/RAD51AP1/NPM1/CDK1/CDCA5/FBXO5/RAD21/RAB11A/NCAPG/ATAD5/CDCA8/EZH2/NDC80/TFDP1/RRM1/KIF20B/NCAPH/RACGAP1/PHIP/FEN1/SFPQ/CDC6/KIF23/HNRNPU/DLGAP5/PBK/CCNB1/GPSM2/DTL/NUP62/KIF14/CDC7/TPR/RB1/E2F8/NCAPG2/PLK4/ANAPC11/RHNO1/NCAPH2/PLSCR1/KMT2E/CIT/SASS6/NUMA1/MAP3K20/PHB2/PKN2/MDM2/ATRX/APEX1/VPS4B/RAD51C	65	CLPs
BP	GO:0006338	chromatin remodeling	80/1341	373/18903	1.76441e-19	1.4731e-17	1.22347e-17	HMGB2/DEK/HMGB1/ACTB/ANP32B/NASP/NAP1L1/HMGA1/CENPW/LMNB1/MYB/SMARCA4/YEATS4/NPM1/SSRP1/HELLS/DNAJC9/EZH2/ASF1B/ANP32E/DNMT1/HNRNPC/CHD9/CBX3/SET/HJURP/HDAC2/RBBP4/ITGB3BP/CHD3/SMARCE1/MCM2/SUPT16H/CTCF/CDK2/CFDP1/BCL7A/HAT1/HP1BP3/CHAF1A/SATB1/POLE3/BRD3/ARID1A/CHEK1/RSF1/ATF7IP2/TPR/RB1/BAZ1A/ARID1B/SMARCD2/RIF1/MIS18A/PBRM1/KAT6A/SF3B1/SMARCA5/TTF2/RBBP7/ACTL6A/NUDT5/YY1/MIER1/DR1/SETD2/BRD7/S…	80	CLPs
BP	GO:0051225	spindle assembly	44/1341	128/18903	1.78557e-19	1.4731e-17	1.22347e-17	TUBB/BIRC5/AURKB/RHOA/TPX2/SAC3D1/FBXO5/ASPM/CCNB2/RAB11A/HAUS1/SMC3/CDCA8/KIFC1/PRC1/NDC80/CDC20/MZT1/KPNB1/KIF11/RACGAP1/MYBL2/ZNF207/STAG2/KIF23/RPS3/HNRNPU/KIF15/GPSM2/LSM14A/PLK1/TPR/SMC1A/NCOR1/RCC1/DRG1/TUBGCP3/SASS6/MAPRE2/NUMA1/STAG1/HAUS6/MAPRE1/VPS4B	44	CLPs
BP	GO:0045839	negative regulation of mitotic nuclear division	29/1341	56/18903	4.03629e-19	3.27871e-17	2.72311e-17	BIRC5/AURKB/CENPF/MAD2L1/CDT1/MAD2L2/ZWINT/FBXO5/SPC25/RAD21/CDCA8/NDC80/CDC20/BUB3/NUF2/SPC24/PSMG2/ZNF207/CCNB1/CHEK1/BUB1B/PLK1/TPR/ANAPC15/ZWILCH/TTK/IK/BUB1/CDK5RAP2	29	CLPs
BP	GO:0007094	mitotic spindle assembly checkpoint signaling	26/1341	46/18903	1.48216e-18	1.15085e-16	9.55831e-17	BIRC5/AURKB/CENPF/MAD2L1/CDT1/MAD2L2/ZWINT/SPC25/CDCA8/NDC80/CDC20/BUB3/NUF2/SPC24/PSMG2/ZNF207/CCNB1/BUB1B/PLK1/TPR/ANAPC15/ZWILCH/TTK/IK/BUB1/CDK5RAP2	26	CLPs
BP	GO:0071173	spindle assembly checkpoint signaling	26/1341	46/18903	1.48216e-18	1.15085e-16	9.55831e-17	BIRC5/AURKB/CENPF/MAD2L1/CDT1/MAD2L2/ZWINT/SPC25/CDCA8/NDC80/CDC20/BUB3/NUF2/SPC24/PSMG2/ZNF207/CCNB1/BUB1B/PLK1/TPR/ANAPC15/ZWILCH/TTK/IK/BUB1/CDK5RAP2	26	CLPs
BP	GO:0071174	mitotic spindle checkpoint signaling	26/1341	46/18903	1.48216e-18	1.15085e-16	9.55831e-17	BIRC5/AURKB/CENPF/MAD2L1/CDT1/MAD2L2/ZWINT/SPC25/CDCA8/NDC80/CDC20/BUB3/NUF2/SPC24/PSMG2/ZNF207/CCNB1/BUB1B/PLK1/TPR/ANAPC15/ZWILCH/TTK/IK/BUB1/CDK5RAP2	26	CLPs
BP	GO:0007088	regulation of mitotic nuclear division	41/1341	118/18903	1.9584e-18	1.4986e-16	1.24465e-16	MKI67/NUSAP1/BIRC5/AURKB/CENPF/MAD2L1/CDT1/MAD2L2/ZWINT/FBXO5/SPC25/RAD21/CDCA8/PKMYT1/NDC80/CDC20/BUB3/NUF2/SPC24/KIF20B/PHIP/PSMG2/ZNF207/DLGAP5/CCNB1/CDCA2/PIN1/NUP62/CHEK1/BUB1B/PLK1/TPR/RB1/RCC1/ANAPC15/ANAPC11/ZWILCH/TTK/IK/BUB1/CDK5RAP2	41	CLPs
BP	GO:0051784	negative regulation of nuclear division	30/1341	63/18903	2.1529e-18	1.6239e-16	1.34872e-16	BIRC5/AURKB/CENPF/MAD2L1/CDT1/MAD2L2/ZWINT/FBXO5/SPC25/RAD21/CDCA8/NDC80/CDC20/BUB3/NUF2/SPC24/PSMG2/ZNF207/CCNB1/CHEK1/BUB1B/PLK1/TPR/ANAPC15/ZWILCH/TTK/RAD1/IK/BUB1/CDK5RAP2	30	CLPs
BP	GO:0031577	spindle checkpoint signaling	26/1341	47/18903	3.09492e-18	2.30158e-16	1.91156e-16	BIRC5/AURKB/CENPF/MAD2L1/CDT1/MAD2L2/ZWINT/SPC25/CDCA8/NDC80/CDC20/BUB3/NUF2/SPC24/PSMG2/ZNF207/CCNB1/BUB1B/PLK1/TPR/ANAPC15/ZWILCH/TTK/IK/BUB1/CDK5RAP2	26	CLPs
BP	GO:0000724	double-strand break repair via homologous recombination	49/1341	169/18903	5.35905e-18	3.92997e-16	3.26401e-16	ACTB/NUCKS1/MAD2L2/MCM7/FUS/RAD51AP1/YEATS4/RAD21/MCM3/RFWD3/UBE2N/GINS2/MCM4/PARP1/MCM5/FEN1/SFPQ/RPA3/MCM2/MORF4L1/CDC45/BRCA1/RNF138/ACTR2/CHEK1/RPA1/CDC7/BLM/MCM6/RIF1/MMS22L/PARPBP/XRCC2/RBBP8/BRCA2/FANCB/RMI2/MEAF6/ACTL6A/YY1/SETD2/RECQL/TIMELESS/NIPBL/RPA2/PPP4C/RUVBL2/RAD51C/NSMCE4A	49	CLPs
BP	GO:0044839	cell cycle G2/M phase transition	47/1341	157/18903	6.19954e-18	4.48405e-16	3.7242e-16	AURKB/CENPF/NPM1/CALM2/CDK1/KHDRBS1/FBXO5/RAD21/CCNB2/RAB11A/CCNA2/RNASEH2B/ATAD5/PKMYT1/BARD1/CALM3/NDC80/SYF2/RRM1/CLSPN/CDC6/FOXM1/CDK2/CCNB1/BRCA1/DTL/NAE1/CHEK1/KIF14/PLK1/CDC7/TOPBP1/CCNG1/BLM/TP53/MELK/MASTL/RBBP8/ENSA/CIT/DONSON/WEE1/SKP2/ARPP19/TAOK3/VPS4B/RAD51C	47	CLPs
BP	GO:0031570	DNA integrity checkpoint signaling	42/1341	129/18903	1.17147e-17	8.35861e-16	6.94218e-16	CDT1/GTSE1/CDK1/RNASEH2B/BARD1/RFWD3/SYF2/WDR76/CLSPN/CDC6/PBK/CDK2/CDC45/BRCA1/DTL/NAE1/RPL26/CHEK1/MSH2/PLK1/TOPBP1/E2F1/CCNG1/BLM/TP53/CASP2/PIDD1/WAC/BRCA2/RHNO1/PRKDC/RAD1/MAP3K20/DONSON/RAD9A/CDC5L/TIMELESS/MDM2/RPA2/TAOK3/CDKN1B/MAPK14	42	CLPs
BP	GO:0007062	sister chromatid cohesion	29/1341	63/18903	2.55228e-17	1.7968e-15	1.49232e-15	CDCA5/STAG3/RAD21/SMC3/CDC20/ESCO2/KIF22/FEN1/SFPQ/STAG2/CTCF/SGO1/DSCC1/BUB1B/PLK1/RB1/SMC1A/SGO2/NAA50/PDS5B/PPP2R1A/PHB2/ATRX/STAG1/NIPBL/PDS5A/BUB1/MCMBP/RAD51C	29	CLPs
BP	GO:0034502	protein localization to chromosome	39/1341	115/18903	3.47744e-17	2.4159e-15	2.00651e-15	AURKB/CDT1/CDK1/CDCA5/RAD21/EZH2/NDC80/BUB3/ESCO2/VRK1/TCP1/CCT6A/CCT2/CCT4/XRCC5/CENPA/CTCF/KNL1/MSH2/BUB1B/PLK1/RPA1/CCT8/RB1/BRCA2/ZWILCH/TTK/SETD2/CCT5/TERF2/IK/ATRX/NIPBL/CENPQ/RPA2/CCT7/SPI1/RUVBL2/MIS12	39	CLPs
BP	GO:0071824	protein-DNA complex subunit organization	63/1341	277/18903	6.61223e-17	4.5341e-15	3.76576e-15	HMGB2/HMGB1/ANP32B/CENPN/NASP/NAP1L1/TCF4/CENPF/HMGA1/CDT1/CENPW/SMARCA4/YEATS4/NPM1/CENPH/SSRP1/HELLS/DNAJC9/ASF1B/ANP32E/GMNN/SET/HJURP/CENPE/ITGB3BP/CENPK/CENPA/SMARCE1/MCM2/DLGAP5/MED30/SUPT16H/CDC45/HP1BP3/CHAF1A/POLE3/ARID1A/RSF1/RB1/BAZ1A/TP53/SMARCD2/RPL23/MIS18A/KAT6A/MED4/GTF2A2/SMARCA5/ACTL6A/DR1/SETD2/SMARCC1/CHRAC1/ATRX/ACTR6/SMARCB1/CHD1/MED28/RUVBL2/TAF11/CAND1/RAD51C/MIS12	63	CLPs
BP	GO:0000245	spliceosomal complex assembly	35/1341	95/18903	7.33801e-17	4.96727e-15	4.12553e-15	SRSF10/RBMX/SNRPD1/PSIP1/SNRPE/SNRPF/SNRPB/SF3B6/SF1/SNRPD3/SNRPG/SRSF5/SF3A2/SRSF1/LUC7L3/SRSF6/SNRPD2/SNRPA1/CELF2/DDX46/SF3B5/SRSF9/LUC7L2/SNRPC/SF3B2/SF3B1/USP39/BUD13/SCAF11/SNRNP200/PHF5A/SF3A3/CELF1/SNRPB2/YTHDC1	35	CLPs
BP	GO:1903241	U2-type prespliceosome assembly	18/1341	24/18903	1.65985e-16	1.10937e-14	9.21375e-15	SNRPD1/SNRPE/SNRPF/SNRPB/SF3B6/SNRPD3/SNRPG/SF3A2/SNRPD2/SNRPA1/DDX46/SF3B5/SF3B2/SF3B1/BUD13/PHF5A/SF3A3/SNRPB2	18	CLPs
BP	GO:0051783	regulation of nuclear division	43/1341	145/18903	2.34122e-16	1.54521e-14	1.28336e-14	MKI67/NUSAP1/BIRC5/AURKB/CENPF/MAD2L1/CDT1/MAD2L2/ZWINT/RAD51AP1/FBXO5/SPC25/RAD21/CDCA8/PKMYT1/NDC80/CDC20/BUB3/NUF2/SPC24/KIF20B/PHIP/PSMG2/ZNF207/DLGAP5/CCNB1/CDCA2/PIN1/NUP62/CHEK1/BUB1B/PLK1/TPR/RB1/RCC1/ANAPC15/ANAPC11/ZWILCH/TTK/RAD1/IK/BUB1/CDK5RAP2	43	CLPs
BP	GO:0045787	positive regulation of cell cycle	73/1341	362/18903	2.4146e-16	1.57396e-14	1.30724e-14	NUSAP1/SMC4/BIRC5/CKS1B/AURKB/MAD2L1/UBE2C/CDT1/SMC2/RHOA/RRM2/CCND3/AIF1/CKS2/RANBP1/RAD51AP1/NPM1/CDK1/CDCA5/FBXO5/RAD21/RAB11A/NCAPG/ATAD5/CDCA8/EZH2/NDC80/TFDP1/RRM1/RPS15A/KIF20B/NCAPH/RACGAP1/PHIP/FEN1/SFPQ/CDC6/KIF23/HNRNPU/DLGAP5/PBK/PKD2/CCNB1/GPSM2/DTL/NUP62/CHEK1/KIF14/CDC7/TPR/RB1/E2F8/NCAPG2/USP22/PLK4/ANAPC11/BRCA2/RHNO1/NCAPH2/PLSCR1/KMT2E/CIT/SASS6/NUMA1/MAP3K20/PHB2/PKN2/MDM2/ATR…	73	CLPs
BP	GO:2000045	regulation of G1/S transition of mitotic cell cycle	49/1341	185/18903	3.10324e-16	1.99818e-14	1.65958e-14	ACTB/RRM2/PSME1/CCND3/AIF1/SMARCA4/GTSE1/EZH2/RFWD3/TFDP1/RRM1/CDKN2D/CDC6/SMARCE1/PKD2/CDK2/KANK2/BCL7A/ARID1A/RPL26/KIF14/E2F1/RB1/TP53/ARID1B/SMARCD2/CASP2/PBRM1/PIDD1/RBL1/WAC/PRKDC/CDKN2C/ACTL6A/KMT2E/BRD7/SASS6/SMARCC1/TMEM14B/WEE1/MDM2/PSME2/ID2/RPA2/APPL1/SMARCB1/APEX1/PPP2CA/CDKN1B	49	CLPs
BP	GO:0000082	G1/S transition of mitotic cell cycle	58/1341	250/18903	4.39565e-16	2.79627e-14	2.32242e-14	ACTB/NASP/RRM2/PSME1/CCND3/AIF1/SMARCA4/GTSE1/KHDRBS1/EZH2/RFWD3/TFDP1/CDKN3/RRM1/CDKN2D/CDC6/CDK6/SMARCE1/PKD2/CDK2/KANK2/BCL7A/ARID1A/RPL26/CCNE2/KIF14/CDC7/E2F1/RB1/TP53/ARID1B/SMARCD2/CASP2/PBRM1/PIDD1/RBL1/WAC/RCC1/RBBP8/PRKDC/CDKN2C/ACTL6A/KMT2E/BRD7/SASS6/SMARCC1/TMEM14B/WEE1/MDM2/SKP2/PSME2/ID2/RPA2/APPL1/SMARCB1/APEX1/PPP2CA/CDKN1B	58	CLPs
BP	GO:0010639	negative regulation of organelle organization	73/1341	366/18903	4.4713e-16	2.81053e-14	2.33427e-14	STMN1/TMSB4X/GMFG/BIRC5/HNRNPA1/AURKB/SLC25A5/CENPF/TOP2A/MAD2L1/CDT1/PFN1/MAD2L2/ZWINT/GDI2/PTTG1/CKAP2/TMSB10/NPM1/TPX2/FBXO5/SPC25/RAD21/WASF2/CDCA8/NDC80/CDC20/HNRNPC/BUB3/NUF2/SPC24/PSMG2/ZNF207/MID1IP1/PARP1/CAPZB/CAPG/HNRNPU/MTPN/MCM2/ADD3/DCP2/CCNB1/BRCA1/MPHOSPH9/CHEK1/GPX1/BUB1B/PLK1/SSH2/TPR/TBCD/TP53/PAK2/SMARCA5/ANAPC15/CCP110/ZWILCH/TTK/PIK3R1/RAD1/GSN/RBM14/TERF2/BAZ1B/IK/ARRB2/ATR…	73	CLPs
BP	GO:0071103	DNA conformation change	36/1341	106/18903	5.41691e-16	3.36486e-14	2.79466e-14	HMGB2/HMGB1/HNRNPA2B1/TOP2A/HMGA1/TOP2B/MCM7/MCM3/CHD9/HHEX/HMGB3/GINS2/MCM4/XRCC6/MCM5/XRCC5/CHD3/RFC3/MCM2/CDC45/DSCC1/RFC2/RFC5/RPA1/BLM/MCM6/RFC4/CHTF18/RECQL/ATRX/SSBP1/CHD4/CHD1/RUVBL2/CHD8/CHD6	36	CLPs
BP	GO:0000086	G2/M transition of mitotic cell cycle	42/1341	142/18903	5.79458e-16	3.5576e-14	2.95474e-14	AURKB/CENPF/CALM2/CDK1/KHDRBS1/FBXO5/RAD21/RAB11A/CCNA2/RNASEH2B/PKMYT1/BARD1/CALM3/SYF2/RRM1/CLSPN/CDC6/FOXM1/CDK2/CCNB1/BRCA1/DTL/NAE1/CHEK1/KIF14/PLK1/CDC7/TOPBP1/CCNG1/BLM/MELK/MASTL/RBBP8/ENSA/CIT/DONSON/WEE1/SKP2/ARPP19/TAOK3/VPS4B/RAD51C	42	CLPs
BP	GO:0000380	alternative mRNA splicing, via spliceosome	31/1341	81/18903	1.23366e-15	7.48702e-14	6.21829e-14	HNRNPA1/SRSF2/RBMX/KHDRBS1/HNRNPM/SAP18/TRA2B/RBM25/WTAP/DDX5/SFPQ/HNRNPU/RBM17/SRSF1/MBNL1/THRAP3/MAGOH/PTBP1/SRSF6/RNPS1/CELF2/RBM8A/STRAP/SRSF9/RSRC1/DDX17/RBM10/CELF1/FXR1/YTHDC1/TIA1	31	CLPs
BP	GO:0090329	regulation of DNA-templated DNA replication	26/1341	57/18903	1.50632e-15	9.03793e-14	7.50638e-14	PCNA/CDT1/MCM7/FBXO5/MCM3/GMNN/GINS2/MCM4/MCM5/RFC3/MCM2/CDK2/DSCC1/RFC2/RFC5/CDC7/BLM/E2F8/MCM6/BRCA2/DONSON/RFC4/CHTF18/TIMELESS/ATRX/SSBP1	26	CLPs
BP	GO:0032392	DNA geometric change	34/1341	99/18903	2.38868e-15	1.4171e-13	1.17696e-13	HMGB2/HMGB1/HNRNPA2B1/TOP2A/HMGA1/MCM7/MCM3/CHD9/HMGB3/GINS2/MCM4/XRCC6/MCM5/XRCC5/CHD3/RFC3/MCM2/CDC45/DSCC1/RFC2/RFC5/RPA1/BLM/MCM6/RFC4/CHTF18/RECQL/ATRX/SSBP1/CHD4/CHD1/RUVBL2/CHD8/CHD6	34	CLPs
BP	GO:0006913	nucleocytoplasmic transport	67/1341	329/18903	2.52552e-15	1.46536e-13	1.21704e-13	ANP32B/HNRNPA1/SRSF3/HNRNPA2B1/HSP90AA1/RAN/DDX39A/RANBP1/NPM1/CDK1/KHDRBS1/JUP/SUMO1/UBE2I/BARD1/KPNB1/HHEX/EIF4A3/YWHAE/ENY2/XPO1/ANP32A/TCF7L2/ELAVL1/SYK/KPNA2/MAGOH/THOC7/NUP107/RBM8A/NUTF2/NUP62/PABPN1/TPR/BACH2/TP53/NUP88/RPL23/FAM53B/NUP50/RSRC1/NUP58/SSB/CTDSPL2/CPSF6/THOC2/KPNA3/UPF3B/POLA2/PIK3R1/UPF2/SETD2/RBM22/TARDBP/NUP160/PHB2/NUP153/UPF3A/PPP1CC/PKIG/YTHDC1/APPL1/PPP1R12A/NUP54/NC…	67	CLPs
BP	GO:0051169	nuclear transport	67/1341	329/18903	2.52552e-15	1.46536e-13	1.21704e-13	ANP32B/HNRNPA1/SRSF3/HNRNPA2B1/HSP90AA1/RAN/DDX39A/RANBP1/NPM1/CDK1/KHDRBS1/JUP/SUMO1/UBE2I/BARD1/KPNB1/HHEX/EIF4A3/YWHAE/ENY2/XPO1/ANP32A/TCF7L2/ELAVL1/SYK/KPNA2/MAGOH/THOC7/NUP107/RBM8A/NUTF2/NUP62/PABPN1/TPR/BACH2/TP53/NUP88/RPL23/FAM53B/NUP50/RSRC1/NUP58/SSB/CTDSPL2/CPSF6/THOC2/KPNA3/UPF3B/POLA2/PIK3R1/UPF2/SETD2/RBM22/TARDBP/NUP160/PHB2/NUP153/UPF3A/PPP1CC/PKIG/YTHDC1/APPL1/PPP1R12A/NUP54/NC…	67	CLPs
BP	GO:0042770	signal transduction in response to DNA damage	47/1341	181/18903	2.8765e-15	1.65086e-13	1.37111e-13	MAD2L2/SOX4/NPM1/GTSE1/CDK1/RNASEH2B/ATAD5/BARD1/RFWD3/SYF2/COPS3/WDR76/CLSPN/DDX5/PMAIP1/FOXM1/PBK/CDK2/BRCA1/DTL/RPL26/CHEK1/MSH2/PLK1/TOPBP1/E2F1/CCNG1/BLM/TP53/CASP2/MDM4/PIDD1/WAC/BRCA2/RHNO1/PRKDC/RAD1/MAP3K20/DONSON/RAD9A/CDC5L/MDM2/ATRX/RPA2/TAOK3/CDKN1B/MAPK14	47	CLPs
BP	GO:1903312	negative regulation of mRNA metabolic process	33/1341	94/18903	2.93365e-15	1.66556e-13	1.38332e-13	HNRNPA2B1/SRSF10/RBMX/YBX1/HNRNPA0/FUS/HNRNPK/NPM1/YBX3/SAP18/HNRNPD/BARD1/HNRNPC/PABPC1/SRSF7/HNRNPU/SRSF4/ELAVL1/HNRNPAB/THRAP3/PTBP1/SRSF6/RNPS1/TAF15/E2F1/SRSF9/TARDBP/CSDE1/RBM10/SYNCRIP/C1QBP/CIRBP/MAPK14	33	CLPs
BP	GO:0050657	nucleic acid transport	44/1341	163/18903	4.81494e-15	2.67609e-13	2.22261e-13	HNRNPA1/SRSF3/HNRNPA2B1/YBX1/RAN/DDX39A/NPM1/KHDRBS1/SLBP/KPNB1/HHEX/SRSF7/EIF4A3/ENY2/XPO1/SRSF1/MAGOH/THOC7/NUP107/RBM8A/NUTF2/NUP62/PABPN1/TPR/NUP88/NUP50/NUP58/SSB/CPSF6/THOC2/UPF3B/UPF2/SETD2/NUP160/NUP153/UPF3A/CKAP5/RFTN1/RTRAF/YTHDC1/NUP54/NCBP3/CHTOP/ZFP36L1	44	CLPs
BP	GO:0050658	RNA transport	44/1341	163/18903	4.81494e-15	2.67609e-13	2.22261e-13	HNRNPA1/SRSF3/HNRNPA2B1/YBX1/RAN/DDX39A/NPM1/KHDRBS1/SLBP/KPNB1/HHEX/SRSF7/EIF4A3/ENY2/XPO1/SRSF1/MAGOH/THOC7/NUP107/RBM8A/NUTF2/NUP62/PABPN1/TPR/NUP88/NUP50/NUP58/SSB/CPSF6/THOC2/UPF3B/UPF2/SETD2/NUP160/NUP153/UPF3A/CKAP5/RFTN1/RTRAF/YTHDC1/NUP54/NCBP3/CHTOP/ZFP36L1	44	CLPs
BP	GO:0006402	mRNA catabolic process	56/1341	248/18903	4.98011e-15	2.73906e-13	2.27491e-13	CARHSP1/ZFP36L2/YBX1/HNRNPA0/FUS/NPM1/LSM7/HNRNPM/YBX3/POLR2G/HNRNPD/SERBP1/HNRNPC/PABPC1/PNRC2/ZC3HAV1/ZCCHC7/EIF4A3/LSM5/LSM4/DDX5/EIF3E/HNRNPU/DCP2/ELAVL1/HNRNPAB/THRAP3/MAGOH/RNPS1/PAN3/LSM2/ROCK1/RBM8A/TAF15/LSM6/CNOT1/VIM/E2F1/SSB/UPF3B/UPF2/EXOSC9/TARDBP/CSDE1/RBM10/SYNCRIP/UPF3A/CELF1/FXR1/TNRC6C/APEX1/XRN2/CIRBP/MAPK14/CNOT8/ZFP36L1	56	CLPs
BP	GO:0044843	cell cycle G1/S phase transition	60/1341	280/18903	6.67145e-15	3.63147e-13	3.01609e-13	ACTB/NASP/RRM2/PSME1/CCND3/AIF1/SMARCA4/GTSE1/KHDRBS1/CCNA2/EZH2/RFWD3/TFDP1/CDKN3/RRM1/CDKN2D/CDC6/CDK6/SMARCE1/PKD2/CDK2/KANK2/BCL7A/ARID1A/RPL26/CCNE2/KIF14/CDC7/E2F1/RB1/TP53/ARID1B/SMARCD2/CASP2/PBRM1/PIDD1/RBL1/WAC/RCC1/RBBP8/PRKDC/CDKN2C/ACTL6A/KMT2E/BRD7/SASS6/SMARCC1/TMEM14B/PHB2/WEE1/MDM2/SKP2/PSME2/ID2/RPA2/APPL1/SMARCB1/APEX1/PPP2CA/CDKN1B	60	CLPs
BP	GO:0000077	DNA damage checkpoint signaling	37/1341	121/18903	9.74308e-15	5.23054e-13	4.34418e-13	GTSE1/CDK1/RNASEH2B/BARD1/RFWD3/SYF2/WDR76/CLSPN/PBK/CDK2/BRCA1/DTL/RPL26/CHEK1/MSH2/PLK1/TOPBP1/E2F1/CCNG1/BLM/TP53/CASP2/PIDD1/WAC/BRCA2/RHNO1/PRKDC/RAD1/MAP3K20/DONSON/RAD9A/CDC5L/MDM2/RPA2/TAOK3/CDKN1B/MAPK14	37	CLPs
BP	GO:0051236	establishment of RNA localization	44/1341	166/18903	9.90632e-15	5.23054e-13	4.34418e-13	HNRNPA1/SRSF3/HNRNPA2B1/YBX1/RAN/DDX39A/NPM1/KHDRBS1/SLBP/KPNB1/HHEX/SRSF7/EIF4A3/ENY2/XPO1/SRSF1/MAGOH/THOC7/NUP107/RBM8A/NUTF2/NUP62/PABPN1/TPR/NUP88/NUP50/NUP58/SSB/CPSF6/THOC2/UPF3B/UPF2/SETD2/NUP160/NUP153/UPF3A/CKAP5/RFTN1/RTRAF/YTHDC1/NUP54/NCBP3/CHTOP/ZFP36L1	44	CLPs
BP	GO:2001022	positive regulation of response to DNA damage stimulus	44/1341	166/18903	9.90632e-15	5.23054e-13	4.34418e-13	HMGB1/ACTB/PCNA/USP1/MAD2L2/FUS/SMARCA4/RAD51AP1/YEATS4/UBE2N/PARP1/DDX5/PMAIP1/FOXM1/RPS3/SMARCE1/PBK/MORF4L1/BCL7A/BCLAF1/BRCA1/ARID1A/ACTR2/RPL26/ARID1B/SMARCD2/RIF1/PBRM1/RBBP8/FANCB/MEAF6/PRKDC/ACTL6A/YY1/BRD7/MAP3K20/SMARCC1/RAD9A/MGMT/TIMELESS/FXR1/SMARCB1/RUVBL2/NSMCE4A	44	CLPs
BP	GO:0051321	meiotic cell cycle	60/1341	285/18903	1.55043e-14	8.10521e-13	6.73172e-13	SMC4/UBB/TOP2A/TOP2B/SMC2/PTTG1/CKS2/RAD51AP1/MND1/FBXO5/STAG3/RAD21/ASPM/CCNB2/SMC3/PKMYT1/NDC80/CDC20/BUB3/NUF2/NCAPH/STAG2/CDK2/SGO1/MSH6/ACTR2/CCNE2/ACTR3/BUB1B/PLK1/RPA1/SMC1A/SGO2/KIF18A/NCAPD2/XRCC2/MASTL/PPP2R1A/RBBP8/ANAPC15/ANAPC11/BRCA2/SPIN1/TTK/NCAPH2/NCAPD3/RAD1/TUBGCP3/NUMA1/SUN2/MYH9/KLHDC3/ATRX/PSMC3IP/STAG1/BUB1/CCNB1IP1/PPP2CA/RAD51C/FANCA	60	CLPs
BP	GO:1902806	regulation of cell cycle G1/S phase transition	50/1341	213/18903	2.90024e-14	1.5013e-12	1.2469e-12	ACTB/RRM2/PSME1/CCND3/AIF1/SMARCA4/GTSE1/EZH2/RFWD3/TFDP1/RRM1/CDKN2D/CDC6/SMARCE1/PKD2/CDK2/KANK2/BCL7A/ARID1A/RPL26/KIF14/E2F1/RB1/TP53/ARID1B/SMARCD2/CASP2/PBRM1/PIDD1/RBL1/WAC/PRKDC/CDKN2C/ACTL6A/KMT2E/BRD7/SASS6/SMARCC1/TMEM14B/PHB2/WEE1/MDM2/PSME2/ID2/RPA2/APPL1/SMARCB1/APEX1/PPP2CA/CDKN1B	50	CLPs
BP	GO:0006401	RNA catabolic process	61/1341	299/18903	4.18381e-14	2.14471e-12	1.78127e-12	CARHSP1/ZFP36L2/YBX1/HNRNPA0/FUS/NPM1/LSM7/HNRNPM/YBX3/POLR2G/HNRNPD/SERBP1/RNASEH2B/HNRNPC/PABPC1/PNRC2/ZC3HAV1/ZCCHC7/EIF4A3/LSM5/LSM4/DDX5/FEN1/EIF3E/HNRNPU/DCP2/ELAVL1/HNRNPAB/THRAP3/MAGOH/RNPS1/PAN3/LSM2/ROCK1/RBM8A/TAF15/LSM6/CNOT1/VIM/E2F1/RNASEH2A/SSB/UPF3B/UPF2/EXOSC9/TARDBP/CSDE1/RBM10/SYNCRIP/UPF3A/CELF1/FXR1/RNASEH2C/TNRC6C/APEX1/XRN2/CIRBP/MAPK14/PPP1R8/CNOT8/ZFP36L1	61	CLPs
BP	GO:0044774	mitotic DNA integrity checkpoint signaling	30/1341	85/18903	4.5358e-14	2.30279e-12	1.91257e-12	GTSE1/CDK1/RFWD3/SYF2/CLSPN/CDC6/PBK/CDK2/BRCA1/DTL/NAE1/RPL26/CHEK1/MSH2/PLK1/TOPBP1/CCNG1/BLM/TP53/CASP2/PIDD1/WAC/PRKDC/MAP3K20/DONSON/RAD9A/MDM2/RPA2/TAOK3/CDKN1B	30	CLPs
BP	GO:0000723	telomere maintenance	41/1341	154/18903	6.84306e-14	3.44108e-12	2.85796e-12	PCNA/HNRNPA1/AURKB/HNRNPA2B1/MAD2L2/HSP90AA1/HNRNPD/PTGES3/HNRNPC/TCP1/PARP1/XRCC6/FEN1/RPA3/CCT6A/CCT2/CCT4/XRCC5/TPRKB/HNRNPU/DCP2/CCNE2/RPA1/CCT8/BLM/RIF1/RFC1/DCLRE1C/BRCA2/PRKDC/ACTL6A/YY1/CCT5/TERF2/ATRX/RPA2/CCT7/APEX1/RUVBL2/RAD51C/NSMCE4A	41	CLPs
BP	GO:0071897	DNA biosynthetic process	47/1341	198/18903	1.10751e-13	5.51668e-12	4.58183e-12	DNTT/TYMS/PCNA/HNRNPA1/AURKB/HNRNPA2B1/CENPF/USP1/PCLAF/MAD2L2/HSP90AA1/TK1/HNRNPD/PTGES3/TFDP1/HNRNPC/RRM1/GINS2/TCP1/LIG1/CDKN2D/CCT6A/CCT2/CCT4/XRCC5/RFC3/HNRNPU/DCP2/DSCC1/POLE3/DTL/RFC2/POLD3/CHEK1/RFC5/RPA1/CCT8/TP53/RFC1/MEAF6/CCT5/TERF2/RFC4/CHTF18/CHRAC1/ARRB2/CCT7	47	CLPs
BP	GO:0008608	attachment of spindle microtubules to kinetochore	21/1341	43/18903	1.47321e-13	7.26966e-12	6.03776e-12	BIRC5/AURKB/CDT1/SPC25/CDCA8/NDC80/BUB3/NUF2/SPC24/RACGAP1/ZNF207/CENPE/HNRNPU/KNL1/KIF2C/CCNB1/SGO1/RB1/KNSTRN/MAPRE1/MIS12	21	CLPs
BP	GO:0015931	nucleobase-containing compound transport	50/1341	223/18903	1.9434e-13	9.50105e-12	7.89102e-12	HNRNPA1/SRSF3/SLC25A5/HNRNPA2B1/YBX1/RAN/DDX39A/NPM1/KHDRBS1/SLBP/KPNB1/HHEX/SRSF7/EIF4A3/ENY2/XPO1/SRSF1/SLC35E3/MAGOH/THOC7/NUP107/RBM8A/NUTF2/NUP62/PABPN1/TPR/SLC35D1/NUP88/NUP50/NUP58/SSB/CPSF6/THOC2/UPF3B/UPF2/SETD2/NUP160/NUP153/UPF3A/CKAP5/CD47/RFTN1/RTRAF/YTHDC1/SLC25A24/NUP54/SLC25A6/NCBP3/CHTOP/ZFP36L1	50	CLPs
BP	GO:0090307	mitotic spindle assembly	27/1341	74/18903	3.31962e-13	1.60804e-11	1.33554e-11	BIRC5/AURKB/RHOA/TPX2/RAB11A/SMC3/CDCA8/KIFC1/PRC1/CDC20/MZT1/KPNB1/KIF11/RACGAP1/MYBL2/ZNF207/STAG2/KIF23/HNRNPU/KIF15/LSM14A/PLK1/TPR/SMC1A/DRG1/STAG1/VPS4B	27	CLPs
BP	GO:0006282	regulation of DNA repair	48/1341	212/18903	4.01931e-13	1.92927e-11	1.60234e-11	DEK/HMGB1/ACTB/PCNA/USP1/MAD2L2/FUS/SMARCA4/RAD51AP1/YEATS4/BARD1/UBE2N/PARP1/ENY2/FOXM1/RPS3/SMARCE1/MORF4L1/BCL7A/BRCA1/ARID1A/ACTR2/CHEK1/SF3B5/ARID1B/SMARCD2/RIF1/PBRM1/PARPBP/USP22/RBBP8/FANCB/RMI2/MEAF6/PRKDC/ACTL6A/YY1/SETD2/BRD7/SMARCC1/TERF2/PPP4R3B/MGMT/TIMELESS/RPA2/PPP4C/SMARCB1/RUVBL2	48	CLPs
BP	GO:0007098	centrosome cycle	37/1341	135/18903	4.29613e-13	2.02532e-11	1.68211e-11	PCLAF/RANBP1/NPM1/CDK1/SAC3D1/HAUS1/NDC80/KIF11/PCM1/XPO1/CHD3/CEP135/PKD2/CDK2/SGO1/BRCA1/CNTLN/NUP62/CHEK1/PLK1/CEP152/XRCC2/PLK4/CCP110/BRCA2/RBM14/SASS6/NDE1/CKAP5/WDR62/HAUS6/PPP1R12A/CDK5RAP2/CNTROB/ODF2/VPS4B/UXT	37	CLPs
BP	GO:2000779	regulation of double-strand break repair	37/1341	135/18903	4.29613e-13	2.02532e-11	1.68211e-11	DEK/ACTB/MAD2L2/FUS/SMARCA4/RAD51AP1/YEATS4/UBE2N/PARP1/FOXM1/SMARCE1/MORF4L1/BCL7A/ARID1A/ACTR2/CHEK1/ARID1B/SMARCD2/RIF1/PBRM1/PARPBP/RBBP8/FANCB/RMI2/MEAF6/PRKDC/ACTL6A/SETD2/BRD7/SMARCC1/PPP4R3B/MGMT/TIMELESS/RPA2/PPP4C/SMARCB1/RUVBL2	37	CLPs
BP	GO:0044773	mitotic DNA damage checkpoint signaling	28/1341	81/18903	5.75715e-13	2.69007e-11	2.23421e-11	GTSE1/CDK1/RFWD3/SYF2/CLSPN/PBK/CDK2/BRCA1/DTL/RPL26/CHEK1/MSH2/PLK1/TOPBP1/CCNG1/BLM/TP53/CASP2/PIDD1/WAC/PRKDC/MAP3K20/DONSON/RAD9A/MDM2/RPA2/TAOK3/CDKN1B	28	CLPs
BP	GO:0032508	DNA duplex unwinding	30/1341	93/18903	6.84341e-13	3.16958e-11	2.63247e-11	TOP2A/HMGA1/MCM7/MCM3/CHD9/GINS2/MCM4/XRCC6/MCM5/XRCC5/CHD3/RFC3/MCM2/CDC45/DSCC1/RFC2/RFC5/RPA1/BLM/MCM6/RFC4/CHTF18/RECQL/ATRX/SSBP1/CHD4/CHD1/RUVBL2/CHD8/CHD6	30	CLPs
BP	GO:2000781	positive regulation of double-strand break repair	29/1341	88/18903	8.9592e-13	4.11344e-11	3.41639e-11	ACTB/MAD2L2/FUS/SMARCA4/RAD51AP1/YEATS4/UBE2N/PARP1/FOXM1/SMARCE1/MORF4L1/BCL7A/ARID1A/ACTR2/ARID1B/SMARCD2/RIF1/PBRM1/RBBP8/FANCB/MEAF6/PRKDC/ACTL6A/BRD7/SMARCC1/MGMT/TIMELESS/SMARCB1/RUVBL2	29	CLPs
BP	GO:2001252	positive regulation of chromosome organization	32/1341	106/18903	9.15919e-13	4.16901e-11	3.46254e-11	SMC4/HNRNPA1/AURKB/HNRNPA2B1/CDT1/SMC2/RAD21/HNRNPD/NCAPG/DNMT1/NCAPH/TCP1/FEN1/SFPQ/CCT6A/CCT2/CCT4/XRCC5/CDK2/CCT8/ATF7IP2/TPR/NCAPD2/ACTL6A/YY1/NUMA1/CCT5/TERF2/ATRX/SSBP1/CCT7/RUVBL2	32	CLPs
BP	GO:0050000	chromosome localization	29/1341	89/18903	1.23986e-12	5.59528e-11	4.64712e-11	BIRC5/AURKB/CENPF/CDT1/CDCA5/RAB11A/CDCA8/KIFC1/NDC80/KPNB1/NUF2/KIF22/CENPE/HNRNPU/DLGAP5/KIF2C/CCNB1/ACTR2/NUP62/KIF14/ACTR3/KIF18A/NUDC/NUMA1/NDE1/CENPQ/MAPRE1/VPS4B/MIS12	29	CLPs
BP	GO:0000381	regulation of alternative mRNA splicing, via spliceosome	24/1341	62/18903	1.52151e-12	6.80811e-11	5.65442e-11	HNRNPA1/SRSF2/RBMX/KHDRBS1/SAP18/TRA2B/RBM25/WTAP/DDX5/HNRNPU/MBNL1/THRAP3/MAGOH/PTBP1/SRSF6/RNPS1/CELF2/RBM8A/DDX17/RBM10/CELF1/FXR1/YTHDC1/TIA1	24	CLPs
BP	GO:1903046	meiotic cell cycle process	47/1341	212/18903	1.58634e-12	7.03855e-11	5.84581e-11	SMC4/UBB/TOP2A/TOP2B/SMC2/PTTG1/CKS2/RAD51AP1/MND1/FBXO5/STAG3/RAD21/ASPM/CCNB2/SMC3/NDC80/CDC20/NUF2/NCAPH/STAG2/SGO1/MSH6/ACTR2/CCNE2/ACTR3/BUB1B/PLK1/SMC1A/SGO2/KIF18A/NCAPD2/MASTL/PPP2R1A/BRCA2/TTK/NCAPH2/NCAPD3/RAD1/MYH9/KLHDC3/ATRX/PSMC3IP/STAG1/BUB1/CCNB1IP1/RAD51C/FANCA	47	CLPs
BP	GO:0045739	positive regulation of DNA repair	35/1341	128/18903	1.98252e-12	8.5854e-11	7.13054e-11	HMGB1/ACTB/PCNA/USP1/MAD2L2/FUS/SMARCA4/RAD51AP1/YEATS4/UBE2N/PARP1/FOXM1/RPS3/SMARCE1/MORF4L1/BCL7A/BRCA1/ARID1A/ACTR2/ARID1B/SMARCD2/RIF1/PBRM1/RBBP8/FANCB/MEAF6/PRKDC/ACTL6A/YY1/BRD7/SMARCC1/MGMT/TIMELESS/SMARCB1/RUVBL2	35	CLPs
BP	GO:0007135	meiosis II	13/1341	17/18903	1.98375e-12	8.5854e-11	7.13054e-11	STAG3/RAD21/SMC3/STAG2/SGO1/BUB1B/SMC1A/SGO2/MASTL/PPP2R1A/STAG1/BUB1/RAD51C	13	CLPs
BP	GO:0061983	meiosis II cell cycle process	13/1341	17/18903	1.98375e-12	8.5854e-11	7.13054e-11	STAG3/RAD21/SMC3/STAG2/SGO1/BUB1B/SMC1A/SGO2/MASTL/PPP2R1A/STAG1/BUB1/RAD51C	13	CLPs
BP	GO:0032200	telomere organization	43/1341	185/18903	2.63538e-12	1.13129e-10	9.39581e-11	PCNA/HNRNPA1/AURKB/HNRNPA2B1/MAD2L2/HSP90AA1/HNRNPD/EZH2/PTGES3/HNRNPC/TCP1/PARP1/XRCC6/FEN1/RPA3/CCT6A/CCT2/CCT4/XRCC5/TPRKB/HNRNPU/DCP2/HAT1/CCNE2/RPA1/CCT8/BLM/RIF1/RFC1/DCLRE1C/BRCA2/PRKDC/ACTL6A/YY1/CCT5/TERF2/ATRX/RPA2/CCT7/APEX1/RUVBL2/RAD51C/NSMCE4A	43	CLPs
BP	GO:1902749	regulation of cell cycle G2/M phase transition	32/1341	110/18903	2.80747e-12	1.19544e-10	9.92863e-11	AURKB/CENPF/NPM1/CDK1/FBXO5/RAD21/RAB11A/RNASEH2B/ATAD5/BARD1/SYF2/RRM1/CLSPN/CDC6/CDK2/CCNB1/BRCA1/DTL/NAE1/CHEK1/KIF14/PLK1/CDC7/TOPBP1/CCNG1/BLM/TP53/RBBP8/DONSON/TAOK3/VPS4B/RAD51C	32	CLPs
BP	GO:0034504	protein localization to nucleus	58/1341	306/18903	4.49726e-12	1.89964e-10	1.57773e-10	HSP90AA1/LMNB1/RAN/NPM1/CDK1/JUP/SUMO1/BARD1/SKP1/KPNB1/HHEX/TCP1/PARP1/YWHAE/CCT6A/CCT2/CCT4/XPO1/GLUL/HNRNPU/ELAVL1/SYK/PIN1/KPNA2/NUP107/NUTF2/NUP62/PLK1/CCT8/TPR/TP53/RPL11/NUP88/RPL23/FAM53B/SUMO3/NUP50/NUP58/HDGF/KPNA3/POLA2/PIK3R1/RBM22/TARDBP/CCT5/SUN2/RRP7A/PHB2/NUP153/MDM2/TOPORS/LAMTOR5/PKIG/CCT7/APPL1/NUP54/MAPK14/CD2AP	58	CLPs
BP	GO:0033119	negative regulation of RNA splicing	16/1341	28/18903	5.07827e-12	2.12298e-10	1.76322e-10	HNRNPA2B1/SRSF10/RBMX/HNRNPK/NPM1/SAP18/SRSF7/RPS13/RPS26/SRSF4/PTBP1/SRSF6/RNPS1/SRSF9/RBM10/C1QBP	16	CLPs
BP	GO:0065004	protein-DNA complex assembly	50/1341	242/18903	5.1064e-12	2.12298e-10	1.76322e-10	HMGB2/HMGB1/ANP32B/CENPN/NASP/NAP1L1/TCF4/CENPF/CDT1/CENPW/SMARCA4/NPM1/CENPH/SSRP1/HELLS/DNAJC9/ASF1B/GMNN/SET/HJURP/CENPE/ITGB3BP/CENPK/CENPA/MCM2/DLGAP5/MED30/SUPT16H/CDC45/HP1BP3/CHAF1A/POLE3/RSF1/RB1/BAZ1A/TP53/MIS18A/KAT6A/MED4/GTF2A2/SMARCA5/DR1/CHRAC1/ATRX/SMARCB1/MED28/TAF11/CAND1/RAD51C/MIS12	50	CLPs
BP	GO:0051310	metaphase plate congression	25/1341	71/18903	6.25228e-12	2.57906e-10	2.14202e-10	BIRC5/AURKB/CENPF/CDT1/CDCA5/RAB11A/CDCA8/KIFC1/NDC80/KPNB1/NUF2/KIF22/CENPE/HNRNPU/KIF2C/CCNB1/NUP62/KIF14/KIF18A/NUDC/NUMA1/CENPQ/MAPRE1/VPS4B/MIS12	25	CLPs
BP	GO:0050686	negative regulation of mRNA processing	15/1341	25/18903	8.92862e-12	3.62639e-10	3.01187e-10	HNRNPA2B1/SRSF10/RBMX/HNRNPK/NPM1/SAP18/BARD1/SRSF7/SRSF4/PTBP1/SRSF6/RNPS1/SRSF9/RBM10/C1QBP	15	CLPs
BP	GO:0051984	positive regulation of chromosome segregation	15/1341	25/18903	8.92862e-12	3.62639e-10	3.01187e-10	SMC4/BIRC5/AURKB/CDT1/SMC2/NCAPG/CDCA8/NCAPH/CDC6/HNRNPU/CCNB1/NCAPG2/NCAPH2/NUMA1/RAD18	15	CLPs
BP	GO:0006405	RNA export from nucleus	28/1341	90/18903	1.07391e-11	4.32842e-10	3.59494e-10	HNRNPA1/SRSF3/HNRNPA2B1/RAN/DDX39A/NPM1/KHDRBS1/HHEX/EIF4A3/ENY2/MAGOH/THOC7/NUP107/RBM8A/NUP62/PABPN1/TPR/NUP88/SSB/CPSF6/THOC2/UPF2/SETD2/NUP160/NUP153/YTHDC1/NCBP3/CHTOP	28	CLPs
BP	GO:0044786	cell cycle DNA replication	19/1341	42/18903	1.19972e-11	4.79888e-10	3.98567e-10	PCNA/CDT1/FBXO5/MCM3/ATAD5/GMNN/MCM4/LIG1/FEN1/MCM2/CDC45/CDC7/BLM/E2F8/MCM6/BRCA2/TERF2/DONSON/ATRX	19	CLPs
BP	GO:0031023	microtubule organizing center organization	37/1341	150/18903	1.35709e-11	5.38753e-10	4.47457e-10	PCLAF/RANBP1/NPM1/CDK1/SAC3D1/HAUS1/NDC80/KIF11/PCM1/XPO1/CHD3/CEP135/PKD2/CDK2/SGO1/BRCA1/CNTLN/NUP62/CHEK1/PLK1/CEP152/XRCC2/PLK4/CCP110/BRCA2/RBM14/SASS6/NDE1/CKAP5/WDR62/HAUS6/PPP1R12A/CDK5RAP2/CNTROB/ODF2/VPS4B/UXT	37	CLPs
BP	GO:0007080	mitotic metaphase plate congression	22/1341	57/18903	1.39029e-11	5.47817e-10	4.54985e-10	BIRC5/AURKB/CDT1/CDCA5/RAB11A/CDCA8/KIFC1/NDC80/KPNB1/NUF2/KIF22/CENPE/HNRNPU/KIF2C/CCNB1/NUP62/KIF14/KIF18A/NUDC/MAPRE1/VPS4B/MIS12	22	CLPs
BP	GO:0006270	DNA replication initiation	18/1341	38/18903	1.58632e-11	6.18758e-10	5.13905e-10	CDT1/MCM7/MCM3/GMNN/ORC6/MCM4/MCM5/CDC6/MCM2/CDK2/CDC45/MCM10/CCNE2/PRIM1/TOPBP1/MCM6/POLA2/PRIM2	18	CLPs
BP	GO:0051028	mRNA transport	34/1341	130/18903	1.59377e-11	6.18758e-10	5.13905e-10	HNRNPA1/SRSF3/HNRNPA2B1/DDX39A/SLBP/HHEX/SRSF7/EIF4A3/ENY2/XPO1/SRSF1/MAGOH/THOC7/NUP107/RBM8A/NUTF2/NUP62/PABPN1/TPR/NUP88/NUP50/NUP58/THOC2/UPF3B/UPF2/SETD2/NUP160/NUP153/UPF3A/YTHDC1/NUP54/NCBP3/CHTOP/ZFP36L1	34	CLPs
BP	GO:0045144	meiotic sister chromatid segregation	12/1341	16/18903	2.1595e-11	8.26245e-10	6.86231e-10	STAG3/RAD21/SMC3/STAG2/SGO1/BUB1B/SMC1A/SGO2/PPP2R1A/STAG1/BUB1/RAD51C	12	CLPs
BP	GO:0051177	meiotic sister chromatid cohesion	12/1341	16/18903	2.1595e-11	8.26245e-10	6.86231e-10	STAG3/RAD21/SMC3/STAG2/SGO1/BUB1B/SMC1A/SGO2/PPP2R1A/STAG1/BUB1/RAD51C	12	CLPs
BP	GO:0010389	regulation of G2/M transition of mitotic cell cycle	29/1341	99/18903	2.43339e-11	9.24337e-10	7.67701e-10	AURKB/CENPF/CDK1/FBXO5/RAD21/RAB11A/RNASEH2B/BARD1/SYF2/RRM1/CLSPN/CDC6/CDK2/CCNB1/BRCA1/DTL/NAE1/CHEK1/KIF14/PLK1/CDC7/TOPBP1/CCNG1/BLM/RBBP8/DONSON/TAOK3/VPS4B/RAD51C	29	CLPs
BP	GO:0048025	negative regulation of mRNA splicing, via spliceosome	14/1341	23/18903	3.40908e-11	1.27659e-09	1.06026e-09	HNRNPA2B1/SRSF10/RBMX/HNRNPK/NPM1/SAP18/SRSF7/SRSF4/PTBP1/SRSF6/RNPS1/SRSF9/RBM10/C1QBP	14	CLPs
BP	GO:0051383	kinetochore organization	14/1341	23/18903	3.40908e-11	1.27659e-09	1.06026e-09	SMC4/CENPN/CENPF/CDT1/CENPW/SMC2/CENPH/NDC80/NUF2/CENPE/CENPK/CENPA/DLGAP5/MIS12	14	CLPs
BP	GO:0051303	establishment of chromosome localization	26/1341	82/18903	3.61785e-11	1.34523e-09	1.11727e-09	BIRC5/AURKB/CENPF/CDT1/CDCA5/RAB11A/CDCA8/KIFC1/NDC80/KPNB1/NUF2/KIF22/CENPE/HNRNPU/KIF2C/CCNB1/NUP62/KIF14/KIF18A/NUDC/NUMA1/NDE1/CENPQ/MAPRE1/VPS4B/MIS12	26	CLPs
BP	GO:1905820	positive regulation of chromosome separation	15/1341	27/18903	4.14539e-11	1.5306e-09	1.27123e-09	SMC4/BIRC5/AURKB/CDT1/SMC2/NCAPG/CDCA8/NCAPH/DLGAP5/RB1/NCAPG2/ANAPC11/NCAPH2/PLSCR1/NUMA1	15	CLPs
BP	GO:2000278	regulation of DNA biosynthetic process	32/1341	121/18903	4.5715e-11	1.67622e-09	1.39217e-09	PCNA/HNRNPA1/AURKB/HNRNPA2B1/USP1/HSP90AA1/HNRNPD/PTGES3/TFDP1/HNRNPC/GINS2/TCP1/CCT6A/CCT2/CCT4/XRCC5/RFC3/HNRNPU/DCP2/DSCC1/RFC2/CHEK1/RFC5/CCT8/TP53/MEAF6/CCT5/TERF2/RFC4/CHTF18/ARRB2/CCT7	32	CLPs
BP	GO:0140013	meiotic nuclear division	42/1341	194/18903	5.43324e-11	1.97845e-09	1.64319e-09	SMC4/UBB/TOP2A/TOP2B/SMC2/PTTG1/CKS2/RAD51AP1/MND1/FBXO5/STAG3/RAD21/ASPM/CCNB2/SMC3/NDC80/CDC20/NUF2/NCAPH/STAG2/SGO1/ACTR2/CCNE2/ACTR3/BUB1B/PLK1/SMC1A/SGO2/KIF18A/MASTL/PPP2R1A/BRCA2/TTK/NCAPH2/RAD1/KLHDC3/PSMC3IP/STAG1/BUB1/CCNB1IP1/RAD51C/FANCA	42	CLPs
BP	GO:0000910	cytokinesis	41/1341	187/18903	6.05593e-11	2.19009e-09	1.81896e-09	STMN1/NUSAP1/CFL1/BIRC5/AURKB/RHOA/CKAP2/CALM2/RAB11A/CDCA8/PRC1/CALM3/KIF20B/RACGAP1/CDC6/KIF23/SON/CENPA/PIN1/DCTN3/ROCK1/ACTR2/PRPF40A/NUP62/KIF14/ACTR3/ANLN/PLK1/E2F8/CEP55/PLK4/CCP110/BRCA2/KIF20A/EXOC6/SETD2/CIT/MYH9/PKN2/CNTROB/VPS4B	41	CLPs
BP	GO:0034655	nucleobase-containing compound catabolic process	69/1341	428/18903	1.0085e-10	3.62237e-09	3.00853e-09	DUT/CARHSP1/ZFP36L2/YBX1/HNRNPA0/FUS/FHIT/ADA/NPM1/LSM7/HNRNPM/YBX3/POLR2G/HPRT1/HNRNPD/SERBP1/RNASEH2B/HNRNPC/NUDT1/PABPC1/PNRC2/ZC3HAV1/ZCCHC7/EIF4A3/LSM5/LSM4/DDX5/FEN1/EIF3E/HNRNPU/DCP2/ELAVL1/HNRNPAB/THRAP3/MAGOH/RNPS1/PAN3/LSM2/ROCK1/RBM8A/TAF15/LSM6/CNOT1/VIM/E2F1/RNASEH2A/SSB/NT5C2/UPF3B/UPF2/NUDT5/EXOSC9/TARDBP/CSDE1/RBM10/SYNCRIP/UPF3A/CELF1/FXR1/RNASEH2C/TNRC6C/ACOT7/APEX1/XRN2/CIRBP/M…	69	CLPs
BP	GO:0061013	regulation of mRNA catabolic process	41/1341	190/18903	1.02347e-10	3.65129e-09	3.03255e-09	CARHSP1/ZFP36L2/YBX1/HNRNPA0/FUS/NPM1/HNRNPM/YBX3/POLR2G/HNRNPD/SERBP1/HNRNPC/PABPC1/ZC3HAV1/EIF4A3/HNRNPU/DCP2/ELAVL1/HNRNPAB/THRAP3/MAGOH/PAN3/ROCK1/RBM8A/TAF15/CNOT1/VIM/E2F1/EXOSC9/TARDBP/CSDE1/RBM10/SYNCRIP/CELF1/FXR1/TNRC6C/APEX1/CIRBP/MAPK14/CNOT8/ZFP36L1	41	CLPs
BP	GO:0000956	nuclear-transcribed mRNA catabolic process	32/1341	125/18903	1.14942e-10	4.0731e-09	3.38288e-09	ZFP36L2/YBX1/LSM7/POLR2G/HNRNPD/PABPC1/PNRC2/ZCCHC7/EIF4A3/LSM4/DDX5/EIF3E/HNRNPU/DCP2/HNRNPAB/THRAP3/MAGOH/RNPS1/PAN3/RBM8A/CNOT1/SSB/UPF3B/UPF2/EXOSC9/CSDE1/SYNCRIP/UPF3A/TNRC6C/XRN2/CNOT8/ZFP36L1	32	CLPs
BP	GO:0033260	nuclear DNA replication	17/1341	38/18903	1.81831e-10	6.40044e-09	5.31584e-09	PCNA/CDT1/MCM3/ATAD5/GMNN/MCM4/LIG1/FEN1/MCM2/CDC45/CDC7/BLM/MCM6/BRCA2/TERF2/DONSON/ATRX	17	CLPs
BP	GO:1901976	regulation of cell cycle checkpoint	19/1341	48/18903	2.05406e-10	7.18242e-09	5.9653e-09	BIRC5/AURKB/MAD2L1/CDT1/RNASEH2B/CDCA8/BARD1/RFWD3/NDC80/WDR76/PBK/CCNB1/BRCA1/TPR/ANAPC15/BRCA2/MAP3K20/RPA2/CDK5RAP2	19	CLPs
BP	GO:0045132	meiotic chromosome segregation	28/1341	101/18903	2.23845e-10	7.77566e-09	6.45802e-09	SMC4/TOP2A/TOP2B/SMC2/PTTG1/MND1/STAG3/RAD21/SMC3/NUF2/NCAPH/STAG2/SGO1/ACTR2/CCNE2/ACTR3/BUB1B/PLK1/SMC1A/SGO2/PPP2R1A/TTK/NCAPH2/PSMC3IP/STAG1/BUB1/CCNB1IP1/RAD51C	28	CLPs
BP	GO:0051168	nuclear export	37/1341	165/18903	2.62561e-10	9.06091e-09	7.52547e-09	ANP32B/HNRNPA1/SRSF3/HNRNPA2B1/RAN/DDX39A/NPM1/KHDRBS1/UBE2I/BARD1/HHEX/EIF4A3/YWHAE/ENY2/XPO1/TCF7L2/MAGOH/THOC7/NUP107/RBM8A/NUTF2/NUP62/PABPN1/TPR/NUP88/SSB/CTDSPL2/CPSF6/THOC2/UPF2/SETD2/RBM22/NUP160/NUP153/YTHDC1/NCBP3/CHTOP	37	CLPs
BP	GO:0006268	DNA unwinding involved in DNA replication	13/1341	22/18903	2.96025e-10	1.01494e-08	8.42953e-09	HMGA1/MCM7/MCM3/GINS2/MCM4/MCM5/MCM2/CDC45/RPA1/BLM/MCM6/RECQL/SSBP1	13	CLPs
BP	GO:0006413	translational initiation	31/1341	123/18903	3.41919e-10	1.16473e-08	9.67357e-09	NPM1/KHDRBS1/EIF3F/POLR2G/EIF3L/SLBP/RPS3A/PPP1CA/PAIP2/EIF3D/SH3BGRL/EIF3E/RPS3/EIF4G2/EIF4H/EIF3K/EIF3H/TPR/EIF2S3/RPS17/EIF1B/C8orf88/EIF4A2/EIF1AX/BZW1/RPS5/RPL13A/CSDE1/EIF3M/EIF2S2/EIF3A	31	CLPs
BP	GO:0007076	mitotic chromosome condensation	12/1341	19/18903	4.88987e-10	1.64483e-08	1.3661e-08	NUSAP1/SMC4/SMC2/CDCA5/NCAPG/NCAPH/PLK1/NCAPD2/SMARCA5/NCAPH2/NCAPD3/BAZ1B	12	CLPs
BP	GO:0033120	positive regulation of RNA splicing	17/1341	40/18903	4.89087e-10	1.64483e-08	1.3661e-08	RBMX/HSPA8/TRA2B/NCL/RBM3/PRDX6/SRSF5/THRAP3/SNW1/SNRNP70/PIK3R1/RBM22/POLR2A/TRA2A/DAZAP1/CLNS1A/CIRBP	17	CLPs
BP	GO:0051438	regulation of ubiquitin-protein transferase activity	20/1341	56/18903	6.02743e-10	2.01423e-08	1.6729e-08	MAD2L1/UBE2C/MAD2L2/FBXO5/CDC20/SKP1/BUB3/RPS7/UBE2L3/UBE2N/RPS20/PIN1/BUB1B/PLK1/RPL11/RPL23/RPS2/MASTL/TOPORS/UBE2S	20	CLPs
BP	GO:0016570	histone modification	72/1341	474/18903	6.12824e-10	2.02762e-08	1.68402e-08	DEK/UHRF1/ACTB/AURKB/MTF2/MYB/YEATS4/EZH2/BARD1/DNMT1/SKP1/SET/LEF1/HDAC2/UBE2N/RBBP4/RTF1/PAX5/ENY2/SFPQ/CHD3/UBE2A/MORF4L1/CTCF/HAT1/BRCA1/DDB2/RAG1/POLE3/CHEK1/SF3B5/TP53/SNW1/NCAPG2/RIF1/NAA50/KAT6A/EID1/WAC/USP22/UBE2E1/SF3B1/SMARCA5/RBBP7/BRCA2/KDM2B/SUZ12/MEAF6/ACTL6A/FBL/MIER1/KMT2A/DR1/SETD2/KMT2E/BRD7/RBM14/BAZ1B/PCGF6/KDM5A/ATRX/NIPBL/CHD4/SPI1/SMARCB1/DPY30/ARID4B/EED/RUVBL2/CLNS1A/PW…	72	CLPs
BP	GO:1903313	positive regulation of mRNA metabolic process	33/1341	140/18903	6.14431e-10	2.02762e-08	1.68402e-08	ZFP36L2/RBMX/YBX1/POLR2G/HNRNPD/HSPA8/TRA2B/NCL/PABPC1/ZC3HAV1/RBM3/PRDX6/HNRNPU/NUDT21/DCP2/THRAP3/PAN3/ROCK1/CNOT1/SNW1/SNRNP70/EXOSC9/TARDBP/CSDE1/SYNCRIP/CELF1/TRA2A/DAZAP1/TNRC6C/CLNS1A/CIRBP/CNOT8/ZFP36L1	33	CLPs
BP	GO:0034508	centromere complex assembly	15/1341	32/18903	9.60951e-10	3.15144e-08	2.61741e-08	CENPN/NASP/CENPF/CENPW/CENPH/HELLS/HJURP/CENPE/ITGB3BP/CENPK/CENPA/DLGAP5/RB1/MIS18A/MIS12	15	CLPs
BP	GO:1904666	regulation of ubiquitin protein ligase activity	13/1341	24/18903	1.29844e-09	4.23197e-08	3.51483e-08	MAD2L1/UBE2C/MAD2L2/FBXO5/CDC20/SKP1/RPS7/RPS20/PLK1/RPL11/RPL23/MASTL/UBE2S	13	CLPs
BP	GO:0070192	chromosome organization involved in meiotic cell cycle	23/1341	76/18903	1.36768e-09	4.43029e-08	3.67954e-08	SMC4/SMC2/MND1/STAG3/RAD21/SMC3/NCAPH/STAG2/SGO1/CCNE2/BUB1B/SMC1A/SGO2/NCAPD2/PPP2R1A/NCAPH2/NCAPD3/ATRX/PSMC3IP/STAG1/BUB1/CCNB1IP1/RAD51C	23	CLPs
BP	GO:0006417	regulation of translation	72/1341	486/18903	1.86367e-09	6.0001e-08	4.98334e-08	TYMS/GAPDH/ZFP36L2/YBX1/RHOA/PKM/SRP9/SOX4/NPM1/KHDRBS1/YBX3/POLR2G/HNRNPD/PPP1CA/PA2G4/NCL/RPL22/MSI2/PAIP2/PABPC1/RPL10/RPS4X/EIF3D/EIF4A3/RBM3/DHFR/SH3BGRL/EIF3E/RPS3/HNRNPU/MTPN/DCP2/RPS9/CNBP/ELAVL1/EIF4G2/MAGOH/EIF4H/LSM14A/PAN3/EIF3K/ROCK1/EIF3H/RBM8A/RPL26/CNOT1/VIM/TPR/EIF2S3/ELP6/ILF3/EIF1B/C8orf88/EIF4A2/BZW1/UPF3B/PRKDC/EXOSC9/RPL13A/TARDBP/CSDE1/SYNCRIP/UPF3A/CAPRIN1/CELF1/FXR1/TNRC6…	72	CLPs
BP	GO:1903320	regulation of protein modification by small protein conjugation or removal	46/1341	252/18903	2.60706e-09	8.3426e-08	6.92888e-08	PPIA/UBB/MAD2L1/UBE2C/LAPTM5/MAD2L2/HSP90AA1/FKBP1A/SOX4/NPM1/FBXO5/UBE2I/SAE1/CDC20/SKP1/BUB3/COPS3/HIF1A/RPS7/UBE2L3/UBE2N/RPS20/UBXN1/SIAH2/RPS3/RBX1/PIN1/BRCA1/ZMIZ1/NMI/FANCI/UBA2/BUB1B/PLK1/RPL11/RPL23/MYCBP2/RPS2/MASTL/SVBP/ARRB2/TOPORS/PIAS1/SKP2/UBE2S/DNAJA1	46	CLPs
BP	GO:0034728	nucleosome organization	34/1341	156/18903	3.03705e-09	9.66e-08	8.02304e-08	HMGB2/ANP32B/NASP/NAP1L1/HMGA1/SMARCA4/YEATS4/NPM1/SSRP1/DNAJC9/ASF1B/ANP32E/SET/SMARCE1/MCM2/SUPT16H/HP1BP3/CHAF1A/POLE3/ARID1A/RSF1/BAZ1A/SMARCD2/KAT6A/SMARCA5/ACTL6A/SETD2/SMARCC1/CHRAC1/ATRX/ACTR6/SMARCB1/CHD1/RUVBL2	34	CLPs
BP	GO:0034501	protein localization to kinetochore	11/1341	18/18903	4.40062e-09	1.38305e-07	1.14868e-07	AURKB/CDT1/CDK1/NDC80/BUB3/KNL1/ZWILCH/TTK/IK/CENPQ/MIS12	11	CLPs
BP	GO:1903083	protein localization to condensed chromosome	11/1341	18/18903	4.40062e-09	1.38305e-07	1.14868e-07	AURKB/CDT1/CDK1/NDC80/BUB3/KNL1/ZWILCH/TTK/IK/CENPQ/MIS12	11	CLPs
BP	GO:2000573	positive regulation of DNA biosynthetic process	22/1341	74/18903	4.51078e-09	1.40929e-07	1.17047e-07	PCNA/HNRNPA1/AURKB/USP1/HSP90AA1/PTGES3/GINS2/TCP1/CCT6A/CCT2/CCT4/XRCC5/RFC3/DSCC1/RFC2/RFC5/CCT8/CCT5/RFC4/CHTF18/ARRB2/CCT7	22	CLPs
BP	GO:0007064	mitotic sister chromatid cohesion	13/1341	26/18903	4.72935e-09	1.46029e-07	1.21283e-07	CDCA5/SMC3/CDC20/ESCO2/SGO1/DSCC1/RB1/SMC1A/NAA50/PDS5B/ATRX/NIPBL/PDS5A	13	CLPs
BP	GO:0048026	positive regulation of mRNA splicing, via spliceosome	13/1341	26/18903	4.72935e-09	1.46029e-07	1.21283e-07	RBMX/HSPA8/TRA2B/NCL/RBM3/PRDX6/THRAP3/SNW1/SNRNP70/TRA2A/DAZAP1/CLNS1A/CIRBP	13	CLPs
BP	GO:0046700	heterocycle catabolic process	69/1341	468/18903	4.98535e-09	1.53039e-07	1.27105e-07	DUT/CARHSP1/ZFP36L2/YBX1/HNRNPA0/FUS/FHIT/ADA/NPM1/LSM7/HNRNPM/YBX3/POLR2G/HPRT1/HNRNPD/SERBP1/RNASEH2B/HNRNPC/NUDT1/PABPC1/PNRC2/ZC3HAV1/ZCCHC7/EIF4A3/LSM5/LSM4/DDX5/FEN1/EIF3E/HNRNPU/DCP2/ELAVL1/HNRNPAB/THRAP3/MAGOH/RNPS1/PAN3/LSM2/ROCK1/RBM8A/TAF15/LSM6/CNOT1/VIM/E2F1/RNASEH2A/SSB/NT5C2/UPF3B/UPF2/NUDT5/EXOSC9/TARDBP/CSDE1/RBM10/SYNCRIP/UPF3A/CELF1/FXR1/RNASEH2C/TNRC6C/ACOT7/APEX1/XRN2/CIRBP/M…	69	CLPs
BP	GO:0016032	viral process	64/1341	421/18903	5.38564e-09	1.64371e-07	1.36517e-07	DEK/HMGB1/CFL1/NUCKS1/PPIA/TOP2A/TOP2B/RAN/PCBP2/CXCR4/FAM111A/SMARCA4/CDK1/EIF3F/EIF3L/IFITM3/HSPA8/SIVA1/EEF1A1/RPSA/LEF1/PABPC1/PCBP1/ZC3HAV1/EIF3D/CTBP2/CD81/KPNA2/PTBP1/LGALS9/TRIM22/RSF1/ILF3/GRK2/TP53/SNW1/IFI16/ITGA5/SSB/VAPA/PSMC3/CALCOCO2/RCC1/BANF1/KPNA3/PLSCR1/GSN/TARDBP/CSDE1/HACD3/NUP153/PKN2/PPIH/SP1/LAMTOR5/VAMP8/EIF3A/SMARCB1/CHD1/TRIM38/TAF11/VPS4B/TRIM59/SNX3	64	CLPs
BP	GO:0043488	regulation of mRNA stability	36/1341	175/18903	5.44906e-09	1.65351e-07	1.37331e-07	CARHSP1/ZFP36L2/YBX1/HNRNPA0/FUS/NPM1/HNRNPM/YBX3/POLR2G/HNRNPD/SERBP1/HNRNPC/PABPC1/HNRNPU/DCP2/ELAVL1/THRAP3/PAN3/ROCK1/TAF15/CNOT1/VIM/E2F1/EXOSC9/TARDBP/CSDE1/RBM10/SYNCRIP/CELF1/FXR1/TNRC6C/APEX1/CIRBP/MAPK14/CNOT8/ZFP36L1	36	CLPs
BP	GO:0032465	regulation of cytokinesis	25/1341	95/18903	6.64726e-09	2.00557e-07	1.66571e-07	BIRC5/AURKB/RHOA/CALM2/RAB11A/CDCA8/PRC1/CALM3/KIF20B/RACGAP1/CDC6/KIF23/PIN1/PRPF40A/NUP62/KIF14/PLK1/E2F8/PLK4/CCP110/BRCA2/KIF20A/SETD2/CIT/PKN2	25	CLPs
BP	GO:0000727	double-strand break repair via break-induced replication	9/1341	12/18903	8.02232e-09	2.40669e-07	1.99886e-07	MCM7/MCM3/GINS2/MCM4/MCM5/MCM2/CDC45/CDC7/MCM6	9	CLPs
BP	GO:0044270	cellular nitrogen compound catabolic process	69/1341	474/18903	8.48002e-09	2.52963e-07	2.10097e-07	DUT/CARHSP1/ZFP36L2/YBX1/HNRNPA0/FUS/FHIT/ADA/NPM1/LSM7/HNRNPM/YBX3/POLR2G/HPRT1/HNRNPD/SERBP1/RNASEH2B/HNRNPC/NUDT1/PABPC1/PNRC2/ZC3HAV1/ZCCHC7/EIF4A3/LSM5/LSM4/DDX5/FEN1/EIF3E/HNRNPU/DCP2/ELAVL1/HNRNPAB/THRAP3/MAGOH/RNPS1/PAN3/LSM2/ROCK1/RBM8A/TAF15/LSM6/CNOT1/VIM/E2F1/RNASEH2A/SSB/NT5C2/UPF3B/UPF2/NUDT5/EXOSC9/TARDBP/CSDE1/RBM10/SYNCRIP/UPF3A/CELF1/FXR1/RNASEH2C/TNRC6C/ACOT7/APEX1/XRN2/CIRBP/M…	69	CLPs
BP	GO:0009060	aerobic respiration	38/1341	194/18903	8.60191e-09	2.55158e-07	2.11919e-07	RHOA/COX8A/CDK1/IDH2/CHCHD2/HIF1A/COX6C/CAT/COX7B/BLOC1S1/COX6B1/COX4I1/CCNB1/COX6A1/COX7A2L/UQCR10/MDH1/MSH2/ATP5MG/COX7A2/NDUFA4/NDUFA2/UQCRC2/IDH3B/NDUFB4/NDUFA1/ATP5PB/NDUFB1/NDUFA5/UQCRH/CYCS/NDUFB11/DLST/ATP5F1C/NDUFB10/SDHA/NDUFS3/UQCRC1	38	CLPs
BP	GO:0051656	establishment of organelle localization	65/1341	437/18903	9.82378e-09	2.89774e-07	2.4067e-07	NUSAP1/CFL1/BIRC5/AURKB/UBB/CENPF/MAD2L1/CDT1/LMNB1/LAT2/RAN/NPM1/CDCA5/RAB11A/CDCA8/KIFC1/NDC80/KPNB1/NUF2/HIF1A/KIF22/CENPE/PCM1/XPO1/HNRNPU/CENPA/BLOC1S1/KIF2C/CCNB1/GPSM2/SYK/HSBP1/LGALS9/NUP62/KIF14/PLK1/YWHAZ/PIK3CD/NUP88/KIF18A/MYO1G/MILR1/KIF5B/GAB2/NUDC/SPRY1/EXOC6/NUMA1/SUN2/MYH9/NDE1/EZR/SYNE2/SYNE3/CENPQ/VAMP8/MAPRE1/STARD3NL/CDK5RAP2/VPS4B/DTNBP1/UXT/TRAPPC1/MIS12/PDCD10	65	CLPs
BP	GO:0010569	regulation of double-strand break repair via homologous recombination	21/1341	72/18903	1.47295e-08	4.32065e-07	3.58848e-07	ACTB/MAD2L2/FUS/RAD51AP1/YEATS4/PARP1/MORF4L1/ACTR2/CHEK1/RIF1/PARPBP/RBBP8/FANCB/RMI2/MEAF6/ACTL6A/SETD2/TIMELESS/RPA2/PPP4C/RUVBL2	21	CLPs
BP	GO:0000281	mitotic cytokinesis	23/1341	85/18903	1.49376e-08	4.35748e-07	3.61907e-07	STMN1/NUSAP1/CFL1/BIRC5/AURKB/RHOA/CKAP2/CDCA8/KIF20B/RACGAP1/KIF23/SON/CENPA/ROCK1/NUP62/ANLN/PLK1/CEP55/KIF20A/EXOC6/CIT/CNTROB/VPS4B	23	CLPs
BP	GO:0034085	establishment of sister chromatid cohesion	10/1341	16/18903	1.68537e-08	4.88944e-07	4.06089e-07	CDCA5/STAG3/RAD21/SMC3/STAG2/RB1/SMC1A/NAA50/STAG1/NIPBL	10	CLPs
BP	GO:0045727	positive regulation of translation	31/1341	143/18903	1.70813e-08	4.92838e-07	4.09322e-07	YBX1/RHOA/PKM/SOX4/NPM1/KHDRBS1/YBX3/POLR2G/HNRNPD/PABPC1/RPS4X/EIF3D/EIF4A3/RBM3/SH3BGRL/EIF3E/HNRNPU/RPS9/CNBP/ELAVL1/RPL26/VIM/EIF2S3/UPF3B/PRKDC/CSDE1/SYNCRIP/UPF3A/FXR1/C1QBP/CIRBP	31	CLPs
BP	GO:0030261	chromosome condensation	17/1341	49/18903	1.94017e-08	5.56746e-07	4.62401e-07	NUSAP1/SMC4/TOP2A/SMC2/CDK1/CDCA5/NCAPG/NCAPH/PLK1/NCAPG2/ACIN1/NCAPD2/BANF1/SMARCA5/NCAPH2/NCAPD3/BAZ1B	17	CLPs
BP	GO:1901992	positive regulation of mitotic cell cycle phase transition	25/1341	100/18903	2.05383e-08	5.86175e-07	4.86843e-07	UBE2C/CDT1/RRM2/CCND3/AIF1/CDK1/CDCA5/FBXO5/RAB11A/TFDP1/RRM1/CDC6/DLGAP5/CCNB1/DTL/CDC7/RB1/ANAPC11/KMT2E/SASS6/PHB2/MDM2/APEX1/VPS4B/RAD51C	25	CLPs
BP	GO:0006406	mRNA export from nucleus	20/1341	67/18903	2.09204e-08	5.9387e-07	4.93234e-07	SRSF3/HNRNPA2B1/DDX39A/HHEX/EIF4A3/ENY2/MAGOH/THOC7/NUP107/RBM8A/PABPN1/TPR/NUP88/THOC2/UPF2/SETD2/NUP160/YTHDC1/NCBP3/CHTOP	20	CLPs
BP	GO:1901989	positive regulation of cell cycle phase transition	28/1341	122/18903	2.25423e-08	6.3649e-07	5.28632e-07	UBE2C/CDT1/RRM2/CCND3/AIF1/NPM1/CDK1/CDCA5/FBXO5/RAB11A/ATAD5/EZH2/TFDP1/RRM1/CDC6/DLGAP5/CCNB1/DTL/CDC7/RB1/ANAPC11/KMT2E/SASS6/PHB2/MDM2/APEX1/VPS4B/RAD51C	28	CLPs
BP	GO:0051298	centrosome duplication	21/1341	74/18903	2.51693e-08	7.06881e-07	5.87095e-07	NPM1/SAC3D1/NDC80/XPO1/CEP135/PKD2/CDK2/BRCA1/NUP62/CEP152/PLK4/CCP110/BRCA2/RBM14/SASS6/NDE1/CKAP5/WDR62/CDK5RAP2/CNTROB/VPS4B	21	CLPs
BP	GO:0042773	ATP synthesis coupled electron transport	25/1341	101/18903	2.54758e-08	7.07959e-07	5.8799e-07	COX8A/CDK1/CHCHD2/COX6C/COX7B/COX6B1/COX4I1/CCNB1/COX6A1/COX7A2L/UQCR10/COX7A2/NDUFA4/NDUFA2/UQCRC2/NDUFB4/NDUFA1/NDUFB1/NDUFA5/UQCRH/CYCS/NDUFB10/SDHA/NDUFS3/UQCRC1	25	CLPs
BP	GO:0042775	mitochondrial ATP synthesis coupled electron transport	25/1341	101/18903	2.54758e-08	7.07959e-07	5.8799e-07	COX8A/CDK1/CHCHD2/COX6C/COX7B/COX6B1/COX4I1/CCNB1/COX6A1/COX7A2L/UQCR10/COX7A2/NDUFA4/NDUFA2/UQCRC2/NDUFB4/NDUFA1/NDUFB1/NDUFA5/UQCRH/CYCS/NDUFB10/SDHA/NDUFS3/UQCRC1	25	CLPs
BP	GO:0031396	regulation of protein ubiquitination	39/1341	210/18903	2.56743e-08	7.0974e-07	5.89469e-07	PPIA/UBB/MAD2L1/UBE2C/LAPTM5/MAD2L2/HSP90AA1/FKBP1A/SOX4/NPM1/FBXO5/CDC20/SKP1/BUB3/RPS7/UBE2L3/UBE2N/RPS20/UBXN1/SIAH2/RPS3/RBX1/PIN1/BRCA1/NMI/FANCI/BUB1B/PLK1/RPL11/RPL23/MYCBP2/RPS2/MASTL/SVBP/ARRB2/TOPORS/SKP2/UBE2S/DNAJA1	39	CLPs
BP	GO:0070316	regulation of G0 to G1 transition	15/1341	39/18903	2.65808e-08	7.30971e-07	6.07103e-07	ACTB/SMARCA4/RRM1/SMARCE1/BCL7A/ARID1A/CHEK1/ARID1B/SMARCD2/PBRM1/RHNO1/ACTL6A/BRD7/SMARCC1/SMARCB1	15	CLPs
BP	GO:0097193	intrinsic apoptotic signaling pathway	49/1341	298/18903	2.7652e-08	7.56491e-07	6.28297e-07	PPIA/CD24/UBB/NONO/HNRNPK/FHIT/SOD2/YBX3/TPT1/HELLS/E2F2/ATAD5/HIF1A/RPS7/ENO1/PARP1/CDKN2D/DDX5/PMAIP1/SFPQ/RPS3/BCLAF1/STK24/BRCA1/MSH6/RPL26/MSH2/GPX1/CRIP1/SOD1/E2F1/TP53/RPL11/SNW1/CASP2/MELK/IFI16/BRCA2/PRKDC/PIK3R1/MLLT11/RAD9A/CYCS/MDM2/TOPORS/VDAC2/DNAJA1/NDUFS3/PDCD10	49	CLPs
BP	GO:0019439	aromatic compound catabolic process	69/1341	489/18903	3.0262e-08	8.23625e-07	6.84055e-07	DUT/CARHSP1/ZFP36L2/YBX1/HNRNPA0/FUS/FHIT/ADA/NPM1/LSM7/HNRNPM/YBX3/POLR2G/HPRT1/HNRNPD/SERBP1/RNASEH2B/HNRNPC/NUDT1/PABPC1/PNRC2/ZC3HAV1/ZCCHC7/EIF4A3/LSM5/LSM4/DDX5/FEN1/EIF3E/HNRNPU/DCP2/ELAVL1/HNRNPAB/THRAP3/MAGOH/RNPS1/PAN3/LSM2/ROCK1/RBM8A/TAF15/LSM6/CNOT1/VIM/E2F1/RNASEH2A/SSB/NT5C2/UPF3B/UPF2/NUDT5/EXOSC9/TARDBP/CSDE1/RBM10/SYNCRIP/UPF3A/CELF1/FXR1/RNASEH2C/TNRC6C/ACOT7/APEX1/XRN2/CIRBP/M…	69	CLPs
BP	GO:0046822	regulation of nucleocytoplasmic transport	26/1341	109/18903	3.06512e-08	8.29939e-07	6.893e-07	ANP32B/HSP90AA1/RAN/CDK1/KHDRBS1/JUP/SUMO1/BARD1/YWHAE/XPO1/TCF7L2/TPR/NUP58/CTDSPL2/CPSF6/THOC2/PIK3R1/SETD2/RBM22/TARDBP/NUP153/PPP1CC/PKIG/PPP1R12A/NUP54/MAPK14	26	CLPs
BP	GO:0031109	microtubule polymerization or depolymerization	28/1341	124/18903	3.28311e-08	8.84428e-07	7.34555e-07	STMN1/CKAP2/SKA3/TPX2/FBXO5/MZT1/SKA2/ZNF207/MID1IP1/RAC1/RPS3/KIF2C/STMN3/TBCD/KIF18A/DRG1/TUBGCP3/MAPRE2/NUMA1/NDE1/SKA1/CKAP5/RANBP9/NEDD1/MAPRE1/CDK5RAP2/CDKN1B/HDGFL3	28	CLPs
BP	GO:0043487	regulation of RNA stability	36/1341	187/18903	3.36535e-08	9.00337e-07	7.47768e-07	CARHSP1/ZFP36L2/YBX1/HNRNPA0/FUS/NPM1/HNRNPM/YBX3/POLR2G/HNRNPD/SERBP1/HNRNPC/PABPC1/HNRNPU/DCP2/ELAVL1/THRAP3/PAN3/ROCK1/TAF15/CNOT1/VIM/E2F1/EXOSC9/TARDBP/CSDE1/RBM10/SYNCRIP/CELF1/FXR1/TNRC6C/APEX1/CIRBP/MAPK14/CNOT8/ZFP36L1	36	CLPs
BP	GO:0006119	oxidative phosphorylation	31/1341	147/18903	3.37627e-08	9.00337e-07	7.47768e-07	RHOA/COX8A/CDK1/CHCHD2/COX6C/COX7B/COX6B1/COX4I1/CCNB1/COX6A1/COX7A2L/UQCR10/MSH2/ATP5MG/COX7A2/NDUFA4/NDUFA2/UQCRC2/NDUFB4/NDUFA1/ATP5PB/NDUFB1/NDUFA5/UQCRH/CYCS/NDUFB11/ATP5F1C/NDUFB10/SDHA/NDUFS3/UQCRC1	31	CLPs
BP	GO:0009314	response to radiation	65/1341	452/18903	3.68926e-08	9.78858e-07	8.12983e-07	PCNA/NUCKS1/HMGN1/NPY/AURKB/USP1/PCLAF/MME/RAD51AP1/NPM1/SOD2/PPP1CA/BARD1/RFWD3/COPS3/HIF1A/PARP1/XRCC6/CDKN2D/FEN1/CAT/XRCC5/GNAQ/UBE2A/PBK/RBX1/EEF1D/BRCA1/DDB2/RAG1/DTL/MSH6/RPL26/POLD3/CHEK1/MSH2/GPX1/CRIP1/TOPBP1/BLM/SMC1A/TP53/IFI16/XRCC2/DCLRE1C/BRCA2/RHNO1/FANCG/PRKDC/PIK3R1/RAD1/YY1/KMT2A/MAP3K20/RAD9A/MGMT/PPP1CB/MDM2/PPP1CC/NIPBL/ID2/RUVBL2/CIRBP/MAPK14/TP53INP1	65	CLPs
BP	GO:0002183	cytoplasmic translational initiation	15/1341	40/18903	3.97471e-08	1.04442e-06	8.67434e-07	EIF3F/EIF3L/SLBP/EIF3D/SH3BGRL/EIF3E/EIF4H/EIF3K/EIF3H/EIF2S3/EIF4A2/RPL13A/EIF3M/EIF2S2/EIF3A	15	CLPs
BP	GO:0032986	protein-DNA complex disassembly	11/1341	21/18903	3.99569e-08	1.04442e-06	8.67434e-07	HMGA1/SMARCA4/SSRP1/SET/SMARCE1/SUPT16H/ARID1A/SMARCD2/RPL23/SMARCC1/SMARCB1	11	CLPs
BP	GO:0051315	attachment of mitotic spindle microtubules to kinetochore	11/1341	21/18903	3.99569e-08	1.04442e-06	8.67434e-07	BIRC5/AURKB/CDT1/CDCA8/NDC80/NUF2/CENPE/HNRNPU/KIF2C/MAPRE1/MIS12	11	CLPs
BP	GO:0050685	positive regulation of mRNA processing	14/1341	35/18903	4.30387e-08	1.11943e-06	9.29733e-07	RBMX/HSPA8/TRA2B/NCL/RBM3/PRDX6/NUDT21/THRAP3/SNW1/SNRNP70/TRA2A/DAZAP1/CLNS1A/CIRBP	14	CLPs
BP	GO:0009411	response to UV	31/1341	149/18903	4.69523e-08	1.21524e-06	1.0093e-06	PCNA/HMGN1/AURKB/USP1/PCLAF/MME/NPM1/PARP1/CDKN2D/FEN1/CAT/UBE2A/PBK/RBX1/DDB2/DTL/MSH6/RPL26/POLD3/CHEK1/MSH2/GPX1/CRIP1/TP53/BRCA2/RHNO1/PIK3R1/YY1/RUVBL2/CIRBP/TP53INP1	31	CLPs
BP	GO:0072331	signal transduction by p53 class mediator	34/1341	173/18903	4.7379e-08	1.2203e-06	1.01351e-06	AURKB/UBB/HNRNPK/FHIT/SOX4/NPM1/GTSE1/E2F2/ATAD5/COPS3/RPS7/RPS20/DDX5/PMAIP1/FOXM1/RPL26/CHEK1/MSH2/E2F1/TP53/RPL11/SNW1/CASP2/RPL23/MDM4/KAT6A/PIDD1/IFI16/BRCA2/MDM2/ATRX/TOPORS/TRIM24/CDKN1B	34	CLPs
BP	GO:0006513	protein monoubiquitination	22/1341	84/18903	5.82664e-08	1.49343e-06	1.24036e-06	UHRF1/UBB/BARD1/SKP1/UBE2T/UBE2D3/RBX1/BRCA1/DDB2/RAG1/DTL/WAC/UBE2E1/BRCA2/FANCG/KDM2B/FANCB/RAD18/PCGF6/TRIM56/TOPORS/FANCA	22	CLPs
BP	GO:0045023	G0 to G1 transition	15/1341	41/18903	5.85791e-08	1.49419e-06	1.24099e-06	ACTB/SMARCA4/RRM1/SMARCE1/BCL7A/ARID1A/CHEK1/ARID1B/SMARCD2/PBRM1/RHNO1/ACTL6A/BRD7/SMARCC1/SMARCB1	15	CLPs
BP	GO:0051231	spindle elongation	9/1341	14/18903	6.40527e-08	1.62595e-06	1.35042e-06	BIRC5/AURKB/CDCA8/PRC1/KIF11/RACGAP1/KIF23/PPP2R1A/NUMA1	9	CLPs
BP	GO:0061640	cytoskeleton-dependent cytokinesis	26/1341	113/18903	6.72806e-08	1.69972e-06	1.41169e-06	STMN1/NUSAP1/CFL1/BIRC5/AURKB/RHOA/CKAP2/CDCA8/KIF20B/RACGAP1/KIF23/SON/CENPA/DCTN3/ROCK1/ACTR2/NUP62/ACTR3/ANLN/PLK1/CEP55/KIF20A/EXOC6/CIT/CNTROB/VPS4B	26	CLPs
BP	GO:1902107	positive regulation of leukocyte differentiation	35/1341	184/18903	7.10659e-08	1.77833e-06	1.47698e-06	HMGB1/ACTB/RHOA/ADA/MYB/SMARCA4/SOX4/HLA-DRA/LEF1/XRCC6/SMARCE1/SYK/ZMIZ1/LGALS9/RAG1/ARID1A/IL7R/RB1/CREB1/ARID1B/SMARCD2/PBRM1/ACIN1/PRKDC/ACTL6A/CBFB/PPP2R3C/BRD7/SMARCC1/SASH3/ID2/SMARCB1/MDK/KLF10/ZFP36L1	35	CLPs
BP	GO:1903708	positive regulation of hemopoiesis	35/1341	184/18903	7.10659e-08	1.77833e-06	1.47698e-06	HMGB1/ACTB/RHOA/ADA/MYB/SMARCA4/SOX4/HLA-DRA/LEF1/XRCC6/SMARCE1/SYK/ZMIZ1/LGALS9/RAG1/ARID1A/IL7R/RB1/CREB1/ARID1B/SMARCD2/PBRM1/ACIN1/PRKDC/ACTL6A/CBFB/PPP2R3C/BRD7/SMARCC1/SASH3/ID2/SMARCB1/MDK/KLF10/ZFP36L1	35	CLPs
BP	GO:0045931	positive regulation of mitotic cell cycle	28/1341	129/18903	8.07509e-08	2.01116e-06	1.67035e-06	UBE2C/CDT1/RRM2/CCND3/AIF1/CDK1/CDCA5/FBXO5/RAB11A/TFDP1/RRM1/CDC6/DLGAP5/CCNB1/DTL/CDC7/RB1/USP22/ANAPC11/BRCA2/KMT2E/SASS6/PHB2/PKN2/MDM2/APEX1/VPS4B/RAD51C	28	CLPs
BP	GO:0022904	respiratory electron transport chain	27/1341	122/18903	8.96402e-08	2.22207e-06	1.84552e-06	COX8A/SOD2/CDK1/CHCHD2/COX6C/COX7B/COX6B1/COX4I1/CCNB1/COX6A1/COX7A2L/UQCR10/COX7A2/NDUFA4/NDUFA2/UQCRC2/NDUFB4/NDUFA1/NDUFB1/NDUFA5/UQCRH/CYCS/NDUFB10/SDHA/NDUFS3/ETFB/UQCRC1	27	CLPs
BP	GO:0018205	peptidyl-lysine modification	60/1341	414/18903	9.34335e-08	2.30528e-06	1.91463e-06	DEK/ACTB/SUMO2/MTF2/MYB/YEATS4/SOX4/BCL11A/SUMO1/UBE2I/EZH2/DNMT1/SAE1/SET/LEF1/HDAC2/RTF1/PAX5/ENY2/BLOC1S1/MORF4L1/CTCF/HAT1/BRCA1/ZMIZ1/POLE3/CHEK1/UBA2/SF3B5/SNW1/RIF1/NAA50/KAT6A/EID1/SUMO3/NFATC2IP/USP22/SF3B1/SMARCA5/BRCA2/MEAF6/ACTL6A/KMT2A/DR1/SETD2/KMT2E/BRD7/BAZ1B/MDM2/ATRX/TOPORS/PIAS1/SPI1/SMARCB1/DPY30/ARID4B/TRIM38/RUVBL2/PWWP2A/NSMCE4A	60	CLPs
BP	GO:0045621	positive regulation of lymphocyte differentiation	28/1341	130/18903	9.60475e-08	2.35875e-06	1.95904e-06	ACTB/RHOA/ADA/MYB/SMARCA4/SOX4/HLA-DRA/LEF1/XRCC6/SMARCE1/SYK/ZMIZ1/LGALS9/RAG1/ARID1A/IL7R/ARID1B/SMARCD2/PBRM1/PRKDC/ACTL6A/CBFB/PPP2R3C/BRD7/SMARCC1/SASH3/SMARCB1/MDK	28	CLPs
BP	GO:0070507	regulation of microtubule cytoskeleton organization	31/1341	155/18903	1.21196e-07	2.96257e-06	2.46054e-06	STMN1/RHOA/TACC3/CKAP2/SKA3/TPX2/SKA2/MID1IP1/RAC1/RPS3/HNRNPU/KIF15/GPSM2/STMN3/ROCK1/NUP62/PLK1/TPR/TBCD/KIF18A/DRG1/SASS6/MAPRE2/NUMA1/SKA1/CKAP5/MAPRE1/CDK5RAP2/VPS4B/CDKN1B/HDGFL3	31	CLPs
BP	GO:0071459	protein localization to chromosome, centromeric region	15/1341	43/18903	1.22241e-07	2.97435e-06	2.47032e-06	AURKB/CDT1/CDK1/NDC80/BUB3/CENPA/CTCF/KNL1/BUB1B/RB1/ZWILCH/TTK/IK/CENPQ/MIS12	15	CLPs
BP	GO:0048255	mRNA stabilization	18/1341	61/18903	1.28864e-07	3.12111e-06	2.59221e-06	YBX1/HNRNPA0/FUS/YBX3/HNRNPD/HNRNPC/PABPC1/HNRNPU/ELAVL1/THRAP3/TAF15/E2F1/TARDBP/CSDE1/RBM10/SYNCRIP/CIRBP/MAPK14	18	CLPs
BP	GO:0071478	cellular response to radiation	35/1341	189/18903	1.41589e-07	3.41366e-06	2.83519e-06	PCNA/NUCKS1/AURKB/MME/RAD51AP1/NPM1/BARD1/PARP1/XRCC6/XRCC5/PBK/RBX1/EEF1D/BRCA1/DDB2/RPL26/POLD3/CHEK1/CRIP1/BLM/TP53/IFI16/BRCA2/RHNO1/PIK3R1/RAD1/YY1/MAP3K20/RAD9A/MGMT/MDM2/NIPBL/RUVBL2/MAPK14/TP53INP1	35	CLPs
BP	GO:0006271	DNA strand elongation involved in DNA replication	9/1341	15/18903	1.50005e-07	3.56768e-06	2.96311e-06	PCNA/MCM7/MCM3/MCM4/LIG1/RFC3/POLE3/POLD3/RFC4	9	CLPs
BP	GO:0030174	regulation of DNA-templated DNA replication initiation	9/1341	15/18903	1.50005e-07	3.56768e-06	2.96311e-06	CDT1/MCM7/MCM3/GMNN/MCM4/MCM5/MCM2/CDK2/MCM6	9	CLPs
BP	GO:2000767	positive regulation of cytoplasmic translation	9/1341	15/18903	1.50005e-07	3.56768e-06	2.96311e-06	YBX1/PKM/YBX3/HNRNPD/PABPC1/HNRNPU/CNBP/CSDE1/SYNCRIP	9	CLPs
BP	GO:0006337	nucleosome disassembly	10/1341	19/18903	1.5953e-07	3.76281e-06	3.12517e-06	HMGA1/SMARCA4/SSRP1/SET/SMARCE1/SUPT16H/ARID1A/SMARCD2/SMARCC1/SMARCB1	10	CLPs
BP	GO:0000018	regulation of DNA recombination	28/1341	133/18903	1.59634e-07	3.76281e-06	3.12517e-06	ACTB/MAD2L2/FUS/RAD51AP1/YEATS4/ATAD5/PARP1/MORF4L1/KPNA2/MSH6/ACTR2/CHEK1/MSH2/IL7R/BLM/RIF1/PARPBP/RBBP8/FANCB/RMI2/MEAF6/ACTL6A/SETD2/TERF2/TIMELESS/RPA2/PPP4C/RUVBL2	28	CLPs
BP	GO:2000819	regulation of nucleotide-excision repair	12/1341	28/18903	1.61756e-07	3.79587e-06	3.15263e-06	ACTB/SMARCA4/SMARCE1/BCL7A/ARID1A/ARID1B/SMARCD2/PBRM1/ACTL6A/BRD7/SMARCC1/SMARCB1	12	CLPs
BP	GO:0071479	cellular response to ionizing radiation	20/1341	75/18903	1.67657e-07	3.91695e-06	3.25319e-06	NUCKS1/RAD51AP1/BARD1/XRCC6/XRCC5/EEF1D/BRCA1/RPL26/BLM/TP53/IFI16/BRCA2/RHNO1/RAD1/MAP3K20/RAD9A/MGMT/MDM2/NIPBL/MAPK14	20	CLPs
BP	GO:0045663	positive regulation of myoblast differentiation	15/1341	44/18903	1.73351e-07	4.03212e-06	3.34885e-06	ACTB/SMARCA4/SOX4/SMARCE1/RIPOR2/ARID1A/MEF2C/ARID1B/SMARCD2/PBRM1/ACTL6A/BRD7/SMARCC1/SMARCB1/MAPK14	15	CLPs
BP	GO:0006376	mRNA splice site selection	16/1341	50/18903	1.84283e-07	4.24897e-06	3.52895e-06	SRSF10/RBMX/PSIP1/SF1/SRSF5/SF3A2/SRSF1/LUC7L3/SRSF6/CELF2/SRSF9/LUC7L2/SNRPC/SF3A3/CELF1/YTHDC1	16	CLPs
BP	GO:0044818	mitotic G2/M transition checkpoint	16/1341	50/18903	1.84283e-07	4.24897e-06	3.52895e-06	CDK1/BARD1/SYF2/CLSPN/CDC6/BRCA1/DTL/NAE1/CHEK1/PLK1/TOPBP1/CCNG1/BLM/RBBP8/DONSON/TAOK3	16	CLPs
BP	GO:1900180	regulation of protein localization to nucleus	28/1341	135/18903	2.21764e-07	5.09094e-06	4.22824e-06	HSP90AA1/RAN/NPM1/CDK1/JUP/SUMO1/TCP1/PARP1/CCT6A/CCT2/CCT4/GLUL/PIN1/PLK1/CCT8/TPR/SUMO3/NUP58/PIK3R1/RBM22/TARDBP/CCT5/LAMTOR5/PKIG/CCT7/NUP54/MAPK14/CD2AP	28	CLPs
BP	GO:0010212	response to ionizing radiation	29/1341	143/18903	2.24999e-07	5.14284e-06	4.27135e-06	NUCKS1/RAD51AP1/SOD2/BARD1/RFWD3/PARP1/XRCC6/XRCC5/EEF1D/BRCA1/RPL26/MSH2/GPX1/TOPBP1/BLM/TP53/IFI16/XRCC2/DCLRE1C/BRCA2/RHNO1/PRKDC/RAD1/MAP3K20/RAD9A/MGMT/MDM2/NIPBL/MAPK14	29	CLPs
BP	GO:1902373	negative regulation of mRNA catabolic process	19/1341	70/18903	2.50949e-07	5.71126e-06	4.74344e-06	YBX1/HNRNPA0/FUS/YBX3/HNRNPD/HNRNPC/PABPC1/HNRNPU/ELAVL1/HNRNPAB/THRAP3/TAF15/E2F1/TARDBP/CSDE1/RBM10/SYNCRIP/CIRBP/MAPK14	19	CLPs
BP	GO:0031571	mitotic G1 DNA damage checkpoint signaling	12/1341	29/18903	2.5813e-07	5.84947e-06	4.85823e-06	GTSE1/RFWD3/CDK2/RPL26/TP53/CASP2/PIDD1/WAC/PRKDC/MDM2/RPA2/CDKN1B	12	CLPs
BP	GO:0051170	import into nucleus	32/1341	169/18903	2.84575e-07	6.42119e-06	5.33307e-06	HNRNPA1/HSP90AA1/RAN/CDK1/JUP/SUMO1/KPNB1/ELAVL1/SYK/KPNA2/NUP107/NUTF2/NUP62/TPR/BACH2/TP53/NUP88/RPL23/FAM53B/NUP50/NUP58/KPNA3/POLA2/PIK3R1/RBM22/TARDBP/PHB2/NUP153/PKIG/APPL1/NUP54/MAPK14	32	CLPs
BP	GO:0010972	negative regulation of G2/M transition of mitotic cell cycle	18/1341	64/18903	2.88322e-07	6.47805e-06	5.38029e-06	AURKB/CDK1/RAD21/BARD1/SYF2/CLSPN/CDC6/BRCA1/DTL/NAE1/CHEK1/PLK1/TOPBP1/CCNG1/BLM/RBBP8/DONSON/TAOK3	18	CLPs
BP	GO:0001732	formation of cytoplasmic translation initiation complex	9/1341	16/18903	3.21199e-07	7.18614e-06	5.96839e-06	EIF3F/EIF3L/EIF3D/EIF3E/EIF3K/EIF3H/EIF3M/EIF2S2/EIF3A	9	CLPs
BP	GO:0034250	positive regulation of cellular amide metabolic process	32/1341	170/18903	3.27114e-07	7.28761e-06	6.05267e-06	YBX1/RHOA/PKM/SOX4/NPM1/KHDRBS1/YBX3/POLR2G/HNRNPD/PABPC1/RPS4X/EIF3D/EIF4A3/RBM3/SH3BGRL/EIF3E/HNRNPU/RPS9/CNBP/ELAVL1/RPL26/VIM/EIF2S3/UPF3B/PRKDC/CSDE1/SYNCRIP/UPF3A/FXR1/SP1/C1QBP/CIRBP	32	CLPs
BP	GO:0045333	cellular respiration	40/1341	240/18903	3.56164e-07	7.90146e-06	6.5625e-06	RHOA/COX8A/SOD2/CDK1/IDH2/CHCHD2/HIF1A/COX6C/CAT/COX7B/BLOC1S1/COX6B1/COX4I1/CCNB1/COX6A1/COX7A2L/UQCR10/MDH1/MSH2/ATP5MG/COX7A2/NDUFA4/NDUFA2/UQCRC2/IDH3B/NDUFB4/NDUFA1/ATP5PB/NDUFB1/NDUFA5/UQCRH/CYCS/NDUFB11/DLST/ATP5F1C/NDUFB10/SDHA/NDUFS3/ETFB/UQCRC1	40	CLPs
BP	GO:1990830	cellular response to leukemia inhibitory factor	23/1341	100/18903	3.82534e-07	8.45095e-06	7.01887e-06	SRSF3/SYNGR1/MTF2/TLE4/HELLS/NCL/CACYBP/MYBL2/SRSF7/CTBP2/XRCC5/HNRNPU/BCLAF1/CREB1/RIF1/EIF4A2/RPS16/MAT2A/SMARCA5/RNF125/ABCD4/PDCD10/B3GNT2	23	CLPs
BP	GO:1903829	positive regulation of protein localization	62/1341	451/18903	3.85162e-07	8.47357e-06	7.03766e-06	ANP32B/PPIA/CDT1/HSP90AA1/RAN/SOX4/NPM1/CDK1/HPS4/JUP/MPC2/SAE1/NDC80/KIF20B/HIF1A/UBE2L3/VRK1/TCP1/PARP1/PCM1/YWHAE/CCT6A/CCT2/CCT4/GLUL/CEP135/IRS2/UBE2D3/RTN4/CD81/TCF7L2/GPSM2/OAZ1/EPB41L2/UBL5/NUP62/PLK1/CCT8/TPR/PRKCH/CCDC88A/CTDSPL2/SORL1/KIF5B/PIK3R1/VPS35/RBM22/NUMA1/TARDBP/CCT5/EZR/VAMP2/ABHD17B/LAMTOR5/CENPQ/CCT7/MAPK14/CD2AP/ITGB1BP1/CSNK2A2/PDCD10/PCNT	62	CLPs
BP	GO:0044819	mitotic G1/S transition checkpoint signaling	12/1341	30/18903	4.02466e-07	8.81752e-06	7.32332e-06	GTSE1/RFWD3/CDK2/RPL26/TP53/CASP2/PIDD1/WAC/PRKDC/MDM2/RPA2/CDKN1B	12	CLPs
BP	GO:0019646	aerobic electron transport chain	22/1341	93/18903	4.05811e-07	8.85405e-06	7.35367e-06	COX8A/COX6C/COX7B/COX6B1/COX4I1/COX6A1/COX7A2L/UQCR10/COX7A2/NDUFA4/NDUFA2/UQCRC2/NDUFB4/NDUFA1/NDUFB1/NDUFA5/UQCRH/CYCS/NDUFB10/SDHA/NDUFS3/UQCRC1	22	CLPs
BP	GO:0051653	spindle localization	17/1341	59/18903	4.19749e-07	9.12047e-06	7.57494e-06	NUSAP1/CFL1/MAD2L1/ASPM/NDC80/KPNB1/CENPA/GPSM2/ACTR2/ACTR3/PLK1/SPRY1/NUMA1/MYH9/NDE1/MAPRE1/CDK5RAP2	17	CLPs
BP	GO:1990823	response to leukemia inhibitory factor	23/1341	101/18903	4.62464e-07	1.00074e-05	8.31159e-06	SRSF3/SYNGR1/MTF2/TLE4/HELLS/NCL/CACYBP/MYBL2/SRSF7/CTBP2/XRCC5/HNRNPU/BCLAF1/CREB1/RIF1/EIF4A2/RPS16/MAT2A/SMARCA5/RNF125/ABCD4/PDCD10/B3GNT2	23	CLPs
BP	GO:1902750	negative regulation of cell cycle G2/M phase transition	18/1341	66/18903	4.78485e-07	1.03118e-05	8.56441e-06	AURKB/CDK1/RAD21/BARD1/SYF2/CLSPN/CDC6/BRCA1/DTL/NAE1/CHEK1/PLK1/TOPBP1/CCNG1/BLM/RBBP8/DONSON/TAOK3	18	CLPs
BP	GO:0051302	regulation of cell division	34/1341	190/18903	4.91875e-07	1.05573e-05	8.7683e-06	BIRC5/AURKB/YBX1/RHOA/CALM2/ASPM/RAB11A/CDCA8/PRC1/CALM3/ORC6/KIF20B/RACGAP1/CDC6/CAT/KIF23/PIN1/PRPF40A/NUP62/KIF14/PLK1/BLM/E2F8/RBL1/PLK4/CCP110/BRCA2/KIF20A/DR1/SETD2/CIT/PKN2/MDK/ITGB1BP1	34	CLPs
BP	GO:1900182	positive regulation of protein localization to nucleus	21/1341	87/18903	5.16797e-07	1.10473e-05	9.17527e-06	HSP90AA1/RAN/NPM1/CDK1/JUP/TCP1/PARP1/CCT6A/CCT2/CCT4/PLK1/CCT8/TPR/PIK3R1/RBM22/TARDBP/CCT5/LAMTOR5/CCT7/MAPK14/CD2AP	21	CLPs
BP	GO:0090231	regulation of spindle checkpoint	10/1341	21/18903	5.33971e-07	1.12775e-05	9.36641e-06	BIRC5/AURKB/MAD2L1/CDT1/CDCA8/NDC80/CCNB1/TPR/ANAPC15/CDK5RAP2	10	CLPs
BP	GO:0090266	regulation of mitotic cell cycle spindle assembly checkpoint	10/1341	21/18903	5.33971e-07	1.12775e-05	9.36641e-06	BIRC5/AURKB/MAD2L1/CDT1/CDCA8/NDC80/CCNB1/TPR/ANAPC15/CDK5RAP2	10	CLPs
BP	GO:1903504	regulation of mitotic spindle checkpoint	10/1341	21/18903	5.33971e-07	1.12775e-05	9.36641e-06	BIRC5/AURKB/MAD2L1/CDT1/CDCA8/NDC80/CCNB1/TPR/ANAPC15/CDK5RAP2	10	CLPs
BP	GO:0045582	positive regulation of T cell differentiation	25/1341	117/18903	5.40277e-07	1.13652e-05	9.43926e-06	ACTB/RHOA/ADA/MYB/SMARCA4/SOX4/HLA-DRA/LEF1/SMARCE1/SYK/ZMIZ1/LGALS9/RAG1/ARID1A/IL7R/ARID1B/SMARCD2/PBRM1/ACTL6A/CBFB/BRD7/SMARCC1/SASH3/SMARCB1/MDK	25	CLPs
BP	GO:0051258	protein polymerization	44/1341	281/18903	5.71952e-07	1.19837e-05	9.95301e-06	STMN1/TMSB4X/UBE2C/PFN1/RHOA/HSP90AA1/AIF1/TMSB10/TPX2/FBXO5/CYFIP2/MZT1/ARPC3/ZNF207/MID1IP1/RAC1/CAPZB/CAPG/RPS3/MTPN/ADD3/DIAPH3/ARPC5/SSH2/TBCD/DBNL/EVL/DRG1/GPX4/GSN/TUBGCP3/NUMA1/NDE1/CKAP5/ARPC2/VDAC2/RANBP9/NEDD1/UBE2S/MAPRE1/CDK5RAP2/CDKN1B/ARPC4/HDGFL3	44	CLPs
BP	GO:1900262	regulation of DNA-directed DNA polymerase activity	8/1341	13/18903	5.86037e-07	1.21822e-05	1.01178e-05	PCNA/GINS2/RFC3/DSCC1/RFC2/RFC5/RFC4/CHTF18	8	CLPs
BP	GO:1900264	positive regulation of DNA-directed DNA polymerase activity	8/1341	13/18903	5.86037e-07	1.21822e-05	1.01178e-05	PCNA/GINS2/RFC3/DSCC1/RFC2/RFC5/RFC4/CHTF18	8	CLPs
BP	GO:0007099	centriole replication	14/1341	42/18903	6.12135e-07	1.26748e-05	1.05269e-05	NPM1/CEP135/CDK2/BRCA1/NUP62/CEP152/PLK4/CCP110/RBM14/SASS6/WDR62/CDK5RAP2/CNTROB/VPS4B	14	CLPs
BP	GO:0042254	ribosome biogenesis	47/1341	310/18903	6.2042e-07	1.27962e-05	1.06277e-05	RAN/NPM1/PA2G4/RPS24/RPL14/RPSA/RPS7/RPL10/RPL7/EIF4A3/RPS8/XRCC5/XPO1/GLUL/RPS21/RPLP0/RPS25/RPL23A/RPL26/LSM6/RSL24D1/FRG1/GTF3A/RPS17/RPL11/PIN4/NUP88/RPL10A/RPS16/RPL27/RPL6/PRKDC/NIP7/FBL/RPS5/RPS28/EXOSC9/DDX17/RRP7A/RPL35A/NSA2/RPP30/XRN2/C1QBP/NOP56/SNU13/RPL7L1	47	CLPs
BP	GO:0010833	telomere maintenance via telomere lengthening	20/1341	81/18903	6.50255e-07	1.33593e-05	1.10955e-05	HNRNPA1/AURKB/HNRNPA2B1/HSP90AA1/PTGES3/HNRNPC/TCP1/PARP1/CCT6A/CCT2/CCT4/XRCC5/HNRNPU/DCP2/RPA1/CCT8/RFC1/CCT5/TERF2/CCT7	20	CLPs
BP	GO:0045619	regulation of lymphocyte differentiation	36/1341	210/18903	6.75942e-07	1.38332e-05	1.14891e-05	HMGB1/ACTB/ZFP36L2/RHOA/ADA/MYB/SMARCA4/SOX4/HLA-DRA/HMGB3/LEF1/XRCC6/SMARCE1/SYK/RAG2/ZMIZ1/LGALS9/RAG1/ARID1A/IL7R/SOD1/ARID1B/SMARCD2/PBRM1/PRKDC/ACTL6A/CBFB/PPP2R3C/BRD7/SMARCC1/SASH3/ID2/SMARCB1/MDK/ZFP36L1/FANCA	36	CLPs
BP	GO:0030098	lymphocyte differentiation	58/1341	419/18903	7.24683e-07	1.47735e-05	1.227e-05	HMGB1/ACTB/SLC25A5/CD79B/TOP2B/ZFP36L2/RHOA/CMTM7/ADA/MYB/SMARCA4/SOX4/EZH2/HLA-DRA/RPL22/CD79A/HHEX/HMGB3/LEF1/PAX5/XRCC6/CDK6/SMARCE1/IKZF1/SYK/RAG2/ZMIZ1/LGALS9/RAG1/ARID1A/FOXP1/MSH2/IL7R/LYL1/SOD1/PIK3CD/TP53/ARID1B/SMARCD2/PBRM1/DCLRE1C/PRKDC/NCAPH2/PIK3R1/ACTL6A/CBFB/YY1/PPP2R3C/BRD7/BLNK/SMARCC1/SASH3/ID2/SPI1/SMARCB1/MDK/ZFP36L1/FANCA	58	CLPs
BP	GO:0022616	DNA strand elongation	13/1341	37/18903	7.74482e-07	1.57279e-05	1.30627e-05	PCNA/NUCKS1/MCM7/MCM3/MCM4/LIG1/RFC3/POLE3/POLD3/ACTL6A/YY1/RFC4/RUVBL2	13	CLPs
BP	GO:1904851	positive regulation of establishment of protein localization to telomere	7/1341	10/18903	8.83382e-07	1.78607e-05	1.48341e-05	TCP1/CCT6A/CCT2/CCT4/CCT8/CCT5/CCT7	7	CLPs
BP	GO:0015980	energy derivation by oxidation of organic compounds	49/1341	333/18903	8.86271e-07	1.78607e-05	1.48341e-05	RHOA/COX8A/SOD2/CDK1/IDH2/PPP1CA/PTGES3/CHCHD2/HIF1A/COX6C/CAT/COX7B/IRS2/BLOC1S1/COX6B1/COX4I1/CCNB1/COX6A1/UGP2/COX7A2L/UQCR10/ACADM/MDH1/MSH2/ATP5MG/COX7A2/TP53/NDUFA4/NDUFA2/UQCRC2/IDH3B/NDUFB4/NDUFA1/PPP1CB/ATP5PB/NDUFB1/NDUFA5/UQCRH/CYCS/PPP1CC/NDUFB11/DLST/EPM2AIP1/ATP5F1C/NDUFB10/SDHA/NDUFS3/ETFB/UQCRC1	49	CLPs
BP	GO:0051444	negative regulation of ubiquitin-protein transferase activity	10/1341	22/18903	9.1663e-07	1.84023e-05	1.52839e-05	MAD2L1/MAD2L2/FBXO5/CDC20/BUB3/RPS7/RPS20/BUB1B/RPL11/RPL23	10	CLPs
BP	GO:0007004	telomere maintenance via telomerase	18/1341	69/18903	9.81577e-07	1.96315e-05	1.63048e-05	HNRNPA1/AURKB/HSP90AA1/PTGES3/HNRNPC/TCP1/CCT6A/CCT2/CCT4/XRCC5/HNRNPU/DCP2/RPA1/CCT8/RFC1/CCT5/TERF2/CCT7	18	CLPs
BP	GO:0006298	mismatch repair	13/1341	38/18903	1.101e-06	2.19369e-05	1.82196e-05	HMGB1/PCNA/RNASEH2B/LIG1/RPA3/MSH6/POLD3/MSH2/RPA1/RNASEH2A/SETD2/RNASEH2C/RPA2	13	CLPs
BP	GO:0021762	substantia nigra development	14/1341	44/18903	1.16377e-06	2.30797e-05	1.91686e-05	ACTB/YWHAQ/RHOA/CALM2/CALM3/YWHAE/COX6B1/CCDC14/GNB4/MBP/RAD1/ATP5PB/NDUFS3/YWHAH	14	CLPs
BP	GO:0018394	peptidyl-lysine acetylation	34/1341	197/18903	1.1671e-06	2.30797e-05	1.91686e-05	DEK/ACTB/YEATS4/SOX4/SET/LEF1/HDAC2/ENY2/BLOC1S1/MORF4L1/CTCF/HAT1/BRCA1/POLE3/CHEK1/SF3B5/NAA50/KAT6A/EID1/USP22/SF3B1/SMARCA5/BRCA2/MEAF6/ACTL6A/KMT2A/DR1/KMT2E/BRD7/BAZ1B/SPI1/SMARCB1/RUVBL2/PWWP2A	34	CLPs
BP	GO:0051382	kinetochore assembly	9/1341	18/18903	1.19817e-06	2.35179e-05	1.95326e-05	CENPN/CENPF/CENPW/CENPH/CENPE/CENPK/CENPA/DLGAP5/MIS12	9	CLPs
BP	GO:1904872	regulation of telomerase RNA localization to Cajal body	9/1341	18/18903	1.19817e-06	2.35179e-05	1.95326e-05	TCP1/CCT6A/CCT2/CCT4/DCP2/CCT8/CCT5/CCT7/RUVBL2	9	CLPs
BP	GO:0006289	nucleotide-excision repair	20/1341	84/18903	1.21161e-06	2.36937e-05	1.96787e-05	ACTB/HMGN1/SMARCA4/RPA3/SMARCE1/BCL7A/DDB2/ARID1A/POLD3/RPA1/TP53/ARID1B/SMARCD2/PBRM1/BRCA2/ACTL6A/BRD7/SMARCC1/RPA2/SMARCB1	20	CLPs
BP	GO:0043489	RNA stabilization	18/1341	70/18903	1.23449e-06	2.4009e-05	1.99405e-05	YBX1/HNRNPA0/FUS/YBX3/HNRNPD/HNRNPC/PABPC1/HNRNPU/ELAVL1/THRAP3/TAF15/E2F1/TARDBP/CSDE1/RBM10/SYNCRIP/CIRBP/MAPK14	18	CLPs
BP	GO:0019079	viral genome replication	26/1341	130/18903	1.23683e-06	2.4009e-05	1.99405e-05	DEK/NUCKS1/PPIA/TOP2A/TOP2B/PCBP2/FAM111A/IFITM3/HSPA8/EEF1A1/PABPC1/PCBP1/ZC3HAV1/CTBP2/ILF3/GRK2/IFI16/VAPA/BANF1/PLSCR1/HACD3/PKN2/PPIH/LAMTOR5/SMARCB1/TRIM38	26	CLPs
BP	GO:0071236	cellular response to antibiotic	8/1341	14/18903	1.28202e-06	2.4795e-05	2.05933e-05	EZH2/ACTR2/MEF2C/CRIP1/TP53/RPL23/MDM2/CDKN1B	8	CLPs
BP	GO:0007143	female meiotic nuclear division	12/1341	33/18903	1.35194e-06	2.6052e-05	2.16373e-05	UBB/TOP2A/FBXO5/CCNB2/NDC80/NCAPH/PLK1/MASTL/PPP2R1A/TTK/NCAPH2/RAD51C	12	CLPs
BP	GO:0098727	maintenance of cell number	32/1341	181/18903	1.39044e-06	2.66965e-05	2.21726e-05	ACTB/ZFP36L2/MTF2/SMARCA4/SOX4/ASPM/TPT1/SMC3/EZH2/HDAC2/RBBP4/RTF1/PCM1/SMARCE1/MED30/ELAVL1/BCL7A/ARID1A/CNOT1/SMC1A/RIF1/ZC3H13/RBBP7/KDM2B/ACTL6A/SMARCC1/NIPBL/SPI1/SMARCB1/ARID4B/MED28/KLF10	32	CLPs
BP	GO:0000387	spliceosomal snRNP assembly	15/1341	51/18903	1.499e-06	2.86766e-05	2.38171e-05	SRSF10/SNRPD1/SNRPE/SNRPF/SNRPB/LSM4/SNRPD3/SNRPG/LSM2/SNRPD2/STRAP/SNRPC/TGS1/CLNS1A/PRPF8	15	CLPs
BP	GO:1905168	positive regulation of double-strand break repair via homologous recombination	13/1341	39/18903	1.54463e-06	2.94428e-05	2.44535e-05	ACTB/FUS/RAD51AP1/YEATS4/PARP1/MORF4L1/ACTR2/RBBP8/FANCB/MEAF6/ACTL6A/TIMELESS/RUVBL2	13	CLPs
BP	GO:0006606	protein import into nucleus	30/1341	165/18903	1.6137e-06	3.06487e-05	2.54551e-05	HSP90AA1/RAN/CDK1/JUP/SUMO1/KPNB1/ELAVL1/SYK/KPNA2/NUP107/NUTF2/NUP62/TPR/TP53/NUP88/RPL23/FAM53B/NUP50/NUP58/KPNA3/POLA2/PIK3R1/RBM22/TARDBP/PHB2/NUP153/PKIG/APPL1/NUP54/MAPK14	30	CLPs
BP	GO:0051053	negative regulation of DNA metabolic process	28/1341	149/18903	1.81064e-06	3.42642e-05	2.84579e-05	HNRNPA1/CDT1/MAD2L2/FBXO5/GMNN/HNRNPC/PARP1/CDC6/XRCC5/RPS3/HNRNPU/DCP2/MSH6/CHEK1/MSH2/BLM/TP53/TTF1/RIF1/PARPBP/BRCA2/FANCB/RMI2/KMT2A/TERF2/DONSON/TIMELESS/PDS5A	28	CLPs
BP	GO:0032204	regulation of telomere maintenance	22/1341	101/18903	1.81704e-06	3.42642e-05	2.84579e-05	HNRNPA1/AURKB/HNRNPA2B1/HNRNPD/HNRNPC/TCP1/PARP1/CCT6A/CCT2/CCT4/XRCC5/HNRNPU/DCP2/CCT8/ACTL6A/YY1/CCT5/TERF2/ATRX/CCT7/RUVBL2/NSMCE4A	22	CLPs
BP	GO:0031056	regulation of histone modification	31/1341	175/18903	1.93619e-06	3.63812e-05	3.02161e-05	DEK/MTF2/MYB/DNMT1/SET/UBE2N/RTF1/PAX5/CTCF/BRCA1/CHEK1/TP53/SNW1/NCAPG2/RIF1/EID1/SF3B1/SMARCA5/KMT2A/DR1/KMT2E/BRD7/BAZ1B/KDM5A/ATRX/NIPBL/SPI1/SMARCB1/RUVBL2/PWWP2A/CHTOP	31	CLPs
BP	GO:0007095	mitotic G2 DNA damage checkpoint signaling	12/1341	34/18903	1.95483e-06	3.6601e-05	3.03987e-05	CDK1/SYF2/CLSPN/BRCA1/DTL/CHEK1/PLK1/TOPBP1/CCNG1/BLM/DONSON/TAOK3	12	CLPs
BP	GO:0016574	histone ubiquitination	15/1341	52/18903	1.96939e-06	3.67433e-05	3.05169e-05	UHRF1/BARD1/SKP1/UBE2N/UBE2A/BRCA1/DDB2/RAG1/WAC/USP22/UBE2E1/BRCA2/KDM2B/SUZ12/PCGF6	15	CLPs
BP	GO:0098534	centriole assembly	14/1341	46/18903	2.12317e-06	3.91038e-05	3.24774e-05	NPM1/CEP135/CDK2/BRCA1/NUP62/CEP152/PLK4/CCP110/RBM14/SASS6/WDR62/CDK5RAP2/CNTROB/VPS4B	14	CLPs
BP	GO:0090670	RNA localization to Cajal body	9/1341	19/18903	2.13294e-06	3.91038e-05	3.24774e-05	TCP1/CCT6A/CCT2/CCT4/DCP2/CCT8/CCT5/CCT7/RUVBL2	9	CLPs
BP	GO:0090671	telomerase RNA localization to Cajal body	9/1341	19/18903	2.13294e-06	3.91038e-05	3.24774e-05	TCP1/CCT6A/CCT2/CCT4/DCP2/CCT8/CCT5/CCT7/RUVBL2	9	CLPs
BP	GO:0090672	telomerase RNA localization	9/1341	19/18903	2.13294e-06	3.91038e-05	3.24774e-05	TCP1/CCT6A/CCT2/CCT4/DCP2/CCT8/CCT5/CCT7/RUVBL2	9	CLPs
BP	GO:0090685	RNA localization to nucleus	9/1341	19/18903	2.13294e-06	3.91038e-05	3.24774e-05	TCP1/CCT6A/CCT2/CCT4/DCP2/CCT8/CCT5/CCT7/RUVBL2	9	CLPs
BP	GO:0060623	regulation of chromosome condensation	7/1341	11/18903	2.27969e-06	4.10812e-05	3.41196e-05	SMC4/SMC2/NCAPG/NCAPH/NCAPD2/SMARCA5/BAZ1B	7	CLPs
BP	GO:0070203	regulation of establishment of protein localization to telomere	7/1341	11/18903	2.27969e-06	4.10812e-05	3.41196e-05	TCP1/CCT6A/CCT2/CCT4/CCT8/CCT5/CCT7	7	CLPs
BP	GO:0075522	IRES-dependent viral translational initiation	7/1341	11/18903	2.27969e-06	4.10812e-05	3.41196e-05	PCBP2/EIF3F/EIF3D/PTBP1/SSB/CSDE1/EIF3A	7	CLPs
BP	GO:1904869	regulation of protein localization to Cajal body	7/1341	11/18903	2.27969e-06	4.10812e-05	3.41196e-05	TCP1/CCT6A/CCT2/CCT4/CCT8/CCT5/CCT7	7	CLPs
BP	GO:1904871	positive regulation of protein localization to Cajal body	7/1341	11/18903	2.27969e-06	4.10812e-05	3.41196e-05	TCP1/CCT6A/CCT2/CCT4/CCT8/CCT5/CCT7	7	CLPs
BP	GO:2000765	regulation of cytoplasmic translation	11/1341	29/18903	2.3064e-06	4.14211e-05	3.4402e-05	YBX1/PKM/YBX3/HNRNPD/PABPC1/SH3BGRL/HNRNPU/CNBP/RPL13A/CSDE1/SYNCRIP	11	CLPs
BP	GO:0006473	protein acetylation	37/1341	230/18903	2.31504e-06	4.14354e-05	3.44138e-05	DEK/ACTB/YEATS4/SOX4/SET/ESCO2/LEF1/HDAC2/ENY2/BLOC1S1/MORF4L1/CTCF/HAT1/BRCA1/DSCC1/POLE3/CHEK1/SF3B5/NAA50/KAT6A/EID1/USP22/SF3B1/SMARCA5/BRCA2/MEAF6/NAA38/ACTL6A/KMT2A/DR1/KMT2E/BRD7/BAZ1B/SPI1/SMARCB1/RUVBL2/PWWP2A	37	CLPs
BP	GO:0031647	regulation of protein stability	47/1341	325/18903	2.40756e-06	4.29457e-05	3.56682e-05	GAPDH/PFN1/HSP90AA1/SOX4/NPM1/ATP1B3/HPS4/SUMO1/HSPA8/PTGES3/NDC80/RPS7/QRSL1/TCP1/ZNF207/CCT6A/CCT2/CCT4/VBP1/GNAQ/RTN4/CD81/PIN1/AAK1/PLK1/CCT8/CREB1/TP53/RPL11/RPL23/MDM4/CMTM6/PRKDC/CDKN2AIP/PIK3R1/VPS35/GSN/TARDBP/CCT5/HSPD1/PHB2/MDM2/TRIM24/CCT7/RUVBL2/UXT/PDCD10	47	CLPs
BP	GO:0006123	mitochondrial electron transport, cytochrome c to oxygen	10/1341	24/18903	2.43772e-06	4.33373e-05	3.59934e-05	COX8A/COX6C/COX7B/COX6B1/COX4I1/COX6A1/COX7A2L/COX7A2/NDUFA4/CYCS	10	CLPs
BP	GO:0019827	stem cell population maintenance	31/1341	177/18903	2.4814e-06	4.39657e-05	3.65153e-05	ACTB/ZFP36L2/MTF2/SMARCA4/SOX4/ASPM/TPT1/SMC3/HDAC2/RBBP4/RTF1/PCM1/SMARCE1/MED30/ELAVL1/BCL7A/ARID1A/CNOT1/SMC1A/RIF1/ZC3H13/RBBP7/KDM2B/ACTL6A/SMARCC1/NIPBL/SPI1/SMARCB1/ARID4B/MED28/KLF10	31	CLPs
BP	GO:0048144	fibroblast proliferation	22/1341	103/18903	2.569e-06	4.53331e-05	3.76511e-05	CKS1B/CKS2/SOD2/CDK1/CCNA2/RNASEH2B/PRDX1/PTGES3/CDC6/CDK6/MORF4L1/CCNB1/ZMIZ1/GNG2/GPX1/E2F1/E2F8/TP53/BRK1/KMT2A/DAZAP1/TP53INP1	22	CLPs
BP	GO:1904874	positive regulation of telomerase RNA localization to Cajal body	8/1341	15/18903	2.57574e-06	4.53331e-05	3.76511e-05	TCP1/CCT6A/CCT2/CCT4/CCT8/CCT5/CCT7/RUVBL2	8	CLPs
BP	GO:0032386	regulation of intracellular transport	48/1341	336/18903	2.67414e-06	4.69086e-05	3.89596e-05	ANP32B/HSP90AA1/RAN/CDK1/KHDRBS1/HPS4/JUP/SUMO1/BARD1/SAE1/KIF20B/UBE2L3/PCM1/YWHAE/XPO1/UBE2D3/CD81/TCF7L2/OAZ1/LCP1/UBL5/TPR/NUP58/CTDSPL2/CPSF6/SCP2/THOC2/SORL1/PIK3R1/VPS35/SETD2/RBM22/NUMA1/TARDBP/NUP153/EZR/VAMP2/PPP1CC/SVIP/PKIG/PPP1R12A/NUP54/MAPK14/ITGB1BP1/CSNK2A2/SNX3/PDCD10/PCNT	48	CLPs
BP	GO:2000756	regulation of peptidyl-lysine acetylation	18/1341	74/18903	2.94681e-06	5.15205e-05	4.27899e-05	DEK/SOX4/SET/HDAC2/CTCF/BRCA1/CHEK1/EID1/SF3B1/SMARCA5/KMT2A/KMT2E/BRD7/BAZ1B/SPI1/SMARCB1/RUVBL2/PWWP2A	18	CLPs
BP	GO:0032206	positive regulation of telomere maintenance	17/1341	67/18903	2.96379e-06	5.16462e-05	4.28943e-05	HNRNPA1/AURKB/HNRNPA2B1/HNRNPD/TCP1/CCT6A/CCT2/CCT4/XRCC5/CCT8/ACTL6A/YY1/CCT5/TERF2/ATRX/CCT7/RUVBL2	17	CLPs
BP	GO:0045445	myoblast differentiation	23/1341	112/18903	3.12492e-06	5.42748e-05	4.50776e-05	ACTB/SMARCA4/SOX4/DDX5/SMARCE1/TCF7L2/RIPOR2/MBNL1/ARID1A/ID3/MEF2C/GPX1/RB1/ARID1B/SMARCD2/PBRM1/ACTL6A/BRD7/SMARCC1/DDX17/SMARCB1/MAPK14/ZFP36L1	23	CLPs
BP	GO:0032886	regulation of microtubule-based process	39/1341	252/18903	3.30373e-06	5.71924e-05	4.75007e-05	STMN1/RHOA/TACC3/CKAP2/NPM1/SKA3/TPX2/SKA2/MID1IP1/RAC1/XPO1/RPS3/HNRNPU/KIF15/CFAP20/GPSM2/BRCA1/STMN3/ROCK1/NUP62/PLK1/TPR/TBCD/KIF18A/PLK4/DRG1/RBM14/SASS6/MAPRE2/NUMA1/SKA1/CKAP5/MACF1/WDR62/MAPRE1/CDK5RAP2/VPS4B/CDKN1B/HDGFL3	39	CLPs
BP	GO:0070198	protein localization to chromosome, telomeric region	11/1341	30/18903	3.40868e-06	5.88164e-05	4.88495e-05	TCP1/CCT6A/CCT2/CCT4/XRCC5/CCT8/BRCA2/CCT5/TERF2/ATRX/CCT7	11	CLPs
BP	GO:1902369	negative regulation of RNA catabolic process	19/1341	82/18903	3.43897e-06	5.91457e-05	4.9123e-05	YBX1/HNRNPA0/FUS/YBX3/HNRNPD/HNRNPC/PABPC1/HNRNPU/ELAVL1/HNRNPAB/THRAP3/TAF15/E2F1/TARDBP/CSDE1/RBM10/SYNCRIP/CIRBP/MAPK14	19	CLPs
BP	GO:1904951	positive regulation of establishment of protein localization	45/1341	310/18903	3.54085e-06	6.07003e-05	5.04142e-05	ANP32B/PPIA/HSP90AA1/RAN/SOX4/CDK1/HPS4/JUP/MPC2/SAE1/KIF20B/HIF1A/UBE2L3/TCP1/PCM1/YWHAE/CCT6A/CCT2/CCT4/GLUL/CEP135/IRS2/UBE2D3/CD81/TCF7L2/OAZ1/UBL5/CCT8/TPR/CTDSPL2/SORL1/PIK3R1/VPS35/RBM22/TARDBP/CCT5/EZR/VAMP2/CCT7/MAPK14/CD2AP/ITGB1BP1/CSNK2A2/PDCD10/PCNT	45	CLPs
BP	GO:0016573	histone acetylation	31/1341	180/18903	3.56838e-06	6.09742e-05	5.06417e-05	DEK/ACTB/YEATS4/SET/LEF1/ENY2/MORF4L1/CTCF/HAT1/BRCA1/POLE3/CHEK1/SF3B5/NAA50/KAT6A/EID1/USP22/SF3B1/SMARCA5/BRCA2/MEAF6/ACTL6A/KMT2A/DR1/KMT2E/BRD7/BAZ1B/SPI1/SMARCB1/RUVBL2/PWWP2A	31	CLPs
BP	GO:0033157	regulation of intracellular protein transport	36/1341	225/18903	3.58687e-06	6.10925e-05	5.07399e-05	ANP32B/HSP90AA1/RAN/CDK1/HPS4/JUP/SUMO1/BARD1/SAE1/KIF20B/UBE2L3/PCM1/YWHAE/XPO1/UBE2D3/CD81/TCF7L2/OAZ1/LCP1/UBL5/TPR/NUP58/CTDSPL2/SORL1/PIK3R1/RBM22/TARDBP/VAMP2/SVIP/PKIG/NUP54/MAPK14/ITGB1BP1/CSNK2A2/PDCD10/PCNT	36	CLPs
BP	GO:1904356	regulation of telomere maintenance via telomere lengthening	16/1341	61/18903	3.60598e-06	6.12205e-05	5.08462e-05	HNRNPA1/AURKB/HNRNPA2B1/HNRNPC/TCP1/PARP1/CCT6A/CCT2/CCT4/XRCC5/HNRNPU/DCP2/CCT8/CCT5/TERF2/CCT7	16	CLPs
BP	GO:0006278	RNA-templated DNA biosynthetic process	18/1341	75/18903	3.62279e-06	6.12962e-05	5.09091e-05	HNRNPA1/AURKB/HSP90AA1/PTGES3/HNRNPC/TCP1/CCT6A/CCT2/CCT4/XRCC5/HNRNPU/DCP2/RPA1/CCT8/RFC1/CCT5/TERF2/CCT7	18	CLPs
BP	GO:0036260	RNA capping	9/1341	20/18903	3.63366e-06	6.12962e-05	5.09091e-05	SNRPD1/SNRPE/SNRPF/SNRPB/SNRPD3/SNRPG/SNRPD2/TGS1/NCBP3	9	CLPs
BP	GO:1903131	mononuclear cell differentiation	61/1341	473/18903	4.04809e-06	6.80698e-05	5.65349e-05	HMGB1/ACTB/SLC25A5/CD79B/TOP2B/ZFP36L2/RHOA/CMTM7/ADA/MYB/SMARCA4/SOX4/EZH2/HLA-DRA/RPL22/CD79A/HHEX/HMGB3/LEF1/PAX5/XRCC6/CDK6/SMARCE1/IKZF1/SYK/RAG2/ZMIZ1/LGALS9/RAG1/ARID1A/FOXP1/MSH2/IL7R/LYL1/SOD1/PIK3CD/TP53/ARID1B/SMARCD2/PBRM1/IFI16/ACIN1/DCLRE1C/PRKDC/NCAPH2/PIK3R1/ACTL6A/CBFB/YY1/PPP2R3C/BRD7/BLNK/SMARCC1/SASH3/MYH9/ID2/SPI1/SMARCB1/MDK/ZFP36L1/FANCA	61	CLPs
BP	GO:0032388	positive regulation of intracellular transport	33/1341	199/18903	4.10779e-06	6.88544e-05	5.71865e-05	ANP32B/HSP90AA1/RAN/CDK1/KHDRBS1/HPS4/JUP/SAE1/KIF20B/UBE2L3/PCM1/YWHAE/UBE2D3/CD81/TCF7L2/OAZ1/UBL5/TPR/CTDSPL2/CPSF6/SCP2/SORL1/PIK3R1/RBM22/NUMA1/TARDBP/EZR/VAMP2/MAPK14/ITGB1BP1/CSNK2A2/PDCD10/PCNT	33	CLPs
BP	GO:1902751	positive regulation of cell cycle G2/M phase transition	11/1341	31/18903	4.94558e-06	8.2635e-05	6.86319e-05	NPM1/CDK1/FBXO5/RAB11A/ATAD5/RRM1/CCNB1/DTL/CDC7/VPS4B/RAD51C	11	CLPs
BP	GO:0000022	mitotic spindle elongation	7/1341	12/18903	5.13466e-06	8.39351e-05	6.97116e-05	BIRC5/AURKB/CDCA8/PRC1/RACGAP1/KIF23/NUMA1	7	CLPs
BP	GO:0070202	regulation of establishment of protein localization to chromosome	7/1341	12/18903	5.13466e-06	8.39351e-05	6.97116e-05	TCP1/CCT6A/CCT2/CCT4/CCT8/CCT5/CCT7	7	CLPs
BP	GO:0070601	centromeric sister chromatid cohesion	7/1341	12/18903	5.13466e-06	8.39351e-05	6.97116e-05	CTCF/SGO1/BUB1B/SGO2/NAA50/PPP2R1A/BUB1	7	CLPs
BP	GO:1903405	protein localization to nuclear body	7/1341	12/18903	5.13466e-06	8.39351e-05	6.97116e-05	TCP1/CCT6A/CCT2/CCT4/CCT8/CCT5/CCT7	7	CLPs
BP	GO:1904667	negative regulation of ubiquitin protein ligase activity	7/1341	12/18903	5.13466e-06	8.39351e-05	6.97116e-05	MAD2L1/MAD2L2/FBXO5/RPS7/RPS20/RPL11/RPL23	7	CLPs
BP	GO:1904816	positive regulation of protein localization to chromosome, telomeric region	7/1341	12/18903	5.13466e-06	8.39351e-05	6.97116e-05	TCP1/CCT6A/CCT2/CCT4/CCT8/CCT5/CCT7	7	CLPs
BP	GO:1904867	protein localization to Cajal body	7/1341	12/18903	5.13466e-06	8.39351e-05	6.97116e-05	TCP1/CCT6A/CCT2/CCT4/CCT8/CCT5/CCT7	7	CLPs
BP	GO:0090316	positive regulation of intracellular protein transport	28/1341	157/18903	5.22764e-06	8.51912e-05	7.07549e-05	ANP32B/HSP90AA1/RAN/CDK1/HPS4/JUP/SAE1/KIF20B/UBE2L3/PCM1/YWHAE/UBE2D3/CD81/TCF7L2/OAZ1/UBL5/TPR/CTDSPL2/SORL1/PIK3R1/RBM22/TARDBP/VAMP2/MAPK14/ITGB1BP1/CSNK2A2/PDCD10/PCNT	28	CLPs
BP	GO:1900151	regulation of nuclear-transcribed mRNA catabolic process, deadenylation-dependent decay	10/1341	26/18903	5.79001e-06	9.40654e-05	7.81253e-05	ZFP36L2/YBX1/HNRNPD/PABPC1/HNRNPU/CNOT1/CSDE1/SYNCRIP/TNRC6C/ZFP36L1	10	CLPs
BP	GO:0046785	microtubule polymerization	19/1341	85/18903	6.05229e-06	9.80248e-05	8.14138e-05	STMN1/TPX2/FBXO5/MZT1/ZNF207/RAC1/RPS3/TBCD/DRG1/TUBGCP3/NUMA1/NDE1/CKAP5/RANBP9/NEDD1/MAPRE1/CDK5RAP2/CDKN1B/HDGFL3	19	CLPs
BP	GO:0022900	electron transport chain	30/1341	176/18903	6.30961e-06	0.00010188	8.46155e-05	COX8A/SOD2/CDK1/CHCHD2/COX6C/COX7B/COX6B1/COX4I1/CCNB1/COX6A1/COX7A2L/UQCR10/COX7A2/NDUFA4/NDUFA2/PHGDH/UQCRC2/IDH3B/NDUFB4/NDUFA1/NDUFB1/NDUFA5/UQCRH/CYCS/NDUFB10/SDHA/NDUFS3/AKR7A2/ETFB/UQCRC1	30	CLPs
BP	GO:0045005	DNA-templated DNA replication maintenance of fidelity	15/1341	57/18903	6.92257e-06	0.000111437	9.25528e-05	PCNA/NUCKS1/FAM111A/BARD1/RFWD3/PARP1/BRCA1/BLM/ZGRF1/MMS22L/RBBP8/BRCA2/DONSON/TIMELESS/ATRX	15	CLPs
BP	GO:0008156	negative regulation of DNA replication	11/1341	32/18903	7.05445e-06	0.000112871	9.37443e-05	CDT1/FBXO5/GMNN/CDC6/BLM/TP53/TTF1/BRCA2/DONSON/TIMELESS/PDS5A	11	CLPs
BP	GO:0051443	positive regulation of ubiquitin-protein transferase activity	11/1341	32/18903	7.05445e-06	0.000112871	9.37443e-05	UBE2C/CDC20/SKP1/UBE2L3/UBE2N/PIN1/PLK1/RPS2/MASTL/TOPORS/UBE2S	11	CLPs
BP	GO:0018393	internal peptidyl-lysine acetylation	31/1341	186/18903	7.15795e-06	0.000114181	9.48324e-05	DEK/ACTB/YEATS4/SET/LEF1/ENY2/MORF4L1/CTCF/HAT1/BRCA1/POLE3/CHEK1/SF3B5/NAA50/KAT6A/EID1/USP22/SF3B1/SMARCA5/BRCA2/MEAF6/ACTL6A/KMT2A/DR1/KMT2E/BRD7/BAZ1B/SPI1/SMARCB1/RUVBL2/PWWP2A	31	CLPs
BP	GO:0040001	establishment of mitotic spindle localization	12/1341	38/18903	7.39824e-06	0.000117659	9.77206e-05	NUSAP1/MAD2L1/NDC80/KPNB1/CENPA/GPSM2/PLK1/SPRY1/NUMA1/NDE1/MAPRE1/CDK5RAP2	12	CLPs
BP	GO:0050821	protein stabilization	34/1341	214/18903	7.74107e-06	0.000122741	0.000101942	GAPDH/PFN1/HSP90AA1/SOX4/NPM1/ATP1B3/HPS4/SUMO1/PTGES3/RPS7/TCP1/ZNF207/CCT6A/CCT2/CCT4/VBP1/GNAQ/RTN4/PIN1/AAK1/CCT8/CREB1/TP53/RPL11/RPL23/MDM4/PIK3R1/CCT5/HSPD1/PHB2/CCT7/RUVBL2/UXT/PDCD10	34	CLPs
BP	GO:0008630	intrinsic apoptotic signaling pathway in response to DNA damage	21/1341	102/18903	7.94013e-06	0.000125521	0.00010425	HNRNPK/SOD2/TPT1/ATAD5/CDKN2D/RPS3/BRCA1/MSH6/RPL26/MSH2/CRIP1/E2F1/TP53/SNW1/CASP2/IFI16/BRCA2/PRKDC/PIK3R1/RAD9A/TOPORS	21	CLPs
BP	GO:0030183	B cell differentiation	27/1341	152/18903	8.2633e-06	0.000130239	0.000108169	SLC25A5/CD79B/TOP2B/ZFP36L2/CMTM7/ADA/EZH2/CD79A/HHEX/HMGB3/PAX5/SYK/RAG2/RAG1/MSH2/LYL1/PIK3CD/TP53/DCLRE1C/PRKDC/PIK3R1/YY1/PPP2R3C/BLNK/ID2/SPI1/ZFP36L1	27	CLPs
BP	GO:0045911	positive regulation of DNA recombination	17/1341	72/18903	8.49677e-06	0.000133254	0.000110673	ACTB/MAD2L2/FUS/RAD51AP1/YEATS4/ATAD5/PARP1/MORF4L1/ACTR2/MSH2/RIF1/RBBP8/FANCB/MEAF6/ACTL6A/TIMELESS/RUVBL2	17	CLPs
BP	GO:0000076	DNA replication checkpoint signaling	8/1341	17/18903	8.55549e-06	0.000133254	0.000110673	CDT1/CLSPN/CDC6/CDC45/NAE1/TOPBP1/RAD9A/TIMELESS	8	CLPs
BP	GO:0043923	positive regulation by host of viral transcription	8/1341	17/18903	8.55549e-06	0.000133254	0.000110673	NUCKS1/SMARCA4/LEF1/SNW1/SP1/SMARCB1/CHD1/TAF11	8	CLPs
BP	GO:0070200	establishment of protein localization to telomere	8/1341	17/18903	8.55549e-06	0.000133254	0.000110673	TCP1/CCT6A/CCT2/CCT4/CCT8/BRCA2/CCT5/CCT7	8	CLPs
BP	GO:0070199	establishment of protein localization to chromosome	10/1341	27/18903	8.61228e-06	0.000133744	0.00011108	TCP1/CCT6A/CCT2/CCT4/CCT8/BRCA2/CCT5/NIPBL/CCT7/RUVBL2	10	CLPs
BP	GO:0031110	regulation of microtubule polymerization or depolymerization	19/1341	87/18903	8.67543e-06	0.000133936	0.00011124	STMN1/CKAP2/SKA3/TPX2/SKA2/MID1IP1/RAC1/RPS3/STMN3/TBCD/DRG1/MAPRE2/NUMA1/SKA1/CKAP5/MAPRE1/CDK5RAP2/CDKN1B/HDGFL3	19	CLPs
BP	GO:2000134	negative regulation of G1/S transition of mitotic cell cycle	19/1341	87/18903	8.67543e-06	0.000133936	0.00011124	GTSE1/EZH2/RFWD3/PKD2/CDK2/KANK2/RPL26/RB1/TP53/CASP2/PIDD1/RBL1/WAC/PRKDC/BRD7/WEE1/MDM2/RPA2/CDKN1B	19	CLPs
BP	GO:0035065	regulation of histone acetylation	16/1341	65/18903	8.7958e-06	0.000135399	0.000112455	DEK/SET/CTCF/BRCA1/CHEK1/EID1/SF3B1/SMARCA5/KMT2A/KMT2E/BRD7/BAZ1B/SPI1/SMARCB1/RUVBL2/PWWP2A	16	CLPs
BP	GO:0043543	protein acylation	40/1341	272/18903	8.84532e-06	0.000135765	0.000112759	DEK/ACTB/YEATS4/SOX4/SET/ESCO2/LEF1/HDAC2/ENY2/GLUL/BLOC1S1/MORF4L1/CTCF/HAT1/BRCA1/DSCC1/POLE3/CHEK1/SF3B5/NAA50/KAT6A/EID1/USP22/SF3B1/SMARCA5/BRCA2/MEAF6/NAA38/ACTL6A/KMT2A/DR1/KMT2E/BRD7/BAZ1B/DLST/SPI1/SMARCB1/PPM1B/RUVBL2/PWWP2A	40	CLPs
BP	GO:0006475	internal protein amino acid acetylation	31/1341	188/18903	8.94977e-06	0.00013697	0.00011376	DEK/ACTB/YEATS4/SET/LEF1/ENY2/MORF4L1/CTCF/HAT1/BRCA1/POLE3/CHEK1/SF3B5/NAA50/KAT6A/EID1/USP22/SF3B1/SMARCA5/BRCA2/MEAF6/ACTL6A/KMT2A/DR1/KMT2E/BRD7/BAZ1B/SPI1/SMARCB1/RUVBL2/PWWP2A	31	CLPs
BP	GO:1902115	regulation of organelle assembly	33/1341	207/18903	9.73286e-06	0.000148525	0.000123356	RHOA/GDI2/NPM1/HNRNPU/CEP135/KIF15/GPSM2/BRCA1/PAN3/MPHOSPH9/LCP1/NUP62/CNOT1/PLK1/TPR/CCDC88A/TAPT1/PLK4/VDAC3/CCP110/DRG1/GSN/RBM14/SASS6/NUMA1/EZR/SYNE2/CDK5RAP2/CNTROB/ODF2/VPS4B/RALB/ATG3	33	CLPs
BP	GO:0040029	epigenetic regulation of gene expression	28/1341	163/18903	1.09271e-05	0.000166269	0.000138093	HMGB1/LMNB1/HELLS/EZH2/DNMT1/CBX3/HNRNPU/XIST/CTCF/CDK2/HAT1/BRCA1/POLE3/ARID1A/CHEK1/GPX1/ATF7IP2/TPR/RB1/BAZ1A/ARID1B/RIF1/IFI16/SMARCA5/SUZ12/YTHDC1/SPI1/ARID4B	28	CLPs
BP	GO:0072332	intrinsic apoptotic signaling pathway by p53 class mediator	18/1341	81/18903	1.15168e-05	0.000174738	0.000145127	UBB/HNRNPK/FHIT/E2F2/ATAD5/RPS7/DDX5/PMAIP1/RPL26/MSH2/E2F1/TP53/RPL11/SNW1/IFI16/BRCA2/MDM2/TOPORS	18	CLPs
BP	GO:0032210	regulation of telomere maintenance via telomerase	14/1341	53/18903	1.3307e-05	0.000200981	0.000166923	HNRNPA1/AURKB/HNRNPC/TCP1/CCT6A/CCT2/CCT4/XRCC5/HNRNPU/DCP2/CCT8/CCT5/TERF2/CCT7	14	CLPs
BP	GO:0072594	establishment of protein localization to organelle	57/1341	449/18903	1.33226e-05	0.000200981	0.000166923	SRP14/LAPTM5/HSP90AA1/RAN/SRP9/CDK1/HPS4/JUP/RAB11A/SUMO1/HSPA8/SAE1/CALM3/KPNB1/UBE2L3/TCP1/CCT6A/CCT2/CCT4/UBE2D3/ELAVL1/SYK/KPNA2/NUP107/NUTF2/UBL5/NUP62/CCT8/TPR/TP53/NUP88/RPL23/FAM53B/NUP50/NUP58/TOMM22/KPNA3/BRCA2/SORL1/POLA2/PIK3R1/RBM22/TARDBP/CCT5/HSPD1/PHB2/NUP153/PMPCB/NIPBL/PKIG/CCT7/APPL1/DNAJA1/NUP54/RUVBL2/MAPK14/CSNK2A2	57	CLPs
BP	GO:0000184	nuclear-transcribed mRNA catabolic process, nonsense-mediated decay	12/1341	40/18903	1.33682e-05	0.000201095	0.000167018	PABPC1/PNRC2/EIF4A3/EIF3E/DCP2/HNRNPAB/MAGOH/RNPS1/RBM8A/UPF3B/UPF2/UPF3A	12	CLPs
BP	GO:0006446	regulation of translational initiation	18/1341	82/18903	1.37887e-05	0.00020683	0.000171781	NPM1/KHDRBS1/POLR2G/PPP1CA/PAIP2/SH3BGRL/EIF3E/EIF4G2/EIF4H/EIF3K/EIF3H/TPR/EIF1B/C8orf88/EIF4A2/BZW1/RPL13A/CSDE1	18	CLPs
BP	GO:1902105	regulation of leukocyte differentiation	44/1341	317/18903	1.44102e-05	0.00021479	0.000178392	HMGB1/ACTB/ZFP36L2/RHOA/ADA/MYB/SMARCA4/SOX4/HLA-DRA/HMGB3/LEF1/XRCC6/CDK6/SMARCE1/SYK/RAG2/ZMIZ1/LGALS9/RAG1/ARID1A/FOXP1/IL7R/SOD1/RB1/CREB1/ARID1B/SMARCD2/PBRM1/ACIN1/UBASH3B/PRKDC/PIK3R1/ACTL6A/CBFB/PPP2R3C/BRD7/SMARCC1/SASH3/ID2/SMARCB1/MDK/KLF10/ZFP36L1/FANCA	44	CLPs
BP	GO:0019081	viral translation	8/1341	18/18903	1.44413e-05	0.00021479	0.000178392	PCBP2/EIF3F/EIF3L/EIF3D/PTBP1/SSB/CSDE1/EIF3A	8	CLPs
BP	GO:0033151	V(D)J recombination	8/1341	18/18903	1.44413e-05	0.00021479	0.000178392	HMGB2/HMGB1/LEF1/RAG2/RAG1/DCLRE1C/PRKDC/YY1	8	CLPs
BP	GO:0016072	rRNA metabolic process	39/1341	268/18903	1.46071e-05	0.000216645	0.000179933	SMARCA4/PA2G4/RPS24/NCL/RPL14/RPS7/RPL7/ZCCHC7/EIF4A3/RPS8/RPS21/RPS25/RPL26/LSM6/FRG1/GTF3A/RPS17/TP53/RPL11/PIN4/RPL10A/RPS16/RPL27/PRKDC/SPIN1/FBL/RPS28/EXOSC9/DDX17/RRP7A/RPL35A/NSA2/SMARCB1/RPP30/XRN2/NOP56/SNU13/RPL7L1/GTF3C6	39	CLPs
BP	GO:1902807	negative regulation of cell cycle G1/S phase transition	20/1341	98/18903	1.48681e-05	0.000219898	0.000182635	GTSE1/EZH2/RFWD3/CDKN2D/PKD2/CDK2/KANK2/RPL26/RB1/TP53/CASP2/PIDD1/RBL1/WAC/PRKDC/BRD7/WEE1/MDM2/RPA2/CDKN1B	20	CLPs
BP	GO:0045661	regulation of myoblast differentiation	17/1341	75/18903	1.51796e-05	0.000223877	0.00018594	ACTB/SMARCA4/SOX4/SMARCE1/RIPOR2/ARID1A/ID3/MEF2C/ARID1B/SMARCD2/PBRM1/ACTL6A/BRD7/SMARCC1/SMARCB1/MAPK14/ZFP36L1	17	CLPs
BP	GO:0046677	response to antibiotic	13/1341	47/18903	1.56805e-05	0.000229981	0.000191009	HSP90AA1/EZH2/ACTR2/MEF2C/CRIP1/SOD1/TP53/RPL23/CPT1A/RSRC1/JAK1/MDM2/CDKN1B	13	CLPs
BP	GO:1902459	positive regulation of stem cell population maintenance	13/1341	47/18903	1.56805e-05	0.000229981	0.000191009	ACTB/SMARCA4/HDAC2/RBBP4/SMARCE1/BCL7A/ARID1A/RBBP7/KDM2B/ACTL6A/SMARCC1/SMARCB1/ARID4B	13	CLPs
BP	GO:0070936	protein K48-linked ubiquitination	16/1341	68/18903	1.62928e-05	0.0002383	0.000197918	PPIA/UBE2C/SKP1/UBE2D2/UBE2T/UBE2A/UBE2D3/RBX1/NMI/UBE2E1/RNF152/TOPORS/SKP2/UBE2E3/TRIM38/TTC3	16	CLPs
BP	GO:0051293	establishment of spindle localization	14/1341	54/18903	1.68011e-05	0.000245054	0.000203528	NUSAP1/CFL1/MAD2L1/NDC80/KPNB1/CENPA/GPSM2/PLK1/SPRY1/NUMA1/MYH9/NDE1/MAPRE1/CDK5RAP2	14	CLPs
BP	GO:0042113	B cell activation	47/1341	350/18903	1.79164e-05	0.000260336	0.00021622	IGLL1/SLC25A5/CD79B/TOP2B/LAPTM5/ZFP36L2/MAD2L2/LAT2/CMTM7/ADA/ATAD5/EZH2/CD79A/HHEX/HMGB3/LEF1/PAX5/CD22/IRS2/CD81/SYK/TBC1D10C/RAG2/RAG1/MSH6/MSH2/MEF2C/IL7R/LYL1/PIK3CD/TP53/RIF1/DCLRE1C/PRKDC/PIK3R1/YY1/SH3KBP1/PPP2R3C/BLNK/SASH3/HSPD1/PHB2/CTPS1/ICOSLG/ID2/SPI1/ZFP36L1	47	CLPs
BP	GO:0050870	positive regulation of T cell activation	37/1341	251/18903	1.79474e-05	0.000260336	0.00021622	HMGB1/ACTB/CD24/RHOA/AIF1/ADA/MYB/SMARCA4/SOX4/HLA-DRA/LEF1/HLA-DPB1/HLA-DPA1/RPS3/HLA-DRB5/SMARCE1/CD81/SYK/ZMIZ1/LGALS9/RAG1/ARID1A/IL7R/ARID1B/SMARCD2/PBRM1/HLA-DMA/ACTL6A/CBFB/BRD7/SMARCC1/SASH3/HSPD1/ICOSLG/CD47/SMARCB1/MDK	37	CLPs
BP	GO:0042273	ribosomal large subunit biogenesis	17/1341	76/18903	1.82753e-05	0.000264366	0.000219567	NPM1/RPL14/RPL10/RPL7/RPLP0/RPL23A/RPL26/RSL24D1/GTF3A/RPL11/RPL10A/RPL6/NIP7/RPL35A/NSA2/SNU13/RPL7L1	17	CLPs
BP	GO:0006301	postreplication repair	11/1341	35/18903	1.87156e-05	0.00026926	0.000223632	PCNA/USP1/PCLAF/MAD2L2/UBE2N/UBE2A/BRCA1/DTL/POLD3/MSH2/RAD18	11	CLPs
BP	GO:0010390	histone monoubiquitination	11/1341	35/18903	1.87156e-05	0.00026926	0.000223632	UHRF1/BARD1/SKP1/BRCA1/DDB2/RAG1/WAC/UBE2E1/BRCA2/KDM2B/PCGF6	11	CLPs
BP	GO:1902969	mitotic DNA replication	7/1341	14/18903	1.96008e-05	0.000279708	0.00023231	MCM3/MCM4/LIG1/MCM2/CDC45/MCM6/BRCA2	7	CLPs
BP	GO:1904814	regulation of protein localization to chromosome, telomeric region	7/1341	14/18903	1.96008e-05	0.000279708	0.00023231	TCP1/CCT6A/CCT2/CCT4/CCT8/CCT5/CCT7	7	CLPs
BP	GO:1990173	protein localization to nucleoplasm	7/1341	14/18903	1.96008e-05	0.000279708	0.00023231	TCP1/CCT6A/CCT2/CCT4/CCT8/CCT5/CCT7	7	CLPs
BP	GO:0031297	replication fork processing	13/1341	48/18903	2.01182e-05	0.000286319	0.0002378	PCNA/NUCKS1/FAM111A/BARD1/RFWD3/PARP1/BRCA1/BLM/ZGRF1/MMS22L/RBBP8/BRCA2/ATRX	13	CLPs
BP	GO:0019080	viral gene expression	20/1341	100/18903	2.03266e-05	0.000288507	0.000239617	NUCKS1/PCBP2/SMARCA4/EIF3F/EIF3L/IFITM3/LEF1/EIF3D/PTBP1/RSF1/SNW1/SSB/PSMC3/TARDBP/CSDE1/SP1/EIF3A/SMARCB1/CHD1/TAF11	20	CLPs
BP	GO:0046824	positive regulation of nucleocytoplasmic transport	15/1341	62/18903	2.08673e-05	0.000295387	0.000245332	ANP32B/HSP90AA1/RAN/CDK1/KHDRBS1/JUP/YWHAE/TCF7L2/TPR/CTDSPL2/CPSF6/PIK3R1/RBM22/TARDBP/MAPK14	15	CLPs
BP	GO:0000079	regulation of cyclin-dependent protein serine/threonine kinase activity	22/1341	117/18903	2.21956e-05	0.00031335	0.00026025	ACTB/CKS1B/CCNI/CCND3/CKS2/CCNB2/CCNA2/PKMYT1/CDKN3/HHEX/CDKN2D/CDC6/PKD2/CCNB1/CCNE2/PLK1/CCNG1/BLM/CCNG2/CDKN2C/CDK5RAP2/CDKN1B	22	CLPs
BP	GO:1901978	positive regulation of cell cycle checkpoint	8/1341	19/18903	2.33929e-05	0.000329372	0.000273558	BIRC5/AURKB/MAD2L1/CDCA8/NDC80/PBK/TPR/MAP3K20	8	CLPs
BP	GO:0045580	regulation of T cell differentiation	29/1341	179/18903	2.4215e-05	0.00034004	0.000282418	HMGB1/ACTB/RHOA/ADA/MYB/SMARCA4/SOX4/HLA-DRA/LEF1/SMARCE1/SYK/RAG2/ZMIZ1/LGALS9/RAG1/ARID1A/IL7R/SOD1/ARID1B/SMARCD2/PBRM1/ACTL6A/CBFB/BRD7/SMARCC1/SASH3/SMARCB1/MDK/FANCA	29	CLPs
BP	GO:0034249	negative regulation of cellular amide metabolic process	40/1341	285/18903	2.68647e-05	0.000376248	0.00031249	TYMS/GAPDH/ZFP36L2/YBX1/SRP9/POLR2G/HNRNPD/NCL/PAIP2/PABPC1/EIF4A3/DHFR/EIF3E/RPS3/HNRNPU/RTN4/DCP2/PIN1/LSM14A/PAN3/ROCK1/CNOT1/TPR/ILF3/C8orf88/SORL1/EXOSC9/RPL13A/TARDBP/CSDE1/SYNCRIP/CAPRIN1/CELF1/FXR1/TNRC6C/RTN3/CIRBP/CNOT8/TIA1/ZFP36L1	40	CLPs
BP	GO:0031058	positive regulation of histone modification	20/1341	102/18903	2.75173e-05	0.000384369	0.000319234	DEK/MTF2/MYB/DNMT1/UBE2N/RTF1/BRCA1/TP53/SNW1/RIF1/SF3B1/SMARCA5/KMT2A/KMT2E/BRD7/BAZ1B/NIPBL/SMARCB1/RUVBL2/CHTOP	20	CLPs
BP	GO:2000036	regulation of stem cell population maintenance	16/1341	71/18903	2.89996e-05	0.000404005	0.000335544	ACTB/SMARCA4/HDAC2/RBBP4/SMARCE1/ELAVL1/BCL7A/ARID1A/CNOT1/ZC3H13/RBBP7/KDM2B/ACTL6A/SMARCC1/SMARCB1/ARID4B	16	CLPs
BP	GO:0060236	regulation of mitotic spindle organization	12/1341	43/18903	3.00826e-05	0.00041799	0.000347158	TACC3/TPX2/HNRNPU/KIF15/GPSM2/NUP62/PLK1/TPR/DRG1/SASS6/NUMA1/VPS4B	12	CLPs
BP	GO:2001242	regulation of intrinsic apoptotic signaling pathway	28/1341	172/18903	3.03716e-05	0.000420898	0.000349574	PPIA/UBB/NONO/HNRNPK/SOD2/YBX3/TPT1/HELLS/ATAD5/HIF1A/RPS7/ENO1/PARP1/CDKN2D/PMAIP1/SFPQ/RPS3/BCLAF1/RPL26/GPX1/SOD1/TP53/RPL11/RAD9A/MDM2/VDAC2/DNAJA1/NDUFS3	28	CLPs
BP	GO:1903322	positive regulation of protein modification by small protein conjugation or removal	24/1341	137/18903	3.26058e-05	0.000450677	0.000374306	UBB/UBE2C/LAPTM5/FKBP1A/NPM1/SAE1/CDC20/SKP1/UBE2L3/UBE2N/RBX1/PIN1/BRCA1/NMI/FANCI/UBA2/PLK1/MYCBP2/RPS2/MASTL/TOPORS/PIAS1/SKP2/UBE2S	24	CLPs
BP	GO:1904029	regulation of cyclin-dependent protein kinase activity	22/1341	120/18903	3.33959e-05	0.000460392	0.000382375	ACTB/CKS1B/CCNI/CCND3/CKS2/CCNB2/CCNA2/PKMYT1/CDKN3/HHEX/CDKN2D/CDC6/PKD2/CCNB1/CCNE2/PLK1/CCNG1/BLM/CCNG2/CDKN2C/CDK5RAP2/CDKN1B	22	CLPs
BP	GO:1904358	positive regulation of telomere maintenance via telomere lengthening	11/1341	37/18903	3.36179e-05	0.000462246	0.000383915	HNRNPA1/AURKB/HNRNPA2B1/TCP1/CCT6A/CCT2/CCT4/XRCC5/CCT8/CCT5/CCT7	11	CLPs
BP	GO:0000212	meiotic spindle organization	7/1341	15/18903	3.44977e-05	0.000471885	0.000391921	FBXO5/ASPM/CCNB2/NDC80/PPP2R1A/MYH9/ATRX	7	CLPs
BP	GO:2000104	negative regulation of DNA-templated DNA replication	7/1341	15/18903	3.44977e-05	0.000471885	0.000391921	CDT1/FBXO5/GMNN/BLM/BRCA2/DONSON/TIMELESS	7	CLPs
BP	GO:0019058	viral life cycle	43/1341	319/18903	3.66271e-05	0.000499718	0.000415037	DEK/HMGB1/NUCKS1/PPIA/TOP2A/TOP2B/PCBP2/CXCR4/FAM111A/CDK1/IFITM3/HSPA8/SIVA1/EEF1A1/RPSA/PABPC1/PCBP1/ZC3HAV1/CTBP2/CD81/KPNA2/LGALS9/TRIM22/ILF3/GRK2/IFI16/ITGA5/VAPA/BANF1/KPNA3/PLSCR1/GSN/HACD3/NUP153/PKN2/PPIH/LAMTOR5/VAMP8/SMARCB1/TRIM38/VPS4B/TRIM59/SNX3	43	CLPs
BP	GO:1901983	regulation of protein acetylation	18/1341	88/18903	3.79599e-05	0.000516567	0.000429031	DEK/SOX4/SET/HDAC2/CTCF/BRCA1/CHEK1/EID1/SF3B1/SMARCA5/KMT2A/KMT2E/BRD7/BAZ1B/SPI1/SMARCB1/RUVBL2/PWWP2A	18	CLPs
BP	GO:0006354	DNA-templated transcription elongation	35/1341	241/18903	4.10542e-05	0.00055724	0.000462811	HMGN1/HMGA1/FUS/PSIP1/EZH2/NRIP1/RTF1/ENY2/HNRNPU/MED30/SUPT16H/BCLAF1/THRAP3/RALY/EWSR1/ZNF326/NMI/TAF15/RSF1/ATF7IP2/TCEA1/SMARCD2/KAT6A/MED4/HDGF/KDM2B/INTS10/SETD2/PIAS1/SMARCB1/MED28/MED13L/UXT/PWWP2A/HDGFL3	35	CLPs
BP	GO:0043462	regulation of ATP-dependent activity	16/1341	73/18903	4.17365e-05	0.000565047	0.000469296	UHRF1/PFN1/ATP1B3/SUMO1/DNAJC9/HNRNPU/MCM2/MSH6/MSH2/TP53/SNRNP70/PLSCR1/SSBP1/PXK/CHTOP/GABARAPL2	16	CLPs
BP	GO:0051256	mitotic spindle midzone assembly	6/1341	11/18903	4.26813e-05	0.000573428	0.000476256	BIRC5/AURKB/CDCA8/PRC1/RACGAP1/KIF23	6	CLPs
BP	GO:0070934	CRD-mediated mRNA stabilization	6/1341	11/18903	4.26813e-05	0.000573428	0.000476256	YBX1/HNRNPD/PABPC1/HNRNPU/CSDE1/SYNCRIP	6	CLPs
BP	GO:1904668	positive regulation of ubiquitin protein ligase activity	6/1341	11/18903	4.26813e-05	0.000573428	0.000476256	UBE2C/CDC20/SKP1/PLK1/MASTL/UBE2S	6	CLPs
BP	GO:0034644	cellular response to UV	18/1341	89/18903	4.44704e-05	0.000595948	0.00049496	PCNA/AURKB/MME/NPM1/PARP1/PBK/RBX1/DDB2/RPL26/POLD3/CHEK1/CRIP1/TP53/RHNO1/PIK3R1/YY1/RUVBL2/TP53INP1	18	CLPs
BP	GO:0009895	negative regulation of catabolic process	44/1341	332/18903	4.51246e-05	0.000603185	0.00050097	MAD2L1/MAD2L2/YBX1/HNRNPA0/FUS/FHIT/YBX3/HNRNPD/HNRNPC/RPS7/PABPC1/UBXN1/HNRNPU/PBK/ELAVL1/EIF4G2/HNRNPAB/PIN1/THRAP3/ROCK1/EIF3H/TAF15/E2F1/TP53/RPL11/RPL23/MDM4/MYCBP2/NCOR1/WAC/SNRNP70/SORL1/VPS35/TARDBP/CSDE1/SMARCC1/RBM10/SYNCRIP/SVIP/CIRBP/MAPK14/CSNK2A2/SNX3/GABARAPL2	44	CLPs
BP	GO:2000001	regulation of DNA damage checkpoint	9/1341	26/18903	4.5787e-05	0.000610493	0.000507041	RNASEH2B/BARD1/RFWD3/WDR76/PBK/BRCA1/BRCA2/MAP3K20/RPA2	9	CLPs
BP	GO:0032781	positive regulation of ATP-dependent activity	12/1341	45/18903	4.94089e-05	0.000657126	0.000545771	UHRF1/PFN1/ATP1B3/SUMO1/DNAJC9/HNRNPU/MSH6/MSH2/PLSCR1/SSBP1/CHTOP/GABARAPL2	12	CLPs
BP	GO:0030330	DNA damage response, signal transduction by p53 class mediator	16/1341	74/18903	4.97851e-05	0.000658811	0.00054717	SOX4/NPM1/GTSE1/COPS3/DDX5/PMAIP1/FOXM1/RPL26/TP53/CASP2/MDM4/PIDD1/BRCA2/MDM2/ATRX/CDKN1B	16	CLPs
BP	GO:0043967	histone H4 acetylation	16/1341	74/18903	4.97851e-05	0.000658811	0.00054717	ACTB/YEATS4/LEF1/MORF4L1/HAT1/BRCA1/NAA50/KAT6A/USP22/BRCA2/MEAF6/ACTL6A/KMT2A/SPI1/SMARCB1/RUVBL2	16	CLPs
BP	GO:0007063	regulation of sister chromatid cohesion	8/1341	21/18903	5.54011e-05	0.000731294	0.000607371	CDCA5/RAD21/FEN1/SFPQ/CTCF/RB1/ATRX/BUB1	8	CLPs
BP	GO:0009263	deoxyribonucleotide biosynthetic process	7/1341	16/18903	5.75723e-05	0.000754297	0.000626476	TYMS/DUT/RRM2/DCK/RRM1/DTYMK/CMPK2	7	CLPs
BP	GO:0009265	2'-deoxyribonucleotide biosynthetic process	7/1341	16/18903	5.75723e-05	0.000754297	0.000626476	TYMS/DUT/RRM2/DCK/RRM1/DTYMK/CMPK2	7	CLPs
BP	GO:0046385	deoxyribose phosphate biosynthetic process	7/1341	16/18903	5.75723e-05	0.000754297	0.000626476	TYMS/DUT/RRM2/DCK/RRM1/DTYMK/CMPK2	7	CLPs
BP	GO:0070828	heterochromatin organization	18/1341	91/18903	6.05276e-05	0.000791054	0.000657004	HMGB1/LMNB1/HELLS/EZH2/DNMT1/CBX3/HDAC2/CTCF/CDK2/HAT1/HP1BP3/POLE3/ATF7IP2/TPR/RB1/BAZ1A/RIF1/SMARCA5	18	CLPs
BP	GO:0032467	positive regulation of cytokinesis	12/1341	46/18903	6.25677e-05	0.000815698	0.000677472	BIRC5/AURKB/RHOA/CDCA8/KIF20B/RACGAP1/CDC6/KIF23/NUP62/KIF14/CIT/PKN2	12	CLPs
BP	GO:0030217	T cell differentiation	40/1341	296/18903	6.3795e-05	0.000825857	0.000685909	HMGB1/ACTB/ZFP36L2/RHOA/ADA/MYB/SMARCA4/SOX4/HLA-DRA/RPL22/LEF1/CDK6/SMARCE1/SYK/RAG2/ZMIZ1/LGALS9/RAG1/ARID1A/FOXP1/IL7R/SOD1/PIK3CD/TP53/ARID1B/SMARCD2/PBRM1/PRKDC/NCAPH2/PIK3R1/ACTL6A/CBFB/BRD7/SMARCC1/SASH3/SPI1/SMARCB1/MDK/ZFP36L1/FANCA	40	CLPs
BP	GO:0000132	establishment of mitotic spindle orientation	10/1341	33/18903	6.38162e-05	0.000825857	0.000685909	MAD2L1/NDC80/CENPA/GPSM2/PLK1/SPRY1/NUMA1/NDE1/MAPRE1/CDK5RAP2	10	CLPs
BP	GO:0061842	microtubule organizing center localization	10/1341	33/18903	6.38162e-05	0.000825857	0.000685909	MAD2L1/ASPM/DLGAP5/GPSM2/ARPC5/KIF5B/SUN2/NDE1/EZR/SYNE2	10	CLPs
BP	GO:0051348	negative regulation of transferase activity	38/1341	276/18903	6.43723e-05	0.000831016	0.000690194	PPIA/MAD2L1/MAD2L2/NPM1/FBXO5/CDC20/BUB3/HHEX/RPS7/RPS20/CDKN2D/HNRNPU/GNAQ/IRS2/NUP62/BUB1B/PLK1/RB1/TP53/RPL11/NCAPG2/RPL23/EIF4A2/PAK2/UBASH3B/SORL1/CDKN2C/PRDX3/SPRY1/SNX6/PKIG/RTRAF/DNAJA1/CDK5RAP2/GGNBP2/CDKN1B/DTNBP1/ITGB1BP1	38	CLPs
BP	GO:0000288	nuclear-transcribed mRNA catabolic process, deadenylation-dependent decay	15/1341	68/18903	6.6522e-05	0.000856674	0.000711504	ZFP36L2/YBX1/POLR2G/HNRNPD/PABPC1/HNRNPU/DCP2/PAN3/CNOT1/EXOSC9/CSDE1/SYNCRIP/TNRC6C/CNOT8/ZFP36L1	15	CLPs
BP	GO:0044403	biological process involved in symbiotic interaction	41/1341	307/18903	6.80062e-05	0.000873656	0.000725608	HMGB1/GAPDH/CFL1/NUCKS1/PPIA/CXCR4/SMARCA4/CDK1/IFITM3/HSPA8/SIVA1/EEF1A1/RPSA/LEF1/TCP1/CD81/LGALS9/THOC7/TRIM22/GPX1/GRK2/SNW1/ITGA5/VAPA/PSMC3/THOC2/KPNA3/PLSCR1/GSN/TARDBP/HSPD1/NUP153/SP1/VAMP8/SMARCB1/CHD1/TRIM38/TAF11/VPS4B/TRIM59/SNX3	41	CLPs
BP	GO:0031330	negative regulation of cellular catabolic process	35/1341	247/18903	6.85438e-05	0.000878426	0.00072957	YBX1/HNRNPA0/FUS/FHIT/YBX3/HNRNPD/HNRNPC/RPS7/PABPC1/UBXN1/HNRNPU/PBK/ELAVL1/EIF4G2/HNRNPAB/THRAP3/ROCK1/EIF3H/TAF15/E2F1/TP53/RPL11/RPL23/WAC/SNRNP70/SORL1/TARDBP/CSDE1/SMARCC1/RBM10/SYNCRIP/SVIP/CIRBP/MAPK14/CSNK2A2	35	CLPs
BP	GO:0009141	nucleoside triphosphate metabolic process	37/1341	267/18903	6.96025e-05	0.000889833	0.000739044	TYMS/TMSB4X/GAPDH/DUT/RHOA/RAN/ADA/PKM/HSPA8/HIF1A/ENO1/DTYMK/PARP1/OLA1/PGK1/ATP5MG/IMPDH2/NDUFA2/NCOR1/PFKL/ATP5MC2/NUDT5/CMPK2/NDUFB4/PGAM1/NDUFA1/ATP5PB/NDUFB1/NDUFA5/CMPK1/CTPS1/NDUFB11/LDHA/ATP5F1C/NDUFB10/SDHA/NDUFS3	37	CLPs
BP	GO:0031397	negative regulation of protein ubiquitination	17/1341	84/18903	7.11826e-05	0.000907836	0.000753996	PPIA/MAD2L1/MAD2L2/SOX4/FBXO5/CDC20/BUB3/RPS7/RPS20/UBXN1/RPS3/BUB1B/RPL11/RPL23/SVBP/ARRB2/DNAJA1	17	CLPs
BP	GO:0042255	ribosome assembly	14/1341	61/18903	7.29963e-05	0.000928724	0.000771345	NPM1/RPSA/RPL10/XRCC5/RPLP0/RPL23A/RPL11/RPL6/PRKDC/NIP7/RPS5/RPS28/RRP7A/C1QBP	14	CLPs
BP	GO:0032506	cytokinetic process	11/1341	40/18903	7.4619e-05	0.000944816	0.000784709	AURKB/RHOA/KIF20B/RACGAP1/NUP62/ANLN/CEP55/KIF20A/MYH9/CNTROB/VPS4B	11	CLPs
BP	GO:0045740	positive regulation of DNA replication	11/1341	40/18903	7.4619e-05	0.000944816	0.000784709	PCNA/CDT1/CDK1/ATAD5/CDK2/CDC7/BAZ1A/E2F8/SMARCA5/ATRX/SSBP1	11	CLPs
BP	GO:0017148	negative regulation of translation	36/1341	258/18903	7.51113e-05	0.000948774	0.000787997	TYMS/GAPDH/ZFP36L2/YBX1/SRP9/POLR2G/HNRNPD/NCL/PAIP2/PABPC1/EIF4A3/DHFR/EIF3E/RPS3/HNRNPU/DCP2/LSM14A/PAN3/ROCK1/CNOT1/TPR/ILF3/C8orf88/EXOSC9/RPL13A/TARDBP/CSDE1/SYNCRIP/CAPRIN1/CELF1/FXR1/TNRC6C/CIRBP/CNOT8/TIA1/ZFP36L1	36	CLPs
BP	GO:1903706	regulation of hemopoiesis	51/1341	413/18903	7.68309e-05	0.000968179	0.000804114	HMGB2/HMGB1/ACTB/ZFP36L2/RHOA/ADA/MYB/SMARCA4/SOX4/HLA-DRA/HMGB3/HIF1A/LEF1/XRCC6/CDK6/SMARCE1/SYK/RAG2/ZMIZ1/LGALS9/RAG1/ARID1A/FOXP1/MEF2C/IL7R/SOD1/RB1/CREB1/ARID1B/SMARCD2/PBRM1/KAT6A/ACIN1/UBASH3B/MEAF6/PRKDC/PIK3R1/ACTL6A/CBFB/PPP2R3C/BRD7/SMARCC1/SASH3/ID2/SPI1/SMARCB1/MDK/MAPK14/KLF10/ZFP36L1/FANCA	51	CLPs
BP	GO:0071168	protein localization to chromatin	13/1341	54/18903	7.75209e-05	0.000974549	0.000809404	CDCA5/RAD21/EZH2/ESCO2/VRK1/CENPA/MSH2/PLK1/RB1/SETD2/NIPBL/SPI1/RUVBL2	13	CLPs
BP	GO:0090224	regulation of spindle organization	12/1341	47/18903	7.86434e-05	0.000986311	0.000819173	TACC3/TPX2/HNRNPU/KIF15/GPSM2/NUP62/PLK1/TPR/DRG1/SASS6/NUMA1/VPS4B	12	CLPs
BP	GO:0051095	regulation of helicase activity	6/1341	12/18903	8.02279e-05	0.000996714	0.000827813	MCM2/MSH6/MSH2/TP53/SSBP1/CHTOP	6	CLPs
BP	GO:0090232	positive regulation of spindle checkpoint	6/1341	12/18903	8.02279e-05	0.000996714	0.000827813	BIRC5/AURKB/MAD2L1/CDCA8/NDC80/TPR	6	CLPs
BP	GO:0090267	positive regulation of mitotic cell cycle spindle assembly checkpoint	6/1341	12/18903	8.02279e-05	0.000996714	0.000827813	BIRC5/AURKB/MAD2L1/CDCA8/NDC80/TPR	6	CLPs
BP	GO:1900152	negative regulation of nuclear-transcribed mRNA catabolic process, deadenylation-dependent decay	6/1341	12/18903	8.02279e-05	0.000996714	0.000827813	YBX1/HNRNPD/PABPC1/HNRNPU/CSDE1/SYNCRIP	6	CLPs
BP	GO:0007623	circadian rhythm	31/1341	210/18903	8.10427e-05	0.00100447	0.000834257	TYMS/TOP2A/NONO/CDK1/HNRNPD/PPP1CA/EZH2/HDAC2/NRIP1/PARP1/SIAH2/SFPQ/HNRNPU/GNAQ/THRAP3/ID3/IMPDH2/CREB1/TP53/MYCBP2/NCOR1/PSPC1/PRKDC/KMT2A/TARDBP/PPP1CB/TIMELESS/KDM5A/PPP1CC/ID2/KLF10	31	CLPs
BP	GO:0032212	positive regulation of telomere maintenance via telomerase	10/1341	34/18903	8.46945e-05	0.00104728	0.000869807	HNRNPA1/AURKB/TCP1/CCT6A/CCT2/CCT4/XRCC5/CCT8/CCT5/CCT7	10	CLPs
BP	GO:0031398	positive regulation of protein ubiquitination	21/1341	119/18903	8.892e-05	0.00109445	0.000908987	UBB/UBE2C/LAPTM5/FKBP1A/NPM1/CDC20/SKP1/UBE2L3/UBE2N/RBX1/PIN1/BRCA1/NMI/FANCI/PLK1/MYCBP2/RPS2/MASTL/TOPORS/SKP2/UBE2S	21	CLPs
BP	GO:0010971	positive regulation of G2/M transition of mitotic cell cycle	9/1341	28/18903	8.89241e-05	0.00109445	0.000908987	CDK1/FBXO5/RAB11A/RRM1/CCNB1/DTL/CDC7/VPS4B/RAD51C	9	CLPs
BP	GO:0042274	ribosomal small subunit biogenesis	16/1341	78/18903	9.72877e-05	0.0011946	0.000992168	NPM1/RPS24/RPSA/RPS7/RPS8/XRCC5/RPS21/RPS25/LSM6/RPS17/RPS16/PRKDC/RPS5/RPS28/RRP7A/SNU13	16	CLPs
BP	GO:0071214	cellular response to abiotic stimulus	43/1341	335/18903	0.000114919	0.00140457	0.00116655	PCNA/RCSD1/NUCKS1/AURKB/MME/RAD51AP1/NPM1/YBX3/BARD1/MYLK/PARP1/XRCC6/XRCC5/MTPN/PBK/RBX1/PKD2/EEF1D/BRCA1/DDB2/RPL26/POLD3/CHEK1/CRIP1/BLM/TP53/ENG/CASP2/IFI16/BRCA2/RHNO1/PIK3R1/RAD1/YY1/MAP3K20/RAD9A/MGMT/MDM2/NIPBL/RUVBL2/MAPK14/TP53INP1/ZFP36L1	43	CLPs
BP	GO:0104004	cellular response to environmental stimulus	43/1341	335/18903	0.000114919	0.00140457	0.00116655	PCNA/RCSD1/NUCKS1/AURKB/MME/RAD51AP1/NPM1/YBX3/BARD1/MYLK/PARP1/XRCC6/XRCC5/MTPN/PBK/RBX1/PKD2/EEF1D/BRCA1/DDB2/RPL26/POLD3/CHEK1/CRIP1/BLM/TP53/ENG/CASP2/IFI16/BRCA2/RHNO1/PIK3R1/RAD1/YY1/MAP3K20/RAD9A/MGMT/MDM2/NIPBL/RUVBL2/MAPK14/TP53INP1/ZFP36L1	43	CLPs
BP	GO:0006997	nucleus organization	23/1341	139/18903	0.000116898	0.00142546	0.0011839	HMGB2/LMNB1/CDK1/SUMO1/SERBP1/UBE2I/VRK1/SF1/RTN4/NUP107/CHEK1/PLK1/TPR/RCC1/BANF1/SMARCA5/NUMA1/TARDBP/SUN2/NUP153/ACTR6/NUP54/VPS4B	23	CLPs
BP	GO:0046599	regulation of centriole replication	8/1341	23/18903	0.000117453	0.00142892	0.00118678	NPM1/BRCA1/NUP62/PLK4/RBM14/SASS6/CDK5RAP2/VPS4B	8	CLPs
BP	GO:0016925	protein sumoylation	14/1341	64/18903	0.000127029	0.00154187	0.00128059	SUMO2/BCL11A/SUMO1/UBE2I/SAE1/ZMIZ1/UBA2/SUMO3/NFATC2IP/MDM2/TOPORS/PIAS1/TRIM38/NSMCE4A	14	CLPs
BP	GO:1903039	positive regulation of leukocyte cell-cell adhesion	37/1341	275/18903	0.000129299	0.00156582	0.00130048	HMGB1/ACTB/CD24/RHOA/AIF1/ADA/MYB/SMARCA4/SOX4/HLA-DRA/LEF1/HLA-DPB1/HLA-DPA1/RPS3/HLA-DRB5/SMARCE1/CD81/SYK/ZMIZ1/LGALS9/RAG1/ARID1A/IL7R/ARID1B/SMARCD2/PBRM1/HLA-DMA/ACTL6A/CBFB/BRD7/SMARCC1/SASH3/HSPD1/ICOSLG/CD47/SMARCB1/MDK	37	CLPs
BP	GO:1901796	regulation of signal transduction by p53 class mediator	19/1341	105/18903	0.000134398	0.00162385	0.00134868	AURKB/UBB/HNRNPK/SOX4/NPM1/ATAD5/COPS3/RPS7/RPS20/DDX5/PMAIP1/RPL26/CHEK1/TP53/RPL11/RPL23/KAT6A/MDM2/TRIM24	19	CLPs
BP	GO:0046831	regulation of RNA export from nucleus	6/1341	13/18903	0.000140045	0.00168821	0.00140213	KHDRBS1/TPR/CPSF6/THOC2/SETD2/NUP153	6	CLPs
BP	GO:0006977	DNA damage response, signal transduction by p53 class mediator resulting in cell cycle arrest	7/1341	18/18903	0.000141166	0.00169015	0.00140374	GTSE1/RPL26/TP53/CASP2/PIDD1/MDM2/CDKN1B	7	CLPs
BP	GO:0051988	regulation of attachment of spindle microtubules to kinetochore	7/1341	18/18903	0.000141166	0.00169015	0.00140374	BIRC5/AURKB/CDCA8/RACGAP1/HNRNPU/CCNB1/KNSTRN	7	CLPs
BP	GO:1901970	positive regulation of mitotic sister chromatid separation	7/1341	18/18903	0.000141166	0.00169015	0.00140374	BIRC5/AURKB/CDT1/CDCA8/DLGAP5/RB1/ANAPC11	7	CLPs
BP	GO:0000209	protein polyubiquitination	34/1341	246/18903	0.000141643	0.00169202	0.0014053	PPIA/UBE2C/BARD1/SKP1/UBE2L3/UBE2N/UBE2D2/UBE2T/UBE2A/UBE2D3/RBX1/BRCA1/DDB2/DTL/NMI/TRIM22/UBE2E1/ANAPC11/RNF152/CBFB/PELI2/MDM2/TRIM56/TOPORS/RNF125/LNPEP/SKP2/UBE2E3/ZFP91/UBE2S/TRIM38/UBE2L6/RMND5A/TTC3	34	CLPs
BP	GO:0035825	homologous recombination	14/1341	65/18903	0.000151463	0.00180118	0.00149595	NUCKS1/TOP2A/TOP2B/RAD51AP1/MND1/RAD21/BARD1/BRCA1/TOPBP1/RBBP8/KLHDC3/PSMC3IP/CCNB1IP1/RAD51C	14	CLPs
BP	GO:0048857	neural nucleus development	14/1341	65/18903	0.000151463	0.00180118	0.00149595	ACTB/YWHAQ/RHOA/CALM2/CALM3/YWHAE/COX6B1/CCDC14/GNB4/MBP/RAD1/ATP5PB/NDUFS3/YWHAH	14	CLPs
BP	GO:0009124	nucleoside monophosphate biosynthetic process	11/1341	43/18903	0.000152463	0.001809	0.00150245	TYMS/DUT/ADA/DCK/TK1/HPRT1/GMPS/IMPDH2/CMPK1/PRPS2/PAICS	11	CLPs
BP	GO:0001701	in utero embryonic development	48/1341	393/18903	0.000160591	0.00190117	0.001579	NASP/YBX1/RRM2/ADA/YBX3/CCNB2/RNASEH2B/ASF1B/SYF2/SF3B6/COPS3/HIF1A/LEF1/RTF1/RTN4/PKD2/CCNB1/MBNL1/ZMIZ1/STMN3/CHEK1/MSH2/CNOT1/E2F8/TP53/NCAPG2/NDUFA2/BRK1/XRCC2/PLK4/RBBP8/THOC2/BRCA2/ACTL6A/SETD2/TERF2/MYH9/RRP7A/EIF2S2/YTHDC1/CCNB1IP1/SMARCB1/GGNBP2/CHD8/RPL7L1/BPTF/CHTOP/ZFP36L1	48	CLPs
BP	GO:0051098	regulation of binding	46/1341	372/18903	0.000163827	0.00193514	0.00160722	STMN1/HMGB2/HMGB1/TMSB4X/ACTB/NUCKS1/AURKB/CDT1/MAD2L2/FKBP1A/RAN/CALM2/SUMO1/PPP1CA/CALM3/GMNN/HJURP/LEF1/HDAC2/PARP1/EIF3D/EIF4A3/CSNK2B/CTBP2/EIF3E/TCF7L2/RIPOR2/PIN1/ROCK1/CRMP1/RSF1/PLK1/E2F1/RB1/RPL11/SUMO3/IFI16/UBASH3B/SORL1/ARRB2/LAMTOR5/MAPRE1/PPP2CA/DTNBP1/RALB/ITGB1BP1	46	CLPs
BP	GO:0061014	positive regulation of mRNA catabolic process	19/1341	107/18903	0.000173912	0.00204967	0.00170234	ZFP36L2/YBX1/POLR2G/HNRNPD/PABPC1/ZC3HAV1/HNRNPU/DCP2/PAN3/ROCK1/CNOT1/EXOSC9/TARDBP/CSDE1/SYNCRIP/CELF1/TNRC6C/CNOT8/ZFP36L1	19	CLPs
BP	GO:1902903	regulation of supramolecular fiber organization	47/1341	384/18903	0.00017801	0.0020933	0.00173857	STMN1/TMSB4X/GMFG/ACTG1/PFN1/RHOA/CKAP2/TMSB10/TPX2/WASF2/HSPA8/CYFIP2/ARPC3/MID1IP1/RAC1/CAPZB/CAPG/RPS3/VBP1/MTPN/ADD3/ARPC5/ROCK1/GPX1/SSH2/RB1/TBCD/SORBS3/DBNL/CCDC88A/BRK1/PAK2/EVL/PIK3R1/DRG1/GSN/CIT/NUMA1/CKAP5/ARPC2/CD47/MAPRE1/CDK5RAP2/CDKN1B/ARPC4/HDGFL3/ITGB1BP1	47	CLPs
BP	GO:0001824	blastocyst development	20/1341	116/18903	0.000179961	0.00211155	0.00175373	NASP/RRM2/ADA/ASF1B/SF3B6/RTF1/RTN4/STMN3/CHEK1/CNOT1/NCAPG2/NDUFA2/RBBP8/THOC2/BRCA2/ACTL6A/RRP7A/CCNB1IP1/SMARCB1/RPL7L1	20	CLPs
BP	GO:0009416	response to light stimulus	41/1341	321/18903	0.000182427	0.00213573	0.00177382	PCNA/HMGN1/NPY/AURKB/USP1/PCLAF/MME/NPM1/PPP1CA/COPS3/HIF1A/PARP1/CDKN2D/FEN1/CAT/GNAQ/UBE2A/PBK/RBX1/DDB2/RAG1/DTL/MSH6/RPL26/POLD3/CHEK1/MSH2/GPX1/CRIP1/TP53/BRCA2/RHNO1/PIK3R1/YY1/KMT2A/PPP1CB/PPP1CC/ID2/RUVBL2/CIRBP/TP53INP1	41	CLPs
BP	GO:0009142	nucleoside triphosphate biosynthetic process	22/1341	134/18903	0.000183029	0.00213804	0.00177573	TYMS/TMSB4X/ENO1/DTYMK/PARP1/ATP5MG/IMPDH2/NDUFA2/ATP5MC2/CMPK2/NDUFB4/NDUFA1/ATP5PB/NDUFB1/NDUFA5/CMPK1/CTPS1/NDUFB11/ATP5F1C/NDUFB10/SDHA/NDUFS3	22	CLPs
BP	GO:0019083	viral transcription	12/1341	51/18903	0.000183472	0.00213848	0.0017761	NUCKS1/SMARCA4/IFITM3/LEF1/RSF1/SNW1/PSMC3/TARDBP/SP1/SMARCB1/CHD1/TAF11	12	CLPs
BP	GO:0032271	regulation of protein polymerization	29/1341	201/18903	0.000202959	0.00235775	0.00195821	STMN1/TMSB4X/PFN1/RHOA/HSP90AA1/TMSB10/CYFIP2/ARPC3/RAC1/CAPZB/CAPG/RPS3/MTPN/ADD3/ARPC5/SSH2/TBCD/DBNL/EVL/DRG1/GSN/NUMA1/CKAP5/ARPC2/VDAC2/MAPRE1/CDK5RAP2/CDKN1B/ARPC4	29	CLPs
BP	GO:0042306	regulation of protein import into nucleus	13/1341	59/18903	0.000203178	0.00235775	0.00195821	HSP90AA1/RAN/CDK1/JUP/SUMO1/TPR/NUP58/PIK3R1/RBM22/TARDBP/PKIG/NUP54/MAPK14	13	CLPs
BP	GO:0048511	rhythmic process	39/1341	302/18903	0.000206273	0.00238843	0.00198369	TYMS/PCNA/TOP2A/NONO/CDK1/HNRNPD/PPP1CA/EZH2/CBX3/HDAC2/NRIP1/PARP1/DDX5/SIAH2/SFPQ/HNRNPU/GNAQ/THRAP3/DTL/ID3/IMPDH2/CREB1/TP53/CASP2/MYCBP2/NCOR1/PSPC1/PRKDC/KMT2A/TARDBP/PPP1CB/TIMELESS/ARRB2/KDM5A/PPP1CC/SP1/ID2/MDK/KLF10	39	CLPs
BP	GO:0031507	heterochromatin formation	16/1341	83/18903	0.000209105	0.00241592	0.00200652	HMGB1/LMNB1/HELLS/EZH2/DNMT1/CBX3/CTCF/CDK2/HAT1/POLE3/ATF7IP2/TPR/RB1/BAZ1A/RIF1/SMARCA5	16	CLPs
BP	GO:0032984	protein-containing complex disassembly	33/1341	242/18903	0.000227162	0.00261881	0.00217504	STMN1/CFL1/HMGA1/CKAP2/SMARCA4/TPX2/SSRP1/HSPA8/PPP1CA/SET/MID1IP1/CAPZB/CAPG/MTPN/SMARCE1/ADD3/SUPT16H/KIF2C/STMN3/ARID1A/MAP1LC3B/SMARCD2/RPL23/KIF18A/CALCOCO2/KIF5B/GSN/SMARCC1/CKAP5/VAMP8/SMARCB1/VPS4B/HDGFL3	33	CLPs
BP	GO:0051255	spindle midzone assembly	6/1341	14/18903	0.000230378	0.00264434	0.00219624	BIRC5/AURKB/CDCA8/PRC1/RACGAP1/KIF23	6	CLPs
BP	GO:2000105	positive regulation of DNA-templated DNA replication	6/1341	14/18903	0.000230378	0.00264434	0.00219624	CDT1/CDK2/CDC7/E2F8/ATRX/SSBP1	6	CLPs
BP	GO:0008631	intrinsic apoptotic signaling pathway in response to oxidative stress	11/1341	45/18903	0.000235988	0.00270285	0.00224483	PPIA/NONO/SOD2/HIF1A/PARP1/SFPQ/STK24/GPX1/SOD1/MELK/PDCD10	11	CLPs
BP	GO:0051251	positive regulation of lymphocyte activation	48/1341	400/18903	0.00024356	0.00278355	0.00231185	IGLL1/HMGB1/ACTB/CD24/MAD2L2/RHOA/AIF1/ADA/MYB/SMARCA4/SOX4/ATAD5/HLA-DRA/LEF1/HLA-DPB1/HLA-DPA1/XRCC6/RPS3/HLA-DRB5/IRS2/SMARCE1/CD81/SYK/ZMIZ1/LGALS9/RAG1/ARID1A/MSH2/MEF2C/IL7R/ARID1B/SMARCD2/RIF1/PBRM1/HLA-DMA/PRKDC/ACTL6A/CBFB/SH3KBP1/PPP2R3C/BRD7/SMARCC1/SASH3/HSPD1/ICOSLG/CD47/SMARCB1/MDK	48	CLPs
BP	GO:0061982	meiosis I cell cycle process	22/1341	137/18903	0.000253425	0.00289003	0.0024003	UBB/TOP2A/TOP2B/PTTG1/CKS2/RAD51AP1/MND1/FBXO5/STAG3/RAD21/CCNB2/NDC80/SGO1/MSH6/CCNE2/PLK1/SGO2/BRCA2/KLHDC3/PSMC3IP/CCNB1IP1/RAD51C	22	CLPs
BP	GO:0045814	negative regulation of gene expression, epigenetic	17/1341	93/18903	0.000262208	0.00298374	0.00247812	HMGB1/LMNB1/HELLS/EZH2/DNMT1/CBX3/CTCF/CDK2/HAT1/POLE3/ATF7IP2/TPR/RB1/BAZ1A/RIF1/SMARCA5/SPI1	17	CLPs
BP	GO:0010165	response to X-ray	9/1341	32/18903	0.000278926	0.00316036	0.00262482	NUCKS1/XRCC6/XRCC5/MSH2/BLM/TP53/XRCC2/BRCA2/NIPBL	9	CLPs
BP	GO:0051642	centrosome localization	9/1341	32/18903	0.000278926	0.00316036	0.00262482	MAD2L1/ASPM/DLGAP5/GPSM2/KIF5B/SUN2/NDE1/EZR/SYNE2	9	CLPs
BP	GO:0042752	regulation of circadian rhythm	20/1341	120/18903	0.000287535	0.00325093	0.00270003	TOP2A/NONO/CDK1/HNRNPD/PPP1CA/EZH2/PARP1/SIAH2/SFPQ/GNAQ/THRAP3/TP53/PSPC1/PRKDC/TARDBP/PPP1CB/TIMELESS/PPP1CC/ID2/KLF10	20	CLPs
BP	GO:0009123	nucleoside monophosphate metabolic process	15/1341	77/18903	0.000289739	0.00326885	0.00271492	TYMS/DUT/ADA/MPP1/DCK/TK1/HPRT1/GMPS/DTYMK/IMPDH2/NT5C2/CMPK2/CMPK1/PRPS2/PAICS	15	CLPs
BP	GO:0061157	mRNA destabilization	18/1341	103/18903	0.000312986	0.0035236	0.0029265	ZFP36L2/YBX1/POLR2G/HNRNPD/PABPC1/HNRNPU/DCP2/PAN3/ROCK1/CNOT1/EXOSC9/TARDBP/CSDE1/SYNCRIP/CELF1/TNRC6C/CNOT8/ZFP36L1	18	CLPs
BP	GO:1902412	regulation of mitotic cytokinesis	5/1341	10/18903	0.000332283	0.00373288	0.00310031	BIRC5/AURKB/CDCA8/KIF20B/NUP62	5	CLPs
BP	GO:0043966	histone H3 acetylation	15/1341	78/18903	0.000335561	0.0037617	0.00312425	LEF1/ENY2/BRCA1/POLE3/CHEK1/SF3B5/KAT6A/USP22/BRCA2/MEAF6/KMT2A/DR1/SPI1/SMARCB1/PWWP2A	15	CLPs
BP	GO:0007127	meiosis I	21/1341	131/18903	0.000355124	0.00396527	0.00329333	UBB/TOP2A/TOP2B/PTTG1/CKS2/RAD51AP1/MND1/FBXO5/STAG3/RAD21/CCNB2/NDC80/SGO1/CCNE2/PLK1/SGO2/BRCA2/KLHDC3/PSMC3IP/CCNB1IP1/RAD51C	21	CLPs
BP	GO:0061647	histone H3-K9 modification	11/1341	47/18903	0.000355222	0.00396527	0.00329333	MYB/DNMT1/PAX5/BRCA1/CHEK1/RIF1/KMT2A/ATRX/SMARCB1/ARID4B/PWWP2A	11	CLPs
BP	GO:0090169	regulation of spindle assembly	9/1341	33/18903	0.000359592	0.00400558	0.00332681	HNRNPU/KIF15/GPSM2/PLK1/TPR/DRG1/SASS6/NUMA1/VPS4B	9	CLPs
BP	GO:0051299	centrosome separation	6/1341	15/18903	0.000360965	0.00401241	0.00333248	RANBP1/KIF11/NUP62/CHEK1/NDE1/CNTROB	6	CLPs
BP	GO:0051294	establishment of spindle orientation	10/1341	40/18903	0.000370462	0.00410932	0.00341297	MAD2L1/NDC80/CENPA/GPSM2/PLK1/SPRY1/NUMA1/NDE1/MAPRE1/CDK5RAP2	10	CLPs
BP	GO:1903321	negative regulation of protein modification by small protein conjugation or removal	17/1341	96/18903	0.000387285	0.00428693	0.00356048	PPIA/MAD2L1/MAD2L2/SOX4/FBXO5/CDC20/BUB3/RPS7/RPS20/UBXN1/RPS3/BUB1B/RPL11/RPL23/SVBP/ARRB2/DNAJA1	17	CLPs
BP	GO:0006364	rRNA processing	31/1341	229/18903	0.000394065	0.00435286	0.00361523	PA2G4/RPS24/RPL14/RPS7/RPL7/EIF4A3/RPS8/RPS21/RPS25/RPL26/LSM6/FRG1/RPS17/RPL11/PIN4/RPL10A/RPS16/RPL27/PRKDC/FBL/RPS28/EXOSC9/DDX17/RRP7A/RPL35A/NSA2/RPP30/XRN2/NOP56/SNU13/RPL7L1	31	CLPs
BP	GO:0002562	somatic diversification of immune receptors via germline recombination within a single locus	14/1341	71/18903	0.000401018	0.00440203	0.00365607	HMGB2/HMGB1/MAD2L2/ATAD5/LEF1/RAG2/RAG1/MSH6/MSH2/RIF1/DCLRE1C/PRKDC/YY1/HSPD1	14	CLPs
BP	GO:0016444	somatic cell DNA recombination	14/1341	71/18903	0.000401018	0.00440203	0.00365607	HMGB2/HMGB1/MAD2L2/ATAD5/LEF1/RAG2/RAG1/MSH6/MSH2/RIF1/DCLRE1C/PRKDC/YY1/HSPD1	14	CLPs
BP	GO:0061077	chaperone-mediated protein folding	14/1341	71/18903	0.000401018	0.00440203	0.00365607	FKBP1A/HSPA8/PTGES3/TCP1/CCT6A/CCT2/CCT4/ST13/CCT8/HSPA14/FKBP5/CCT5/DNAJC7/CCT7	14	CLPs
BP	GO:1903900	regulation of viral life cycle	22/1341	142/18903	0.000424259	0.00464748	0.00385993	HMGB1/PPIA/TOP2A/TOP2B/FAM111A/IFITM3/PABPC1/ZC3HAV1/KPNA2/LGALS9/TRIM22/ILF3/IFI16/BANF1/PLSCR1/GSN/HACD3/PKN2/PPIH/TRIM38/TRIM59/SNX3	22	CLPs
BP	GO:0043254	regulation of protein-containing complex assembly	48/1341	410/18903	0.000429231	0.00468501	0.00389109	STMN1/HMGB1/TMSB4X/CDT1/PFN1/RHOA/HSP90AA1/TMSB10/SUMO1/HSPA8/CYFIP2/HJURP/ARPC3/PARP1/RAC1/CAPZB/LDLRAD4/CAPG/RPS3/MTPN/ADD3/SYK/ARPC5/LCP1/KIF14/SSH2/RB1/TBCD/TP53/DBNL/BRK1/EVL/SORL1/DRG1/VPS35/GSN/NUMA1/RPL13A/CKAP5/ARPC2/SVIP/VDAC2/MAPRE1/CDK5RAP2/CDKN1B/ARPC4/RALB/CAND1	48	CLPs
BP	GO:0062197	cellular response to chemical stress	42/1341	345/18903	0.000429459	0.00468501	0.00389109	PCNA/RCSD1/PPIA/NONO/AIF1/SOD2/CDK1/YBX3/PRDX1/EZH2/CHCHD2/HIF1A/HDAC2/MYLK/PARP1/DHFR/SFPQ/CAT/XRCC5/RPS3/RBX1/PKD2/STK24/STK26/FOXP1/GPX1/SOD1/TP53/MELK/OSER1/PRDX3/AKR1C3/RWDD1/MGMT/NCOA7/SLC25A24/DNAJA1/APEX1/CHD6/TP53INP1/ZFP36L1/PDCD10	42	CLPs
BP	GO:0050792	regulation of viral process	24/1341	162/18903	0.000468199	0.0050971	0.00423336	HMGB1/PPIA/TOP2A/TOP2B/CXCR4/FAM111A/IFITM3/PABPC1/ZC3HAV1/KPNA2/LGALS9/TRIM22/RSF1/ILF3/IFI16/BANF1/PLSCR1/GSN/HACD3/PKN2/PPIH/TRIM38/TRIM59/SNX3	24	CLPs
BP	GO:2000113	negative regulation of cellular macromolecule biosynthetic process	36/1341	283/18903	0.000473606	0.00513514	0.00426495	TYMS/GAPDH/ZFP36L2/YBX1/SRP9/POLR2G/HNRNPD/NCL/PAIP2/PABPC1/EIF4A3/DHFR/EIF3E/RPS3/HNRNPU/DCP2/LSM14A/PAN3/ROCK1/CNOT1/TPR/ILF3/C8orf88/EXOSC9/RPL13A/TARDBP/CSDE1/SYNCRIP/CAPRIN1/CELF1/FXR1/TNRC6C/CIRBP/CNOT8/TIA1/ZFP36L1	36	CLPs
BP	GO:0002218	activation of innate immune response	13/1341	64/18903	0.000473639	0.00513514	0.00426495	HMGB1/NONO/HSP90AA1/XRCC6/SFPQ/XRCC5/SYK/IFI16/PSPC1/PAK2/PRKDC/LILRA2/RBM14	13	CLPs
BP	GO:0051222	positive regulation of protein transport	37/1341	294/18903	0.000489913	0.0053007	0.00440246	ANP32B/PPIA/HSP90AA1/RAN/SOX4/CDK1/HPS4/JUP/MPC2/SAE1/KIF20B/HIF1A/UBE2L3/PCM1/YWHAE/GLUL/IRS2/UBE2D3/CD81/TCF7L2/OAZ1/UBL5/TPR/CTDSPL2/SORL1/PIK3R1/VPS35/RBM22/TARDBP/EZR/VAMP2/MAPK14/CD2AP/ITGB1BP1/CSNK2A2/PDCD10/PCNT	37	CLPs
BP	GO:0030518	intracellular steroid hormone receptor signaling pathway	19/1341	116/18903	0.000505188	0.00544554	0.00452275	RHOA/SMARCA4/PTGES3/PARP1/DDX5/NR3C1/KANK2/BRCA1/ZMIZ1/ARID1A/FOXP1/CNOT1/NCOR1/DDX17/PHB2/RWDD1/SKP2/DNAJA1/YWHAH	19	CLPs
BP	GO:0050779	RNA destabilization	18/1341	107/18903	0.000505363	0.00544554	0.00452275	ZFP36L2/YBX1/POLR2G/HNRNPD/PABPC1/HNRNPU/DCP2/PAN3/ROCK1/CNOT1/EXOSC9/TARDBP/CSDE1/SYNCRIP/CELF1/TNRC6C/CNOT8/ZFP36L1	18	CLPs
BP	GO:0031060	regulation of histone methylation	15/1341	81/18903	0.000512201	0.00550799	0.00457462	MTF2/MYB/DNMT1/RTF1/PAX5/CTCF/BRCA1/SNW1/RIF1/SMARCA5/KMT2A/KMT2E/ATRX/SMARCB1/CHTOP	15	CLPs
BP	GO:0032239	regulation of nucleobase-containing compound transport	6/1341	16/18903	0.000543	0.0058155	0.00483002	KHDRBS1/TPR/CPSF6/THOC2/SETD2/NUP153	6	CLPs
BP	GO:0043486	histone exchange	6/1341	16/18903	0.000543	0.0058155	0.00483002	NASP/YEATS4/ANP32E/ACTL6A/ACTR6/RUVBL2	6	CLPs
BP	GO:0010332	response to gamma radiation	12/1341	57/18903	0.000550618	0.00588514	0.00488786	SOD2/PARP1/XRCC6/XRCC5/RPL26/GPX1/TP53/XRCC2/BRCA2/PRKDC/MAP3K20/MDM2	12	CLPs
BP	GO:0021987	cerebral cortex development	19/1341	117/18903	0.000563805	0.00601393	0.00499482	NPY/RHOA/TACC3/ASPM/TRA2B/HIF1A/ARHGAP11B/YWHAE/PAX5/RTN4/ZMIZ1/KIF14/TMEM14B/NDE1/SYNE2/WDR62/SRGAP2C/MDK/CSNK2A2	19	CLPs
BP	GO:0051987	positive regulation of attachment of spindle microtubules to kinetochore	5/1341	11/18903	0.000573617	0.00606954	0.00504101	BIRC5/AURKB/CDCA8/HNRNPU/CCNB1	5	CLPs
BP	GO:0072697	protein localization to cell cortex	5/1341	11/18903	0.000573617	0.00606954	0.00504101	GPSM2/EPB41L2/PLK1/NUMA1/EZR	5	CLPs
BP	GO:1905634	regulation of protein localization to chromatin	5/1341	11/18903	0.000573617	0.00606954	0.00504101	CDCA5/VRK1/RB1/SETD2/SPI1	5	CLPs
BP	GO:2000622	regulation of nuclear-transcribed mRNA catabolic process, nonsense-mediated decay	5/1341	11/18903	0.000573617	0.00606954	0.00504101	PABPC1/EIF4A3/HNRNPAB/MAGOH/RBM8A	5	CLPs
BP	GO:0042176	regulation of protein catabolic process	43/1341	361/18903	0.000584284	0.00617004	0.00512448	UBB/SUMO2/MAD2L1/MAD2L2/HSP90AA1/PSME1/FHIT/SUMO1/BARD1/CDC20/EEF1A1/UBXN1/XPO1/PBK/RBX1/CD81/CDK2/OAZ1/PIN1/DTL/ROCK1/EIF3H/GPX1/PLK1/RPL11/MDM4/MYCBP2/WAC/PSMC3/SNRNP70/SORL1/NUB1/VPS35/SMARCC1/EZR/FBXL5/MDM2/SVIP/PIAS1/PSME2/CDKN1B/SNX3/GABARAPL2	43	CLPs
BP	GO:1902117	positive regulation of organelle assembly	15/1341	82/18903	0.000586462	0.00618068	0.00513331	RHOA/CEP135/GPSM2/PAN3/LCP1/NUP62/CNOT1/CCDC88A/TAPT1/PLK4/CCP110/SASS6/NUMA1/VPS4B/RALB	15	CLPs
BP	GO:0009127	purine nucleoside monophosphate biosynthetic process	7/1341	22/18903	0.000588266	0.00618734	0.00513885	ADA/DCK/HPRT1/GMPS/IMPDH2/PRPS2/PAICS	7	CLPs
BP	GO:0051494	negative regulation of cytoskeleton organization	24/1341	165/18903	0.000613633	0.00644131	0.00534978	STMN1/TMSB4X/GMFG/PFN1/CKAP2/TMSB10/NPM1/TPX2/WASF2/MID1IP1/CAPZB/CAPG/MTPN/ADD3/BRCA1/SSH2/TBCD/PAK2/PIK3R1/GSN/RBM14/MAPRE1/CDK5RAP2/HDGFL3	24	CLPs
BP	GO:0030901	midbrain development	16/1341	91/18903	0.000616556	0.00644904	0.0053562	ACTB/YWHAQ/RHOA/CALM2/CALM3/YWHAE/COX6B1/CCDC14/GNB4/MBP/KDM2B/RAD1/ATP5PB/SMAD1/NDUFS3/YWHAH	16	CLPs
BP	GO:0043161	proteasome-mediated ubiquitin-dependent protein catabolic process	51/1341	450/18903	0.000616812	0.00644904	0.0053562	SUMO2/UBE2C/PCBP2/FHIT/SUMO1/CDC20/SKP1/PSMA2/PSMA4/PSMA1/PSMA6/UBXN1/SH3BGRL/SIAH2/XPO1/UBE2A/UBE2D3/PBK/RBX1/CDK2/DTL/EIF3H/KIF14/PCNP/PSMB2/PLK1/PSMB3/RPL11/PSMB7/WAC/PSMC3/PSMA7/ANAPC15/ANAPC11/UBXN4/NUB1/PSMB6/SMARCC1/KLHDC3/FBXL5/ARRB2/MDM2/SVIP/TOPORS/PIAS1/SKP2/UBE2S/TRIM38/CD2AP/RMND5A/PSMA5	51	CLPs
BP	GO:2000059	negative regulation of ubiquitin-dependent protein catabolic process	11/1341	50/18903	0.000626161	0.00653386	0.00542665	FHIT/RPS7/UBXN1/PBK/EIF3H/RPL11/RPL23/WAC/SMARCC1/SVIP/CSNK2A2	11	CLPs
BP	GO:2001233	regulation of apoptotic signaling pathway	44/1341	374/18903	0.000658845	0.00686135	0.00569864	HMGB2/PPIA/SLC25A5/UBB/NONO/HNRNPK/SOD2/YBX3/TPT1/HELLS/PPP1CA/ATAD5/HIF1A/RPS7/ENO1/PHIP/PARP1/MAZ/CDKN2D/PMAIP1/SIAH2/SFPQ/RPS3/TCF7L2/BCLAF1/BRCA1/RPL26/GPX1/SOD1/RB1/TP53/RPL11/CASP2/PPP2R1A/PAK2/RAD9A/ARRB2/MDM2/VDAC2/DNAJA1/SLC25A6/NDUFS3/CSNK2A2/GNAI2	44	CLPs
BP	GO:0010592	positive regulation of lamellipodium assembly	8/1341	29/18903	0.000701391	0.00726146	0.00603095	HSP90AA1/WASF2/RAC1/ACTR2/ACTR3/BRK1/PIK3R1/ARPC2	8	CLPs
BP	GO:0043247	telomere maintenance in response to DNA damage	8/1341	29/18903	0.000701391	0.00726146	0.00603095	MAD2L2/RIF1/DCLRE1C/ACTL6A/YY1/TERF2/APEX1/RUVBL2	8	CLPs
BP	GO:1902175	regulation of oxidative stress-induced intrinsic apoptotic signaling pathway	8/1341	29/18903	0.000701391	0.00726146	0.00603095	PPIA/NONO/SOD2/HIF1A/PARP1/SFPQ/GPX1/SOD1	8	CLPs
BP	GO:0031062	positive regulation of histone methylation	11/1341	51/18903	0.000747901	0.00772782	0.00641828	MTF2/MYB/DNMT1/RTF1/BRCA1/SNW1/RIF1/SMARCA5/KMT2A/KMT2E/CHTOP	11	CLPs
BP	GO:0051781	positive regulation of cell division	16/1341	93/18903	0.000788687	0.00813333	0.00675508	BIRC5/AURKB/YBX1/RHOA/CDCA8/KIF20B/RACGAP1/CDC6/CAT/KIF23/NUP62/KIF14/CIT/PKN2/MDK/ITGB1BP1	16	CLPs
BP	GO:0042177	negative regulation of protein catabolic process	18/1341	111/18903	0.00079219	0.00815353	0.00677185	MAD2L1/MAD2L2/FHIT/UBXN1/PBK/PIN1/ROCK1/EIF3H/RPL11/MDM4/MYCBP2/WAC/SNRNP70/VPS35/SMARCC1/SVIP/SNX3/GABARAPL2	18	CLPs
BP	GO:0035518	histone H2A monoubiquitination	7/1341	23/18903	0.000794247	0.00815881	0.00677623	BARD1/SKP1/BRCA1/DDB2/BRCA2/KDM2B/PCGF6	7	CLPs
BP	GO:0006334	nucleosome assembly	19/1341	121/18903	0.000860849	0.00880869	0.00731599	HMGB2/ANP32B/NAP1L1/NPM1/SSRP1/DNAJC9/ASF1B/SET/MCM2/SUPT16H/HP1BP3/CHAF1A/POLE3/RSF1/BAZ1A/KAT6A/SMARCA5/CHRAC1/ATRX	19	CLPs
BP	GO:0051101	regulation of DNA binding	19/1341	121/18903	0.000860849	0.00880869	0.00731599	HMGB2/HMGB1/TMSB4X/CDT1/MAD2L2/CALM2/SUMO1/CALM3/HJURP/LEF1/HDAC2/PARP1/CSNK2B/RSF1/E2F1/RB1/SUMO3/IFI16/LAMTOR5	19	CLPs
BP	GO:0034341	response to interferon-gamma	21/1341	140/18903	0.00087417	0.00892769	0.00741482	GAPDH/ACTG1/AIF1/IFITM3/GBP4/HLA-DPA1/LGALS9/ACTR2/NMI/VIM/ACTR3/TP53/CALCOCO2/NUB1/KIF5B/GSN/RPL13A/SYNCRIP/JAK1/VPS26B/CD47	21	CLPs
BP	GO:0035304	regulation of protein dephosphorylation	16/1341	94/18903	0.000889075	0.00906239	0.00752669	PPIA/FKBP1A/CALM2/CALM3/YWHAE/CSNK2B/CDCA2/PIN1/PTBP1/ROCK1/MASTL/ENSA/ARPP19/PPP1R12A/PPP1R8/GNAI2	16	CLPs
BP	GO:0070979	protein K11-linked ubiquitination	8/1341	30/18903	0.000897581	0.0091139	0.00756948	UBE2C/UBE2L3/UBE2T/UBE2A/UBE2D3/ANAPC11/UBE2E3/UBE2S	8	CLPs
BP	GO:1901798	positive regulation of signal transduction by p53 class mediator	8/1341	30/18903	0.000897581	0.0091139	0.00756948	UBB/RPS7/RPS20/DDX5/PMAIP1/RPL26/RPL11/RPL23	8	CLPs
BP	GO:0090435	protein localization to nuclear envelope	5/1341	12/18903	0.000926039	0.0093848	0.00779448	LMNB1/SUMO1/NUTF2/PLK1/NUP54	5	CLPs
BP	GO:0043414	macromolecule methylation	41/1341	348/18903	0.00096066	0.00971702	0.0080704	SNRPD1/MTF2/MYB/SNRPE/SNRPF/HELLS/EZH2/SNRPB/DNMT1/WTAP/PARP1/RTF1/PAX5/SNRPD3/SNRPG/CTCF/BRCA1/SNRPD2/SNW1/RIF1/MIS18A/ZC3H13/SMARCA5/SUZ12/TGS1/FBL/KMT2A/SETD2/KMT2E/MGMT/ATRX/SPI1/SMARCB1/DPY30/ARID4B/PCMT1/EED/CLNS1A/METTL9/CHTOP/HSD17B10	41	CLPs
BP	GO:0022411	cellular component disassembly	53/1341	483/18903	0.00102977	0.0103961	0.00863443	STMN1/CFL1/SLC25A5/TOP2A/HMGA1/CKAP2/SMARCA4/TPX2/CDK1/SSRP1/HSPA8/PPP1CA/SET/HIF1A/VRK1/MID1IP1/CAPZB/VDAC1/CAPG/MTPN/SMARCE1/ADD3/SUPT16H/KIF2C/STMN3/ARID1A/LCP1/RETREG1/PLK1/TP53/MAP1LC3B/SMARCD2/RPL23/KIF18A/ACIN1/CALCOCO2/KIF5B/PIK3R1/MAP4K4/GSN/MAPRE2/SMARCC1/RRP7A/PHB2/CKAP5/VAMP8/SMARCB1/VPS4B/HDGFL3/WIPI2/CSNK2A2/GABARAPL2/ATG3	53	CLPs
BP	GO:0070935	3'-UTR-mediated mRNA stabilization	7/1341	24/18903	0.00105324	0.0105926	0.00879756	HNRNPA0/YBX3/HNRNPC/ELAVL1/TARDBP/RBM10/MAPK14	7	CLPs
BP	GO:1902410	mitotic cytokinetic process	7/1341	24/18903	0.00105324	0.0105926	0.00879756	RHOA/KIF20B/NUP62/CEP55/KIF20A/CNTROB/VPS4B	7	CLPs
BP	GO:0002696	positive regulation of leukocyte activation	50/1341	450/18903	0.00107499	0.0107907	0.00896216	IGLL1/HMGB1/ACTB/CD24/MAD2L2/RHOA/AIF1/ADA/MYB/SMARCA4/SOX4/ATAD5/HLA-DRA/LEF1/HLA-DPB1/HLA-DPA1/XRCC6/RPS3/HLA-DRB5/IRS2/SMARCE1/CD81/SYK/ZMIZ1/LGALS9/RAG1/ARID1A/MSH2/MEF2C/IL7R/ARID1B/SMARCD2/RIF1/PBRM1/HLA-DMA/PRKDC/GAB2/ACTL6A/CBFB/SH3KBP1/PPP2R3C/BRD7/SMARCC1/SASH3/HSPD1/ICOSLG/CD47/VAMP8/SMARCB1/MDK	50	CLPs
BP	GO:0048872	homeostasis of number of cells	36/1341	296/18903	0.00108448	0.0108654	0.00902415	HMGB2/HMGB1/SLC25A5/ADA/MYB/SOX4/CCNB2/PRDX1/EZH2/RPS24/HIF1A/PMAIP1/CDK6/IKZF1/LGALS9/RAG1/MEF2C/IL7R/SOD1/RB1/PIK3CD/RPS17/NCAPG2/ACIN1/SFXN1/PRKDC/KMT2A/PPP2R3C/KMT2E/SASH3/BCR/ID2/SPI1/MAPK14/ZFP36L1/TSC22D3	36	CLPs
BP	GO:0045069	regulation of viral genome replication	15/1341	87/18903	0.00111041	0.0110881	0.00920916	PPIA/TOP2A/TOP2B/FAM111A/IFITM3/PABPC1/ZC3HAV1/ILF3/IFI16/BANF1/PLSCR1/HACD3/PKN2/PPIH/TRIM38	15	CLPs
BP	GO:0046112	nucleobase biosynthetic process	6/1341	18/18903	0.00111301	0.0110881	0.00920916	ADA/HPRT1/GMPS/CMPK1/CTPS1/PAICS	6	CLPs
BP	GO:0046827	positive regulation of protein export from nucleus	6/1341	18/18903	0.00111301	0.0110881	0.00920916	ANP32B/YWHAE/TCF7L2/TPR/CTDSPL2/RBM22	6	CLPs
BP	GO:0006457	protein folding	29/1341	223/18903	0.00113856	0.0113213	0.00940279	PPIA/HSP90AA1/FKBP1A/HSPA8/PTGES3/ANP32E/TCP1/TBCA/PPIG/CCT6A/NKTR/CCT2/CCT4/VBP1/ST13/CCT8/TBCD/HSPA14/SNRNP70/FKBP5/NUDC/CCT5/HSPD1/PPIH/DNAJC7/CCT7/DNAJA1/RUVBL2/STIP1	29	CLPs
BP	GO:0034599	cellular response to oxidative stress	35/1341	288/18903	0.00127903	0.0126941	0.010543	PCNA/PPIA/NONO/AIF1/SOD2/CDK1/PRDX1/EZH2/CHCHD2/HIF1A/HDAC2/PARP1/DHFR/SFPQ/CAT/RPS3/PKD2/STK24/STK26/FOXP1/GPX1/SOD1/TP53/MELK/OSER1/PRDX3/AKR1C3/RWDD1/MGMT/NCOA7/SLC25A24/APEX1/CHD6/TP53INP1/PDCD10	35	CLPs
BP	GO:0050863	regulation of T cell activation	43/1341	376/18903	0.00132984	0.0131737	0.0109413	HMGB1/ACTB/CD24/PAG1/LAPTM5/RHOA/AIF1/ADA/MYB/SMARCA4/SOX4/HLA-DRA/LEF1/HLA-DPB1/HLA-DPA1/RPS3/HLA-DRB5/SMARCE1/CD81/RIPOR2/SYK/RAG2/ZMIZ1/LGALS9/RAG1/ARID1A/IL7R/SOD1/ARID1B/SMARCD2/PBRM1/HLA-DMA/ACTL6A/CBFB/BRD7/SMARCC1/SASH3/HSPD1/ICOSLG/CD47/SMARCB1/MDK/FANCA	43	CLPs
BP	GO:0031145	anaphase-promoting complex-dependent catabolic process	7/1341	25/18903	0.00137416	0.0135872	0.0112847	UBE2C/CDC20/CDK2/PLK1/ANAPC15/ANAPC11/UBE2S	7	CLPs
BP	GO:1903037	regulation of leukocyte cell-cell adhesion	43/1341	377/18903	0.00140092	0.0137406	0.0114121	HMGB1/ACTB/CD24/PAG1/LAPTM5/RHOA/AIF1/ADA/MYB/SMARCA4/SOX4/HLA-DRA/LEF1/HLA-DPB1/HLA-DPA1/RPS3/HLA-DRB5/SMARCE1/CD81/RIPOR2/SYK/RAG2/ZMIZ1/LGALS9/RAG1/ARID1A/IL7R/ARID1B/SMARCD2/PBRM1/HLA-DMA/CCL28/ACTL6A/CBFB/BRD7/SMARCC1/SASH3/HSPD1/ICOSLG/CD47/SMARCB1/MDK/WNK1	43	CLPs
BP	GO:0032615	interleukin-12 production	12/1341	63/18903	0.0014013	0.0137406	0.0114121	HMGB1/LAPTM5/LTB/SYK/LGALS9/FOXP1/HSPD1/ARRB2/CD47/C1QBP/MDK/MAPK14	12	CLPs
BP	GO:0032655	regulation of interleukin-12 production	12/1341	63/18903	0.0014013	0.0137406	0.0114121	HMGB1/LAPTM5/LTB/SYK/LGALS9/FOXP1/HSPD1/ARRB2/CD47/C1QBP/MDK/MAPK14	12	CLPs
BP	GO:0022409	positive regulation of cell-cell adhesion	38/1341	322/18903	0.00140166	0.0137406	0.0114121	HMGB1/ACTB/CD24/RHOA/AIF1/ADA/MYB/SMARCA4/SOX4/HLA-DRA/LEF1/HLA-DPB1/HLA-DPA1/RPS3/HLA-DRB5/SMARCE1/CD81/SYK/ZMIZ1/LGALS9/RAG1/ARID1A/IL7R/ARID1B/SMARCD2/PBRM1/HLA-DMA/ACTL6A/CBFB/BRD7/SMARCC1/SASH3/HSPD1/JAK1/ICOSLG/CD47/SMARCB1/MDK	38	CLPs
BP	GO:0050867	positive regulation of cell activation	51/1341	467/18903	0.0014067	0.0137406	0.0114121	IGLL1/HMGB1/ACTB/CD24/MAD2L2/RHOA/AIF1/ADA/MYB/SMARCA4/SOX4/ATAD5/HLA-DRA/LEF1/HLA-DPB1/HLA-DPA1/XRCC6/RPS3/HLA-DRB5/IRS2/SMARCE1/CD81/SYK/ZMIZ1/LGALS9/RAG1/ARID1A/MSH2/MEF2C/IL7R/ARID1B/SMARCD2/RIF1/PBRM1/HLA-DMA/PRKDC/LILRA2/GAB2/ACTL6A/CBFB/SH3KBP1/PPP2R3C/BRD7/SMARCC1/SASH3/HSPD1/ICOSLG/CD47/VAMP8/SMARCB1/MDK	51	CLPs
BP	GO:0009144	purine nucleoside triphosphate metabolic process	31/1341	247/18903	0.00140816	0.0137406	0.0114121	TMSB4X/GAPDH/RHOA/RAN/ADA/PKM/HSPA8/HIF1A/ENO1/PARP1/OLA1/PGK1/ATP5MG/IMPDH2/NDUFA2/NCOR1/PFKL/ATP5MC2/NUDT5/NDUFB4/PGAM1/NDUFA1/ATP5PB/NDUFB1/NDUFA5/NDUFB11/LDHA/ATP5F1C/NDUFB10/SDHA/NDUFS3	31	CLPs
BP	GO:0090235	regulation of metaphase plate congression	5/1341	13/18903	0.00141728	0.0137406	0.0114121	BIRC5/AURKB/CDCA8/HNRNPU/NUMA1	5	CLPs
BP	GO:2000615	regulation of histone H3-K9 acetylation	5/1341	13/18903	0.00141728	0.0137406	0.0114121	BRCA1/CHEK1/KMT2A/SMARCB1/PWWP2A	5	CLPs
BP	GO:0031116	positive regulation of microtubule polymerization	8/1341	32/18903	0.0014209	0.0137406	0.0114121	RAC1/RPS3/DRG1/NUMA1/CKAP5/MAPRE1/CDK5RAP2/CDKN1B	8	CLPs
BP	GO:0033522	histone H2A ubiquitination	8/1341	32/18903	0.0014209	0.0137406	0.0114121	BARD1/SKP1/UBE2A/BRCA1/DDB2/BRCA2/KDM2B/PCGF6	8	CLPs
BP	GO:0045070	positive regulation of viral genome replication	8/1341	32/18903	0.0014209	0.0137406	0.0114121	PPIA/TOP2A/TOP2B/PABPC1/HACD3/PKN2/PPIH/TRIM38	8	CLPs
BP	GO:0046825	regulation of protein export from nucleus	8/1341	32/18903	0.0014209	0.0137406	0.0114121	ANP32B/BARD1/YWHAE/XPO1/TCF7L2/TPR/CTDSPL2/RBM22	8	CLPs
BP	GO:0030521	androgen receptor signaling pathway	10/1341	47/18903	0.00143794	0.0138546	0.0115068	RHOA/SMARCA4/DDX5/ZMIZ1/ARID1A/FOXP1/NCOR1/DDX17/RWDD1/DNAJA1	10	CLPs
BP	GO:0051972	regulation of telomerase activity	10/1341	47/18903	0.00143794	0.0138546	0.0115068	AURKB/HNRNPA2B1/HSP90AA1/HNRNPD/PTGES3/TCP1/CCT2/CCT4/XRCC5/TP53	10	CLPs
BP	GO:0000028	ribosomal small subunit assembly	6/1341	19/18903	0.00152985	0.0146551	0.0121717	RPSA/XRCC5/PRKDC/RPS5/RPS28/RRP7A	6	CLPs
BP	GO:0006098	pentose-phosphate shunt	6/1341	19/18903	0.00152985	0.0146551	0.0121717	TKT/TP53/TALDO1/PGAM1/PRPS2/PGLS	6	CLPs
BP	GO:0042772	DNA damage response, signal transduction resulting in transcription	6/1341	19/18903	0.00152985	0.0146551	0.0121717	MAD2L2/COPS3/FOXM1/RPL26/TP53/BRCA2	6	CLPs
BP	GO:0090398	cellular senescence	17/1341	108/18903	0.00153212	0.0146551	0.0121717	HMGA1/YBX1/NPM1/FBXO5/CDK6/CDK2/ZMIZ1/NUP62/TP53/KAT6A/RBL1/BRCA2/TERF2/ID2/SPI1/CDKN1B/MAPK14	17	CLPs
BP	GO:0002200	somatic diversification of immune receptors	14/1341	81/18903	0.00156551	0.0149473	0.0124144	HMGB2/HMGB1/MAD2L2/ATAD5/LEF1/RAG2/RAG1/MSH6/MSH2/RIF1/DCLRE1C/PRKDC/YY1/HSPD1	14	CLPs
BP	GO:0009199	ribonucleoside triphosphate metabolic process	31/1341	249/18903	0.00160299	0.0152776	0.0126887	TMSB4X/GAPDH/RHOA/RAN/PKM/HSPA8/HIF1A/ENO1/PARP1/OLA1/PGK1/ATP5MG/IMPDH2/NDUFA2/NCOR1/PFKL/ATP5MC2/NUDT5/NDUFB4/PGAM1/NDUFA1/ATP5PB/NDUFB1/NDUFA5/CTPS1/NDUFB11/LDHA/ATP5F1C/NDUFB10/SDHA/NDUFS3	31	CLPs
BP	GO:0048524	positive regulation of viral process	12/1341	64/18903	0.00161538	0.0153679	0.0127637	HMGB1/PPIA/TOP2A/TOP2B/PABPC1/KPNA2/LGALS9/RSF1/HACD3/PKN2/PPIH/TRIM38	12	CLPs
BP	GO:0000731	DNA synthesis involved in DNA repair	9/1341	40/18903	0.00162657	0.0153912	0.012783	PCNA/USP1/PCLAF/MAD2L2/RRM1/CDKN2D/RFC3/DTL/POLD3	9	CLPs
BP	GO:0042307	positive regulation of protein import into nucleus	9/1341	40/18903	0.00162657	0.0153912	0.012783	HSP90AA1/RAN/CDK1/JUP/TPR/PIK3R1/RBM22/TARDBP/MAPK14	9	CLPs
BP	GO:2000758	positive regulation of peptidyl-lysine acetylation	9/1341	40/18903	0.00162657	0.0153912	0.012783	DEK/SOX4/BRCA1/SF3B1/SMARCA5/BRD7/BAZ1B/SMARCB1/RUVBL2	9	CLPs
BP	GO:0071346	cellular response to interferon-gamma	18/1341	118/18903	0.00163126	0.015408	0.012797	GAPDH/ACTG1/AIF1/GBP4/HLA-DPA1/LGALS9/ACTR2/NMI/VIM/ACTR3/TP53/KIF5B/GSN/RPL13A/SYNCRIP/JAK1/VPS26B/CD47	18	CLPs
BP	GO:0007159	leukocyte cell-cell adhesion	46/1341	414/18903	0.00166605	0.0156834	0.0130257	HMGB1/ACTB/CD24/PAG1/LAPTM5/RHOA/AIF1/ADA/MYB/SMARCA4/SOX4/HLA-DRA/LEF1/HLA-DPB1/HLA-DPA1/RPS3/HLA-DRB5/SMARCE1/CD81/RIPOR2/SYK/RAG2/ZMIZ1/LGALS9/RAG1/ARID1A/ROCK1/IL7R/ARID1B/SMARCD2/PBRM1/ITGA5/HLA-DMA/CCL28/ACTL6A/CBFB/BRD7/SMARCC1/SASH3/HSPD1/EZR/ICOSLG/CD47/SMARCB1/MDK/WNK1	46	CLPs
BP	GO:0016571	histone methylation	23/1341	167/18903	0.00166636	0.0156834	0.0130257	MTF2/MYB/EZH2/DNMT1/RTF1/PAX5/CTCF/BRCA1/SNW1/RIF1/SMARCA5/SUZ12/FBL/KMT2A/SETD2/KMT2E/ATRX/SMARCB1/DPY30/ARID4B/EED/CLNS1A/CHTOP	23	CLPs
BP	GO:0006479	protein methylation	27/1341	208/18903	0.00169952	0.0159386	0.0132377	MTF2/MYB/EZH2/SNRPB/DNMT1/RTF1/PAX5/SNRPD3/CTCF/BRCA1/SNW1/RIF1/SMARCA5/SUZ12/FBL/KMT2A/SETD2/KMT2E/ATRX/SMARCB1/DPY30/ARID4B/PCMT1/EED/CLNS1A/METTL9/CHTOP	27	CLPs
BP	GO:0008213	protein alkylation	27/1341	208/18903	0.00169952	0.0159386	0.0132377	MTF2/MYB/EZH2/SNRPB/DNMT1/RTF1/PAX5/SNRPD3/CTCF/BRCA1/SNW1/RIF1/SMARCA5/SUZ12/FBL/KMT2A/SETD2/KMT2E/ATRX/SMARCB1/DPY30/ARID4B/PCMT1/EED/CLNS1A/METTL9/CHTOP	27	CLPs
BP	GO:0006470	protein dephosphorylation	32/1341	261/18903	0.00174802	0.0163644	0.0135913	PPIA/PTPRE/FKBP1A/CALM2/PPP1CA/CALM3/CDKN3/ACP1/YWHAE/CSNK2B/PPM1G/CDCA2/PIN1/PTBP1/ROCK1/SSH2/MASTL/CTDSPL2/PPP2R1A/UBASH3B/ENSA/PTP4A2/PPP4R3B/PPP1CB/PPP1CC/ARPP19/PPP4C/PPP1R12A/PPP2CA/PPM1B/PPP1R8/GNAI2	32	CLPs
BP	GO:0045943	positive regulation of transcription by RNA polymerase I	8/1341	33/18903	0.00176052	0.0164232	0.0136402	DEK/SMARCA4/NCL/SF3B1/SMARCA5/BAZ1B/ACTR6/SMARCB1	8	CLPs
BP	GO:1902253	regulation of intrinsic apoptotic signaling pathway by p53 class mediator	8/1341	33/18903	0.00176052	0.0164232	0.0136402	UBB/HNRNPK/ATAD5/RPS7/RPL26/TP53/RPL11/MDM2	8	CLPs
BP	GO:0051570	regulation of histone H3-K9 methylation	7/1341	26/18903	0.00176658	0.0164507	0.013663	MYB/DNMT1/PAX5/BRCA1/RIF1/ATRX/SMARCB1	7	CLPs
BP	GO:0045785	positive regulation of cell adhesion	52/1341	484/18903	0.00181105	0.0168351	0.0139823	HMGB1/ACTB/NPY/CD24/RHOA/AIF1/ADA/MYB/SMARCA4/SOX4/JUP/HLA-DRA/APBB1IP/LEF1/HLA-DPB1/HLA-DPA1/RAC1/RPS3/CDK6/HLA-DRB5/SMARCE1/CD81/SYK/ZMIZ1/LGALS9/RAG1/ARID1A/ROCK1/LIMS1/IL7R/ARID1B/SMARCD2/PBRM1/ITGA5/HLA-DMA/CCL28/UTRN/ACTL6A/MAP4K4/CBFB/BRD7/SMARCC1/SASH3/HSPD1/JAK1/ARPC2/ICOSLG/CD47/SMARCB1/C1QBP/MDK/ITGB1BP1	52	CLPs
BP	GO:0031100	animal organ regeneration	12/1341	65/18903	0.00185565	0.0172194	0.0143014	TYMS/PCNA/CDK1/CCNA2/EZH2/SRSF5/LCP1/CPT1A/UCP2/UPF2/PRPS2/CSNK2A2	12	CLPs
BP	GO:0120032	regulation of plasma membrane bounded cell projection assembly	26/1341	199/18903	0.00186749	0.0172989	0.0143674	PFN1/HSP90AA1/GDI2/WASF2/RAC1/CAPZB/CEP135/RIPOR2/ACTR2/MPHOSPH9/ACTR3/ANLN/CCDC88A/BRK1/TAPT1/VDAC3/CCP110/EVL/PIK3R1/SYNE2/ARPC2/FXR1/SRGAP2C/CNTROB/ODF2/ATG3	26	CLPs
BP	GO:0045936	negative regulation of phosphate metabolic process	48/1341	440/18903	0.0019541	0.0180452	0.0149873	PPIA/FKBP1A/NPM1/CALM2/CALM3/HHEX/PARP1/YWHAE/CDKN2D/LDLRAD4/HNRNPU/GNAQ/IRS2/PBK/ROCK1/NUP62/PLK1/RB1/TP53/ENG/NCAPG2/NCOR1/MASTL/PPP2R1A/PAK2/UBASH3B/ENSA/SORL1/PRKDC/CDKN2C/PRDX3/SPRY1/TARDBP/SNX6/ARRB2/IQGAP1/ARPP19/PKIG/RTRAF/DNAJA1/PPP2CA/CDK5RAP2/GGNBP2/CDKN1B/DTNBP1/ITGB1BP1/PPP1R8/GNAI2	48	CLPs
BP	GO:0045292	mRNA cis splicing, via spliceosome	9/1341	41/18903	0.0019549	0.0180452	0.0149873	PSIP1/RBM17/SRSF1/PRPF40A/PRPF4B/SNRPC/RBM22/SNRNP200/CLNS1A	9	CLPs
BP	GO:0009205	purine ribonucleoside triphosphate metabolic process	30/1341	242/18903	0.00201768	0.0185922	0.0154416	TMSB4X/GAPDH/RHOA/RAN/PKM/HSPA8/HIF1A/ENO1/PARP1/OLA1/PGK1/ATP5MG/IMPDH2/NDUFA2/NCOR1/PFKL/ATP5MC2/NUDT5/NDUFB4/PGAM1/NDUFA1/ATP5PB/NDUFB1/NDUFA5/NDUFB11/LDHA/ATP5F1C/NDUFB10/SDHA/NDUFS3	30	CLPs
BP	GO:0010563	negative regulation of phosphorus metabolic process	48/1341	441/18903	0.00204628	0.0188229	0.0156332	PPIA/FKBP1A/NPM1/CALM2/CALM3/HHEX/PARP1/YWHAE/CDKN2D/LDLRAD4/HNRNPU/GNAQ/IRS2/PBK/ROCK1/NUP62/PLK1/RB1/TP53/ENG/NCAPG2/NCOR1/MASTL/PPP2R1A/PAK2/UBASH3B/ENSA/SORL1/PRKDC/CDKN2C/PRDX3/SPRY1/TARDBP/SNX6/ARRB2/IQGAP1/ARPP19/PKIG/RTRAF/DNAJA1/PPP2CA/CDK5RAP2/GGNBP2/CDKN1B/DTNBP1/ITGB1BP1/PPP1R8/GNAI2	48	CLPs
BP	GO:0009168	purine ribonucleoside monophosphate biosynthetic process	6/1341	20/18903	0.00205556	0.0188754	0.0156769	ADA/HPRT1/GMPS/IMPDH2/PRPS2/PAICS	6	CLPs
BP	GO:0006122	mitochondrial electron transport, ubiquinol to cytochrome c	5/1341	14/18903	0.00207668	0.0189376	0.0157285	UQCR10/UQCRC2/UQCRH/CYCS/UQCRC1	5	CLPs
BP	GO:0006177	GMP biosynthetic process	5/1341	14/18903	0.00207668	0.0189376	0.0157285	ADA/HPRT1/GMPS/IMPDH2/PAICS	5	CLPs
BP	GO:0006999	nuclear pore organization	5/1341	14/18903	0.00207668	0.0189376	0.0157285	RTN4/NUP107/TPR/NUP153/NUP54	5	CLPs
BP	GO:0007100	mitotic centrosome separation	5/1341	14/18903	0.00207668	0.0189376	0.0157285	RANBP1/KIF11/NUP62/CHEK1/NDE1	5	CLPs
BP	GO:1903051	negative regulation of proteolysis involved in protein catabolic process	12/1341	66/18903	0.00212446	0.0193399	0.0160626	FHIT/RPS7/UBXN1/PBK/EIF3H/RPL11/RPL23/WAC/SMARCC1/SVIP/CSNK2A2/GABARAPL2	12	CLPs
BP	GO:0060491	regulation of cell projection assembly	26/1341	201/18903	0.00215196	0.0195389	0.0162279	PFN1/HSP90AA1/GDI2/WASF2/RAC1/CAPZB/CEP135/RIPOR2/ACTR2/MPHOSPH9/ACTR3/ANLN/CCDC88A/BRK1/TAPT1/VDAC3/CCP110/EVL/PIK3R1/SYNE2/ARPC2/FXR1/SRGAP2C/CNTROB/ODF2/ATG3	26	CLPs
BP	GO:0009156	ribonucleoside monophosphate biosynthetic process	8/1341	34/18903	0.00216112	0.0195389	0.0162279	ADA/DCK/HPRT1/GMPS/IMPDH2/CMPK1/PRPS2/PAICS	8	CLPs
BP	GO:0035066	positive regulation of histone acetylation	8/1341	34/18903	0.00216112	0.0195389	0.0162279	DEK/BRCA1/SF3B1/SMARCA5/BRD7/BAZ1B/SMARCB1/RUVBL2	8	CLPs
BP	GO:0035308	negative regulation of protein dephosphorylation	8/1341	34/18903	0.00216112	0.0195389	0.0162279	FKBP1A/YWHAE/ROCK1/MASTL/ENSA/ARPP19/PPP1R8/GNAI2	8	CLPs
BP	GO:0051851	modulation by host of symbiont process	14/1341	84/18903	0.00223512	0.0201204	0.0167108	CFL1/NUCKS1/SMARCA4/HSPA8/EEF1A1/LEF1/SNW1/VAPA/PSMC3/TARDBP/SP1/SMARCB1/CHD1/TAF11	14	CLPs
BP	GO:0042026	protein refolding	7/1341	27/18903	0.00224068	0.0201204	0.0167108	HSP90AA1/FKBP1A/HSPA8/HSPA14/SNRNP70/HSPD1/DNAJA1	7	CLPs
BP	GO:0046037	GMP metabolic process	7/1341	27/18903	0.00224068	0.0201204	0.0167108	ADA/MPP1/HPRT1/GMPS/IMPDH2/NT5C2/PAICS	7	CLPs
BP	GO:0051571	positive regulation of histone H3-K4 methylation	7/1341	27/18903	0.00224068	0.0201204	0.0167108	MYB/DNMT1/RTF1/BRCA1/SNW1/KMT2A/KMT2E	7	CLPs
BP	GO:0010591	regulation of lamellipodium assembly	9/1341	42/18903	0.00233402	0.020923	0.0173774	HSP90AA1/WASF2/RAC1/CAPZB/ACTR2/ACTR3/BRK1/PIK3R1/ARPC2	9	CLPs
BP	GO:0042776	proton motive force-driven mitochondrial ATP synthesis	12/1341	67/18903	0.00242427	0.0216952	0.0180188	ATP5MG/NDUFA2/NDUFB4/NDUFA1/ATP5PB/NDUFB1/NDUFA5/NDUFB11/ATP5F1C/NDUFB10/SDHA/NDUFS3	12	CLPs
BP	GO:0015986	proton motive force-driven ATP synthesis	13/1341	76/18903	0.00249725	0.0223104	0.0185298	ATP5MG/NDUFA2/ATP5MC2/NDUFB4/NDUFA1/ATP5PB/NDUFB1/NDUFA5/NDUFB11/ATP5F1C/NDUFB10/SDHA/NDUFS3	13	CLPs
BP	GO:0006979	response to oxidative stress	47/1341	434/18903	0.0025019	0.0223143	0.018533	PCNA/CYGB/PPIA/NONO/AIF1/SOD2/PSIP1/CDK1/HNRNPM/PRDX1/EZH2/CHCHD2/NUDT1/HIF1A/HDAC2/PARP1/DHFR/PRDX6/SFPQ/CAT/RPS3/PKD2/STK24/STK26/FOXP1/GPX1/SOD1/TP53/MELK/OSER1/BANF1/UCP2/GPX4/NDUFB4/PRDX3/AKR1C3/RWDD1/MGMT/NCOA7/SP1/SESN1/SLC25A24/APEX1/PDLIM1/CHD6/TP53INP1/PDCD10	47	CLPs
BP	GO:0045010	actin nucleation	11/1341	59/18903	0.00261129	0.0231776	0.01925	GMFG/WASF2/ARPC3/ARPC5/ACTR2/ACTR3/BRK1/EVL/GSN/ARPC2/ARPC4	11	CLPs
BP	GO:0009201	ribonucleoside triphosphate biosynthetic process	18/1341	123/18903	0.00261187	0.0231776	0.01925	TMSB4X/ENO1/PARP1/ATP5MG/IMPDH2/NDUFA2/ATP5MC2/NDUFB4/NDUFA1/ATP5PB/NDUFB1/NDUFA5/CTPS1/NDUFB11/ATP5F1C/NDUFB10/SDHA/NDUFS3	18	CLPs
BP	GO:0071482	cellular response to light stimulus	18/1341	123/18903	0.00261187	0.0231776	0.01925	PCNA/AURKB/MME/NPM1/PARP1/PBK/RBX1/DDB2/RPL26/POLD3/CHEK1/CRIP1/TP53/RHNO1/PIK3R1/YY1/RUVBL2/TP53INP1	18	CLPs
BP	GO:0051567	histone H3-K9 methylation	8/1341	35/18903	0.00262995	0.0232989	0.0193507	MYB/DNMT1/PAX5/BRCA1/RIF1/ATRX/SMARCB1/ARID4B	8	CLPs
BP	GO:0035303	regulation of dephosphorylation	19/1341	133/18903	0.00266959	0.0236104	0.0196095	PPIA/FKBP1A/CALM2/CALM3/YWHAE/CSNK2B/CDCA2/PIN1/PTBP1/ROCK1/MEF2C/MASTL/ENSA/PPP2R3C/IQGAP1/ARPP19/PPP1R12A/PPP1R8/GNAI2	19	CLPs
BP	GO:1902808	positive regulation of cell cycle G1/S phase transition	12/1341	68/18903	0.00275767	0.0243487	0.0202226	RRM2/CCND3/AIF1/EZH2/TFDP1/RRM1/CDC6/KMT2E/SASS6/PHB2/MDM2/APEX1	12	CLPs
BP	GO:0021543	pallium development	23/1341	174/18903	0.00285286	0.025147	0.0208857	NPY/RHOA/TACC3/ASPM/EZH2/TRA2B/HIF1A/ARHGAP11B/LEF1/YWHAE/PAX5/CDK6/RTN4/ZMIZ1/KIF14/TMEM14B/NDE1/SYNE2/WDR62/SRGAP2C/XRN2/MDK/CSNK2A2	23	CLPs
BP	GO:0051495	positive regulation of cytoskeleton organization	25/1341	195/18903	0.00292123	0.0256954	0.0213411	PFN1/RHOA/WASF2/RAC1/RPS3/GPSM2/NUP62/SORBS3/CCDC88A/BRK1/PLK4/EVL/DRG1/GSN/SASS6/NUMA1/CKAP5/KATNBL1/ARPC2/CD47/MAPRE1/CDK5RAP2/VPS4B/CDKN1B/ITGB1BP1	25	CLPs
BP	GO:0043970	histone H3-K9 acetylation	5/1341	15/18903	0.00293453	0.0256954	0.0213411	BRCA1/CHEK1/KMT2A/SMARCB1/PWWP2A	5	CLPs
BP	GO:0051290	protein heterotetramerization	5/1341	15/18903	0.00293453	0.0256954	0.0213411	RRM2/RRM1/PKD2/NUDT21/CPSF6	5	CLPs
BP	GO:1900153	positive regulation of nuclear-transcribed mRNA catabolic process, deadenylation-dependent decay	5/1341	15/18903	0.00293453	0.0256954	0.0213411	ZFP36L2/PABPC1/CNOT1/TNRC6C/ZFP36L1	5	CLPs
BP	GO:0046686	response to cadmium ion	11/1341	60/18903	0.00299667	0.026183	0.0217461	PCNA/MT1X/SOD2/CDK1/SUMO1/NUDT1/CAT/MT2A/SOD1/AKR1C3/CDKN1B	11	CLPs
BP	GO:1903050	regulation of proteolysis involved in protein catabolic process	28/1341	227/18903	0.00300013	0.026183	0.0217461	UBB/SUMO2/LAPTM5/PSME1/FHIT/SUMO1/CDC20/RPS7/UBXN1/XPO1/PBK/RBX1/CDK2/EIF3H/GPX1/PLK1/RPL11/RPL23/WAC/PSMC3/NUB1/SMARCC1/MDM2/SVIP/PIAS1/PSME2/CSNK2A2/GABARAPL2	28	CLPs
BP	GO:0046034	ATP metabolic process	27/1341	217/18903	0.00312038	0.0271875	0.0225803	TMSB4X/GAPDH/PKM/HSPA8/HIF1A/ENO1/PARP1/OLA1/PGK1/ATP5MG/NDUFA2/NCOR1/PFKL/ATP5MC2/NUDT5/NDUFB4/PGAM1/NDUFA1/ATP5PB/NDUFB1/NDUFA5/NDUFB11/LDHA/ATP5F1C/NDUFB10/SDHA/NDUFS3	27	CLPs
BP	GO:0031112	positive regulation of microtubule polymerization or depolymerization	8/1341	36/18903	0.00317458	0.0276141	0.0229347	RAC1/RPS3/DRG1/NUMA1/CKAP5/MAPRE1/CDK5RAP2/CDKN1B	8	CLPs
BP	GO:0006754	ATP biosynthetic process	16/1341	106/18903	0.00321303	0.0279026	0.0231743	TMSB4X/ENO1/PARP1/ATP5MG/NDUFA2/ATP5MC2/NDUFB4/NDUFA1/ATP5PB/NDUFB1/NDUFA5/NDUFB11/ATP5F1C/NDUFB10/SDHA/NDUFS3	16	CLPs
BP	GO:0009126	purine nucleoside monophosphate metabolic process	9/1341	44/18903	0.00326625	0.0282255	0.0234425	ADA/MPP1/DCK/HPRT1/GMPS/IMPDH2/NT5C2/PRPS2/PAICS	9	CLPs
BP	GO:0009394	2'-deoxyribonucleotide metabolic process	9/1341	44/18903	0.00326625	0.0282255	0.0234425	TYMS/DUT/RRM2/ADA/DCK/RRM1/DTYMK/NT5C2/CMPK2	9	CLPs
BP	GO:0042771	intrinsic apoptotic signaling pathway in response to DNA damage by p53 class mediator	9/1341	44/18903	0.00326625	0.0282255	0.0234425	HNRNPK/ATAD5/RPL26/MSH2/TP53/SNW1/IFI16/BRCA2/TOPORS	9	CLPs
BP	GO:0051702	biological process involved in interaction with symbiont	17/1341	116/18903	0.00333382	0.0287624	0.0238884	GAPDH/CFL1/NUCKS1/SMARCA4/HSPA8/EEF1A1/LEF1/GPX1/SNW1/VAPA/PSMC3/TARDBP/HSPD1/SP1/SMARCB1/CHD1/TAF11	17	CLPs
BP	GO:0043401	steroid hormone mediated signaling pathway	19/1341	136/18903	0.00344168	0.0296032	0.0245867	RHOA/SMARCA4/PTGES3/PARP1/DDX5/NR3C1/KANK2/BRCA1/ZMIZ1/ARID1A/FOXP1/CNOT1/NCOR1/DDX17/PHB2/RWDD1/SKP2/DNAJA1/YWHAH	19	CLPs
BP	GO:0031333	negative regulation of protein-containing complex assembly	20/1341	146/18903	0.0034425	0.0296032	0.0245867	STMN1/HMGB1/TMSB4X/PFN1/TMSB10/CAPZB/LDLRAD4/CAPG/MTPN/ADD3/KIF14/SSH2/TBCD/SORL1/VPS35/GSN/RPL13A/SVIP/VDAC2/MAPRE1	20	CLPs
BP	GO:0097421	liver regeneration	7/1341	29/18903	0.00347717	0.0298528	0.024794	TYMS/PCNA/EZH2/SRSF5/CPT1A/UCP2/CSNK2A2	7	CLPs
BP	GO:0006740	NADPH regeneration	6/1341	22/18903	0.00350147	0.0298671	0.0248059	TKT/TP53/TALDO1/PGAM1/PRPS2/PGLS	6	CLPs
BP	GO:0031440	regulation of mRNA 3'-end processing	6/1341	22/18903	0.00350147	0.0298671	0.0248059	BARD1/SNRPA/NUDT21/CPSF6/YTHDC1/ZFP36L1	6	CLPs
BP	GO:0032069	regulation of nuclease activity	6/1341	22/18903	0.00350147	0.0298671	0.0248059	HMGB2/HMGB1/PCNA/NPM1/RPS3/TERF2	6	CLPs
BP	GO:0050765	negative regulation of phagocytosis	6/1341	22/18903	0.00350147	0.0298671	0.0248059	HMGB1/PLSCR1/CD47/APPL1/SNX3/ATG3	6	CLPs
BP	GO:1901293	nucleoside phosphate biosynthetic process	35/1341	306/18903	0.00354197	0.0300887	0.0249899	TYMS/TMSB4X/DUT/RRM2/ADA/DCK/TK1/HPRT1/GMPS/MPC2/RRM1/ENO1/DTYMK/PARP1/ATP5MG/IMPDH2/PRPSAP1/NDUFA2/ATP5MC2/CMPK2/NDUFB4/NDUFA1/ATP5PB/NDUFB1/NDUFA5/CMPK1/PRPS2/CTPS1/NDUFB11/ACOT7/PAICS/ATP5F1C/NDUFB10/SDHA/NDUFS3	35	CLPs
BP	GO:0006305	DNA alkylation	13/1341	79/18903	0.00354454	0.0300887	0.0249899	HELLS/EZH2/DNMT1/PARP1/CTCF/BRCA1/MIS18A/SMARCA5/KMT2A/KMT2E/MGMT/ATRX/SPI1	13	CLPs
BP	GO:0006306	DNA methylation	13/1341	79/18903	0.00354454	0.0300887	0.0249899	HELLS/EZH2/DNMT1/PARP1/CTCF/BRCA1/MIS18A/SMARCA5/KMT2A/KMT2E/MGMT/ATRX/SPI1	13	CLPs
BP	GO:0009206	purine ribonucleoside triphosphate biosynthetic process	17/1341	117/18903	0.00364927	0.030928	0.025687	TMSB4X/ENO1/PARP1/ATP5MG/IMPDH2/NDUFA2/ATP5MC2/NDUFB4/NDUFA1/ATP5PB/NDUFB1/NDUFA5/NDUFB11/ATP5F1C/NDUFB10/SDHA/NDUFS3	17	CLPs
BP	GO:0046390	ribose phosphate biosynthetic process	29/1341	241/18903	0.00367235	0.0310737	0.025808	TMSB4X/TKT/ADA/DCK/HPRT1/GMPS/MPC2/ENO1/PARP1/ATP5MG/IMPDH2/PRPSAP1/NDUFA2/ATP5MC2/NDUFB4/NDUFA1/ATP5PB/NDUFB1/NDUFA5/CMPK1/PRPS2/CTPS1/NDUFB11/ACOT7/PAICS/ATP5F1C/NDUFB10/SDHA/NDUFS3	29	CLPs
BP	GO:0034101	erythrocyte homeostasis	19/1341	137/18903	0.00373705	0.0313165	0.0260097	HMGB2/SLC25A5/MYB/PRDX1/RPS24/HIF1A/CDK6/IKZF1/RB1/RPS17/NCAPG2/ACIN1/SFXN1/PRKDC/KMT2E/ID2/SPI1/MAPK14/ZFP36L1	19	CLPs
BP	GO:0009113	purine nucleobase biosynthetic process	4/1341	10/18903	0.00374256	0.0313165	0.0260097	ADA/HPRT1/GMPS/PAICS	4	CLPs
BP	GO:0009157	deoxyribonucleoside monophosphate biosynthetic process	4/1341	10/18903	0.00374256	0.0313165	0.0260097	TYMS/DUT/DCK/TK1	4	CLPs
BP	GO:0030953	astral microtubule organization	4/1341	10/18903	0.00374256	0.0313165	0.0260097	RAB11A/KPNB1/NUMA1/EZR	4	CLPs
BP	GO:0032070	regulation of deoxyribonuclease activity	4/1341	10/18903	0.00374256	0.0313165	0.0260097	HMGB1/PCNA/NPM1/RPS3	4	CLPs
BP	GO:0033314	mitotic DNA replication checkpoint signaling	4/1341	10/18903	0.00374256	0.0313165	0.0260097	CLSPN/CDC6/NAE1/TOPBP1	4	CLPs
BP	GO:0098974	postsynaptic actin cytoskeleton organization	4/1341	10/18903	0.00374256	0.0313165	0.0260097	ACTB/ACTG1/WASF2/DBNL	4	CLPs
BP	GO:0032435	negative regulation of proteasomal ubiquitin-dependent protein catabolic process	8/1341	37/18903	0.00380291	0.031621	0.0262626	FHIT/UBXN1/PBK/EIF3H/RPL11/WAC/SMARCC1/SVIP	8	CLPs
BP	GO:0033144	negative regulation of intracellular steroid hormone receptor signaling pathway	8/1341	37/18903	0.00380291	0.031621	0.0262626	RHOA/SMARCA4/KANK2/BRCA1/FOXP1/CNOT1/NCOR1/PHB2	8	CLPs
BP	GO:0070229	negative regulation of lymphocyte apoptotic process	8/1341	37/18903	0.00380291	0.031621	0.0262626	AURKB/ADA/HIF1A/IRS2/RAG1/FOXP1/IL7R/TSC22D3	8	CLPs
BP	GO:1902745	positive regulation of lamellipodium organization	8/1341	37/18903	0.00380291	0.031621	0.0262626	HSP90AA1/WASF2/RAC1/ACTR2/ACTR3/BRK1/PIK3R1/ARPC2	8	CLPs
BP	GO:0009262	deoxyribonucleotide metabolic process	9/1341	45/18903	0.00383076	0.0317029	0.0263306	TYMS/DUT/RRM2/ADA/DCK/RRM1/DTYMK/NT5C2/CMPK2	9	CLPs
BP	GO:0019692	deoxyribose phosphate metabolic process	9/1341	45/18903	0.00383076	0.0317029	0.0263306	TYMS/DUT/RRM2/ADA/DCK/RRM1/DTYMK/NT5C2/CMPK2	9	CLPs
BP	GO:0045910	negative regulation of DNA recombination	9/1341	45/18903	0.00383076	0.0317029	0.0263306	MAD2L2/MSH6/MSH2/BLM/RIF1/PARPBP/FANCB/RMI2/TERF2	9	CLPs
BP	GO:0051865	protein autoubiquitination	13/1341	80/18903	0.00396385	0.0327076	0.0271651	UHRF1/BARD1/UBE2D2/UBE2T/UBE2A/UBE2D3/RBX1/BRCA1/DDB2/RAG1/BRCA2/RAD18/MDM2	13	CLPs
BP	GO:0007265	Ras protein signal transduction	39/1341	353/18903	0.00396456	0.0327076	0.0271651	STMN1/ARHGDIB/CFL1/RHOA/AIF1/CCNA2/WASF2/RASGRP2/DNMT1/KPNB1/RACGAP1/RAC1/FOXM1/CDK2/RIPOR2/GPSM2/KANK2/SHOC2/STMN3/ROCK1/NUP62/KIF14/RB1/TP53/SCAI/CTNNAL1/DBNL/BRK1/F2RL3/RALBP1/MAP4K4/SPRY1/MAPRE2/HACD3/ARHGEF1/GNB1/BCR/CDC42SE2/RALB	39	CLPs
BP	GO:0009145	purine nucleoside triphosphate biosynthetic process	17/1341	118/18903	0.00398894	0.0328062	0.0272469	TMSB4X/ENO1/PARP1/ATP5MG/IMPDH2/NDUFA2/ATP5MC2/NDUFB4/NDUFA1/ATP5PB/NDUFB1/NDUFA5/NDUFB11/ATP5F1C/NDUFB10/SDHA/NDUFS3	17	CLPs
BP	GO:0051261	protein depolymerization	17/1341	118/18903	0.00398894	0.0328062	0.0272469	STMN1/CFL1/CKAP2/TPX2/HSPA8/MID1IP1/CAPZB/CAPG/MTPN/ADD3/KIF2C/STMN3/KIF18A/GSN/CKAP5/VPS4B/HDGFL3	17	CLPs
BP	GO:0002399	MHC class II protein complex assembly	5/1341	16/18903	0.00402159	0.0328192	0.0272577	HLA-DRA/HLA-DPB1/HLA-DPA1/HLA-DRB5/HLA-DMA	5	CLPs
BP	GO:0002503	peptide antigen assembly with MHC class II protein complex	5/1341	16/18903	0.00402159	0.0328192	0.0272577	HLA-DRA/HLA-DPB1/HLA-DPA1/HLA-DRB5/HLA-DMA	5	CLPs
BP	GO:0006266	DNA ligation	5/1341	16/18903	0.00402159	0.0328192	0.0272577	HMGB1/TOP2A/LIG1/XRCC6/MGMT	5	CLPs
BP	GO:0048385	regulation of retinoic acid receptor signaling pathway	5/1341	16/18903	0.00402159	0.0328192	0.0272577	EZH2/CTBP2/CNOT1/SNW1/AKR1C3	5	CLPs
BP	GO:0051014	actin filament severing	5/1341	16/18903	0.00402159	0.0328192	0.0272577	CFL1/GMFG/CAPG/GSN/MYH9	5	CLPs
BP	GO:0002262	myeloid cell homeostasis	22/1341	169/18903	0.00419116	0.0340975	0.0283195	HMGB2/HMGB1/SLC25A5/MYB/PRDX1/RPS24/HIF1A/CDK6/IKZF1/SOD1/RB1/PIK3CD/RPS17/NCAPG2/ACIN1/SFXN1/PRKDC/KMT2E/ID2/SPI1/MAPK14/ZFP36L1	22	CLPs
BP	GO:1902904	negative regulation of supramolecular fiber organization	22/1341	169/18903	0.00419116	0.0340975	0.0283195	STMN1/TMSB4X/GMFG/PFN1/CKAP2/TMSB10/TPX2/WASF2/HSPA8/MID1IP1/CAPZB/CAPG/VBP1/MTPN/ADD3/SSH2/TBCD/PAK2/PIK3R1/GSN/MAPRE1/HDGFL3	22	CLPs
BP	GO:0031113	regulation of microtubule polymerization	10/1341	54/18903	0.00423343	0.034283	0.0284735	STMN1/RAC1/RPS3/TBCD/DRG1/NUMA1/CKAP5/MAPRE1/CDK5RAP2/CDKN1B	10	CLPs
BP	GO:0046605	regulation of centrosome cycle	10/1341	54/18903	0.00423343	0.034283	0.0284735	NPM1/XPO1/BRCA1/NUP62/PLK4/RBM14/SASS6/WDR62/CDK5RAP2/VPS4B	10	CLPs
BP	GO:0072698	protein localization to microtubule cytoskeleton	10/1341	54/18903	0.00423343	0.034283	0.0284735	KIF20B/PCM1/HNRNPU/CCDC14/NUP62/TTK/MAPRE2/NUMA1/ABHD17B/MAPRE1	10	CLPs
BP	GO:0032272	negative regulation of protein polymerization	13/1341	81/18903	0.00442236	0.0357582	0.0296987	STMN1/TMSB4X/PFN1/TMSB10/CAPZB/CAPG/MTPN/ADD3/SSH2/TBCD/GSN/VDAC2/MAPRE1	13	CLPs
BP	GO:2001244	positive regulation of intrinsic apoptotic signaling pathway	11/1341	63/18903	0.00443378	0.0357956	0.0297298	UBB/RPS7/PMAIP1/SFPQ/RPS3/BCLAF1/RPL26/SOD1/TP53/RPL11/RAD9A	11	CLPs
BP	GO:0043968	histone H2A acetylation	6/1341	23/18903	0.00445696	0.0358731	0.0297941	ACTB/YEATS4/MORF4L1/MEAF6/ACTL6A/RUVBL2	6	CLPs
BP	GO:1901673	regulation of mitotic spindle assembly	6/1341	23/18903	0.00445696	0.0358731	0.0297941	HNRNPU/KIF15/PLK1/TPR/DRG1/VPS4B	6	CLPs
BP	GO:0007019	microtubule depolymerization	9/1341	46/18903	0.00446883	0.0359139	0.029828	STMN1/CKAP2/TPX2/MID1IP1/KIF2C/STMN3/KIF18A/CKAP5/HDGFL3	9	CLPs
BP	GO:2000058	regulation of ubiquitin-dependent protein catabolic process	22/1341	170/18903	0.0045006	0.0361142	0.0299944	SUMO2/LAPTM5/FHIT/SUMO1/CDC20/RPS7/UBXN1/XPO1/PBK/RBX1/CDK2/EIF3H/PLK1/RPL11/RPL23/WAC/NUB1/SMARCC1/MDM2/SVIP/PIAS1/CSNK2A2	22	CLPs
BP	GO:0043516	regulation of DNA damage response, signal transduction by p53 class mediator	8/1341	38/18903	0.00452309	0.0362396	0.0300985	SOX4/NPM1/COPS3/DDX5/PMAIP1/RPL26/TP53/MDM2	8	CLPs
BP	GO:0032259	methylation	42/1341	390/18903	0.00453443	0.0362754	0.0301283	TYMS/SNRPD1/MTF2/MYB/SNRPE/SNRPF/HELLS/EZH2/SNRPB/DNMT1/WTAP/PARP1/RTF1/PAX5/SNRPD3/SNRPG/CTCF/BRCA1/SNRPD2/SNW1/RIF1/MIS18A/ZC3H13/SMARCA5/SUZ12/TGS1/FBL/KMT2A/SETD2/KMT2E/MGMT/ATRX/SPI1/SMARCB1/DPY30/ARID4B/PCMT1/EED/CLNS1A/METTL9/CHTOP/HSD17B10	42	CLPs
BP	GO:0007163	establishment or maintenance of cell polarity	28/1341	234/18903	0.0046044	0.0367618	0.0305323	ACTB/MAD2L1/RHOA/HSP90AA1/NDC80/KIF20B/RAC1/CENPA/KIF2C/RIPOR2/GPSM2/ARPC5/ROCK1/ACTR2/CAP1/ACTR3/PLK1/PARVG/GSN/SPRY1/NUMA1/MYH9/NDE1/CKAP5/WEE1/MAPRE1/CDK5RAP2/PDLIM1	28	CLPs
BP	GO:1902600	proton transmembrane transport	21/1341	160/18903	0.00460916	0.0367618	0.0305323	TMSB4X/SLC25A5/COX8A/SLC25A3/COX7B/COX6B1/COX4I1/COX6A1/COX7A2L/UQCR10/ATP5MG/NDUFA4/ATP5MC2/UCP2/ATP6V1G1/PHB2/ATP5PB/UQCRH/ATP5F1C/ATP6V1H/UQCRC1	21	CLPs
BP	GO:1900087	positive regulation of G1/S transition of mitotic cell cycle	10/1341	55/18903	0.00485245	0.038644	0.0320955	RRM2/CCND3/AIF1/TFDP1/RRM1/CDC6/KMT2E/SASS6/MDM2/APEX1	10	CLPs
BP	GO:2000116	regulation of cysteine-type endopeptidase activity	28/1341	235/18903	0.00488375	0.0388346	0.0322538	HMGB1/BIRC5/ANP32B/LAPTM5/RHOA/CYFIP2/ARL6IP1/PSMB9/CDKN2D/PMAIP1/SIAH2/RPS3/SYK/LGALS9/RAG1/GPX1/CASP2/PIDD1/IFI16/PAK2/GSN/PRDX3/HSPD1/MGMT/ARRB2/CYCS/LAMTOR5/MTCH1	28	CLPs
BP	GO:0051701	biological process involved in interaction with host	25/1341	203/18903	0.00495978	0.0393605	0.0326906	HMGB1/PPIA/CXCR4/CDK1/IFITM3/SIVA1/RPSA/TCP1/CD81/LGALS9/THOC7/TRIM22/GRK2/ITGA5/VAPA/THOC2/KPNA3/PLSCR1/GSN/NUP153/VAMP8/TRIM38/VPS4B/TRIM59/SNX3	25	CLPs
BP	GO:2001243	negative regulation of intrinsic apoptotic signaling pathway	15/1341	101/18903	0.00496479	0.0393605	0.0326906	PPIA/NONO/SOD2/YBX3/TPT1/HELLS/ATAD5/HIF1A/ENO1/CDKN2D/GPX1/MDM2/VDAC2/DNAJA1/NDUFS3	15	CLPs
BP	GO:0034470	ncRNA processing	46/1341	439/18903	0.00513215	0.0406263	0.0337419	SRSF3/HNRNPA2B1/PA2G4/RPS24/RPL14/RPS7/RPL7/EIF4A3/RPS8/DDX5/TPRKB/RPS21/RPS25/RPL26/LSM6/FRG1/ELP6/RPS17/TP53/RPL11/PIN4/RPL10A/TSN/RPS16/NCOR1/RPL27/SSB/PRKDC/FBL/INTS10/RPS28/EXOSC9/DDX17/RRP7A/SMAD1/RPL35A/NSA2/RTRAF/RPP30/OSGEP/XRN2/NOP56/SNU13/RPL7L1/TOE1/HSD17B10	46	CLPs
BP	GO:0000413	protein peptidyl-prolyl isomerization	7/1341	31/18903	0.00517426	0.0408132	0.0338971	PPIA/FKBP1A/PPIG/NKTR/PIN1/FKBP5/PPIH	7	CLPs
BP	GO:0150117	positive regulation of cell-substrate junction organization	7/1341	31/18903	0.00517426	0.0408132	0.0338971	RAC1/ROCK1/LIMS1/PIK3R1/MAP4K4/MAPRE2/ITGB1BP1	7	CLPs
BP	GO:0010824	regulation of centrosome duplication	9/1341	47/18903	0.00518668	0.0408132	0.0338971	NPM1/XPO1/BRCA1/NUP62/PLK4/RBM14/SASS6/CDK5RAP2/VPS4B	9	CLPs
BP	GO:0034314	Arp2/3 complex-mediated actin nucleation	9/1341	47/18903	0.00518668	0.0408132	0.0338971	GMFG/WASF2/ARPC3/ARPC5/ACTR2/ACTR3/BRK1/ARPC2/ARPC4	9	CLPs
BP	GO:0097581	lamellipodium organization	14/1341	92/18903	0.00523901	0.0411637	0.0341882	HSP90AA1/SNX2/WASF2/RAC1/CAPZB/ARPC5/ACTR2/ACTR3/CCDC88A/BRK1/ARHGEF6/PIK3R1/ARPC2/ABI1	14	CLPs
BP	GO:0007096	regulation of exit from mitosis	5/1341	17/18903	0.00536848	0.0421182	0.034981	UBE2C/CDCA5/ANLN/PHB2/CDKN1B	5	CLPs
BP	GO:0016575	histone deacetylation	15/1341	102/18903	0.00544907	0.042687	0.0354534	HDAC2/RBBP4/SFPQ/CHD3/MORF4L1/TP53/NCAPG2/SMARCA5/RBBP7/MIER1/DR1/RBM14/KDM5A/NIPBL/CHD4	15	CLPs
BP	GO:0061136	regulation of proteasomal protein catabolic process	24/1341	194/18903	0.00550701	0.0430771	0.0357773	UBB/SUMO2/PSME1/FHIT/SUMO1/CDC20/UBXN1/XPO1/PBK/RBX1/CDK2/EIF3H/GPX1/PLK1/RPL11/WAC/PSMC3/NUB1/SMARCC1/MDM2/SVIP/PIAS1/PSME2/GABARAPL2	24	CLPs
BP	GO:0060315	negative regulation of ryanodine-sensitive calcium-release channel activity	4/1341	11/18903	0.00555338	0.0433114	0.035972	CALM2/CALM3/PKD2/GSTO1	4	CLPs
BP	GO:1900363	regulation of mRNA polyadenylation	4/1341	11/18903	0.00555338	0.0433114	0.035972	SNRPA/NUDT21/CPSF6/YTHDC1	4	CLPs
BP	GO:0007097	nuclear migration	6/1341	24/18903	0.00559154	0.0435447	0.0361657	LMNB1/PCM1/NUDC/SUN2/SYNE2/SYNE3	6	CLPs
BP	GO:0043281	regulation of cysteine-type endopeptidase activity involved in apoptotic process	25/1341	205/18903	0.00562292	0.0437246	0.0363152	HMGB1/BIRC5/ANP32B/LAPTM5/RHOA/ARL6IP1/CDKN2D/PMAIP1/SIAH2/RPS3/SYK/LGALS9/RAG1/GPX1/CASP2/PIDD1/PAK2/GSN/PRDX3/HSPD1/MGMT/ARRB2/CYCS/LAMTOR5/MTCH1	25	CLPs
BP	GO:0071900	regulation of protein serine/threonine kinase activity	42/1341	395/18903	0.00565719	0.0438843	0.0364477	ACTB/CKS1B/CD24/CCNI/RHOA/CCND3/CKS2/CALM2/CCNB2/CCNA2/PKMYT1/EZH2/CALM3/CDKN3/HHEX/CDKN2D/CDC6/RPS3/PKD2/CCNB1/SYK/NUP62/MEF2C/CCNE2/PLK1/CCNG1/RB1/BLM/CCNG2/SORL1/CDKN2C/SPRY1/IQGAP1/PKIG/DNAJA1/PPP2CA/CDK5RAP2/TAOK3/CDKN1B/DTNBP1/RALB/PDCD10	42	CLPs
BP	GO:0032507	maintenance of protein location in cell	11/1341	65/18903	0.00566306	0.0438843	0.0364477	TMSB4X/TMSB10/BARD1/SKP1/HNRNPU/CCDC88A/TAPT1/SORL1/GSN/SUN2/TOPORS	11	CLPs
BP	GO:0009165	nucleotide biosynthetic process	34/1341	304/18903	0.00566839	0.0438843	0.0364477	TYMS/TMSB4X/DUT/RRM2/ADA/DCK/HPRT1/GMPS/MPC2/RRM1/ENO1/DTYMK/PARP1/ATP5MG/IMPDH2/PRPSAP1/NDUFA2/ATP5MC2/CMPK2/NDUFB4/NDUFA1/ATP5PB/NDUFB1/NDUFA5/CMPK1/PRPS2/CTPS1/NDUFB11/ACOT7/PAICS/ATP5F1C/NDUFB10/SDHA/NDUFS3	34	CLPs
BP	GO:0031057	negative regulation of histone modification	9/1341	48/18903	0.00599066	0.0462437	0.0384073	MTF2/DNMT1/SET/PAX5/BRCA1/KDM5A/SPI1/SMARCB1/PWWP2A	9	CLPs
BP	GO:0035305	negative regulation of dephosphorylation	9/1341	48/18903	0.00599066	0.0462437	0.0384073	FKBP1A/YWHAE/ROCK1/MASTL/ENSA/IQGAP1/ARPP19/PPP1R8/GNAI2	9	CLPs
BP	GO:0022407	regulation of cell-cell adhesion	50/1341	490/18903	0.00607039	0.0467908	0.0388617	HMGB1/ACTB/CD24/PAG1/LAPTM5/MAD2L2/RHOA/AIF1/ADA/MYB/SMARCA4/SOX4/HLA-DRA/LEF1/HLA-DPB1/HLA-DPA1/RPS3/HLA-DRB5/SMARCE1/CD81/RIPOR2/SYK/RAG2/ZMIZ1/LGALS9/RAG1/ARID1A/IL7R/MBP/ARID1B/SMARCD2/PBRM1/HLA-DMA/CCL28/UBASH3B/CD9/ACTL6A/CBFB/BRD7/SMARCC1/SASH3/HSPD1/JAK1/ICOSLG/CD47/SPI1/SMARCB1/MDK/MAPK14/WNK1	50	CLPs
BP	GO:0051100	negative regulation of binding	21/1341	164/18903	0.00612874	0.0471717	0.0391781	TMSB4X/ACTB/AURKB/MAD2L2/SUMO1/PPP1CA/LEF1/HDAC2/EIF4A3/PIN1/ROCK1/CRMP1/RSF1/E2F1/SUMO3/IFI16/SORL1/ARRB2/DTNBP1/RALB/ITGB1BP1	21	CLPs
BP	GO:0006221	pyrimidine nucleotide biosynthetic process	7/1341	32/18903	0.0062252	0.0478444	0.0397368	TYMS/DUT/DCK/DTYMK/CMPK2/CMPK1/CTPS1	7	CLPs
BP	GO:1990000	amyloid fibril formation	8/1341	40/18903	0.00627274	0.0481397	0.039982	HNRNPA1/FUS/FKBP1A/SIAH2/VBP1/GSN/TARDBP/MDM2	8	CLPs
BP	GO:0051492	regulation of stress fiber assembly	14/1341	94/18903	0.00635478	0.0486984	0.0404461	STMN1/ACTG1/PFN1/RHOA/WASF2/RAC1/ROCK1/SORBS3/CCDC88A/PAK2/EVL/PIK3R1/CD47/ITGB1BP1	14	CLPs
CC	GO:0098687	chromosomal region	136/1372	388/19869	1.08256e-60	7.03664e-58	4.64931e-58	SMC4/ACTB/BIRC5/PCNA/CENPN/AURKB/HNRNPA2B1/CENPU/CENPF/TOP2A/MAD2L1/CDT1/CENPW/ZWINT/MCM7/MIS18BP1/SMARCA4/RAD51AP1/CENPH/SKA3/CDK1/CDCA5/CBX5/SPC25/STAG3/RAD21/SMC3/MCM3/NCAPG/HELLS/PPP1CA/CDCA8/EZH2/PTGES3/DNMT1/NDC80/BUB3/NUF2/CBX3/SPC24/ESCO2/HJURP/SKA2/HDAC2/CENPM/RBBP4/MCM4/KIF22/ZNF207/CENPE/PARP1/ITGB3BP/XRCC6/MCM5/FEN1/CENPK/XRCC5/XPO1/STAG2/HNRNPU/CENPL/CENPA/SMARCE1/MCM2/CTCF/CDK2/KNL1…	136	CLPs
CC	GO:0005681	spliceosomal complex	89/1372	195/19869	3.83257e-51	1.24559e-48	8.22994e-49	HNRNPA1/HNRNPA2B1/HNRNPA3/RBMX/YBX1/HNRNPK/SNRPD1/HNRNPF/SRRM1/LSM7/HNRNPM/SNRPE/SNRPF/HSPA8/SNRPB/HNRNPR/TRA2B/HNRNPH3/HNRNPC/SYF2/NCL/SF3B6/PABPC1/LSM3/SF1/EIF4A3/LSM5/LSM4/PNN/RBM3/SNRPD3/DDX5/HNRNPU/SNRPG/SNRPA/PRPF38B/SF3A2/RBM17/SRSF1/LUC7L3/MAGOH/RALY/LSM2/SNRPD2/SNRPA1/PRPF40A/RBM8A/HNRNPH1/LSM6/PRPF4B/DDX46/FRG1/SF3B5/DHX15/SNW1/SREK1/WAC/SNRNP48/LUC7L2/SNRPC/SF3B2/SF3B1/TTF2/USP39/SNRNP…	89	CLPs
CC	GO:0000775	chromosome, centromeric region	99/1372	250/19869	7.60197e-50	1.64709e-47	1.08828e-47	SMC4/ACTB/BIRC5/CENPN/AURKB/CENPU/CENPF/TOP2A/MAD2L1/CDT1/CENPW/ZWINT/MIS18BP1/SMARCA4/CENPH/SKA3/CDCA5/CBX5/SPC25/STAG3/RAD21/SMC3/NCAPG/HELLS/CDCA8/EZH2/DNMT1/NDC80/BUB3/NUF2/CBX3/SPC24/ESCO2/HJURP/SKA2/CENPM/KIF22/ZNF207/CENPE/ITGB3BP/CENPK/XPO1/STAG2/HNRNPU/CENPL/CENPA/SMARCE1/CTCF/KNL1/KIF2C/CCNB1/IKZF1/CFDP1/SGO1/DSCC1/DCTN3/NUP107/BUB1B/PLK1/TPR/BAZ1A/SMC1A/SGO2/SMARCD2/MIS18A/KIF18A/PBRM1…	99	CLPs
CC	GO:0000793	condensed chromosome	103/1372	273/19869	1.76443e-49	2.8672e-47	1.89444e-47	HMGB2/HMGB1/MKI67/SMC4/ACTB/BIRC5/CENPN/AURKB/CENPU/CENPF/TOP2A/MAD2L1/CDT1/CENPW/ZWINT/SMC2/SMARCA4/CENPH/SKA3/CBX5/SPC25/STAG3/RAD21/SMC3/NCAPG/UBE2I/NDC80/BUB3/NUF2/CBX3/SPC24/HJURP/SKA2/CENPM/NCAPH/KIF22/ZNF207/CENPE/ITGB3BP/CENPK/XPO1/HNRNPU/CENPA/SMARCE1/ADD3/CTCF/CDK2/KNL1/KIF2C/CCNB1/CFDP1/SGO1/BRCA1/DCTN3/NUP107/CHEK1/BUB1B/PLK1/TOPBP1/TPR/BLM/SMC1A/SGO2/SMARCD2/NCAPG2/RIF1/KIF18A/PBRM1/…	103	CLPs
CC	GO:0000779	condensed chromosome, centromeric region	71/1372	174/19869	5.19476e-37	6.75319e-35	4.46203e-35	ACTB/BIRC5/CENPN/AURKB/CENPU/CENPF/MAD2L1/CDT1/CENPW/ZWINT/SMARCA4/CENPH/SKA3/CBX5/SPC25/NCAPG/NDC80/BUB3/NUF2/CBX3/SPC24/HJURP/SKA2/CENPM/KIF22/ZNF207/CENPE/ITGB3BP/CENPK/XPO1/HNRNPU/CENPA/SMARCE1/KNL1/KIF2C/CCNB1/CFDP1/SGO1/DCTN3/NUP107/BUB1B/PLK1/TPR/SMC1A/SGO2/SMARCD2/KIF18A/PBRM1/NSL1/SUMO3/NCAPD2/MEAF6/ZWILCH/TTK/ACTL6A/NCAPD3/BRD7/SMARCC1/NUP160/NDE1/SKA1/CKAP5/PPP1CC/ATRX/CENPQ/BUB1/KNSTR…	71	CLPs
CC	GO:0071013	catalytic step 2 spliceosome	50/1372	90/19869	1.56677e-34	1.69734e-32	1.12148e-32	HNRNPA1/HNRNPA2B1/HNRNPA3/RBMX/HNRNPK/SNRPD1/HNRNPF/SRRM1/LSM7/HNRNPM/SNRPE/SNRPF/SNRPB/HNRNPR/HNRNPC/SYF2/SF3B6/PABPC1/LSM3/EIF4A3/PNN/SNRPD3/DDX5/HNRNPU/SNRPG/SF3A2/SRSF1/MAGOH/RALY/LSM2/SNRPD2/SNRPA1/RBM8A/HNRNPH1/PRPF4B/FRG1/SNW1/SF3B2/SF3B1/SNRNP40/RBM22/SYNCRIP/SNRNP200/CDC5L/SF3A3/SNRPB2/CDC40/BUD31/SRRM2/PRPF8	50	CLPs
CC	GO:0005819	spindle	109/1372	426/19869	2.9616e-34	2.75006e-32	1.81704e-32	TUBB/NUSAP1/BIRC5/AURKB/SLC25A5/CENPF/MAD2L1/MAD2L2/TACC3/CKAP2/NPM1/SKA3/CALM2/TPX2/CDK1/SAC3D1/FBXO5/RAD21/ASPM/RAB11A/HAUS1/TPT1/SMC3/CDCA8/KIFC1/PRC1/CALM3/CDC20/MZT1/CKAP2L/CBX3/SKA2/KIF20B/KIF11/RACGAP1/KIF22/ZNF207/CENPE/TUBB4B/NR3C1/CDC6/CAPG/STAG2/KIF23/RPS3/HNRNPU/DLGAP5/PKD2/HMMR/MZT2A/KIF15/KIF2C/CCNB1/GPSM2/MZT2B/SGO1/SHCBP1/LSM14A/CLTA/DCTN3/NUP62/CRMP1/KIF14/BUB1B/PLK1/CDC7/TOPBP1/…	109	CLPs
CC	GO:0000776	kinetochore	66/1372	164/19869	4.84829e-34	3.93923e-32	2.60276e-32	ACTB/BIRC5/CENPN/AURKB/CENPU/CENPF/MAD2L1/CDT1/CENPW/ZWINT/SMARCA4/CENPH/SKA3/CBX5/SPC25/NDC80/BUB3/NUF2/SPC24/HJURP/SKA2/CENPM/KIF22/ZNF207/CENPE/ITGB3BP/CENPK/XPO1/HNRNPU/CENPA/SMARCE1/KNL1/KIF2C/CCNB1/CFDP1/SGO1/DCTN3/NUP107/BUB1B/PLK1/TPR/SMC1A/SGO2/SMARCD2/KIF18A/PBRM1/NSL1/SUMO3/MEAF6/ZWILCH/TTK/ACTL6A/BRD7/SMARCC1/NUP160/NDE1/SKA1/CKAP5/PPP1CC/CENPQ/BUB1/KNSTRN/PPP1R12A/SMARCB1/DSN1/MIS12	66	CLPs
CC	GO:0022626	cytosolic ribosome	53/1372	105/19869	1.0824e-33	7.81731e-32	5.16512e-32	RPL15/RPS3A/RPS24/RPL14/RPSA/RPL22/RPS15A/RPS7/RPL10/RPL19/RPS20/RPS4X/RPL28/RPL7/RPL39/RPS12/RPS13/RPS8/RPS26/RPS23/RPS3/RPS21/RPL31/RPL21/RPS9/RPLP0/RPS11/RPS25/RPLP2/RPL23A/RPL26/RPS29/UBA52/RPS27A/RPS17/RPL11/RPL10A/RPL23/RPL36A/RPS16/RPL32/RPL27/RPS2/RPL6/RPS5/RPS28/RPL41/RPL13A/RPL27A/RPL35A/RPS4Y1/RPS10/RPL7L1	53	CLPs
CC	GO:0016607	nuclear speck	105/1372	419/19869	3.54092e-32	2.3016e-30	1.52073e-30	SMC4/SRSF3/SRSF10/SRSF2/NONO/DDX39A/SRRM1/NPM1/SAP18/SUMO1/BARD1/POMP/SYF2/RBM25/SRSF11/HIF1A/WTAP/NRIP1/PCBP1/KIF22/SRSF7/EIF4A3/PNN/DDX5/PPIG/SFPQ/NR3C1/SON/HNRNPU/SRSF5/C12orf57/MORF4L1/SRSF4/SF3A2/SRSF1/LUC7L3/BCLAF1/PIN1/HP1BP3/THRAP3/MAGOH/SRSF6/RNPS1/SNRPA1/THOC7/PRPF40A/RBM8A/TRIM22/MEF2C/PABPN1/PRPF4B/DDX46/DHX15/SRSF9/PNISR/SNW1/NCAPG2/KAT6A/SREK1/NSL1/RSRC1/ZC3H13/WAC/IFI16/ACIN1/LUC7L…	105	CLPs
CC	GO:0000228	nuclear chromosome	76/1372	249/19869	1.42388e-29	8.41385e-28	5.55927e-28	SMC4/BIRC5/PCNA/TOP2A/SMC2/MCM7/STAG3/RAD21/SMC3/MCM3/NCAPG/UBE2I/ANP32E/ORC6/HDAC2/GINS2/RBBP4/NCAPH/MCM4/PARP1/MCM5/RPA3/HNRNPU/SMARCE1/MCM2/MORF4L1/ADD3/CDC45/CFDP1/BRCA1/POLE3/MCM10/POLD3/CHEK1/PRIM1/PLK1/RPA1/TOPBP1/E2F1/BLM/BAZ1A/SMC1A/NCAPG2/MCM6/PBRM1/MMS22L/NCAPD2/RCC1/CPSF6/SMARCA5/RBBP7/BRCA2/NCAPH2/POLA2/ACTL6A/RAD1/YY1/KMT2E/EXOSC9/RGS12/RAD9A/BAZ1B/IK/CHRAC1/TIMELESS/ATRX/PSMC3IP/AC…	76	CLPs
CC	GO:0005684	U2-type spliceosomal complex	45/1372	92/19869	4.88917e-28	2.6483e-26	1.74981e-26	SNRPD1/LSM7/SNRPE/SNRPF/SNRPB/SYF2/SF3B6/LSM3/EIF4A3/LSM5/LSM4/SNRPD3/SNRPG/SF3A2/LUC7L3/LSM2/SNRPD2/SNRPA1/PRPF40A/RBM8A/LSM6/SF3B5/SNW1/LUC7L2/SNRPC/SF3B2/SF3B1/SNRNP70/PRPF38A/SNRNP40/BUD13/RBM22/IK/SNRNP200/PHF5A/CDC5L/SF3A3/SNRPB2/CDC40/BUD31/SRRM2/SNU13/LSM8/PRPF18/PRPF8	45	CLPs
CC	GO:0044391	ribosomal subunit	60/1372	188/19869	9.84565e-25	4.92282e-23	3.25265e-23	NPM1/RPL15/RPS3A/RPS24/RPL14/RPSA/RPL22/RPS15A/RPS7/RPL10/RPL19/RPS20/RPS4X/RPL28/RPL7/RPL39/RPS12/RPS13/RPS8/RPS26/RPS23/RPS3/RPS21/RPL31/RPL21/RPS9/RPLP0/RPS11/RPS25/RPLP2/RPL23A/RPL26/RPS29/UBA52/RPS27A/RPS17/RPL11/RPL10A/RPL23/RPL36A/RPS16/RPL32/MRPL51/RPL27/RPS2/RPL6/MRPL57/MRPL28/RPS5/RPS28/MRPL47/RPL41/RPL13A/RPL27A/RPL35A/RPS4Y1/RPS10/MRPL16/RPL7L1/MRPL37	60	CLPs
CC	GO:0005840	ribosome	66/1372	232/19869	6.53568e-24	3.03442e-22	2.00493e-22	BTF3/NPM1/RPL15/RPS3A/RPS24/RPL14/RPSA/RPL22/RPS15A/RPS7/RPL10/RPL19/RPS20/RPS4X/RPL28/RPL7/RPL39/RPS12/SF1/RPS13/RPS8/RPS26/RPS23/RPS3/RPS21/RPL31/RPL21/RPS9/RPLP0/RPS11/EIF3H/RPS25/RPLP2/RPL23A/RPL26/RPS29/UBA52/RPS27A/RSL24D1/RPS17/RPL11/HSPA14/RPL10A/RPL23/RPL36A/RPS16/RPL32/MRPL51/RPL27/RPS2/RPL6/MRPL57/MRPL28/RPS5/RPS28/MRPL47/RPL41/RPL13A/RPL27A/RPL35A/APEX1/RPS4Y1/RPS10/MRPL16/RPL7L1/MRPL…	66	CLPs
CC	GO:0071011	precatalytic spliceosome	31/1372	53/19869	7.84478e-23	3.39941e-21	2.24609e-21	SNRPD1/LSM7/SNRPE/SNRPF/SNRPB/SF3B6/LSM3/LSM5/LSM4/SNRPD3/SNRPG/PRPF38B/SF3A2/LSM2/SNRPD2/SNRPA1/LSM6/SF3B5/SF3B2/SF3B1/PRPF38A/BUD13/IK/SNRNP200/PHF5A/SF3A3/SNRPB2/SRRM2/SNU13/LSM8/PRPF8	31	CLPs
CC	GO:0034399	nuclear periphery	50/1372	145/19869	1.61667e-22	6.56772e-21	4.33948e-21	UHRF1/CFL1/ACTB/PCNA/HNRNPA2B1/CENPF/CENPW/NONO/LMNB1/MYB/SMARCA4/SRRM1/YEATS4/BCL11A/HNRNPM/RAD21/SMC3/PSMA6/PPIG/SFPQ/STAG2/HNRNPU/SMARCE1/HAT1/SATB1/ZNF326/PRPF40A/NUP107/DCAF7/VIM/TPR/BLM/SMC1A/TP53/SMARCD2/SNW1/PBRM1/PSPC1/ACTL6A/YY1/BRD7/NUMA1/SMARCC1/RGS12/PHB2/NUP153/PHF5A/STAG1/SMARCB1/RUVBL2	50	CLPs
CC	GO:0016363	nuclear matrix	46/1372	126/19869	5.24141e-22	2.00407e-20	1.32415e-20	UHRF1/CFL1/ACTB/HNRNPA2B1/CENPF/CENPW/NONO/LMNB1/MYB/SMARCA4/SRRM1/YEATS4/BCL11A/HNRNPM/RAD21/SMC3/PSMA6/PPIG/SFPQ/STAG2/HNRNPU/SMARCE1/HAT1/SATB1/ZNF326/PRPF40A/DCAF7/VIM/BLM/SMC1A/TP53/SMARCD2/SNW1/PBRM1/PSPC1/ACTL6A/YY1/BRD7/NUMA1/SMARCC1/RGS12/PHB2/PHF5A/STAG1/SMARCB1/RUVBL2	46	CLPs
CC	GO:0071005	U2-type precatalytic spliceosome	29/1372	50/19869	2.6719e-21	9.64852e-20	6.37506e-20	SNRPD1/LSM7/SNRPE/SNRPF/SNRPB/LSM3/LSM5/LSM4/SNRPD3/SNRPG/SF3A2/LSM2/SNRPD2/SNRPA1/LSM6/SF3B5/SF3B2/SF3B1/PRPF38A/BUD13/IK/SNRNP200/PHF5A/SF3A3/SNRPB2/SRRM2/SNU13/LSM8/PRPF8	29	CLPs
CC	GO:0000922	spindle pole	53/1372	172/19869	3.31421e-21	1.13381e-19	7.49139e-20	AURKB/CENPF/MAD2L1/TACC3/CKAP2/NPM1/CALM2/TPX2/RAD21/ASPM/RAB11A/HAUS1/TPT1/SMC3/PRC1/CALM3/CDC20/CKAP2L/KIF20B/KIF11/CDC6/STAG2/HNRNPU/DLGAP5/CCNB1/GPSM2/SGO1/NUP62/PLK1/TOPBP1/SMC1A/CNTRL/PLK4/RALBP1/TUBGCP3/NUMA1/NDE1/IK/CKAP5/KATNBL1/WDR62/STAG1/TOPORS/NEDD1/KNSTRN/POC1A/MAPRE1/PPP2CA/CDK5RAP2/ODF2/VPS4B/UXT/MAPK14	53	CLPs
CC	GO:0097525	spliceosomal snRNP complex	39/1372	95/19869	5.14381e-21	1.67174e-19	1.10456e-19	SNRPD1/LSM7/SNRPE/SNRPF/SNRPB/SF3B6/LSM3/LSM5/LSM4/SNRPD3/SNRPG/SNRPA/SF3A2/LUC7L3/LSM2/SNRPD2/SNRPA1/PRPF40A/LSM6/DDX46/SF3B5/LUC7L2/SNRPC/SF3B2/SF3B1/USP39/SNRNP70/SNRNP40/BUD13/SNRNP200/PHF5A/PPIH/SF3A3/SNRPB2/SNU13/LSM8/SNRNP27/PRPF18/PRPF8	39	CLPs
CC	GO:0022627	cytosolic small ribosomal subunit	27/1372	45/19869	1.8193e-20	5.63117e-19	3.72067e-19	RPS3A/RPS24/RPSA/RPS15A/RPS7/RPS20/RPS4X/RPS12/RPS13/RPS8/RPS26/RPS23/RPS3/RPS21/RPS9/RPS11/RPS25/RPS29/UBA52/RPS27A/RPS17/RPS16/RPS2/RPS5/RPS28/RPS4Y1/RPS10	27	CLPs
CC	GO:0030532	small nuclear ribonucleoprotein complex	40/1372	105/19869	4.23828e-20	1.25222e-18	8.27378e-19	SNRPD1/LSM7/SNRPE/SNRPF/SNRPB/SF3B6/LSM3/LSM5/LSM4/SNRPD3/SNRPG/SNRPA/SF3A2/LUC7L3/LSM2/SNRPD2/SNRPA1/PRPF40A/LSM6/DDX46/SF3B5/LUC7L2/SNRPC/SF3B2/SF3B1/USP39/SNRNP70/TGS1/SNRNP40/BUD13/SNRNP200/PHF5A/PPIH/SF3A3/SNRPB2/SNU13/LSM8/SNRNP27/PRPF18/PRPF8	40	CLPs
CC	GO:0120114	Sm-like protein family complex	42/1372	116/19869	4.71909e-20	1.33365e-18	8.81184e-19	SNRPD1/LSM7/SNRPE/SNRPF/SNRPB/SF3B6/LSM3/LSM5/LSM4/SNRPD3/SNRPG/SNRPA/SF3A2/LUC7L3/LSM2/SNRPD2/SNRPA1/PRPF40A/STRAP/LSM6/DDX46/SF3B5/LUC7L2/SNRPC/SF3B2/SF3B1/USP39/SNRNP70/TGS1/SNRNP40/BUD13/SNRNP200/PHF5A/PPIH/SF3A3/SNRPB2/CLNS1A/SNU13/LSM8/SNRNP27/PRPF18/PRPF8	42	CLPs
CC	GO:0005925	focal adhesion	85/1372	422/19869	1.64801e-19	4.46336e-18	2.94907e-18	CFL1/ACTB/ACTG1/PPIA/CD99/HMGA1/YWHAQ/AKAP12/PFN1/RHOA/GDI2/HNRNPK/PCBP2/MTF2/MME/NPM1/JUP/HSPA8/RPS3A/RPL22/APBB1IP/RPS7/PABPC1/ARPC3/RPL19/RPS4X/RPL7/YWHAE/RPS13/RAC1/RPS8/CAT/KIF23/RPS3/ACTN1/CD81/RPL31/RPS9/RPLP0/ARPC5/ACTR2/RPS11/RPLP2/LCP1/RPS29/EPB41L2/CAP1/LIMS1/VIM/ACTR3/YWHAZ/RPS17/ENG/RPL10A/SORBS3/RPL23/RPS16/RPL27/ITGA5/RPS2/RPL6/PARVG/EVL/CD9/MAP4K4/GSN/SH3KBP1/RPS5/MAPRE2/RPL13A/HA…	85	CLPs
CC	GO:0072686	mitotic spindle	52/1372	183/19869	4.35586e-19	1.13252e-17	7.48291e-18	TUBB/NUSAP1/AURKB/MAD2L1/TACC3/CKAP2/SKA3/TPX2/CDK1/ASPM/HAUS1/SMC3/KIFC1/PRC1/CKAP2L/KIF20B/KIF11/RACGAP1/KIF22/CENPE/TUBB4B/CDC6/CAPG/STAG2/KIF23/RPS3/HNRNPU/PKD2/GPSM2/LSM14A/NUP62/PLK1/CDC7/TPR/SMC1A/KIF18A/NCOR1/CNTRL/NUDC/DR1/NUMA1/IK/SKA1/KATNBL1/WDR62/STAG1/HAUS6/RTRAF/KNSTRN/MAPRE1/CDK5RAP2/TFDP2	52	CLPs
CC	GO:0030055	cell-substrate junction	85/1372	432/19869	7.71497e-19	1.92874e-17	1.27438e-17	CFL1/ACTB/ACTG1/PPIA/CD99/HMGA1/YWHAQ/AKAP12/PFN1/RHOA/GDI2/HNRNPK/PCBP2/MTF2/MME/NPM1/JUP/HSPA8/RPS3A/RPL22/APBB1IP/RPS7/PABPC1/ARPC3/RPL19/RPS4X/RPL7/YWHAE/RPS13/RAC1/RPS8/CAT/KIF23/RPS3/ACTN1/CD81/RPL31/RPS9/RPLP0/ARPC5/ACTR2/RPS11/RPLP2/LCP1/RPS29/EPB41L2/CAP1/LIMS1/VIM/ACTR3/YWHAZ/RPS17/ENG/RPL10A/SORBS3/RPL23/RPS16/RPL27/ITGA5/RPS2/RPL6/PARVG/EVL/CD9/MAP4K4/GSN/SH3KBP1/RPS5/MAPRE2/RPL13A/HA…	85	CLPs
CC	GO:1904949	ATPase complex	35/1372	94/19869	2.17811e-17	5.2436e-16	3.4646e-16	DEK/ACTB/SMARCA4/BCL11A/ANP32E/HDAC2/RBBP4/HMGXB4/CHD3/SMARCE1/CFDP1/BCL7A/POLE3/ARID1A/RSF1/RB1/BAZ1A/ARID1B/SMARCD2/PBRM1/SF3B1/SMARCA5/RBBP7/ACTL6A/YY1/BRD7/SMARCC1/BAZ1B/CHRAC1/ACTR6/CHD4/SMARCB1/RUVBL2/VPS4B/BPTF	35	CLPs
CC	GO:0005657	replication fork	29/1372	65/19869	3.60964e-17	8.27897e-16	5.47016e-16	UHRF1/PCNA/MCM3/DNMT1/PARP1/RPA3/RFC3/MCM10/RFC2/POLD3/CHEK1/RFC5/PRIM1/RPA1/BLM/TP53/MMS22L/XRCC2/RFC1/SMARCA5/POLA2/RAD18/DONSON/BAZ1B/RFC4/TIMELESS/RPA2/PRIM2/RAD51C	29	CLPs
CC	GO:0070603	SWI/SNF superfamily-type complex	34/1372	90/19869	3.6937e-17	8.27897e-16	5.47016e-16	DEK/ACTB/SMARCA4/BCL11A/ANP32E/HDAC2/RBBP4/HMGXB4/CHD3/SMARCE1/CFDP1/BCL7A/POLE3/ARID1A/RSF1/RB1/BAZ1A/ARID1B/SMARCD2/PBRM1/SF3B1/SMARCA5/RBBP7/ACTL6A/YY1/BRD7/SMARCC1/BAZ1B/CHRAC1/ACTR6/CHD4/SMARCB1/RUVBL2/BPTF	34	CLPs
CC	GO:0022625	cytosolic large ribosomal subunit	27/1372	59/19869	1.99415e-16	4.32065e-15	2.85478e-15	RPL15/RPL14/RPL22/RPL10/RPL19/RPL28/RPL7/RPL39/RPL31/RPL21/RPLP0/RPLP2/RPL23A/RPL26/UBA52/RPL11/RPL10A/RPL23/RPL36A/RPL32/RPL27/RPL6/RPL41/RPL13A/RPL27A/RPL35A/RPL7L1	27	CLPs
CC	GO:0005844	polysome	28/1372	66/19869	6.3472e-16	1.33087e-14	8.79341e-15	BTF3/MSI2/PSMA1/PSMA6/RPL19/RPS4X/RPL39/RPS26/RPS23/RPS3/VBP1/RPS21/RPL31/EIF3H/RPS29/VIM/RPL11/RPL10A/RPL36A/RPL32/RPL6/UPF2/DRG1/RPS28/RPL41/RWDD1/FXR1/RPS4Y1	28	CLPs
CC	GO:0046540	U4/U6 x U5 tri-snRNP complex	23/1372	45/19869	1.57618e-15	3.20162e-14	2.11541e-14	SNRPD1/LSM7/SNRPE/SNRPF/SNRPB/LSM3/LSM5/LSM4/SNRPD3/SNRPG/SNRPA/LSM2/SNRPD2/LSM6/USP39/SNRNP40/SNRNP200/PPIH/SNU13/LSM8/SNRNP27/PRPF18/PRPF8	23	CLPs
CC	GO:0097526	spliceosomal tri-snRNP complex	23/1372	46/19869	2.94738e-15	5.80545e-14	3.83583e-14	SNRPD1/LSM7/SNRPE/SNRPF/SNRPB/LSM3/LSM5/LSM4/SNRPD3/SNRPG/SNRPA/LSM2/SNRPD2/LSM6/USP39/SNRNP40/SNRNP200/PPIH/SNU13/LSM8/SNRNP27/PRPF18/PRPF8	23	CLPs
CC	GO:0005686	U2 snRNP	18/1372	29/19869	1.9058e-14	3.64344e-13	2.40733e-13	SNRPD1/SNRPE/SNRPF/SNRPB/SF3B6/SNRPD3/SNRPG/SF3A2/SNRPD2/SNRPA1/DDX46/SF3B5/SF3B2/SF3B1/BUD13/PHF5A/SF3A3/SNRPB2	18	CLPs
CC	GO:0036464	cytoplasmic ribonucleoprotein granule	54/1372	248/19869	2.59392e-14	4.81728e-13	3.18292e-13	TUBB/ACTB/CARHSP1/YBX1/HNRNPK/POLR2G/BARD1/NCL/KPNB1/PSMA2/PSMA4/GABPB1/PABPC1/PNRC2/PSMA6/PCBP1/RPS4X/RPL28/LSM3/LSM4/RAC1/HNRNPU/SNRPG/DCP2/ELAVL1/HNRNPAB/MBNL1/RPLP0/LSM14A/PAN3/LSM2/ROCK1/LSM6/CNOT1/EID1/PSMC3/RPL6/UPF2/TUBA1A/SERPINB1/TARDBP/CSDE1/CAPRIN1/CELF1/FXR1/SNRPB2/IQGAP1/ICOSLG/TNRC6C/CIRBP/CNOT8/CHTOP/TIA1/ZFP36L1	54	CLPs
CC	GO:0000781	chromosome, telomeric region	43/1372	168/19869	3.035e-14	5.47985e-13	3.6207e-13	PCNA/HNRNPA2B1/MCM7/RAD51AP1/CDK1/CBX5/MCM3/PPP1CA/EZH2/PTGES3/CBX3/HDAC2/RBBP4/MCM4/PARP1/XRCC6/MCM5/FEN1/XRCC5/MCM2/CDK2/HAT1/THOC7/CHEK1/MSH2/RPA1/BLM/MCM6/RIF1/SSB/THOC2/RBBP7/BRCA2/PRKDC/TERF2/PPP1CB/PPP1CC/ATRX/CBX1/CHD4/RPA2/APEX1/NSMCE4A	43	CLPs
CC	GO:0071007	U2-type catalytic step 2 spliceosome	18/1372	30/19869	4.45713e-14	7.8301e-13	5.17357e-13	SNRPD1/SNRPE/SNRPF/SNRPB/SYF2/SNRPD3/SNRPG/SNRPD2/SNRPA1/SNW1/SNRNP40/RBM22/CDC5L/SNRPB2/CDC40/BUD31/SRRM2/PRPF8	18	CLPs
CC	GO:0015935	small ribosomal subunit	28/1372	77/19869	6.92684e-14	1.18485e-12	7.82867e-13	NPM1/RPS3A/RPS24/RPSA/RPS15A/RPS7/RPS20/RPS4X/RPS12/RPS13/RPS8/RPS26/RPS23/RPS3/RPS21/RPS9/RPS11/RPS25/RPS29/UBA52/RPS27A/RPS17/RPS16/RPS2/RPS5/RPS28/RPS4Y1/RPS10	28	CLPs
CC	GO:0035770	ribonucleoprotein granule	55/1372	265/19869	1.24046e-13	2.06744e-12	1.36601e-12	TUBB/ACTB/CARHSP1/YBX1/HNRNPK/POLR2G/SUMO1/BARD1/NCL/KPNB1/PSMA2/PSMA4/GABPB1/PABPC1/PNRC2/PSMA6/PCBP1/RPS4X/RPL28/LSM3/LSM4/RAC1/HNRNPU/SNRPG/DCP2/ELAVL1/HNRNPAB/MBNL1/RPLP0/LSM14A/PAN3/LSM2/ROCK1/LSM6/CNOT1/EID1/PSMC3/RPL6/UPF2/TUBA1A/SERPINB1/TARDBP/CSDE1/CAPRIN1/CELF1/FXR1/SNRPB2/IQGAP1/ICOSLG/TNRC6C/CIRBP/CNOT8/CHTOP/TIA1/ZFP36L1	55	CLPs
CC	GO:0015934	large ribosomal subunit	34/1372	115/19869	1.64189e-13	2.66806e-12	1.76287e-12	NPM1/RPL15/RPL14/RPL22/RPL10/RPL19/RPL28/RPL7/RPL39/RPL31/RPL21/RPLP0/RPLP2/RPL23A/RPL26/UBA52/RPL11/RPL10A/RPL23/RPL36A/RPL32/MRPL51/RPL27/RPL6/MRPL57/MRPL28/MRPL47/RPL41/RPL13A/RPL27A/RPL35A/MRPL16/RPL7L1/MRPL37	34	CLPs
CC	GO:0005689	U12-type spliceosomal complex	16/1372	29/19869	7.05203e-12	1.118e-10	7.38698e-11	YBX1/SNRPD1/LSM7/SNRPE/SNRPF/SNRPB/SF3B6/SNRPD3/SNRPG/SNRPD2/SF3B5/DHX15/SNRNP48/SF3B2/SF3B1/PHF5A	16	CLPs
CC	GO:0042788	polysomal ribosome	16/1372	31/19869	2.73545e-11	4.23343e-10	2.79715e-10	BTF3/RPL19/RPL39/RPS26/RPS23/RPS21/RPL31/EIF3H/RPS29/RPL11/RPL10A/RPL36A/RPL32/RPL6/RPS28/RPL41	16	CLPs
CC	GO:0030496	midbody	43/1372	203/19869	2.90845e-11	4.39649e-10	2.90489e-10	BIRC5/AURKB/CENPF/RHOA/ERH/RAN/CDK1/RAD21/ASPM/CDCA8/PRC1/KIF20B/RACGAP1/CENPE/CAPG/KIF23/SCCPDH/HNRNPU/PIN1/SHCBP1/DCTN3/CELF2/NUP62/CRMP1/KIF14/ANLN/PLK1/CEP55/CNTRL/KIF20A/NUDC/EXOC6/CIT/PKN2/KATNBL1/PPP1CC/TOPORS/IQGAP1/VPS4B/DTNBP1/RALB/RAB8A/GNAI2	43	CLPs
CC	GO:0005839	proteasome core complex	13/1372	20/19869	3.7691e-11	5.56798e-10	3.67893e-10	PSMA2/PSMA4/PSMA1/PSMA6/PSMB9/PSMB8/PSMB2/PSMB3/PSMB7/PSMA7/PSMB6/PSMB10/PSMA5	13	CLPs
CC	GO:1904813	ficolin-1-rich granule lumen	32/1372	124/19869	4.62959e-11	6.68718e-10	4.41842e-10	HMGB1/GMFG/PPIA/SRP14/HSP90AA1/PKM/JUP/HSPA8/EEF1A1/ILF2/KPNB1/PSMA2/XRCC6/CSNK2B/CAT/ARPC5/ACTR2/CCT8/IMPDH2/PSMB7/DBNL/PFKL/PSMC3/GSN/PGAM1/COMMD9/PDAP1/GSDMD/MAPK14/CAND1/C1orf35/PSMA5	32	CLPs
CC	GO:0005721	pericentric heterochromatin	15/1372	28/19869	5.70985e-11	8.06826e-10	5.33093e-10	CBX5/HELLS/EZH2/DNMT1/CBX3/ESCO2/CENPA/IKZF1/BAZ1A/SMARCA5/NCAPD3/BAZ1B/CHRAC1/ATRX/CBX1	15	CLPs
CC	GO:0005874	microtubule	71/1372	466/19869	2.24642e-10	3.10675e-09	2.05272e-09	STMN1/TUBA1B/TUBB/NUSAP1/BIRC5/AURKB/CKAP2/SKA3/GTSE1/CALM2/TPX2/CDK1/ASPM/RAB11A/HAUS1/TPT1/KIFC1/PRC1/TPGS2/CALM3/SKA2/KIF20B/KIF11/RACGAP1/TCP1/KIF22/ZNF207/CENPE/MID1IP1/TBCA/TUBB4B/CCT6A/CCT2/CCT4/KIF23/CEP57/HNRNPU/KIF15/CFAP20/KIF2C/KIF14/PLK1/CCT8/TBCD/MAP1LC3B/KIF18A/DPYSL2/KIF20A/ZWILCH/KIF5B/NUDC/NAV1/TUBA1A/TUBGCP3/MAPRE2/NUMA1/CCT5/TBCB/NDE1/SKA1/CKAP5/MACF1/DYNC1I2/IQGAP1/HAUS6/KNST…	71	CLPs
CC	GO:0000794	condensed nuclear chromosome	24/1372	79/19869	3.20881e-10	4.3351e-09	2.86432e-09	SMC4/SMC2/STAG3/RAD21/SMC3/NCAPG/UBE2I/NCAPH/ADD3/BRCA1/CHEK1/PLK1/TOPBP1/BLM/SMC1A/NCAPG2/RCC1/BRCA2/NCAPH2/RAD1/RGS12/RAD9A/PSMC3IP/CCNB1IP1	24	CLPs
CC	GO:0031617	NMS complex	9/1372	10/19869	3.26799e-10	4.3351e-09	2.86432e-09	ZWINT/SPC25/NDC80/NUF2/SPC24/KNL1/NSL1/DSN1/MIS12	9	CLPs
CC	GO:0031010	ISWI-type complex	10/1372	13/19869	5.63666e-10	7.32766e-09	4.84159e-09	RBBP4/HMGXB4/POLE3/RSF1/BAZ1A/SMARCA5/RBBP7/BAZ1B/CHRAC1/BPTF	10	CLPs
CC	GO:0032993	protein-DNA complex	43/1372	225/19869	9.04168e-10	1.15237e-08	7.61404e-09	ACTB/PCNA/MCM7/YEATS4/NPM1/JUP/MCM3/HHEX/LEF1/GINS2/MCM4/PARP1/XRCC6/MCM5/RPA3/XRCC5/CENPA/MCM2/MORF4L1/CDC45/TCF7L2/HP1BP3/RAG2/RAG1/POLD3/PRIM1/RPA1/MCM6/KAT6A/SUZ12/MEAF6/PRKDC/POLA2/ACTL6A/TERF2/DONSON/KDM5A/SP1/ACTR6/RPA2/MAX/RUVBL2/PRIM2	43	CLPs
CC	GO:0043596	nuclear replication fork	15/1372	33/19869	1.13719e-09	1.42149e-08	9.39221e-09	PCNA/MCM3/PARP1/RPA3/MCM10/POLD3/PRIM1/RPA1/MMS22L/SMARCA5/POLA2/BAZ1B/TIMELESS/RPA2/PRIM2	15	CLPs
CC	GO:0044815	DNA packaging complex	37/1372	178/19869	1.20464e-09	1.47739e-08	9.76156e-09	SMC4/ACTB/ZWINT/SMC2/YEATS4/SPC25/STAG3/RAD21/SMC3/NCAPG/NDC80/NUF2/SPC24/NCAPH/XRCC6/XRCC5/STAG2/CENPA/MORF4L1/KNL1/HP1BP3/SMC1A/SGO2/NCAPG2/KAT6A/NSL1/NCAPD2/MEAF6/NCAPH2/ACTL6A/NCAPD3/TERF2/STAG1/ACTR6/DSN1/RUVBL2/MIS12	37	CLPs
CC	GO:0090734	site of DNA damage	27/1372	106/19869	2.04188e-09	2.45782e-08	1.62395e-08	MAD2L2/CBX5/RFWD3/CBX3/ESCO2/ARPC3/WDR76/PARP1/RPA3/XRCC5/DDB2/RNF138/ARPC5/ACTR2/ACTR3/RPA1/TP53/RIF1/MMS22L/RBBP8/SMARCA5/RAD18/TIMELESS/ARPC2/CBX1/RPA2/ARPC4	27	CLPs
CC	GO:0051233	spindle midzone	15/1372	36/19869	5.00966e-09	5.92051e-08	3.91185e-08	AURKB/CDCA8/PRC1/KIF20B/RACGAP1/CENPE/CDC6/HNRNPU/KIF14/PLK1/RIF1/KIF18A/MAPRE2/NUMA1/MAPRE1	15	CLPs
CC	GO:0030894	replisome	10/1372	15/19869	5.20473e-09	6.0412e-08	3.9916e-08	PCNA/MCM3/RPA3/POLD3/PRIM1/RPA1/POLA2/DONSON/RPA2/PRIM2	10	CLPs
CC	GO:0034709	methylosome	9/1372	12/19869	6.32963e-09	7.218e-08	4.76914e-08	ERH/SNRPD1/SNRPE/SNRPF/SNRPB/SNRPD3/SNRPG/SNRPD2/CLNS1A	9	CLPs
CC	GO:0000792	heterochromatin	22/1372	78/19869	8.18887e-09	9.10888e-08	6.0185e-08	UHRF1/HMGA1/TOP2B/CBX5/HELLS/EZH2/DNMT1/CBX3/ESCO2/WDR76/TCP1/CENPA/IKZF1/BAZ1A/CBX2/SMARCA5/SUZ12/NCAPD3/BAZ1B/CHRAC1/ATRX/CBX1	22	CLPs
CC	GO:0098800	inner mitochondrial membrane protein complex	33/1372	158/19869	8.26806e-09	9.10888e-08	6.0185e-08	COX8A/MPC2/COX6C/COX7B/COX6B1/COX4I1/COX6A1/COX7A2L/UQCR10/ATP5MG/COX7A2/NDUFA4/MCUB/NDUFA2/ATP5MC2/UQCRC2/NDUFB4/IMMT/NDUFA1/PHB2/ATP5PB/NDUFB1/NDUFA5/UQCRH/NDUFB11/ATP5F1C/NDUFB10/SDHA/SLC25A6/NDUFS3/CHCHD3/SMDT1/UQCRC1	33	CLPs
CC	GO:0034708	methyltransferase complex	24/1372	92/19869	9.54973e-09	1.03455e-07	6.83559e-08	ERH/SNRPD1/CBX5/SNRPE/SNRPF/EZH2/SNRPB/HDAC2/RBBP4/WTAP/SNRPD3/SNRPG/SNRPD2/ZC3H13/RBBP7/SUZ12/KMT2A/DPY30/MAX/EED/RUVBL2/CHD8/CLNS1A/HSD17B10	24	CLPs
CC	GO:0097431	mitotic spindle pole	15/1372	38/19869	1.22021e-08	1.29523e-07	8.55793e-08	AURKB/ASPM/SMC3/KIF20B/STAG2/GPSM2/PLK1/SMC1A/CNTRL/NUMA1/IK/KATNBL1/STAG1/MAPRE1/CDK5RAP2	15	CLPs
CC	GO:0005685	U1 snRNP	14/1372	33/19869	1.23545e-08	1.29523e-07	8.55793e-08	SNRPD1/SNRPE/SNRPF/SNRPB/SNRPD3/SNRPG/SNRPA/LUC7L3/SNRPD2/PRPF40A/LUC7L2/SNRPC/SNRNP70/SNRPB2	14	CLPs
CC	GO:0060205	cytoplasmic vesicle lumen	51/1372	325/19869	2.95664e-08	2.9646e-07	1.95879e-07	HMGB1/TUBB/TMSB4X/GMFG/PPIA/SRP14/HSP90AA1/GDI2/ADA/PKM/JUP/HSPA8/PA2G4/PLAC8/EEF1A1/ILF2/KPNB1/PSMA2/XRCC6/TUBB4B/PRDX6/CCT2/CSNK2B/CAT/XRCC5/SCCPDH/ACTN1/OLA1/ARPC5/ROCK1/ACTR2/CAP1/CCT8/IMPDH2/PSMB7/DBNL/PFKL/PSMC3/GSN/SERPINB1/PGAM1/FABP5/COMMD9/LGALS3BP/GSDMD/DSN1/MAPK14/CAND1/TRAPPC1/C1orf35/PSMA5	51	CLPs
CC	GO:0071004	U2-type prespliceosome	10/1372	17/19869	2.9646e-08	2.9646e-07	1.95879e-07	LSM7/SNRPB/SNRPG/SF3A2/LUC7L3/PRPF40A/LUC7L2/SNRPC/SF3B1/SNRNP70	10	CLPs
CC	GO:0071010	prespliceosome	10/1372	17/19869	2.9646e-08	2.9646e-07	1.95879e-07	LSM7/SNRPB/SNRPG/SF3A2/LUC7L3/PRPF40A/LUC7L2/SNRPC/SF3B1/SNRNP70	10	CLPs
CC	GO:0016514	SWI/SNF complex	13/1372	30/19869	3.02718e-08	2.98131e-07	1.96984e-07	ACTB/SMARCA4/BCL11A/SMARCE1/BCL7A/ARID1A/RB1/ARID1B/SMARCD2/PBRM1/ACTL6A/SMARCC1/SMARCB1	13	CLPs
CC	GO:0031983	vesicle lumen	51/1372	327/19869	3.62616e-08	3.51792e-07	2.32439e-07	HMGB1/TUBB/TMSB4X/GMFG/PPIA/SRP14/HSP90AA1/GDI2/ADA/PKM/JUP/HSPA8/PA2G4/PLAC8/EEF1A1/ILF2/KPNB1/PSMA2/XRCC6/TUBB4B/PRDX6/CCT2/CSNK2B/CAT/XRCC5/SCCPDH/ACTN1/OLA1/ARPC5/ROCK1/ACTR2/CAP1/CCT8/IMPDH2/PSMB7/DBNL/PFKL/PSMC3/GSN/SERPINB1/PGAM1/FABP5/COMMD9/LGALS3BP/GSDMD/DSN1/MAPK14/CAND1/TRAPPC1/C1orf35/PSMA5	51	CLPs
CC	GO:0101002	ficolin-1-rich granule	35/1372	185/19869	4.25311e-08	4.06548e-07	2.68618e-07	HMGB1/GMFG/PPIA/SRP14/RHOA/HSP90AA1/PKM/JUP/HSPA8/EEF1A1/ILF2/KPNB1/PSMA2/RAC1/XRCC6/CSNK2B/CAT/TBC1D10C/ARPC5/ACTR2/CCT8/IMPDH2/PSMB7/DBNL/PFKL/PSMC3/GSN/PGAM1/COMMD9/PDAP1/GSDMD/MAPK14/CAND1/C1orf35/PSMA5	35	CLPs
CC	GO:0016586	RSC-type complex	9/1372	14/19869	5.07185e-08	4.77783e-07	3.15685e-07	ACTB/SMARCA4/SMARCE1/SMARCD2/PBRM1/ACTL6A/BRD7/SMARCC1/SMARCB1	9	CLPs
CC	GO:0034774	secretory granule lumen	50/1372	322/19869	5.68241e-08	5.27652e-07	3.48635e-07	HMGB1/TUBB/TMSB4X/GMFG/PPIA/SRP14/HSP90AA1/GDI2/PKM/JUP/HSPA8/PA2G4/PLAC8/EEF1A1/ILF2/KPNB1/PSMA2/XRCC6/TUBB4B/PRDX6/CCT2/CSNK2B/CAT/XRCC5/SCCPDH/ACTN1/OLA1/ARPC5/ROCK1/ACTR2/CAP1/CCT8/IMPDH2/PSMB7/DBNL/PFKL/PSMC3/GSN/SERPINB1/PGAM1/FABP5/COMMD9/LGALS3BP/GSDMD/DSN1/MAPK14/CAND1/TRAPPC1/C1orf35/PSMA5	50	CLPs
CC	GO:0071162	CMG complex	8/1372	11/19869	6.9285e-08	6.34299e-07	4.191e-07	MCM7/MCM3/GINS2/MCM4/MCM5/MCM2/CDC45/MCM6	8	CLPs
CC	GO:0016605	PML body	24/1372	105/19869	1.48708e-07	1.3425e-06	8.87028e-07	SUMO2/CBX5/SUMO1/UBE2I/RFWD3/EIF3E/CHD3/TCF7L2/SATB1/ZMYM2/RPA1/TOPBP1/RB1/BLM/TP53/KAT6A/SUMO3/CALCOCO2/ATRX/TOPORS/PIAS1/RPA2/MAX/TP53INP1	24	CLPs
CC	GO:0061695	transferase complex, transferring phosphorus-containing groups	46/1372	295/19869	1.68751e-07	1.47724e-06	9.76057e-07	SOCS2/PCNA/CKS1B/CCNI/MAD2L2/CCND3/CKS2/CDK1/CCNB2/POLR2G/MCM3/CCNA2/RTF1/XRCC6/ENY2/CDKN2D/CSNK2B/XRCC5/CDK6/CDK2/CCNB1/POLE3/POLR1D/POLD3/CCNE2/PRIM1/CCNG1/PIK3CD/TCEA1/PRPSAP1/PRKX/CCNG2/USP22/PFKL/PRKACB/GTF2A2/PRKDC/POLA2/PIK3R1/POLR2J3/CHRAC1/POLR2A/PRPS2/TAF11/PRIM2/CSNK2A2	46	CLPs
CC	GO:0098798	mitochondrial protein-containing complex	46/1372	295/19869	1.68751e-07	1.47724e-06	9.76057e-07	SLC25A5/COX8A/MPC2/COX6C/VDAC1/COX7B/COX6B1/COX4I1/COX6A1/COX7A2L/UQCR10/ATP5MG/COX7A2/NDUFA4/MCUB/HADHA/NDUFA2/MRPL51/MRPL57/TOMM22/ATP5MC2/MRPL28/UQCRC2/IDH3B/NDUFB4/MRPL47/IMMT/NDUFA1/PHB2/ATP5PB/NDUFB1/NDUFA5/UQCRH/PMPCB/NDUFB11/ATP5F1C/NDUFB10/SDHA/SLC25A6/NDUFS3/MRPL16/CHCHD3/SMDT1/MRPL37/HSD17B10/UQCRC1	46	CLPs
CC	GO:0098803	respiratory chain complex	22/1372	91/19869	1.70451e-07	1.47724e-06	9.76057e-07	COX8A/COX6C/COX7B/COX6B1/COX4I1/COX6A1/COX7A2L/UQCR10/COX7A2/NDUFA4/NDUFA2/UQCRC2/NDUFB4/NDUFA1/NDUFB1/NDUFA5/UQCRH/NDUFB11/NDUFB10/SDHA/NDUFS3/UQCRC1	22	CLPs
CC	GO:0005682	U5 snRNP	11/1372	24/19869	1.76457e-07	1.50917e-06	9.97155e-07	SNRPD1/SNRPE/SNRPF/SNRPB/SNRPD3/SNRPG/SNRPD2/SNRNP40/SNRNP200/PRPF18/PRPF8	11	CLPs
CC	GO:0000940	outer kinetochore	8/1372	12/19869	1.95196e-07	1.62663e-06	1.07476e-06	CENPF/SKA3/NDC80/SKA2/CCNB1/BUB1B/PLK1/SKA1	8	CLPs
CC	GO:0031261	DNA replication preinitiation complex	8/1372	12/19869	1.95196e-07	1.62663e-06	1.07476e-06	MCM7/MCM3/GINS2/MCM4/MCM5/MCM2/CDC45/MCM6	8	CLPs
CC	GO:0000502	proteasome complex	17/1372	59/19869	2.87357e-07	2.34581e-06	1.54994e-06	PSME1/PSMA2/PSMA4/PSMA1/PSMA6/PSMB9/PSMB8/PSMB2/PSMB3/PSMB7/PSMC3/PSMA7/PSMB6/PSMB10/PSME2/TXNL1/PSMA5	17	CLPs
CC	GO:0070469	respirasome	23/1372	101/19869	2.88715e-07	2.34581e-06	1.54994e-06	COX8A/COX6C/COX7B/COX6B1/COX4I1/COX6A1/COX7A2L/UQCR10/COX7A2/NDUFA4/NDUFA2/UQCRC2/NDUFB4/NDUFA1/NDUFB1/NDUFA5/UQCRH/CYCS/NDUFB11/NDUFB10/SDHA/NDUFS3/UQCRC1	23	CLPs
CC	GO:0005746	mitochondrial respirasome	22/1372	94/19869	3.13602e-07	2.51656e-06	1.66276e-06	COX8A/COX6C/COX7B/COX6B1/COX4I1/COX6A1/COX7A2L/UQCR10/COX7A2/NDUFA4/NDUFA2/UQCRC2/NDUFB4/NDUFA1/NDUFB1/NDUFA5/UQCRH/NDUFB11/NDUFB10/SDHA/NDUFS3/UQCRC1	22	CLPs
CC	GO:0005876	spindle microtubule	21/1372	87/19869	3.32668e-07	2.637e-06	1.74234e-06	BIRC5/AURKB/SKA3/CALM2/CDK1/RAB11A/HAUS1/PRC1/CALM3/SKA2/KIF11/CENPE/HNRNPU/PLK1/KIF18A/ZWILCH/TUBGCP3/NUMA1/SKA1/HAUS6/MAPRE1	21	CLPs
CC	GO:0101031	chaperone complex	14/1372	42/19869	4.42269e-07	3.46355e-06	2.28847e-06	HSPA8/DNAJC9/PTGES3/TCP1/PSMG2/CCT6A/CCT2/CCT4/CCT8/CCT5/CCT7/RUVBL2/STIP1/UXT	14	CLPs
CC	GO:0043601	nuclear replisome	8/1372	13/19869	4.76624e-07	3.68816e-06	2.43687e-06	MCM3/RPA3/POLD3/PRIM1/RPA1/POLA2/RPA2/PRIM2	8	CLPs
CC	GO:0016282	eukaryotic 43S preinitiation complex	9/1372	17/19869	5.09034e-07	3.89261e-06	2.57196e-06	EIF3F/EIF3L/EIF3D/EIF3E/EIF3K/EIF3H/EIF1B/EIF3M/EIF3A	9	CLPs
CC	GO:0140092	bBAF complex	7/1372	10/19869	7.35375e-07	5.55806e-06	3.67237e-06	ACTB/SMARCA4/SMARCE1/ARID1A/ARID1B/SMARCD2/SMARCB1	7	CLPs
CC	GO:0000307	cyclin-dependent protein kinase holoenzyme complex	15/1372	50/19869	8.06649e-07	6.02669e-06	3.98201e-06	PCNA/CKS1B/CCNI/CCND3/CKS2/CDK1/CCNB2/CCNA2/CDKN2D/CDK6/CDK2/CCNB1/CCNE2/CCNG1/CCNG2	15	CLPs
CC	GO:0035861	site of double-strand break	19/1372	77/19869	8.32706e-07	6.15067e-06	4.06392e-06	MAD2L2/RFWD3/ESCO2/ARPC3/PARP1/RPA3/RNF138/ARPC5/ACTR2/ACTR3/TP53/RIF1/RBBP8/SMARCA5/RAD18/TIMELESS/ARPC2/RPA2/ARPC4	19	CLPs
CC	GO:0070993	translation preinitiation complex	9/1372	18/19869	9.55508e-07	6.97843e-06	4.61085e-06	EIF3F/EIF3L/EIF3D/EIF3E/EIF3K/EIF3H/EIF1B/EIF3M/EIF3A	9	CLPs
CC	GO:0035060	brahma complex	8/1372	14/19869	1.0445e-06	7.3796e-06	4.87592e-06	ACTB/SMARCE1/ARID1A/ARID1B/SMARCD2/ACTL6A/SMARCC1/SMARCB1	8	CLPs
CC	GO:0071564	npBAF complex	8/1372	14/19869	1.0445e-06	7.3796e-06	4.87592e-06	ACTB/SMARCA4/SMARCE1/ARID1A/ARID1B/ACTL6A/SMARCC1/SMARCB1	8	CLPs
CC	GO:0098554	cytoplasmic side of endoplasmic reticulum membrane	8/1372	14/19869	1.0445e-06	7.3796e-06	4.87592e-06	RPS26/PKD2/RPS29/RPL27/RPS28/SPPL2B/EPM2AIP1/DNAJA1	8	CLPs
CC	GO:0005688	U6 snRNP	7/1372	11/19869	1.90103e-06	1.30071e-05	8.59414e-06	LSM7/LSM3/LSM5/LSM4/LSM2/LSM6/LSM8	7	CLPs
CC	GO:0005832	chaperonin-containing T-complex	7/1372	11/19869	1.90103e-06	1.30071e-05	8.59414e-06	TCP1/CCT6A/CCT2/CCT4/CCT8/CCT5/CCT7	7	CLPs
CC	GO:0019774	proteasome core complex, beta-subunit complex	7/1372	11/19869	1.90103e-06	1.30071e-05	8.59414e-06	PSMB9/PSMB8/PSMB2/PSMB3/PSMB7/PSMB6/PSMB10	7	CLPs
CC	GO:0005852	eukaryotic translation initiation factor 3 complex	8/1372	15/19869	2.10222e-06	1.4087e-05	9.30772e-06	EIF3F/EIF3L/EIF3D/EIF3E/EIF3K/EIF3H/EIF3M/EIF3A	8	CLPs
CC	GO:0033290	eukaryotic 48S preinitiation complex	8/1372	15/19869	2.10222e-06	1.4087e-05	9.30772e-06	EIF3F/EIF3L/EIF3D/EIF3E/EIF3K/EIF3H/EIF3M/EIF3A	8	CLPs
CC	GO:0000932	P-body	21/1372	97/19869	2.25319e-06	1.49446e-05	9.87436e-06	CARHSP1/POLR2G/PSMA2/PSMA4/PNRC2/PSMA6/LSM3/LSM4/DCP2/ELAVL1/LSM14A/PAN3/LSM2/LSM6/CNOT1/PSMC3/CSDE1/CAPRIN1/TNRC6C/CNOT8/ZFP36L1	21	CLPs
CC	GO:1905369	endopeptidase complex	19/1372	82/19869	2.32081e-06	1.52377e-05	1.0068e-05	PSME1/PSMA2/PSMA4/PSMA1/PSMA6/PSMB9/PSMB8/PSMB2/PSMB3/PSMB7/CASP2/PIDD1/PSMC3/PSMA7/PSMB6/PSMB10/PSME2/TXNL1/PSMA5	19	CLPs
CC	GO:0070069	cytochrome complex	13/1372	42/19869	2.95148e-06	1.91846e-05	1.26758e-05	COX8A/COX6C/COX7B/COX6B1/COX4I1/COX6A1/COX7A2L/UQCR10/COX7A2/NDUFA4/UQCRC2/UQCRH/UQCRC1	13	CLPs
CC	GO:0005751	mitochondrial respiratory chain complex IV	10/1372	25/19869	2.98609e-06	1.92174e-05	1.26975e-05	COX8A/COX6C/COX7B/COX6B1/COX4I1/COX6A1/COX7A2L/COX7A2/NDUFA4/UQCRC2	10	CLPs
CC	GO:0005814	centriole	28/1372	157/19869	3.14409e-06	2.00359e-05	1.32383e-05	TOP2A/RAN/RAB11A/PCM1/CAPG/CEP135/CFAP20/CNTLN/ROCK1/MPHOSPH9/CEP78/PLK1/CEP55/CCDC88A/CEP152/PLK4/CCP110/TUBGCP3/SASS6/OFD1/WDR62/TOPORS/NEDD1/POC1A/CNTROB/ODF2/RAB8A/PCNT	28	CLPs
CC	GO:0034451	centriolar satellite	22/1372	108/19869	3.79915e-06	2.39752e-05	1.58411e-05	CENPU/TACC3/MPP1/RAB11A/PCM1/CHD3/DLGAP5/NUDT21/CCDC14/PLK1/CNTRL/RBM39/UPF3B/KIF5B/SKA1/OFD1/WDR62/KNSTRN/PXK/CD2AP/ITGB1BP1/PCNT	22	CLPs
CC	GO:0005687	U4 snRNP	7/1372	13/19869	8.73721e-06	5.46076e-05	3.60808e-05	SNRPD1/SNRPE/SNRPF/SNRPB/SNRPD3/SNRPG/SNRPD2	7	CLPs
CC	GO:0045277	respiratory chain complex IV	10/1372	28/19869	9.90016e-06	6.12867e-05	4.04939e-05	COX8A/COX6C/COX7B/COX6B1/COX4I1/COX6A1/COX7A2L/COX7A2/NDUFA4/UQCRC2	10	CLPs
CC	GO:0098562	cytoplasmic side of membrane	32/1372	204/19869	1.08278e-05	6.6397e-05	4.38704e-05	RHOA/FKBP1A/JUP/EEF1A1/ACP1/RACGAP1/RAC1/GNG5/RPS26/GNAQ/BLOC1S1/PKD2/AP2S1/SYK/GNG2/RPS29/GNB4/GNA15/AP2M1/RPL27/LITAF/RPS28/SPPL2B/MYH9/GNG11/EZR/GNB1/IQGAP1/EPM2AIP1/DNAJA1/GNAS/GNAI2	32	CLPs
CC	GO:0034719	SMN-Sm protein complex	8/1372	18/19869	1.18484e-05	7.19764e-05	4.75569e-05	SNRPD1/SNRPE/SNRPF/SNRPB/SNRPD3/SNRPG/SNRPD2/STRAP	8	CLPs
CC	GO:0032154	cleavage furrow	14/1372	54/19869	1.24055e-05	7.4663e-05	4.9332e-05	RHOA/RAB11A/RACGAP1/MYLK/DCTN3/CEP55/MASTL/PLK4/CIT/MYH9/NDE1/PKN2/KATNBL1/PPP1CC	14	CLPs
CC	GO:1990204	oxidoreductase complex	23/1372	125/19869	1.37095e-05	8.17537e-05	5.4017e-05	RRM2/LDHB/RRM1/RAC1/CAT/UQCR10/NDUFA4/NDUFA2/UQCRC2/IDH3B/NDUFB4/NDUFA1/NDUFB1/NDUFA5/UQCRH/NDUFB11/DLST/LDHA/NDUFB10/SDHA/NDUFS3/ETFB/UQCRC1	23	CLPs
CC	GO:0008278	cohesin complex	7/1372	14/19869	1.64299e-05	9.62113e-05	6.35695e-05	STAG3/RAD21/SMC3/STAG2/SMC1A/SGO2/STAG1	7	CLPs
CC	GO:1990023	mitotic spindle midzone	7/1372	14/19869	1.64299e-05	9.62113e-05	6.35695e-05	AURKB/PRC1/KIF20B/CENPE/HNRNPU/KIF18A/NUMA1	7	CLPs
CC	GO:1905368	peptidase complex	22/1372	118/19869	1.68824e-05	9.79781e-05	6.47369e-05	PSME1/PSMA2/PSMA4/PSMA1/PSMA6/PSMB9/ENY2/PSMB8/PSMB2/PSMB3/SF3B5/PSMB7/CASP2/PIDD1/USP22/PSMC3/PSMA7/PSMB6/PSMB10/PSME2/TXNL1/PSMA5	22	CLPs
CC	GO:0005635	nuclear envelope	59/1372	488/19869	1.88045e-05	0.000108168	7.14695e-05	TUBB/GAPDH/CENPF/CCNI/MAD2L1/TMPO/LMNB1/RAN/RANBP1/YEATS4/NRM/CBX5/SUMO1/UBE2I/TRA2B/ARL6IP6/NUDT1/KPNB1/CBX3/CACYBP/ENO1/WTAP/PARP1/PCM1/ENY2/XPO1/GNAQ/RTN4/DTL/NUP107/LBR/NUTF2/NUP62/TPR/SCAI/NUP88/RIF1/NUP50/NUP58/VAPA/RCC1/BANF1/KPNA3/UBXN4/SORL1/SPIN1/GPX4/NUCB2/SUN2/HACD3/NUP160/NUP153/SYNE2/SMAD1/SYNE3/PHF11/NUP54/VPS4B/CCAR1	59	CLPs
CC	GO:0001650	fibrillar center	25/1372	145/19869	1.90529e-05	0.000108635	7.17782e-05	NONO/CDCA7L/FAM111A/FHIT/SMARCA4/EIF3L/ORC6/UBE2N/NRIP1/PAX5/STAG2/EEF1D/DDX46/PSPC1/SMARCA5/FBL/EZR/NFIC/SNRPB2/SESN1/NEDD1/SMARCB1/DSN1/NOP56/CD2AP	25	CLPs
CC	GO:0042575	DNA polymerase complex	8/1372	19/19869	1.92262e-05	0.00010867	7.18013e-05	MAD2L2/MCM3/POLE3/POLD3/PRIM1/POLA2/CHRAC1/PRIM2	8	CLPs
CC	GO:0032153	cell division site	16/1372	72/19869	2.5134e-05	0.000140837	9.30549e-05	RHOA/RAB11A/RACGAP1/MYLK/DCTN3/ANLN/CEP55/MASTL/PLK4/CIT/TUBGCP3/MYH9/NDE1/PKN2/KATNBL1/PPP1CC	16	CLPs
CC	GO:0030027	lamellipodium	31/1372	203/19869	2.53701e-05	0.000140945	9.31265e-05	CFL1/ACTB/RHOA/AIF1/SNX2/WASF2/APBB1IP/PABPC1/ARPC3/MYLK/RAC1/CAPZB/CAPG/PKD2/ARPC5/ROCK1/ACTR2/ACTR3/DBNL/CCDC88A/BRK1/MYO1G/EVL/ARHGEF6/GSN/PKN2/CAPRIN1/SYNE2/ARPC2/ABI1/ITGB1BP1	31	CLPs
CC	GO:1902554	serine/threonine protein kinase complex	22/1372	122/19869	2.89953e-05	0.00015972	0.000105532	PCNA/CKS1B/CCNI/CCND3/CKS2/CDK1/CCNB2/CCNA2/XRCC6/CDKN2D/CSNK2B/XRCC5/CDK6/CDK2/CCNB1/CCNE2/CCNG1/PRKX/CCNG2/PRKACB/PRKDC/CSNK2A2	22	CLPs
CC	GO:0043073	germ cell nucleus	15/1372	66/19869	3.37552e-05	0.000184377	0.000121823	PCNA/HMGN1/TOP2A/DNMT1/CTCF/CDK2/BRCA1/TOPBP1/TP53/TSN/SMARCC1/TERF2/DAZAP1/TRIM24/SMARCB1	15	CLPs
CC	GO:0035145	exon-exon junction complex	6/1372	11/19869	3.66187e-05	0.000198351	0.000131056	EIF4A3/MAGOH/RBM8A/UPF3B/UPF2/UPF3A	6	CLPs
CC	GO:0005643	nuclear pore	19/1372	100/19869	4.74228e-05	0.000254751	0.000168321	MAD2L1/RAN/RANBP1/SUMO1/UBE2I/KPNB1/ENY2/NUP107/NUTF2/NUP62/TPR/NUP88/NUP50/NUP58/KPNA3/NUP160/NUP153/NUP54/VPS4B	19	CLPs
CC	GO:0071565	nBAF complex	7/1372	16/19869	4.84247e-05	0.000258	0.000170468	ACTB/SMARCA4/SMARCE1/ARID1A/ARID1B/SMARCC1/SMARCB1	7	CLPs
CC	GO:0031252	cell leading edge	51/1372	421/19869	6.43382e-05	0.000339999	0.000224647	CFL1/ACTB/RHOA/AIF1/CXCR4/SNX2/WASF2/RASGRP2/EEF1A1/APBB1IP/PABPC1/ARPC3/MYLK/RAC1/CAPZB/CAPG/RPS3/CDK6/ACTN1/PKD2/RIPOR2/ARPC5/ROCK1/ACTR2/AAK1/LCP1/VIM/ACTR3/KIF18A/DBNL/CCDC88A/ITGA5/BRK1/MYO1G/EVL/ARHGEF6/GSN/MYH9/EZR/PKN2/CAPRIN1/SYNE2/MACF1/ARPC2/TLN1/IQGAP1/KNSTRN/APPL1/ABI1/CD2AP/ITGB1BP1	51	CLPs
CC	GO:0090543	Flemming body	10/1372	34/19869	6.75381e-05	0.00035403	0.000233918	RACGAP1/CAPG/KIF23/CELF2/NUP62/KIF14/CEP55/CNTRL/EXOC6/VPS4B	10	CLPs
CC	GO:0030904	retromer complex	6/1372	12/19869	6.89481e-05	0.00035853	0.000236891	SNX2/VPS35/SNX6/VPS26B/VPS29/SNX3	6	CLPs
CC	GO:0005871	kinesin complex	12/1372	49/19869	9.41909e-05	0.000485905	0.000321052	KIFC1/KIF20B/KIF11/KIF22/KIF23/KIF15/KIF2C/KIF14/KIF18A/KIF20A/KIF5B/NDE1	12	CLPs
CC	GO:0000118	histone deacetylase complex	16/1372	81/19869	0.000113854	0.000582717	0.000385018	CBX5/SAP18/ANP32E/HDAC2/RBBP4/NRIP1/CHD3/MORF4L1/CFDP1/NCOR1/RBBP7/KMT2E/ACTR6/CHD4/ARID4B/RUVBL2	16	CLPs
CC	GO:0005677	chromatin silencing complex	6/1372	13/19869	0.000120557	0.000612206	0.000404502	EZH2/CBX3/RB1/SMARCA5/SUZ12/YY1	6	CLPs
CC	GO:0030863	cortical cytoskeleton	19/1372	108/19869	0.00013955	0.00070316	0.000464598	ACTB/MPP1/EEF1A1/CAPZB/GYPC/ACTN1/ACTR2/EPB41L2/CAP1/ANLN/DBNL/UTRN/GSN/NUMA1/MYH9/EZR/IQGAP1/MAPRE1/MED28	19	CLPs
CC	GO:1902911	protein kinase complex	22/1372	136/19869	0.000155869	0.000779344	0.000514935	PCNA/CKS1B/CCNI/CCND3/CKS2/CDK1/CCNB2/CCNA2/XRCC6/CDKN2D/CSNK2B/XRCC5/CDK6/CDK2/CCNB1/CCNE2/CCNG1/PRKX/CCNG2/PRKACB/PRKDC/CSNK2A2	22	CLPs
CC	GO:0000803	sex chromosome	9/1372	31/19869	0.000174458	0.000865633	0.000571949	SUMO1/ESCO2/HNRNPU/CDK2/BRCA1/PLK4/SUZ12/SMARCC1/SMARCB1	9	CLPs
CC	GO:0000152	nuclear ubiquitin ligase complex	11/1372	45/19869	0.000186548	0.000918605	0.000606949	UBE2C/BARD1/CDC20/BRCA1/BUB1B/CBX2/ANAPC15/ANAPC11/BRCA2/PCGF6/UBE2S	11	CLPs
CC	GO:0001741	XY body	6/1372	14/19869	0.000198653	0.000970861	0.000641476	SUMO1/ESCO2/BRCA1/PLK4/SMARCC1/SMARCB1	6	CLPs
CC	GO:0017053	transcription repressor complex	15/1372	77/19869	0.000216775	0.00105152	0.000694771	HMGB1/CBX5/GMNN/CTBP2/DEPDC1/TP53/MDM4/NCOR1/RBBP8/HDGF/MIER1/DR1/MDM2/SP1/MAX	15	CLPs
CC	GO:0090575	RNA polymerase II transcription regulator complex	33/1372	249/19869	0.000238218	0.00114698	0.00075784	TCF4/HMGA1/NONO/MYB/TLE4/MXD3/E2F2/TFDP1/CBX3/HIF1A/LEF1/ENY2/SFPQ/MED30/TCF7L2/HNRNPAB/E2F1/BACH2/RB1/E2F8/CREB1/TCEA1/USP22/MED4/GTF2A2/CBFB/DR1/SMAD1/CHD4/MED28/MAX/TFDP2/TAF11	33	CLPs
CC	GO:0070938	contractile ring	5/1372	10/19869	0.000292786	0.00139935	0.000924588	PRC1/KIF20B/ANLN/UTRN/MYH9	5	CLPs
CC	GO:0005834	heterotrimeric G-protein complex	9/1372	34/19869	0.000376066	0.00177132	0.00117037	GNG5/GNAQ/GNG2/GNB4/GNA15/GNG11/GNB1/GNAS/GNAI2	9	CLPs
CC	GO:0031519	PcG protein complex	9/1372	34/19869	0.000376066	0.00177132	0.00117037	EZH2/HDAC2/RBBP4/CBX2/RBBP7/SUZ12/YY1/PCGF6/EED	9	CLPs
CC	GO:0000930	gamma-tubulin complex	6/1372	16/19869	0.000469789	0.00219686	0.00145153	MZT1/MZT2A/MZT2B/BRCA1/TUBGCP3/TOPORS	6	CLPs
CC	GO:1990391	DNA repair complex	7/1372	22/19869	0.000499868	0.00232082	0.00153343	XRCC6/XRCC5/BRCA1/FANCI/DCLRE1C/BRCA2/PRKDC	7	CLPs
CC	GO:0001726	ruffle	25/1372	178/19869	0.000548352	0.00252787	0.00167023	CFL1/RHOA/AIF1/WASF2/RASGRP2/EEF1A1/RAC1/CAPG/RPS3/CDK6/ACTN1/ROCK1/LCP1/KIF18A/DBNL/ITGA5/MYH9/EZR/MACF1/TLN1/IQGAP1/KNSTRN/APPL1/CD2AP/ITGB1BP1	25	CLPs
CC	GO:0001673	male germ cell nucleus	11/1372	51/19869	0.000597442	0.00272623	0.0018013	PCNA/TOP2A/CTCF/CDK2/BRCA1/TOPBP1/TSN/SMARCC1/TERF2/DAZAP1/TRIM24	11	CLPs
CC	GO:0031965	nuclear membrane	37/1372	305/19869	0.000599771	0.00272623	0.0018013	GAPDH/CCNI/LMNB1/YEATS4/NRM/SUMO1/TRA2B/ARL6IP6/NUDT1/KPNB1/CBX3/ENO1/WTAP/PCM1/XPO1/GNAQ/DTL/NUP107/LBR/NUTF2/NUP62/TPR/SCAI/RIF1/NUP50/NUP58/VAPA/RCC1/SPIN1/SUN2/HACD3/NUP153/SYNE2/SMAD1/SYNE3/PHF11/NUP54	37	CLPs
CC	GO:0035371	microtubule plus-end	7/1372	23/19869	0.000676034	0.00305154	0.00201624	KIF2C/MAPRE2/NUMA1/CKAP5/KNSTRN/MAPRE1/CDK5RAP2	7	CLPs
CC	GO:0000791	euchromatin	12/1372	60/19869	0.000706019	0.00316491	0.00209115	UHRF1/RBMX/PSIP1/CBX3/HIF1A/CREB1/CBX2/KMT2E/SP1/ID2/TRIM24/RUVBL2	12	CLPs
CC	GO:0071006	U2-type catalytic step 1 spliceosome	5/1372	12/19869	0.000818624	0.00361977	0.00239168	EIF4A3/RBM8A/RBM22/SNRNP200/PRPF8	5	CLPs
CC	GO:0071012	catalytic step 1 spliceosome	5/1372	12/19869	0.000818624	0.00361977	0.00239168	EIF4A3/RBM8A/RBM22/SNRNP200/PRPF8	5	CLPs
CC	GO:0035097	histone methyltransferase complex	12/1372	62/19869	0.000959237	0.00421286	0.00278356	CBX5/EZH2/HDAC2/RBBP4/RBBP7/SUZ12/KMT2A/DPY30/MAX/EED/RUVBL2/CHD8	12	CLPs
CC	GO:0045171	intercellular bridge	15/1372	89/19869	0.00107722	0.00468217	0.00309364	TUBB/TPX2/CDCA8/PRC1/KIF20B/CENPE/TUBB4B/DNAJC8/CDC6/CDC7/CEP55/KIF20A/NCAPH2/CD34/SKA1	15	CLPs
[truncated: 4,027 more rows]
