# Supplementary material for: Single-cell sequencing analysis of multiple myeloma heterogeneity and identification of new theranostic targets
Source: Cell Death Dis. 2024 Sep 14;15(9):672. doi: 10.1038/s41419-024-07027-4 (PMC11399131; doi:10.1038/s41419-024-07027-4)
Supplement: Supplementary file 2 — Supplemental tables [file 41419_2024_7027_MOESM2_ESM.zip › Supplementary tables/Table S5 Branched genes and their GO enrichment.xls]

## Sheet: clusters
	gene_short_name	hm_cluster	status	family	pval	qval	num_cells_expressed	use_for_ordering
LIMS1	LIMS1	5	OK	negbinomial.size	1.87988e-35	1.41443e-34	5170	TRUE
ST13	ST13	5	OK	negbinomial.size	2.6883e-160	6.61074e-159	12316	TRUE
PAIP2	PAIP2	5	OK	negbinomial.size	6.00466e-51	5.68453e-50	13181	TRUE
ARL6IP1	ARL6IP1	5	OK	negbinomial.size	6.99629e-40	5.70903e-39	8160	TRUE
NRIP1	NRIP1	5	OK	negbinomial.size	2.89346e-07	9.90203e-07	1356	TRUE
HLA-DQA2	HLA-DQA2	5	OK	negbinomial.size	3.20783e-39	2.5782e-38	1683	TRUE
GLUL	GLUL	5	OK	negbinomial.size	8.56633e-14	3.94473e-13	3743	TRUE
SMARCE1	SMARCE1	5	OK	negbinomial.size	9.84781e-16	4.83678e-15	4073	TRUE
CCND3	CCND3	5	OK	negbinomial.size	3.19384e-34	2.36097e-33	5789	TRUE
CLEC11A	CLEC11A	5	OK	negbinomial.size	2.80504e-13	1.26884e-12	3322	TRUE
KTN1	KTN1	5	OK	negbinomial.size	1.29281e-29	8.8269e-29	8276	TRUE
MSI2	MSI2	5	OK	negbinomial.size	1.07928e-33	7.89469e-33	7765	TRUE
PLAC8	PLAC8	5	OK	negbinomial.size	6.2988e-27	4.07379e-26	5373	TRUE
FAM111A	FAM111A	5	OK	negbinomial.size	5.26755e-10	2.08587e-09	1357	TRUE
H1F0	H1F0	5	OK	negbinomial.size	3.11921e-37	2.41809e-36	1549	TRUE
MPP1	MPP1	5	OK	negbinomial.size	6.25508e-16	3.09649e-15	1958	TRUE
NPW	NPW	5	OK	negbinomial.size	8.6611e-12	3.70974e-11	601	TRUE
NBEAL1	NBEAL1	5	OK	negbinomial.size	6.77007e-08	2.41431e-07	4690	TRUE
AIF1	AIF1	5	OK	negbinomial.size	0.00157296	0.00390988	1267	TRUE
2024-09-15	2024-09-15	5	OK	negbinomial.size	5.92505e-14	2.74656e-13	937	TRUE
ATP5I	ATP5I	5	OK	negbinomial.size	2.43024e-25	1.51508e-24	1045	TRUE
GNAQ	GNAQ	5	OK	negbinomial.size	0.00023919	0.00065256	605	TRUE
EGFL7	EGFL7	5	OK	negbinomial.size	5.60641e-06	1.76274e-05	1070	TRUE
IGLL1	IGLL1	5	OK	negbinomial.size	1.51411e-21	8.68461e-21	1538	TRUE
SELT	SELT	5	OK	negbinomial.size	7.04836e-20	3.91772e-19	604	TRUE
ATP5L	ATP5L	5	OK	negbinomial.size	4.40004e-52	4.23843e-51	1504	TRUE
DNTT	DNTT	5	OK	negbinomial.size	3.46939e-12	1.50917e-11	646	TRUE
C19orf43	C19orf43	5	OK	negbinomial.size	2.51428e-10	1.01061e-09	1036	TRUE
DEK	DEK	5	OK	negbinomial.size	1.34558e-07	4.69516e-07	2294	TRUE
PAG1	PAG1	5	OK	negbinomial.size	0.000301037	0.000812857	678	TRUE
GLTSCR2	GLTSCR2	5	OK	negbinomial.size	7.6405e-41	6.3286e-40	1757	TRUE
GNB2L1	GNB2L1	5	OK	negbinomial.size	4.5689e-69	5.33911e-68	1901	TRUE
ATP5E	ATP5E	5	OK	negbinomial.size	1.5136e-38	1.20161e-37	1707	TRUE
SELL	SELL	5	OK	negbinomial.size	3.77254e-41	3.14633e-40	2982	TRUE
CAT	CAT	5	OK	negbinomial.size	5.31976e-18	2.8016e-17	2666	TRUE
DCK	DCK	5	OK	negbinomial.size	2.37521e-17	1.23053e-16	1793	TRUE
DONSON	DONSON	5	OK	negbinomial.size	0.00224039	0.00545973	2178	TRUE
NMI	NMI	5	OK	negbinomial.size	2.53744e-08	9.27667e-08	2433	TRUE
LYSMD2	LYSMD2	5	OK	negbinomial.size	8.68038e-07	2.87309e-06	1114	TRUE
PABPN1	PABPN1	5	OK	negbinomial.size	0.00143703	0.00358674	5737	TRUE
BIN1	BIN1	5	OK	negbinomial.size	3.10736e-07	1.0608e-06	2925	TRUE
SEPT6	SEPT6	5	OK	negbinomial.size	3.64166e-15	1.75628e-14	6926	TRUE
CDCA7L	CDCA7L	5	OK	negbinomial.size	1.12284e-23	6.74971e-23	2447	TRUE
LCN6	LCN6	5	OK	negbinomial.size	0.00184406	0.00454763	267	TRUE
PRSS57	PRSS57	5	OK	negbinomial.size	3.47881e-26	2.20669e-25	852	TRUE
CYTL1	CYTL1	5	OK	negbinomial.size	1.15131e-05	3.53836e-05	554	TRUE
LYL1	LYL1	5	OK	negbinomial.size	8.64066e-07	2.86099e-06	1436	TRUE
GBP4	GBP4	5	OK	negbinomial.size	5.3396e-09	2.01965e-08	1118	TRUE
SPI1	SPI1	5	OK	negbinomial.size	1.92347e-05	5.8198e-05	2408	TRUE
S1PR4	S1PR4	5	OK	negbinomial.size	5.10686e-08	1.83487e-07	3112	TRUE
SPINK2	SPINK2	5	OK	negbinomial.size	1.69351e-07	5.86971e-07	2922	TRUE
SNHG19	SNHG19	5	OK	negbinomial.size	7.40228e-07	2.4658e-06	3605	TRUE
ALDOA	ALDOA	5	OK	negbinomial.size	7.87869e-38	6.16569e-37	4666	TRUE
KIAA0125	KIAA0125	5	OK	negbinomial.size	1.99602e-23	1.19472e-22	618	TRUE
ATP5J2	ATP5J2	5	OK	negbinomial.size	1.66819e-05	5.07192e-05	862	TRUE
ATP5O	ATP5O	5	OK	negbinomial.size	1.89748e-14	8.9373e-14	1079	TRUE
C14orf2	C14orf2	5	OK	negbinomial.size	6.49176e-17	3.32428e-16	1144	TRUE
ATP5G2	ATP5G2	5	OK	negbinomial.size	2.31988e-11	9.77959e-11	1442	TRUE
RP5-1171I10.5	RP5-1171I10.5	5	OK	negbinomial.size	3.16088e-07	1.07766e-06	667	TRUE
RP11-386I14.4	RP11-386I14.4	5	OK	negbinomial.size	8.11864e-33	5.87234e-32	550	TRUE
TCEB2	TCEB2	5	OK	negbinomial.size	2.26562e-26	1.4442e-25	1036	TRUE
AC090498.1	AC090498.1	5	OK	negbinomial.size	8.82275e-16	4.34034e-15	1152	TRUE
C11orf31	C11orf31	5	OK	negbinomial.size	1.75616e-06	5.71365e-06	952	TRUE
SMIM24	SMIM24	5	OK	negbinomial.size	1.07224e-05	3.30261e-05	856	TRUE
WHSC1L1	WHSC1L1	5	OK	negbinomial.size	9.2738e-08	3.27561e-07	529	TRUE
MGEA5	MGEA5	5	OK	negbinomial.size	0.000272311	0.000737928	608	TRUE
ATP5D	ATP5D	5	OK	negbinomial.size	4.88789e-18	2.5779e-17	1003	TRUE
GPX1	GPX1	5	OK	negbinomial.size	1.26904e-13	5.80407e-13	831	TRUE
MYEOV2	MYEOV2	5	OK	negbinomial.size	3.56054e-06	1.13402e-05	643	TRUE
USMG5	USMG5	5	OK	negbinomial.size	2.80157e-14	1.31411e-13	844	TRUE
TACC3	TACC3	5	OK	negbinomial.size	1.28668e-40	1.06091e-39	1111	TRUE
ATP5J	ATP5J	5	OK	negbinomial.size	9.6483e-15	4.59573e-14	773	TRUE
ATP5B	ATP5B	5	OK	negbinomial.size	6.759e-05	0.000195432	760	TRUE
ATP5G1	ATP5G1	5	OK	negbinomial.size	1.3868e-07	4.83527e-07	624	TRUE
C14orf166	C14orf166	5	OK	negbinomial.size	2.85322e-11	1.19612e-10	847	TRUE
ATP5A1	ATP5A1	5	OK	negbinomial.size	0.00042585	0.00112905	748	TRUE
ATP5G3	ATP5G3	5	OK	negbinomial.size	2.58364e-11	1.08587e-10	788	TRUE
LINC00493	LINC00493	5	OK	negbinomial.size	1.00311e-09	3.92507e-09	664	TRUE
CDCA7	CDCA7	5	OK	negbinomial.size	0.000153025	0.000426693	800	TRUE
EBLN3	EBLN3	5	OK	negbinomial.size	6.53568e-07	2.18474e-06	560	TRUE
ATPIF1	ATPIF1	5	OK	negbinomial.size	1.18186e-12	5.23386e-12	780	TRUE
ATP5H	ATP5H	5	OK	negbinomial.size	1.27414e-05	3.89935e-05	595	TRUE
RAB13	RAB13	5	OK	negbinomial.size	2.81877e-06	9.046e-06	4154	TRUE
SYNGR1	SYNGR1	5	OK	negbinomial.size	2.86276e-65	3.21692e-64	3399	TRUE
PDE4B	PDE4B	5	OK	negbinomial.size	1.75201e-11	7.42019e-11	4719	TRUE
SERPINB6	SERPINB6	5	OK	negbinomial.size	1.47039e-08	5.42811e-08	2860	TRUE
RAB34	RAB34	5	OK	negbinomial.size	6.3607e-07	2.12782e-06	1931	TRUE
RUNX1	RUNX1	5	OK	negbinomial.size	4.56937e-12	1.97817e-11	4410	TRUE
E2F2	E2F2	5	OK	negbinomial.size	9.68093e-17	4.92818e-16	961	TRUE
MBOAT7	MBOAT7	5	OK	negbinomial.size	8.02673e-08	2.84566e-07	3063	TRUE
TOP2A	TOP2A	5	OK	negbinomial.size	1.08213e-70	1.29285e-69	1010	TRUE
MND1	MND1	5	OK	negbinomial.size	7.46178e-35	5.54758e-34	903	TRUE
AURKB	AURKB	5	OK	negbinomial.size	3.28662e-54	3.2469e-53	922	TRUE
NUSAP1	NUSAP1	5	OK	negbinomial.size	1.28305e-174	3.4962e-173	1852	TRUE
MKI67	MKI67	5	OK	negbinomial.size	2.35686e-182	6.68318e-181	1460	TRUE
GTSE1	GTSE1	5	OK	negbinomial.size	4.78864e-21	2.72427e-20	769	TRUE
CKAP2L	CKAP2L	5	OK	negbinomial.size	4.61592e-42	3.90171e-41	642	TRUE
CDCA8	CDCA8	5	OK	negbinomial.size	3.01671e-33	2.19604e-32	611	TRUE
RAD51AP1	RAD51AP1	5	OK	negbinomial.size	5.47347e-54	5.38096e-53	1204	TRUE
FEN1	FEN1	5	OK	negbinomial.size	4.52646e-72	5.49105e-71	2505	TRUE
H2AFX	H2AFX	5	OK	negbinomial.size	1.82494e-54	1.81176e-53	2896	TRUE
CDT1	CDT1	5	OK	negbinomial.size	6.44131e-144	1.42038e-142	1823	TRUE
MCM3	MCM3	5	OK	negbinomial.size	3.71818e-121	6.96363e-120	2058	TRUE
ASF1B	ASF1B	5	OK	negbinomial.size	1.31961e-55	1.33046e-54	1176	TRUE
SAE1	SAE1	5	OK	negbinomial.size	7.73036e-56	7.80694e-55	2889	TRUE
CENPM	CENPM	5	OK	negbinomial.size	9.89057e-50	9.24751e-49	1711	TRUE
MAD2L1	MAD2L1	5	OK	negbinomial.size	3.34367e-165	8.61946e-164	2249	TRUE
CDCA5	CDCA5	5	OK	negbinomial.size	2.33039e-90	3.33795e-89	1058	TRUE
ZWINT	ZWINT	5	OK	negbinomial.size	3.59323e-125	6.93723e-124	1513	TRUE
CLSPN	CLSPN	5	OK	negbinomial.size	7.66046e-90	1.09123e-88	1311	TRUE
CDC20	CDC20	5	OK	negbinomial.size	2.13135e-53	2.08068e-52	819	TRUE
GINS2	GINS2	5	OK	negbinomial.size	2.09092e-113	3.68407e-112	1549	TRUE
TYMS	TYMS	5	OK	negbinomial.size	0	0	2536	TRUE
PCNA	PCNA	5	OK	negbinomial.size	0	0	2875	TRUE
NUF2	NUF2	5	OK	negbinomial.size	7.4053e-54	7.26833e-53	859	TRUE
RRM1	RRM1	5	OK	negbinomial.size	4.21412e-76	5.30728e-75	1980	TRUE
HADH	HADH	5	OK	negbinomial.size	5.51779e-86	7.56892e-85	3416	TRUE
SAC3D1	SAC3D1	5	OK	negbinomial.size	8.33948e-60	8.81963e-59	2291	TRUE
LMNB1	LMNB1	5	OK	negbinomial.size	3.25851e-44	2.82944e-43	2643	TRUE
SMC2	SMC2	5	OK	negbinomial.size	6.33896e-74	7.83113e-73	2355	TRUE
CDCA4	CDCA4	5	OK	negbinomial.size	1.87785e-49	1.74765e-48	1537	TRUE
UHRF1	UHRF1	5	OK	negbinomial.size	1.17129e-24	7.1861e-24	832	TRUE
RP11-620J15.3	RP11-620J15.3	5	OK	negbinomial.size	1.12533e-07	3.95096e-07	405	TRUE
MATK	MATK	5	OK	negbinomial.size	6.81142e-05	0.000196868	425	TRUE
SHFM1	SHFM1	5	OK	negbinomial.size	1.75873e-07	6.08763e-07	567	TRUE
TROAP	TROAP	5	OK	negbinomial.size	2.93586e-99	4.53833e-98	919	TRUE
CDK1	CDK1	5	OK	negbinomial.size	3.81297e-93	5.63499e-92	908	TRUE
SPC25	SPC25	5	OK	negbinomial.size	4.92871e-57	5.05346e-56	721	TRUE
CCNA2	CCNA2	5	OK	negbinomial.size	1.86099e-62	2.01872e-61	763	TRUE
CCNB2	CCNB2	5	OK	negbinomial.size	1.56403e-105	2.56636e-104	1036	TRUE
TPX2	TPX2	5	OK	negbinomial.size	4.28464e-79	5.55412e-78	1012	TRUE
HMMR	HMMR	5	OK	negbinomial.size	8.31105e-30	5.69811e-29	648	TRUE
SKA3	SKA3	5	OK	negbinomial.size	2.09575e-41	1.7527e-40	862	TRUE
HSPE1	HSPE1	5	OK	negbinomial.size	0	0	11272	TRUE
ATP5F1C	ATP5F1C	5	OK	negbinomial.size	0	0	10194	TRUE
ATP5PB	ATP5PB	5	OK	negbinomial.size	4.87364e-269	2.15724e-267	9634	TRUE
SF3B5	SF3B5	5	OK	negbinomial.size	1.92975e-216	6.57057e-215	12670	TRUE
SNU13	SNU13	5	OK	negbinomial.size	0	0	13265	TRUE
RFLNB	RFLNB	5	OK	negbinomial.size	1.04404e-41	8.76779e-41	1206	TRUE
TAGLN2	TAGLN2	5	OK	negbinomial.size	0	0	14641	TRUE
SF3B2	SF3B2	5	OK	negbinomial.size	7.41044e-221	2.5665e-219	12357	TRUE
CD9	CD9	5	OK	negbinomial.size	0	0	7172	TRUE
RPL22L1	RPL22L1	5	OK	negbinomial.size	0	0	11341	TRUE
CHCHD2	CHCHD2	5	OK	negbinomial.size	0	0	16587	TRUE
ENY2	ENY2	5	OK	negbinomial.size	6.64936e-266	2.87316e-264	10503	TRUE
WDR34	WDR34	5	OK	negbinomial.size	3.39282e-117	6.13887e-116	3058	TRUE
CLU	CLU	5	OK	negbinomial.size	1.17486e-145	2.61934e-144	1376	TRUE
PHB2	PHB2	5	OK	negbinomial.size	0	0	9338	TRUE
PIM3	PIM3	5	OK	negbinomial.size	0	0	7619	TRUE
NOP10	NOP10	5	OK	negbinomial.size	0	0	11822	TRUE
PFDN2	PFDN2	5	OK	negbinomial.size	0	0	9212	TRUE
CYCS	CYCS	5	OK	negbinomial.size	0	0	13300	TRUE
ILF2	ILF2	5	OK	negbinomial.size	8.52305e-230	3.11848e-228	10804	TRUE
EIF4A3	EIF4A3	5	OK	negbinomial.size	1.66284e-101	2.61049e-100	4820	TRUE
EEF1E1	EEF1E1	5	OK	negbinomial.size	1.80614e-255	7.48352e-254	5833	TRUE
CCT6A	CCT6A	5	OK	negbinomial.size	0	0	6585	TRUE
FABP5	FABP5	5	OK	negbinomial.size	0	0	6365	TRUE
MRPS35	MRPS35	5	OK	negbinomial.size	6.5023e-199	2.01716e-197	5236	TRUE
TKT	TKT	5	OK	negbinomial.size	3.20013e-280	1.49295e-278	8864	TRUE
CKS2	CKS2	5	OK	negbinomial.size	9.23209e-212	3.01881e-210	4869	TRUE
QARS	QARS	5	OK	negbinomial.size	2.70681e-70	3.20856e-69	6782	TRUE
NONO	NONO	5	OK	negbinomial.size	1.40691e-142	3.06883e-141	7938	TRUE
HMGN2	HMGN2	5	OK	negbinomial.size	0	0	13230	TRUE
GDI2	GDI2	5	OK	negbinomial.size	9.0852e-147	2.05072e-145	8900	TRUE
APEX1	APEX1	5	OK	negbinomial.size	9.02566e-122	1.69915e-120	7591	TRUE
CCNB1IP1	CCNB1IP1	5	OK	negbinomial.size	1.50253e-67	1.73019e-66	4486	TRUE
DARS	DARS	5	OK	negbinomial.size	2.20563e-41	1.8429e-40	5958	TRUE
SLBP	SLBP	5	OK	negbinomial.size	3.73102e-79	4.83992e-78	4386	TRUE
HSD17B11	HSD17B11	5	OK	negbinomial.size	5.72152e-65	6.39767e-64	7261	TRUE
CBX5	CBX5	5	OK	negbinomial.size	3.49734e-41	2.91815e-40	3512	TRUE
GMPS	GMPS	5	OK	negbinomial.size	4.9254e-64	5.44042e-63	3208	TRUE
TMPO	TMPO	5	OK	negbinomial.size	4.72283e-109	7.89953e-108	3288	TRUE
BEX1	BEX1	5	OK	negbinomial.size	6.90685e-63	7.54639e-62	754	TRUE
AGPAT2	AGPAT2	5	OK	negbinomial.size	1.35382e-56	1.38184e-55	1916	TRUE
FAM111B	FAM111B	5	OK	negbinomial.size	7.2709e-49	6.71855e-48	958	TRUE
FDFT1	FDFT1	5	OK	negbinomial.size	1.52855e-29	1.04013e-28	4048	TRUE
ORC6	ORC6	5	OK	negbinomial.size	5.11906e-37	3.95659e-36	1264	TRUE
PSIP1	PSIP1	5	OK	negbinomial.size	6.01348e-90	8.5796e-89	5749	TRUE
RNASEH2B	RNASEH2B	5	OK	negbinomial.size	8.82985e-141	1.90088e-139	5725	TRUE
LAT2	LAT2	5	OK	negbinomial.size	1.10622e-50	1.04289e-49	4163	TRUE
ATAD5	ATAD5	5	OK	negbinomial.size	4.95019e-29	3.33344e-28	1330	TRUE
RAB32	RAB32	5	OK	negbinomial.size	7.51859e-13	3.35581e-12	830	TRUE
SMS	SMS	5	OK	negbinomial.size	2.98497e-32	2.13609e-31	3741	TRUE
CEP57	CEP57	5	OK	negbinomial.size	2.48429e-32	1.78061e-31	3238	TRUE
MZT1	MZT1	5	OK	negbinomial.size	4.56017e-36	3.46993e-35	2677	TRUE
ITGB3BP	ITGB3BP	5	OK	negbinomial.size	4.46567e-42	3.77822e-41	2995	TRUE
HAUS1	HAUS1	5	OK	negbinomial.size	2.9594e-64	3.27883e-63	2972	TRUE
MRPL16	MRPL16	5	OK	negbinomial.size	2.09188e-143	4.59607e-142	5397	TRUE
OLA1	OLA1	5	OK	negbinomial.size	4.51161e-251	1.80345e-249	6657	TRUE
LSM2	LSM2	5	OK	negbinomial.size	2.47374e-259	1.04647e-257	8075	TRUE
SRP9	SRP9	5	OK	negbinomial.size	0	0	9745	TRUE
CCT2	CCT2	5	OK	negbinomial.size	1.20987e-299	6.18499e-298	7724	TRUE
CCT4	CCT4	5	OK	negbinomial.size	1.89944e-249	7.57605e-248	9059	TRUE
SNRPD3	SNRPD3	5	OK	negbinomial.size	6.60945e-255	2.7261e-253	7741	TRUE
BZW2	BZW2	5	OK	negbinomial.size	1.2492e-150	2.89904e-149	4582	TRUE
COPS3	COPS3	5	OK	negbinomial.size	4.849e-113	8.50238e-112	6361	TRUE
ANXA1	ANXA1	5	OK	negbinomial.size	1.59167e-296	8.04612e-295	2750	TRUE
IGFBP7	IGFBP7	5	OK	negbinomial.size	1.54249e-192	4.63463e-191	2945	TRUE
DNMT1	DNMT1	5	OK	negbinomial.size	1.90374e-86	2.62531e-85	2882	TRUE
HSBP1	HSBP1	5	OK	negbinomial.size	4.77495e-74	5.90298e-73	5917	TRUE
HPRT1	HPRT1	5	OK	negbinomial.size	5.4153e-206	1.72114e-204	4106	TRUE
MYBL2	MYBL2	5	OK	negbinomial.size	9.59982e-129	1.90402e-127	2333	TRUE
HDAC2	HDAC2	5	OK	negbinomial.size	1.10766e-143	2.43955e-142	4384	TRUE
DDX39A	DDX39A	5	OK	negbinomial.size	1.00898e-79	1.32019e-78	6561	TRUE
NUDT1	NUDT1	5	OK	negbinomial.size	9.31495e-147	2.09997e-145	3468	TRUE
C19orf48	C19orf48	5	OK	negbinomial.size	1.75715e-97	2.68198e-96	4674	TRUE
ERH	ERH	5	OK	negbinomial.size	2.40808e-270	1.0764e-268	11681	TRUE
SNRPD1	SNRPD1	5	OK	negbinomial.size	5.69893e-303	2.97196e-301	10353	TRUE
CCNB1	CCNB1	5	OK	negbinomial.size	3.93493e-47	3.55633e-46	779	TRUE
MCM7	MCM7	5	OK	negbinomial.size	8.10134e-197	2.49615e-195	3354	TRUE
CLNS1A	CLNS1A	5	OK	negbinomial.size	7.12495e-130	1.42248e-128	6346	TRUE
VRK1	VRK1	5	OK	negbinomial.size	1.97045e-53	1.92567e-52	2842	TRUE
HELLS	HELLS	5	OK	negbinomial.size	2.70768e-83	3.64804e-82	2082	TRUE
YEATS4	YEATS4	5	OK	negbinomial.size	2.81384e-73	3.44572e-72	3697	TRUE
USP1	USP1	5	OK	negbinomial.size	3.82693e-98	5.87077e-97	5193	TRUE
SMC4	SMC4	5	OK	negbinomial.size	1.17327e-104	1.91479e-103	4680	TRUE
STMN1	STMN1	5	OK	negbinomial.size	0	0	5842	TRUE
H2AFY	H2AFY	5	OK	negbinomial.size	2.2635e-279	1.05328e-277	8450	TRUE
NASP	NASP	5	OK	negbinomial.size	3.92909e-236	1.49801e-234	5615	TRUE
BUB3	BUB3	5	OK	negbinomial.size	3.68996e-138	7.75063e-137	7165	TRUE
CENPH	CENPH	5	OK	negbinomial.size	4.01929e-99	6.20783e-98	2491	TRUE
MCM5	MCM5	5	OK	negbinomial.size	1.31573e-94	1.97338e-93	2753	TRUE
UQCRC2	UQCRC2	5	OK	negbinomial.size	2.26515e-82	3.03604e-81	8863	TRUE
CALM2	CALM2	5	OK	negbinomial.size	7.59124453850388e-318	4.23895093053794e-316	14762	TRUE
HMGN1	HMGN1	5	OK	negbinomial.size	0	0	14533	TRUE
PCBP1	PCBP1	5	OK	negbinomial.size	1.14735e-159	2.80999e-158	12369	TRUE
NCL	NCL	5	OK	negbinomial.size	0	0	12882	TRUE
HNRNPF	HNRNPF	5	OK	negbinomial.size	2.28352e-175	6.26948e-174	8338	TRUE
KHDRBS1	KHDRBS1	5	OK	negbinomial.size	3.99261e-150	9.20684e-149	8871	TRUE
CKAP2	CKAP2	5	OK	negbinomial.size	1.0516e-70	1.25721e-69	2822	TRUE
YWHAQ	YWHAQ	5	OK	negbinomial.size	1.16396e-253	4.76829e-252	11343	TRUE
HNRNPA2B1	HNRNPA2B1	5	OK	negbinomial.size	0	0	15496	TRUE
TPRKB	TPRKB	5	OK	negbinomial.size	2.53304e-128	5.00758e-127	7216	TRUE
SUMO2	SUMO2	5	OK	negbinomial.size	0	0	15322	TRUE
HNRNPU	HNRNPU	5	OK	negbinomial.size	9.54769e-253	3.89374e-251	13283	TRUE
EIF5A	EIF5A	5	OK	negbinomial.size	0	0	13617	TRUE
TPM3	TPM3	5	OK	negbinomial.size	3.01969e-278	1.39444e-276	13696	TRUE
PSMA2	PSMA2	5	OK	negbinomial.size	0	0	12502	TRUE
UBE2L3	UBE2L3	5	OK	negbinomial.size	6.6415e-290	3.24005e-288	12695	TRUE
ACP1	ACP1	5	OK	negbinomial.size	2.81349e-173	7.60943e-172	11142	TRUE
PSMA4	PSMA4	5	OK	negbinomial.size	0	0	10559	TRUE
PSMB8	PSMB8	5	OK	negbinomial.size	2.66936e-251	1.07176e-249	9949	TRUE
HMGA1	HMGA1	5	OK	negbinomial.size	0	0	9923	TRUE
NUTF2	NUTF2	5	OK	negbinomial.size	5.06475e-172	1.35969e-170	7070	TRUE
SRSF2	SRSF2	5	OK	negbinomial.size	3.62251e-166	9.39163e-165	13714	TRUE
CFL1	CFL1	5	OK	negbinomial.size	0	0	17128	TRUE
SNRPF	SNRPF	5	OK	negbinomial.size	0	0	10876	TRUE
EBPL	EBPL	5	OK	negbinomial.size	1.30092e-264	5.59458e-263	6678	TRUE
PKM	PKM	5	OK	negbinomial.size	0	0	9954	TRUE
VDAC1	VDAC1	5	OK	negbinomial.size	0	0	10925	TRUE
ANP32B	ANP32B	5	OK	negbinomial.size	0	0	12742	TRUE
NPM1	NPM1	5	OK	negbinomial.size	0	0	17248	TRUE
PSME1	PSME1	5	OK	negbinomial.size	3.13673e-215	1.05809e-213	15590	TRUE
LSM7	LSM7	5	OK	negbinomial.size	1.12096e-301	5.77933e-300	13864	TRUE
TOMM22	TOMM22	5	OK	negbinomial.size	2.32679e-245	9.15977e-244	10351	TRUE
ACTB	ACTB	5	OK	negbinomial.size	0	0	18600	TRUE
ACTG1	ACTG1	5	OK	negbinomial.size	0	0	13749	TRUE
SERBP1	SERBP1	5	OK	negbinomial.size	0	0	13089	TRUE
CORO1A	CORO1A	5	OK	negbinomial.size	0	0	13476	TRUE
SF3B6	SF3B6	5	OK	negbinomial.size	0	0	12180	TRUE
H3F3A	H3F3A	5	OK	negbinomial.size	0	0	18134	TRUE
SLC25A3	SLC25A3	5	OK	negbinomial.size	0	0	13896	TRUE
PFN1	PFN1	5	OK	negbinomial.size	0	0	17098	TRUE
EIF1AX	EIF1AX	5	OK	negbinomial.size	1.62929e-189	4.80785e-188	11240	TRUE
HNRNPD	HNRNPD	5	OK	negbinomial.size	3.13646e-280	1.46702e-278	9172	TRUE
SNRPB	SNRPB	5	OK	negbinomial.size	0	0	12973	TRUE
YBX1	YBX1	5	OK	negbinomial.size	0	0	17742	TRUE
ARPC2	ARPC2	5	OK	negbinomial.size	0	0	14984	TRUE
CSNK2B	CSNK2B	5	OK	negbinomial.size	1.6967e-154	4.04623e-153	11598	TRUE
PSMA1	PSMA1	5	OK	negbinomial.size	0	0	11360	TRUE
EREG	EREG	3	OK	negbinomial.size	5.19067e-36	3.94639e-35	821	TRUE
PSPC1	PSPC1	3	OK	negbinomial.size	4.37504e-51	4.1548e-50	3062	TRUE
CYB5R4	CYB5R4	3	OK	negbinomial.size	4.10801e-10	1.63635e-09	3722	TRUE
C16orf74	C16orf74	3	OK	negbinomial.size	1.54531e-31	1.08868e-30	3177	TRUE
RGS19	RGS19	3	OK	negbinomial.size	2.09949e-57	2.15873e-56	2921	TRUE
HLA-DRB5	HLA-DRB5	3	OK	negbinomial.size	8.18866e-68	9.48358e-67	1704	TRUE
SMIM14	SMIM14	3	OK	negbinomial.size	5.06221e-10	2.00763e-09	2095	TRUE
CTSG	CTSG	3	OK	negbinomial.size	0.00016397	0.000455772	211	TRUE
MPO	MPO	3	OK	negbinomial.size	3.70919e-76	4.67786e-75	343	TRUE
AMD1	AMD1	3	OK	negbinomial.size	7.65477e-19	4.12834e-18	7138	TRUE
MED30	MED30	3	OK	negbinomial.size	3.313e-85	4.51384e-84	4667	TRUE
TSPYL1	TSPYL1	3	OK	negbinomial.size	0.000296022	0.000799674	4564	TRUE
ZCCHC7	ZCCHC7	3	OK	negbinomial.size	1.86497e-13	8.48898e-13	5314	TRUE
EVL	EVL	3	OK	negbinomial.size	4.35907e-14	2.03102e-13	2301	TRUE
RILPL2	RILPL2	3	OK	negbinomial.size	3.50849e-06	1.11804e-05	2095	TRUE
ARHGEF1	ARHGEF1	3	OK	negbinomial.size	1.95423e-07	6.7476e-07	2615	TRUE
CHPT1	CHPT1	3	OK	negbinomial.size	3.75504e-13	1.69014e-12	3422	TRUE
ATRX	ATRX	3	OK	negbinomial.size	2.41272e-05	7.23377e-05	5624	TRUE
TBC1D10C	TBC1D10C	3	OK	negbinomial.size	6.57912e-05	0.000190579	2773	TRUE
TFDP2	TFDP2	3	OK	negbinomial.size	3.6733e-11	1.53213e-10	3718	TRUE
BCL11A	BCL11A	3	OK	negbinomial.size	4.60934e-23	2.73278e-22	2729	TRUE
PLEKHA2	PLEKHA2	3	OK	negbinomial.size	0.000136488	0.000383139	1529	TRUE
CYB561A3	CYB561A3	3	OK	negbinomial.size	3.35563e-12	1.46073e-11	3325	TRUE
SATB1	SATB1	3	OK	negbinomial.size	6.47335e-05	0.000187755	954	TRUE
ADD3	ADD3	3	OK	negbinomial.size	1.19042e-06	3.91444e-06	2346	TRUE
CAPG	CAPG	3	OK	negbinomial.size	1.44732e-15	7.06833e-15	2704	TRUE
TSC22D1	TSC22D1	3	OK	negbinomial.size	2.22321e-17	1.15343e-16	2277	TRUE
TAOK3	TAOK3	3	OK	negbinomial.size	8.73017e-06	2.70644e-05	3339	TRUE
ARHGAP15	ARHGAP15	3	OK	negbinomial.size	8.93712e-11	3.6645e-10	1530	TRUE
TFPI	TFPI	3	OK	negbinomial.size	0.00294294	0.00706181	502	TRUE
PARVG	PARVG	3	OK	negbinomial.size	9.73794e-12	4.16017e-11	858	TRUE
MAD1L1	MAD1L1	3	OK	negbinomial.size	0.00111806	0.00282914	1684	TRUE
ZC3H13	ZC3H13	3	OK	negbinomial.size	8.49364e-09	3.17035e-08	3145	TRUE
QRSL1	QRSL1	3	OK	negbinomial.size	4.23413e-06	1.3422e-05	1917	TRUE
CYGB	CYGB	3	OK	negbinomial.size	2.40413e-10	9.68269e-10	400	TRUE
NPY	NPY	3	OK	negbinomial.size	1.46112e-07	5.08756e-07	236	TRUE
TCL1A	TCL1A	3	OK	negbinomial.size	1.56756e-08	5.78214e-08	1449	TRUE
STAG3	STAG3	3	OK	negbinomial.size	0.00251042	0.0060786	593	TRUE
VPREB1	VPREB1	3	OK	negbinomial.size	6.73154e-19	3.64017e-18	1208	TRUE
CMTM7	CMTM7	3	OK	negbinomial.size	9.73507e-09	3.62107e-08	3250	TRUE
WASF2	WASF2	3	OK	negbinomial.size	1.29659e-05	3.96538e-05	6877	TRUE
SYPL1	SYPL1	3	OK	negbinomial.size	6.96417e-09	2.61723e-08	6827	TRUE
TRAF5	TRAF5	3	OK	negbinomial.size	2.41771e-07	8.30839e-07	1456	TRUE
UPF3B	UPF3B	3	OK	negbinomial.size	1.83126e-12	8.06055e-12	2577	TRUE
PDLIM1	PDLIM1	3	OK	negbinomial.size	2.60931e-08	9.52982e-08	5013	TRUE
CLEC2D	CLEC2D	3	OK	negbinomial.size	0.000499894	0.00131575	1697	TRUE
CDK13	CDK13	3	OK	negbinomial.size	1.85099e-11	7.82661e-11	4073	TRUE
CNOT7	CNOT7	3	OK	negbinomial.size	1.78419e-30	1.23492e-29	7218	TRUE
PCBP2	PCBP2	3	OK	negbinomial.size	6.77307e-79	8.75482e-78	13930	TRUE
HNRNPA0	HNRNPA0	3	OK	negbinomial.size	1.48858e-67	1.71522e-66	12869	TRUE
EAPP	EAPP	3	OK	negbinomial.size	1.73681e-25	1.08801e-24	8795	TRUE
PCM1	PCM1	3	OK	negbinomial.size	2.24391e-13	1.01857e-12	4697	TRUE
HVCN1	HVCN1	3	OK	negbinomial.size	2.15177e-08	7.89375e-08	2389	TRUE
JAK1	JAK1	3	OK	negbinomial.size	6.81006e-25	4.198e-24	7904	TRUE
MOB1A	MOB1A	3	OK	negbinomial.size	5.41543e-23	3.20441e-22	6511	TRUE
WAC	WAC	3	OK	negbinomial.size	3.14272e-19	1.71273e-18	6684	TRUE
RBBP4	RBBP4	3	OK	negbinomial.size	3.15704e-42	2.67604e-41	6459	TRUE
LBR	LBR	3	OK	negbinomial.size	6.08338e-46	5.40123e-45	3648	TRUE
CMPK1	CMPK1	3	OK	negbinomial.size	5.40664e-97	8.22462e-96	8690	TRUE
GMFG	GMFG	3	OK	negbinomial.size	5.84808e-165	1.50327e-163	12180	TRUE
LCP1	LCP1	3	OK	negbinomial.size	2.06588e-23	1.23571e-22	3328	TRUE
VAMP8	VAMP8	3	OK	negbinomial.size	9.15791e-38	7.16369e-37	10752	TRUE
ESD	ESD	3	OK	negbinomial.size	1.11595e-96	1.69051e-95	5520	TRUE
CALCOCO2	CALCOCO2	3	OK	negbinomial.size	1.55245e-11	6.59501e-11	3458	TRUE
ZNF22	ZNF22	3	OK	negbinomial.size	1.28575e-30	8.9128e-30	6696	TRUE
GABPB1	GABPB1	3	OK	negbinomial.size	5.35769e-56	5.42889e-55	4291	TRUE
RAD21	RAD21	3	OK	negbinomial.size	1.47551e-42	1.25894e-41	5573	TRUE
SH3BGRL	SH3BGRL	3	OK	negbinomial.size	6.11745e-51	5.7883e-50	9522	TRUE
FUBP1	FUBP1	3	OK	negbinomial.size	1.14183e-35	8.62695e-35	4842	TRUE
MYL12B	MYL12B	3	OK	negbinomial.size	2.73776e-81	3.63991e-80	12182	TRUE
LSM14A	LSM14A	3	OK	negbinomial.size	2.25461e-26	1.43769e-25	7209	TRUE
KIF20B	KIF20B	3	OK	negbinomial.size	1.00496e-18	5.39903e-18	1891	TRUE
CFDP1	CFDP1	3	OK	negbinomial.size	8.77316e-08	3.10422e-07	3726	TRUE
ING3	ING3	3	OK	negbinomial.size	6.48155e-26	4.08995e-25	4210	TRUE
MED4	MED4	3	OK	negbinomial.size	5.96111e-15	2.85818e-14	6192	TRUE
MIR181A1HG	MIR181A1HG	3	OK	negbinomial.size	1.41875e-09	5.52046e-09	3911	TRUE
SSH2	SSH2	3	OK	negbinomial.size	7.4297e-18	3.89694e-17	5279	TRUE
CELF2	CELF2	3	OK	negbinomial.size	9.86477e-46	8.73297e-45	4817	TRUE
ROCK1	ROCK1	3	OK	negbinomial.size	2.53932e-31	1.78067e-30	6013	TRUE
NUB1	NUB1	3	OK	negbinomial.size	3.20882e-06	1.02506e-05	3095	TRUE
HLA-DQA1	HLA-DQA1	3	OK	negbinomial.size	1.26362e-72	1.53907e-71	3958	TRUE
RNASE6	RNASE6	3	OK	negbinomial.size	1.8805e-30	1.30058e-29	1606	TRUE
GIT2	GIT2	3	OK	negbinomial.size	1.20984e-06	3.97612e-06	2604	TRUE
ZNF326	ZNF326	3	OK	negbinomial.size	2.69704e-16	1.35472e-15	4575	TRUE
YIPF4	YIPF4	3	OK	negbinomial.size	7.31092e-09	2.74049e-08	3564	TRUE
MED28	MED28	3	OK	negbinomial.size	1.33385e-26	8.55663e-26	5152	TRUE
ELOVL5	ELOVL5	3	OK	negbinomial.size	3.95629e-26	2.50519e-25	4600	TRUE
ACTR2	ACTR2	3	OK	negbinomial.size	2.54069e-16	1.27724e-15	7001	TRUE
POLR2B	POLR2B	3	OK	negbinomial.size	3.06323e-06	9.80103e-06	6161	TRUE
CD99	CD99	3	OK	negbinomial.size	2.96371e-29	2.00393e-28	6355	TRUE
PNRC2	PNRC2	3	OK	negbinomial.size	4.06645e-24	2.46946e-23	4940	TRUE
SH3KBP1	SH3KBP1	3	OK	negbinomial.size	2.1166e-12	9.29812e-12	4056	TRUE
TRIM56	TRIM56	3	OK	negbinomial.size	4.67293e-07	1.57717e-06	2999	TRUE
SDCBP	SDCBP	3	OK	negbinomial.size	2.11703e-12	9.29812e-12	4350	TRUE
GPATCH8	GPATCH8	3	OK	negbinomial.size	1.91909e-06	6.22923e-06	5405	TRUE
PCNP	PCNP	3	OK	negbinomial.size	5.73029e-111	9.76463e-110	10207	TRUE
RTF1	RTF1	3	OK	negbinomial.size	5.06919e-54	4.98892e-53	10495	TRUE
UBE2N	UBE2N	3	OK	negbinomial.size	1.94194e-116	3.51019e-115	8131	TRUE
PPIG	PPIG	3	OK	negbinomial.size	1.16985e-69	1.3795e-68	9532	TRUE
KRR1	KRR1	3	OK	negbinomial.size	4.13716e-59	4.33744e-58	6230	TRUE
NT5C3A	NT5C3A	3	OK	negbinomial.size	8.50963e-65	9.48022e-64	4835	TRUE
SEPT7	SEPT7	3	OK	negbinomial.size	2.95132e-191	8.8093e-190	10904	TRUE
MTPN	MTPN	3	OK	negbinomial.size	3.73332e-95	5.62259e-94	8083	TRUE
UGP2	UGP2	3	OK	negbinomial.size	9.09598e-27	5.84953e-26	5712	TRUE
SNHG7	SNHG7	3	OK	negbinomial.size	1.35054e-182	3.84162e-181	7596	TRUE
EIF2S3	EIF2S3	3	OK	negbinomial.size	2.66388e-124	5.1212e-123	7724	TRUE
FUS	FUS	3	OK	negbinomial.size	6.07703e-93	8.96633e-92	11363	TRUE
ZFP36L2	ZFP36L2	3	OK	negbinomial.size	2.29568e-119	4.24256e-118	10922	TRUE
FYTTD1	FYTTD1	3	OK	negbinomial.size	6.90359e-52	6.6184e-51	6275	TRUE
MAPK1IP1L	MAPK1IP1L	3	OK	negbinomial.size	1.26558e-48	1.1641e-47	8720	TRUE
POLR1D	POLR1D	3	OK	negbinomial.size	2.63021e-116	4.74955e-115	9872	TRUE
TCF3	TCF3	3	OK	negbinomial.size	2.25033e-28	1.50198e-27	4421	TRUE
NSMCE1	NSMCE1	3	OK	negbinomial.size	4.76778e-27	3.09795e-26	6116	TRUE
SRSF1	SRSF1	3	OK	negbinomial.size	2.79564e-27	1.82435e-26	3645	TRUE
SNX6	SNX6	3	OK	negbinomial.size	8.50753e-22	4.90921e-21	3569	TRUE
RAB11A	RAB11A	3	OK	negbinomial.size	2.23506e-54	2.21287e-53	6626	TRUE
PKIG	PKIG	3	OK	negbinomial.size	3.66436e-36	2.79415e-35	2402	TRUE
SMAD1	SMAD1	3	OK	negbinomial.size	1.60436e-17	8.34744e-17	860	TRUE
CFAP20	CFAP20	3	OK	negbinomial.size	4.09826e-10	1.63282e-09	2042	TRUE
KDM5A	KDM5A	3	OK	negbinomial.size	1.30542e-11	5.55862e-11	3331	TRUE
SNX2	SNX2	3	OK	negbinomial.size	1.62122e-41	1.35835e-40	5682	TRUE
CDKN2D	CDKN2D	3	OK	negbinomial.size	3.71487e-18	1.96667e-17	3436	TRUE
TAX1BP3	TAX1BP3	3	OK	negbinomial.size	0.000408613	0.00108525	1820	TRUE
SEPT9	SEPT9	3	OK	negbinomial.size	2.07464e-30	1.43376e-29	3268	TRUE
TTC19	TTC19	3	OK	negbinomial.size	1.74032e-11	7.37239e-11	5009	TRUE
DBNL	DBNL	3	OK	negbinomial.size	9.17859e-28	6.0506e-27	4404	TRUE
PRPF38A	PRPF38A	3	OK	negbinomial.size	1.09616e-31	7.74655e-31	3234	TRUE
NCOR1	NCOR1	3	OK	negbinomial.size	1.767e-24	1.08008e-23	6627	TRUE
P2RX5	P2RX5	3	OK	negbinomial.size	7.80847e-41	6.46479e-40	4667	TRUE
DDX54	DDX54	3	OK	negbinomial.size	3.06659e-15	1.48407e-14	3947	TRUE
PAK2	PAK2	3	OK	negbinomial.size	1.02538e-23	6.16586e-23	4491	TRUE
PPP2R3C	PPP2R3C	3	OK	negbinomial.size	2.24906e-33	1.63985e-32	3585	TRUE
LRRFIP1	LRRFIP1	3	OK	negbinomial.size	2.1134e-06	6.83795e-06	7960	TRUE
MT1X	MT1X	3	OK	negbinomial.size	3.3259e-36	2.53927e-35	2386	TRUE
RCSD1	RCSD1	3	OK	negbinomial.size	7.51771e-39	6.00167e-38	4805	TRUE
FCMR	FCMR	3	OK	negbinomial.size	2.79672e-06	8.97841e-06	1267	TRUE
MBP	MBP	3	OK	negbinomial.size	2.547e-06	8.19411e-06	1568	TRUE
MYCBP2	MYCBP2	3	OK	negbinomial.size	0.000103483	0.000294084	5072	TRUE
DCP2	DCP2	3	OK	negbinomial.size	0.00122171	0.00307468	1816	TRUE
SKAP2	SKAP2	3	OK	negbinomial.size	5.84476e-11	2.42171e-10	2122	TRUE
CHMP4A	CHMP4A	3	OK	negbinomial.size	2.25892e-29	1.53194e-28	7745	TRUE
MT-CO1	MT-CO1	3	OK	negbinomial.size	1.29583e-133	2.65426e-132	19027	TRUE
RBM25	RBM25	3	OK	negbinomial.size	4.66367e-21	2.65401e-20	8707	TRUE
MRFAP1	MRFAP1	3	OK	negbinomial.size	2.00114e-09	7.72531e-09	8053	TRUE
PHIP	PHIP	3	OK	negbinomial.size	1.12655e-14	5.35341e-14	5730	TRUE
PNISR	PNISR	3	OK	negbinomial.size	8.29783e-37	6.38901e-36	13744	TRUE
MKNK2	MKNK2	3	OK	negbinomial.size	1.25652e-27	8.25014e-27	5491	TRUE
VAMP2	VAMP2	3	OK	negbinomial.size	4.6068e-86	6.32407e-85	13648	TRUE
ZFAS1	ZFAS1	3	OK	negbinomial.size	0	0	11598	TRUE
HSPA4	HSPA4	3	OK	negbinomial.size	3.97038e-34	2.92666e-33	4431	TRUE
ZFP36L1	ZFP36L1	3	OK	negbinomial.size	7.02929e-56	7.10683e-55	6824	TRUE
ZNF292	ZNF292	3	OK	negbinomial.size	5.75564e-10	2.27419e-09	4942	TRUE
CD79B	CD79B	3	OK	negbinomial.size	5.55727e-44	4.80941e-43	11824	TRUE
COMMD6	COMMD6	3	OK	negbinomial.size	2.57957e-44	2.2442e-43	13482	TRUE
UBXN1	UBXN1	3	OK	negbinomial.size	3.99819e-39	3.20916e-38	9696	TRUE
SF1	SF1	3	OK	negbinomial.size	1.19947e-14	5.69098e-14	11722	TRUE
LY86	LY86	3	OK	negbinomial.size	1.20017e-112	2.08827e-111	2370	TRUE
TRIM22	TRIM22	3	OK	negbinomial.size	5.35143e-23	3.16861e-22	1078	TRUE
HCST	HCST	3	OK	negbinomial.size	3.77494e-10	1.50666e-09	1880	TRUE
SNW1	SNW1	3	OK	negbinomial.size	6.00815e-18	3.1568e-17	6173	TRUE
ATF7IP2	ATF7IP2	3	OK	negbinomial.size	8.87416e-12	3.79831e-11	4844	TRUE
R3HDM4	R3HDM4	3	OK	negbinomial.size	3.95945e-09	1.50673e-08	3845	TRUE
LUC7L3	LUC7L3	3	OK	negbinomial.size	4.34635e-07	1.47077e-06	8230	TRUE
PNN	PNN	3	OK	negbinomial.size	7.92681e-26	4.99326e-25	9382	TRUE
NUP88	NUP88	3	OK	negbinomial.size	2.75182e-09	1.05716e-08	2398	TRUE
ZCCHC10	ZCCHC10	3	OK	negbinomial.size	1.07932e-18	5.79168e-18	4734	TRUE
ACAP1	ACAP1	3	OK	negbinomial.size	1.22487e-10	4.99528e-10	4652	TRUE
CCDC50	CCDC50	3	OK	negbinomial.size	1.33877e-25	8.40983e-25	4687	TRUE
CCDC12	CCDC12	3	OK	negbinomial.size	1.47494e-73	1.81718e-72	8781	TRUE
SAP18	SAP18	3	OK	negbinomial.size	1.08486e-88	1.53095e-87	13587	TRUE
TUBA1A	TUBA1A	3	OK	negbinomial.size	3.99531e-101	6.25059e-100	6712	TRUE
TAF1D	TAF1D	3	OK	negbinomial.size	1.88718e-110	3.20679e-109	8332	TRUE
CIB1	CIB1	3	OK	negbinomial.size	5.153e-22	2.98489e-21	9717	TRUE
RNF138	RNF138	3	OK	negbinomial.size	3.99432e-28	2.6543e-27	3569	TRUE
BIRC3	BIRC3	3	OK	negbinomial.size	4.31086e-32	3.0716e-31	5771	TRUE
IDI1	IDI1	3	OK	negbinomial.size	2.09358e-18	1.11584e-17	6056	TRUE
ARID4B	ARID4B	3	OK	negbinomial.size	4.05163e-33	2.94352e-32	8947	TRUE
NCF1	NCF1	3	OK	negbinomial.size	1.40624e-24	8.60722e-24	7277	TRUE
TMEM123	TMEM123	3	OK	negbinomial.size	2.16617e-71	2.60861e-70	10250	TRUE
SNX8	SNX8	3	OK	negbinomial.size	1.81403e-07	6.27425e-07	2460	TRUE
ARGLU1	ARGLU1	3	OK	negbinomial.size	4.96579e-10	1.97025e-09	10322	TRUE
CELF1	CELF1	3	OK	negbinomial.size	3.23155e-10	1.29234e-09	4915	TRUE
USP22	USP22	3	OK	negbinomial.size	1.14076e-12	5.05555e-12	4181	TRUE
EZH2	EZH2	3	OK	negbinomial.size	2.13368e-47	1.93417e-46	2759	TRUE
PWP1	PWP1	3	OK	negbinomial.size	2.96909e-37	2.30565e-36	5240	TRUE
BAZ1A	BAZ1A	3	OK	negbinomial.size	1.90097e-34	1.40754e-33	5285	TRUE
SRSF10	SRSF10	3	OK	negbinomial.size	2.29036e-42	1.94869e-41	8840	TRUE
SRSF6	SRSF6	3	OK	negbinomial.size	8.05601e-27	5.18994e-26	6525	TRUE
MTF2	MTF2	3	OK	negbinomial.size	4.24464e-31	2.96162e-30	4034	TRUE
RHOG	RHOG	3	OK	negbinomial.size	3.22801e-48	2.95719e-47	7141	TRUE
UCP2	UCP2	3	OK	negbinomial.size	3.80696e-89	5.39335e-88	8163	TRUE
SRSF11	SRSF11	3	OK	negbinomial.size	1.06477e-46	9.56608e-46	8964	TRUE
RPAIN	RPAIN	3	OK	negbinomial.size	1.47053e-49	1.37068e-48	4243	TRUE
CIR1	CIR1	3	OK	negbinomial.size	3.61458e-30	2.49041e-29	8958	TRUE
MTHFD2L	MTHFD2L	3	OK	negbinomial.size	6.7276e-05	0.000194663	4851	TRUE
PRPF4B	PRPF4B	3	OK	negbinomial.size	5.68453e-11	2.35693e-10	5810	TRUE
CHD1	CHD1	3	OK	negbinomial.size	0.000690233	0.0017905	4781	TRUE
HLA-DRB1	HLA-DRB1	3	OK	negbinomial.size	1.16763e-135	2.42172e-134	8650	TRUE
FOXP1	FOXP1	3	OK	negbinomial.size	1.1061e-56	1.12963e-55	7470	TRUE
SCAF11	SCAF11	3	OK	negbinomial.size	3.90339e-17	2.01189e-16	8277	TRUE
RSRC2	RSRC2	3	OK	negbinomial.size	9.90974e-31	6.88522e-30	9202	TRUE
LIMD2	LIMD2	3	OK	negbinomial.size	2.20718e-137	4.62539e-136	9673	TRUE
BBX	BBX	3	OK	negbinomial.size	1.77725e-16	8.98176e-16	6126	TRUE
DAZAP2	DAZAP2	3	OK	negbinomial.size	2.78852e-39	2.24417e-38	11311	TRUE
SYF2	SYF2	3	OK	negbinomial.size	1.23801e-42	1.05679e-41	11939	TRUE
G3BP2	G3BP2	3	OK	negbinomial.size	3.09702e-16	1.55262e-15	6747	TRUE
RNMT	RNMT	3	OK	negbinomial.size	6.47424e-14	2.99654e-13	7731	TRUE
EIF1B	EIF1B	3	OK	negbinomial.size	2.51716e-43	2.16295e-42	10621	TRUE
RSF1	RSF1	3	OK	negbinomial.size	1.13653e-26	7.29858e-26	6145	TRUE
HSP90AA1	HSP90AA1	3	OK	negbinomial.size	6.49726e-75	8.10394e-74	16291	TRUE
DDX6	DDX6	3	OK	negbinomial.size	4.37089e-25	2.70727e-24	7447	TRUE
COX4I1	COX4I1	3	OK	negbinomial.size	1.10907e-93	1.64574e-92	18590	TRUE
RHOF	RHOF	3	OK	negbinomial.size	3.97199e-24	2.41324e-23	3820	TRUE
CNOT1	CNOT1	3	OK	negbinomial.size	3.13331e-30	2.1621e-29	6535	TRUE
SF3B1	SF3B1	3	OK	negbinomial.size	6.24448e-20	3.47836e-19	8739	TRUE
PCSK7	PCSK7	3	OK	negbinomial.size	1.3633e-12	6.0212e-12	5211	TRUE
PHF20	PHF20	3	OK	negbinomial.size	6.07751e-12	2.61796e-11	5059	TRUE
MBNL1	MBNL1	3	OK	negbinomial.size	2.93142e-11	1.22834e-10	6126	TRUE
PPM1K	PPM1K	3	OK	negbinomial.size	4.12839e-05	0.000121706	4215	TRUE
PRKCB	PRKCB	3	OK	negbinomial.size	1.61512e-18	8.63366e-18	3502	TRUE
PRKAR1A	PRKAR1A	3	OK	negbinomial.size	0.00417048	0.00980006	7002	TRUE
OFD1	OFD1	3	OK	negbinomial.size	1.62068e-06	5.2833e-06	4588	TRUE
DDX3X	DDX3X	3	OK	negbinomial.size	5.16883e-06	1.62882e-05	7165	TRUE
TANK	TANK	3	OK	negbinomial.size	2.18822e-06	7.07119e-06	4286	TRUE
BPTF	BPTF	3	OK	negbinomial.size	2.77471e-08	1.01176e-07	4414	TRUE
HLA-DPB1	HLA-DPB1	3	OK	negbinomial.size	3.91849e-71	4.70322e-70	7962	TRUE
ATF7IP	ATF7IP	3	OK	negbinomial.size	1.94546e-05	5.88241e-05	3043	TRUE
N4BP2L2	N4BP2L2	3	OK	negbinomial.size	9.95389e-23	5.86123e-22	7339	TRUE
ANKRD10	ANKRD10	3	OK	negbinomial.size	0.000469143	0.0012384	3099	TRUE
TRIM38	TRIM38	3	OK	negbinomial.size	0.0013253	0.00332066	2566	TRUE
BACH2	BACH2	3	OK	negbinomial.size	6.31861e-15	3.02719e-14	1668	TRUE
HIF1A	HIF1A	3	OK	negbinomial.size	2.58448e-11	1.08597e-10	2510	TRUE
RBM23	RBM23	3	OK	negbinomial.size	0.000785863	0.00202267	4674	TRUE
LYN	LYN	3	OK	negbinomial.size	1.10964e-10	4.53248e-10	4858	TRUE
CHD9	CHD9	3	OK	negbinomial.size	6.68062e-05	0.000193365	4787	TRUE
WSB1	WSB1	3	OK	negbinomial.size	1.26452e-09	4.93093e-09	5716	TRUE
HLA-DPA1	HLA-DPA1	3	OK	negbinomial.size	9.46736e-66	1.07049e-64	7729	TRUE
ZMYM2	ZMYM2	3	OK	negbinomial.size	8.23207e-05	0.000235975	3029	TRUE
ITSN2	ITSN2	3	OK	negbinomial.size	7.88453e-07	2.62211e-06	4467	TRUE
MLXIP	MLXIP	3	OK	negbinomial.size	0.000272698	0.000738866	4302	TRUE
MAX	MAX	3	OK	negbinomial.size	0.00386915	0.00913455	4961	TRUE
PAN3	PAN3	3	OK	negbinomial.size	1.16984e-05	3.59346e-05	2084	TRUE
COTL1	COTL1	3	OK	negbinomial.size	1.29358e-05	3.95684e-05	2324	TRUE
LAPTM5	LAPTM5	3	OK	negbinomial.size	8.57924e-52	8.21615e-51	6898	TRUE
LYST	LYST	3	OK	negbinomial.size	0.000381721	0.00101755	1601	TRUE
CMTM6	CMTM6	3	OK	negbinomial.size	2.17867e-41	1.82121e-40	6547	TRUE
MDM4	MDM4	3	OK	negbinomial.size	7.24229e-19	3.9117e-18	7516	TRUE
ELF1	ELF1	3	OK	negbinomial.size	2.2402e-09	8.63534e-09	8070	TRUE
RBM7	RBM7	3	OK	negbinomial.size	2.86233e-10	1.14873e-09	3351	TRUE
TRAF4	TRAF4	3	OK	negbinomial.size	0.000121297	0.000342243	2953	TRUE
LINC01215	LINC01215	3	OK	negbinomial.size	1.79036e-13	8.15753e-13	1209	TRUE
RBM4	RBM4	3	OK	negbinomial.size	7.68102e-06	2.39059e-05	4844	TRUE
RARA	RARA	3	OK	negbinomial.size	3.243e-05	9.6324e-05	2176	TRUE
RHOH	RHOH	3	OK	negbinomial.size	0.000116292	0.000328783	6303	TRUE
SMCHD1	SMCHD1	3	OK	negbinomial.size	1.33856e-06	4.38726e-06	5595	TRUE
PIK3IP1	PIK3IP1	3	OK	negbinomial.size	8.37805e-11	3.44304e-10	2822	TRUE
STIM2	STIM2	3	OK	negbinomial.size	4.35059e-13	1.95432e-12	3794	TRUE
PARP14	PARP14	3	OK	negbinomial.size	1.98765e-19	1.09012e-18	3208	TRUE
DENND4A	DENND4A	3	OK	negbinomial.size	3.51028e-16	1.7535e-15	2032	TRUE
AKAP13	AKAP13	3	OK	negbinomial.size	0.00300369	0.00720188	6097	TRUE
RSRP1	RSRP1	3	OK	negbinomial.size	1.78509e-28	1.19321e-27	5878	TRUE
DAPP1	DAPP1	3	OK	negbinomial.size	8.41598e-11	3.45707e-10	2488	TRUE
CD37	CD37	3	OK	negbinomial.size	1.79164e-121	3.36592e-120	12409	TRUE
USP15	USP15	3	OK	negbinomial.size	6.02873e-09	2.27226e-08	5840	TRUE
RHBDF2	RHBDF2	3	OK	negbinomial.size	6.30611e-12	2.71514e-11	3185	TRUE
CYTH1	CYTH1	3	OK	negbinomial.size	6.8207e-05	0.000197042	2722	TRUE
SHOC2	SHOC2	3	OK	negbinomial.size	1.65262e-14	7.80428e-14	4309	TRUE
UPF2	UPF2	3	OK	negbinomial.size	2.0602e-14	9.69368e-14	6333	TRUE
THUMPD3-AS1	THUMPD3-AS1	3	OK	negbinomial.size	0.000807955	0.0020757	7518	TRUE
ATM	ATM	3	OK	negbinomial.size	4.20611e-07	1.42571e-06	3308	TRUE
PTPN2	PTPN2	3	OK	negbinomial.size	2.81113e-05	8.38396e-05	5389	TRUE
TRABD	TRABD	3	OK	negbinomial.size	5.09856e-55	5.10362e-54	8473	TRUE
MID1IP1	MID1IP1	3	OK	negbinomial.size	9.54492e-40	7.77125e-39	2280	TRUE
DRAM2	DRAM2	3	OK	negbinomial.size	1.51648e-56	1.5444e-55	6315	TRUE
TERF1	TERF1	3	OK	negbinomial.size	1.3018e-32	9.38622e-32	4057	TRUE
IER3	IER3	3	OK	negbinomial.size	5.8985e-06	1.85041e-05	1327	TRUE
NR4A2	NR4A2	3	OK	negbinomial.size	8.17292e-07	2.71205e-06	3015	TRUE
SAMSN1	SAMSN1	3	OK	negbinomial.size	0.00183379	0.00452352	1620	TRUE
ICOSLG	ICOSLG	3	OK	negbinomial.size	6.19525e-13	2.77266e-12	2344	TRUE
RALGPS2	RALGPS2	3	OK	negbinomial.size	0.000187204	0.000517183	4825	TRUE
POU2F2	POU2F2	3	OK	negbinomial.size	3.39685e-11	1.41846e-10	5667	TRUE
ZNF331	ZNF331	3	OK	negbinomial.size	4.03924e-25	2.5027e-24	3297	TRUE
RPS4Y1	RPS4Y1	3	OK	negbinomial.size	2.08156e-191	6.22341e-190	8494	TRUE
ABCG1	ABCG1	3	OK	negbinomial.size	0.00317579	0.00758545	765	TRUE
NT5C	NT5C	3	OK	negbinomial.size	1.11114e-27	7.30613e-27	3489	TRUE
KIN	KIN	3	OK	negbinomial.size	0.000125239	0.000353033	2388	TRUE
TRIM13	TRIM13	3	OK	negbinomial.size	0.000203111	0.000558917	2002	TRUE
HIST1H1E	HIST1H1E	3	OK	negbinomial.size	2.11024e-05	6.3584e-05	2474	TRUE
CRIP1	CRIP1	3	OK	negbinomial.size	7.73794e-21	4.39112e-20	2489	TRUE
CDC40	CDC40	3	OK	negbinomial.size	2.12951e-32	1.52994e-31	3418	TRUE
LDLRAD4	LDLRAD4	3	OK	negbinomial.size	6.83261e-13	3.05264e-12	1368	TRUE
NFKBID	NFKBID	3	OK	negbinomial.size	0.000274331	0.000742977	1976	TRUE
HES1	HES1	3	OK	negbinomial.size	2.89414e-19	1.58106e-18	713	TRUE
RUBCNL	RUBCNL	3	OK	negbinomial.size	0.000150521	0.000420324	633	TRUE
AEBP1	AEBP1	3	OK	negbinomial.size	8.30439e-11	3.41509e-10	487	TRUE
CD19	CD19	3	OK	negbinomial.size	2.00539e-18	1.07009e-17	883	TRUE
MS4A1	MS4A1	3	OK	negbinomial.size	8.62013e-11	3.53933e-10	2455	TRUE
SLC2A3	SLC2A3	3	OK	negbinomial.size	9.97921e-30	6.82634e-29	949	TRUE
CD83	CD83	3	OK	negbinomial.size	2.42555e-05	7.26984e-05	2315	TRUE
GPR183	GPR183	3	OK	negbinomial.size	3.86157e-06	1.22646e-05	873	TRUE
ANKRD44	ANKRD44	3	OK	negbinomial.size	1.13515e-11	4.8404e-11	1963	TRUE
BANK1	BANK1	3	OK	negbinomial.size	0.00197575	0.00485261	2173	TRUE
FNBP1	FNBP1	3	OK	negbinomial.size	7.689e-05	0.000221262	5479	TRUE
SELK	SELK	3	OK	negbinomial.size	9.46848e-63	1.03142e-61	692	TRUE
MT-ND4L	MT-ND4L	3	OK	negbinomial.size	7.12976e-42	6.00701e-41	7725	TRUE
ARID1B	ARID1B	3	OK	negbinomial.size	0.00422026	0.00990294	4813	TRUE
TLE4	TLE4	3	OK	negbinomial.size	0.000188647	0.000520932	5301	TRUE
CD79A	CD79A	3	OK	negbinomial.size	2.43762e-156	5.8671e-155	6499	TRUE
TNFRSF13C	TNFRSF13C	3	OK	negbinomial.size	7.97688e-22	4.61033e-21	2000	TRUE
REL	REL	3	OK	negbinomial.size	4.41826e-06	1.39861e-05	2780	TRUE
TRBC2	TRBC2	3	OK	negbinomial.size	1.08414e-05	3.33814e-05	1032	TRUE
MYO1G	MYO1G	3	OK	negbinomial.size	1.03313e-05	3.18648e-05	816	TRUE
FAM129C	FAM129C	3	OK	negbinomial.size	5.463e-08	1.95972e-07	1225	TRUE
PTPRC	PTPRC	3	OK	negbinomial.size	2.55634e-39	2.05823e-38	2554	TRUE
BCL7A	BCL7A	3	OK	negbinomial.size	0.00362775	0.00859931	1478	TRUE
ARPP21	ARPP21	3	OK	negbinomial.size	9.5376e-07	3.15107e-06	438	TRUE
RP5-887A10.1	RP5-887A10.1	3	OK	negbinomial.size	0.00013868	0.000389118	309	TRUE
RB1	RB1	3	OK	negbinomial.size	1.60464e-09	6.23044e-09	2866	TRUE
FCER2	FCER2	3	OK	negbinomial.size	9.27108e-40	7.55847e-39	1500	TRUE
CD52	CD52	3	OK	negbinomial.size	3.94e-69	4.61013e-68	4883	TRUE
HLA-DMB	HLA-DMB	3	OK	negbinomial.size	6.77348e-07	2.26132e-06	2706	TRUE
ZC3HAV1	ZC3HAV1	3	OK	negbinomial.size	6.22165e-05	0.000180715	2894	TRUE
RASGRP2	RASGRP2	3	OK	negbinomial.size	0.000444538	0.0011755	1856	TRUE
LTB	LTB	3	OK	negbinomial.size	2.17378e-13	9.87479e-13	3175	TRUE
VPREB3	VPREB3	3	OK	negbinomial.size	6.11389e-77	7.76451e-76	2536	TRUE
EZR	EZR	3	OK	negbinomial.size	1.64513e-112	2.85702e-111	15068	TRUE
AES	AES	3	OK	negbinomial.size	3.62519e-170	9.60436e-169	9836	TRUE
FTH1	FTH1	3	OK	negbinomial.size	4.19165293931714e-320	2.35511212059605e-318	18965	TRUE
RSL24D1	RSL24D1	3	OK	negbinomial.size	5.20566e-263	2.22812e-261	14016	TRUE
RPL11	RPL11	3	OK	negbinomial.size	0	0	19342	TRUE
RPL10	RPL10	3	OK	negbinomial.size	1.33334e-291	6.5262e-290	19356	TRUE
RPS20	RPS20	3	OK	negbinomial.size	0	0	19137	TRUE
RPL19	RPL19	3	OK	negbinomial.size	0	0	19264	TRUE
RPL18A	RPL18A	3	OK	negbinomial.size	0	0	19327	TRUE
PFDN5	PFDN5	3	OK	negbinomial.size	1.06049e-98	1.63238e-97	18338	TRUE
RPL21	RPL21	3	OK	negbinomial.size	3.6191e-175	9.89149e-174	19284	TRUE
C6orf48	C6orf48	3	OK	negbinomial.size	7.11478e-145	1.58234e-143	12096	TRUE
CCNI	CCNI	3	OK	negbinomial.size	1.64758e-206	5.27342e-205	14774	TRUE
IGBP1	IGBP1	3	OK	negbinomial.size	4.63929e-42	3.91964e-41	7904	TRUE
RPS15A	RPS15A	3	OK	negbinomial.size	7.17718e-304	3.75364e-302	19273	TRUE
EPB41L4A-AS1	EPB41L4A-AS1	3	OK	negbinomial.size	1.34328e-65	1.51604e-64	9980	TRUE
RPL13	RPL13	3	OK	negbinomial.size	8.74541e-286	4.17662e-284	19362	TRUE
RPL31	RPL31	3	OK	negbinomial.size	0	0	19202	TRUE
RPL34	RPL34	3	OK	negbinomial.size	1.05385e-299	5.40261e-298	19327	TRUE
RPL27A	RPL27A	3	OK	negbinomial.size	0	0	19297	TRUE
RPL30	RPL30	3	OK	negbinomial.size	0	0	19239	TRUE
RPLP2	RPLP2	3	OK	negbinomial.size	0	0	19325	TRUE
RPL41	RPL41	3	OK	negbinomial.size	1.73982e-296	8.7706e-295	19359	TRUE
RPS27A	RPS27A	3	OK	negbinomial.size	0	0	19337	TRUE
FAU	FAU	3	OK	negbinomial.size	9.17044e-269	4.04928e-267	19281	TRUE
CCDC69	CCDC69	3	OK	negbinomial.size	4.1191e-10	1.64041e-09	7412	TRUE
PNRC1	PNRC1	3	OK	negbinomial.size	1.96699e-59	2.0742e-58	14408	TRUE
RPL13A	RPL13A	3	OK	negbinomial.size	1.87528e-307	1.00391e-305	19353	TRUE
RPS11	RPS11	3	OK	negbinomial.size	9.69917e-279	4.5018e-277	19206	TRUE
SRSF5	SRSF5	3	OK	negbinomial.size	1.11141e-89	1.58195e-88	14084	TRUE
UXT	UXT	3	OK	negbinomial.size	4.04379e-100	6.28311e-99	14586	TRUE
RPS9	RPS9	3	OK	negbinomial.size	1.46578e-296	7.43045e-295	19255	TRUE
SMDT1	SMDT1	3	OK	negbinomial.size	4.07242e-129	8.09488e-128	14022	TRUE
RPL32	RPL32	3	OK	negbinomial.size	0	0	19305	TRUE
RPL9	RPL9	3	OK	negbinomial.size	0	0	19222	TRUE
RPL22	RPL22	3	OK	negbinomial.size	0	0	18971	TRUE
RPL28	RPL28	3	OK	negbinomial.size	6.91394e-295	3.45659e-293	19349	TRUE
RPS19	RPS19	3	OK	negbinomial.size	0	0	19366	TRUE
RTRAF	RTRAF	3	OK	negbinomial.size	4.59363e-119	8.44633e-118	12079	TRUE
RPL36	RPL36	3	OK	negbinomial.size	0	0	19268	TRUE
TOMM7	TOMM7	3	OK	negbinomial.size	0	0	17508	TRUE
RPS25	RPS25	3	OK	negbinomial.size	0	0	19214	TRUE
RPL15	RPL15	3	OK	negbinomial.size	0	0	19280	TRUE
RPS13	RPS13	3	OK	negbinomial.size	0	0	19193	TRUE
RPL23A	RPL23A	3	OK	negbinomial.size	0	0	19137	TRUE
RPL35A	RPL35A	3	OK	negbinomial.size	0	0	19263	TRUE
RPL27	RPL27	3	OK	negbinomial.size	0	0	19082	TRUE
RPS8	RPS8	3	OK	negbinomial.size	0	0	19298	TRUE
RPS3A	RPS3A	3	OK	negbinomial.size	0	0	19292	TRUE
RPL38	RPL38	3	OK	negbinomial.size	0	0	18869	TRUE
RPL14	RPL14	3	OK	negbinomial.size	0	0	19153	TRUE
RPL23	RPL23	3	OK	negbinomial.size	0	0	18718	TRUE
BTF3	BTF3	3	OK	negbinomial.size	0	0	18185	TRUE
RPS5	RPS5	3	OK	negbinomial.size	0	0	19226	TRUE
PTP4A2	PTP4A2	3	OK	negbinomial.size	8.05266e-152	1.89546e-150	11472	TRUE
RPL37A	RPL37A	3	OK	negbinomial.size	0	0	19328	TRUE
UQCRB	UQCRB	3	OK	negbinomial.size	0	0	17545	TRUE
SET	SET	3	OK	negbinomial.size	0	0	12612	TRUE
RPL6	RPL6	3	OK	negbinomial.size	0	0	19157	TRUE
RPS17	RPS17	3	OK	negbinomial.size	0	0	19089	TRUE
SNRPD2	SNRPD2	3	OK	negbinomial.size	1.70067e-177	4.69768e-176	15760	TRUE
SKP1	SKP1	3	OK	negbinomial.size	3.13057e-234	1.17383e-232	14707	TRUE
EIF4B	EIF4B	3	OK	negbinomial.size	1.01297e-199	3.15324e-198	11487	TRUE
HNRNPA1	HNRNPA1	3	OK	negbinomial.size	0	0	18444	TRUE
CAMLG	CAMLG	3	OK	negbinomial.size	9.49085e-123	1.80167e-121	9582	TRUE
RPS4X	RPS4X	3	OK	negbinomial.size	6.28976e-303	3.27067e-301	19299	TRUE
LTA4H	LTA4H	3	OK	negbinomial.size	1.65395e-92	2.4226e-91	5975	TRUE
RPL29	RPL29	3	OK	negbinomial.size	0	0	19242	TRUE
RPS2	RPS2	3	OK	negbinomial.size	0	0	18954	TRUE
RPL5	RPL5	3	OK	negbinomial.size	0	0	19107	TRUE
TBCA	TBCA	3	OK	negbinomial.size	0	0	12208	TRUE
TPT1	TPT1	3	OK	negbinomial.size	9.03159e-261	3.83853e-259	19118	TRUE
CNN2	CNN2	3	OK	negbinomial.size	5.88658e-54	5.78395e-53	5628	TRUE
FAM107B	FAM107B	3	OK	negbinomial.size	1.31999e-92	1.93656e-91	5252	TRUE
RPL18	RPL18	3	OK	negbinomial.size	5.73359e-224	2.02438e-222	19274	TRUE
RPL37	RPL37	3	OK	negbinomial.size	0	0	19202	TRUE
RPL3	RPL3	3	OK	negbinomial.size	0	0	19338	TRUE
SLC25A6	SLC25A6	3	OK	negbinomial.size	2.41822e-225	8.62196e-224	18134	TRUE
RPS23	RPS23	3	OK	negbinomial.size	0	0	19256	TRUE
RPS16	RPS16	3	OK	negbinomial.size	0	0	19308	TRUE
RPS10	RPS10	3	OK	negbinomial.size	0	0	19092	TRUE
RPL8	RPL8	3	OK	negbinomial.size	0	0	19318	TRUE
EEF2	EEF2	3	OK	negbinomial.size	0	0	18399	TRUE
RPS18	RPS18	3	OK	negbinomial.size	0	0	19341	TRUE
NACA	NACA	3	OK	negbinomial.size	0	0	18856	TRUE
UBA52	UBA52	3	OK	negbinomial.size	1.85876e-263	7.97466e-262	19188	TRUE
RPS15	RPS15	3	OK	negbinomial.size	0	0	19341	TRUE
RPS12	RPS12	3	OK	negbinomial.size	0	0	19305	TRUE
RPL26	RPL26	3	OK	negbinomial.size	0	0	19181	TRUE
NSA2	NSA2	3	OK	negbinomial.size	9.71059e-258	4.06055e-256	10528	TRUE
RPS6	RPS6	3	OK	negbinomial.size	0	0	19354	TRUE
EEF1A1	EEF1A1	3	OK	negbinomial.size	0	0	19345	TRUE
RPL12	RPL12	3	OK	negbinomial.size	0	0	19187	TRUE
HNRNPK	HNRNPK	3	OK	negbinomial.size	0	0	14280	TRUE
SUMO1	SUMO1	3	OK	negbinomial.size	1.21749e-189	3.59853e-188	11575	TRUE
RHOA	RHOA	3	OK	negbinomial.size	1.23322e-276	5.66595e-275	13857	TRUE
HNRNPDL	HNRNPDL	3	OK	negbinomial.size	0	0	16121	TRUE
SRSF3	SRSF3	3	OK	negbinomial.size	0	0	14657	TRUE
HNRNPM	HNRNPM	3	OK	negbinomial.size	8.26995e-180	2.3161e-178	12252	TRUE
RBX1	RBX1	3	OK	negbinomial.size	2.57324e-167	6.70964e-166	11017	TRUE
PSMB9	PSMB9	3	OK	negbinomial.size	3.53072e-225	1.25638e-223	9608	TRUE
SNRPG	SNRPG	3	OK	negbinomial.size	0	0	11595	TRUE
RAC2	RAC2	3	OK	negbinomial.size	1.24673e-206	3.99748e-205	9627	TRUE
ANP32E	ANP32E	3	OK	negbinomial.size	4.04203e-239	1.55413e-237	6472	TRUE
TXNL1	TXNL1	3	OK	negbinomial.size	1.42942e-140	3.06271e-139	8122	TRUE
DKC1	DKC1	3	OK	negbinomial.size	5.31327e-162	1.33e-160	5295	TRUE
MRPL42	MRPL42	3	OK	negbinomial.size	1.75253e-163	4.44823e-162	4997	TRUE
STRAP	STRAP	3	OK	negbinomial.size	7.49769e-236	2.84661e-234	9446	TRUE
TCP1	TCP1	3	OK	negbinomial.size	1.31228e-163	3.33547e-162	7458	TRUE
XRCC6	XRCC6	3	OK	negbinomial.size	1.09678e-140	2.35276e-139	9643	TRUE
SH3BGRL3	SH3BGRL3	3	OK	negbinomial.size	3.26587e-307	1.74321e-305	15629	TRUE
YBX3	YBX3	3	OK	negbinomial.size	0	0	7915	TRUE
HMGXB4	HMGXB4	3	OK	negbinomial.size	1.46224e-80	1.92854e-79	3828	TRUE
MARCKSL1	MARCKSL1	3	OK	negbinomial.size	1.98039e-278	9.1684e-277	4994	TRUE
ARHGDIB	ARHGDIB	3	OK	negbinomial.size	0	0	10826	TRUE
XRCC5	XRCC5	3	OK	negbinomial.size	1.18411e-253	4.83991e-252	7144	TRUE
C12orf75	C12orf75	3	OK	negbinomial.size	8.01205e-182	2.26132e-180	2778	TRUE
CAPZA1	CAPZA1	3	OK	negbinomial.size	2.99582e-118	5.46414e-117	6352	TRUE
EWSR1	EWSR1	3	OK	negbinomial.size	4.86547e-111	8.30654e-110	7897	TRUE
ACTR3	ACTR3	3	OK	negbinomial.size	4.95801e-104	8.01229e-103	6564	TRUE
DNAJC8	DNAJC8	3	OK	negbinomial.size	2.00513e-94	2.99993e-93	8155	TRUE
NUCKS1	NUCKS1	3	OK	negbinomial.size	0	0	9407	TRUE
DDX27	DDX27	3	OK	negbinomial.size	3.99912e-40	3.27657e-39	4507	TRUE
POLR2G	POLR2G	3	OK	negbinomial.size	1.31562e-103	2.11853e-102	5546	TRUE
METAP2	METAP2	3	OK	negbinomial.size	1.52013e-65	1.71457e-64	7829	TRUE
NOP58	NOP58	3	OK	negbinomial.size	2.18902e-151	5.1128e-150	8298	TRUE
SMARCA4	SMARCA4	3	OK	negbinomial.size	6.09371e-113	1.06746e-111	5183	TRUE
RBM8A	RBM8A	3	OK	negbinomial.size	1.26916e-252	5.15273e-251	12829	TRUE
NDUFA5	NDUFA5	3	OK	negbinomial.size	7.70554e-161	1.90259e-159	9885	TRUE
POMP	POMP	3	OK	negbinomial.size	3.26259e-138	6.87682e-137	13498	TRUE
AIMP1	AIMP1	3	OK	negbinomial.size	4.41661e-173	1.19275e-171	8472	TRUE
ANP32A	ANP32A	3	OK	negbinomial.size	3.56884e-270	1.59133e-268	7698	TRUE
SLC38A1	SLC38A1	3	OK	negbinomial.size	3.71846e-40	3.04799e-39	5825	TRUE
KPNB1	KPNB1	3	OK	negbinomial.size	1.20134e-55	1.21189e-54	6255	TRUE
APLP2	APLP2	3	OK	negbinomial.size	3.64732e-71	4.38065e-70	6853	TRUE
PSMG2	PSMG2	3	OK	negbinomial.size	1.87468e-103	3.01077e-102	7477	TRUE
SNRPA	SNRPA	3	OK	negbinomial.size	1.34584e-61	1.44865e-60	5932	TRUE
THRAP3	THRAP3	3	OK	negbinomial.size	1.51309e-71	1.82942e-70	9354	TRUE
FKBP1A	FKBP1A	3	OK	negbinomial.size	9.45171e-128	1.86041e-126	10138	TRUE
HNRNPR	HNRNPR	3	OK	negbinomial.size	4.56243e-132	9.25127e-131	8455	TRUE
SMC3	SMC3	3	OK	negbinomial.size	7.5737e-99	1.16679e-97	6004	TRUE
SFPQ	SFPQ	3	OK	negbinomial.size	1.13515e-186	3.31201e-185	10911	TRUE
DDAH2	DDAH2	3	OK	negbinomial.size	1.22329e-52	1.18528e-51	6155	TRUE
RBM17	RBM17	3	OK	negbinomial.size	1.06584e-67	1.22968e-66	7910	TRUE
CCNG1	CCNG1	3	OK	negbinomial.size	8.65138e-113	1.50822e-111	6999	TRUE
MORF4L1	MORF4L1	3	OK	negbinomial.size	2.12406e-104	3.45098e-103	14839	TRUE
ZNF428	ZNF428	3	OK	negbinomial.size	2.15556e-30	1.48912e-29	7503	TRUE
EIF4H	EIF4H	3	OK	negbinomial.size	6.44064e-183	1.83493e-181	9732	TRUE
EIF4G2	EIF4G2	3	OK	negbinomial.size	1.11645e-241	4.3201e-240	11710	TRUE
HNRNPA1P48	HNRNPA1P48	3	OK	negbinomial.size	4.7021e-112	8.12703e-111	5333	TRUE
CBX3	CBX3	3	OK	negbinomial.size	1.15135e-184	3.31135e-183	10282	TRUE
CNBP	CNBP	3	OK	negbinomial.size	2.85655e-266	1.24318e-264	13459	TRUE
PTGES3	PTGES3	3	OK	negbinomial.size	1.47115e-280	6.93466e-279	12073	TRUE
MAGOH	MAGOH	3	OK	negbinomial.size	3.80988e-95	5.73314e-94	9277	TRUE
RSL1D1	RSL1D1	3	OK	negbinomial.size	3.32101e-288	1.60719e-286	10817	TRUE
COX7A2L	COX7A2L	3	OK	negbinomial.size	5.8719e-158	1.42846e-156	12827	TRUE
RCN2	RCN2	3	OK	negbinomial.size	1.24266e-114	2.2153e-113	9139	TRUE
TMA7	TMA7	3	OK	negbinomial.size	6.20882e-232	2.30897e-230	17255	TRUE
SUMO3	SUMO3	3	OK	negbinomial.size	2.43605e-138	5.14661e-137	9968	TRUE
WTAP	WTAP	3	OK	negbinomial.size	1.86246e-112	3.22827e-111	10273	TRUE
RPL39	RPL39	3	OK	negbinomial.size	0	0	19233	TRUE
RPS21	RPS21	3	OK	negbinomial.size	0	0	19006	TRUE
EIF3H	EIF3H	3	OK	negbinomial.size	0	0	14746	TRUE
EIF3F	EIF3F	3	OK	negbinomial.size	8.73476e-305	4.62153e-303	15309	TRUE
TCEA1	TCEA1	3	OK	negbinomial.size	3.18234e-110	5.38742e-109	9755	TRUE
PTMA	PTMA	3	OK	negbinomial.size	0	0	19196	TRUE
PABPC1	PABPC1	3	OK	negbinomial.size	0	0	17127	TRUE
PPP1CB	PPP1CB	3	OK	negbinomial.size	1.72658e-78	2.22226e-77	7087	TRUE
FXR1	FXR1	3	OK	negbinomial.size	2.71292e-86	3.73269e-85	6832	TRUE
HNRNPA3	HNRNPA3	3	OK	negbinomial.size	9.88665e-118	1.79423e-116	13665	TRUE
RBMX	RBMX	3	OK	negbinomial.size	8.28859e-156	1.9897e-154	10948	TRUE
ARPC4	ARPC4	3	OK	negbinomial.size	6.74156e-80	8.85281e-79	6259	TRUE
SRP14	SRP14	3	OK	negbinomial.size	1.50508e-56	1.53364e-55	17792	TRUE
SRRM1	SRRM1	3	OK	negbinomial.size	1.57292e-156	3.79088e-155	12372	TRUE
PRR13	PRR13	3	OK	negbinomial.size	6.44211e-87	8.91093e-86	10218	TRUE
LARP7	LARP7	3	OK	negbinomial.size	7.88731e-33	5.70729e-32	5447	TRUE
CASP4	CASP4	3	OK	negbinomial.size	1.30033e-43	1.12107e-42	7275	TRUE
BZW1	BZW1	3	OK	negbinomial.size	4.57102e-82	6.10412e-81	10564	TRUE
DNAJB6	DNAJB6	3	OK	negbinomial.size	4.29779e-66	4.87172e-65	9549	TRUE
HNRNPH3	HNRNPH3	3	OK	negbinomial.size	1.33701e-86	1.84518e-85	9186	TRUE
YWHAZ	YWHAZ	3	OK	negbinomial.size	3.43862e-102	5.45968e-101	14697	TRUE
MAPRE1	MAPRE1	3	OK	negbinomial.size	6.25851e-73	7.6433e-72	8236	TRUE
BASP1	BASP1	3	OK	negbinomial.size	9.98119e-79	1.28558e-77	3963	TRUE
ORAI2	ORAI2	3	OK	negbinomial.size	1.98899e-59	2.09496e-58	6520	TRUE
ZNF207	ZNF207	3	OK	negbinomial.size	3.0949e-111	5.29871e-110	9580	TRUE
ILF3	ILF3	3	OK	negbinomial.size	2.12419e-100	3.30899e-99	8451	TRUE
PRPF40A	PRPF40A	3	OK	negbinomial.size	7.13387e-41	5.91167e-40	8343	TRUE
RBM3	RBM3	3	OK	negbinomial.size	3.87861e-114	6.88739e-113	16164	TRUE
PHF14	PHF14	3	OK	negbinomial.size	7.66364e-63	8.35815e-62	3760	TRUE
FNBP4	FNBP4	3	OK	negbinomial.size	6.33196e-59	6.6232e-58	6027	TRUE
TMSB4X	TMSB4X	3	OK	negbinomial.size	0	0	9882	TRUE
GABARAPL2	GABARAPL2	3	OK	negbinomial.size	1.33942e-49	1.2504e-48	9326	TRUE
FAM49B	FAM49B	3	OK	negbinomial.size	4.19388e-151	9.7703e-150	7865	TRUE
RGS10	RGS10	3	OK	negbinomial.size	1.66334e-126	3.24585e-125	4096	TRUE
UBE2D3	UBE2D3	3	OK	negbinomial.size	5.24732e-178	1.46056e-176	15565	TRUE
C11orf58	C11orf58	3	OK	negbinomial.size	5.34897e-162	1.3371e-160	12433	TRUE
RPS28	RPS28	3	OK	negbinomial.size	0	0	19314	TRUE
ZC3H15	ZC3H15	3	OK	negbinomial.size	1.44431e-146	3.24398e-145	11060	TRUE
STMP1	STMP1	3	OK	negbinomial.size	1.13894e-139	2.42314e-138	6573	TRUE
SRRM2	SRRM2	3	OK	negbinomial.size	1.98012e-254	8.13014e-253	11257	TRUE
RPS26	RPS26	3	OK	negbinomial.size	0	0	18521	TRUE
NOP56	NOP56	3	OK	negbinomial.size	3.35029e-110	5.65592e-109	6745	TRUE
MFNG	MFNG	3	OK	negbinomial.size	1.69237e-112	2.93624e-111	3936	TRUE
SNHG15	SNHG15	3	OK	negbinomial.size	2.65376e-170	7.05132e-169	5605	TRUE
DNAJA1	DNAJA1	3	OK	negbinomial.size	1.58552e-124	3.05133e-123	9807	TRUE
ID2	ID2	3	OK	negbinomial.size	6.3512e-123	1.20946e-121	3308	TRUE
SRSF7	SRSF7	3	OK	negbinomial.size	1.08444e-157	2.63108e-156	9285	TRUE
EIF4A1	EIF4A1	3	OK	negbinomial.size	1.29928e-77	1.66052e-76	7668	TRUE
CLEC2B	CLEC2B	3	OK	negbinomial.size	6.4638e-168	1.69271e-166	4112	TRUE
SNRPA1	SNRPA1	3	OK	negbinomial.size	6.13245e-159	1.49989e-157	7941	TRUE
EIF3M	EIF3M	3	OK	negbinomial.size	0	0	10539	TRUE
HNRNPC	HNRNPC	3	OK	negbinomial.size	0	0	14434	TRUE
SSB	SSB	3	OK	negbinomial.size	8.24275e-262	3.51149e-260	7685	TRUE
ITGAE	ITGAE	3	OK	negbinomial.size	2.90681e-110	4.93016e-109	6950	TRUE
PPDPF	PPDPF	3	OK	negbinomial.size	2.45436e-280	1.15095e-278	12478	TRUE
GTF3A	GTF3A	3	OK	negbinomial.size	1.09863e-151	2.5793e-150	12708	TRUE
RNPS1	RNPS1	3	OK	negbinomial.size	7.49626e-161	1.85343e-159	9762	TRUE
FBL	FBL	3	OK	negbinomial.size	3.20557e-213	1.0558e-211	10380	TRUE
SSBP4	SSBP4	3	OK	negbinomial.size	1.29231e-73	1.59435e-72	3129	TRUE
BCLAF1	BCLAF1	3	OK	negbinomial.size	4.11602e-67	4.71874e-66	10186	TRUE
CHURC1	CHURC1	3	OK	negbinomial.size	5.09059e-106	8.38331e-105	8110	TRUE
UBE2I	UBE2I	3	OK	negbinomial.size	1.69568e-174	4.61367e-173	10345	TRUE
LAMTOR5	LAMTOR5	3	OK	negbinomial.size	1.48938e-160	3.67246e-159	11050	TRUE
LSP1	LSP1	3	OK	negbinomial.size	1.10234e-188	3.23709e-187	7931	TRUE
EIF3D	EIF3D	3	OK	negbinomial.size	1.45681e-225	5.20435e-224	11623	TRUE
EIF3L	EIF3L	3	OK	negbinomial.size	3.88975e-272	1.75164e-270	13783	TRUE
HADHA	HADHA	3	OK	negbinomial.size	3.90698e-60	4.14158e-59	7206	TRUE
RAP1A	RAP1A	3	OK	negbinomial.size	5.51469e-73	6.73943e-72	5330	TRUE
SNX3	SNX3	3	OK	negbinomial.size	5.74461e-160	1.41073e-158	12391	TRUE
CAPZB	CAPZB	3	OK	negbinomial.size	2.04164e-103	3.27602e-102	8828	TRUE
HMGB1	HMGB1	3	OK	negbinomial.size	0	0	15783	TRUE
ARPC3	ARPC3	3	OK	negbinomial.size	0	0	15510	TRUE
UBB	UBB	3	OK	negbinomial.size	1.13986e-195	3.49429e-194	18276	TRUE
VAMP5	VAMP5	3	OK	negbinomial.size	7.42157e-47	6.67096e-46	5122	TRUE
EIF3E	EIF3E	3	OK	negbinomial.size	0	0	15509	TRUE
NAP1L1	NAP1L1	3	OK	negbinomial.size	0	0	15639	TRUE
CSDE1	CSDE1	3	OK	negbinomial.size	3.16503e-144	6.99622e-143	11725	TRUE
RPL7	RPL7	3	OK	negbinomial.size	0	0	19254	TRUE
RPL10A	RPL10A	3	OK	negbinomial.size	0	0	19161	TRUE
RPS3	RPS3	3	OK	negbinomial.size	0	0	19251	TRUE
RPS24	RPS24	3	OK	negbinomial.size	0	0	19186	TRUE
RPS7	RPS7	3	OK	negbinomial.size	0	0	19202	TRUE
RPSA	RPSA	3	OK	negbinomial.size	0	0	18921	TRUE
HSPA6	HSPA6	4	OK	negbinomial.size	4.14607e-131	8.34416e-130	711	TRUE
IGLV9-49	IGLV9-49	4	OK	negbinomial.size	0	0	2102	TRUE
IGHV3-48	IGHV3-48	4	OK	negbinomial.size	0	0	2347	TRUE
IGLV1-47	IGLV1-47	4	OK	negbinomial.size	0	0	2925	TRUE
IGHD	IGHD	4	OK	negbinomial.size	0	0	2296	TRUE
VMP1	VMP1	4	OK	negbinomial.size	6.90227e-15	3.30334e-14	7395	TRUE
IGLC7	IGLC7	4	OK	negbinomial.size	0	0	260	TRUE
IGKV1-12	IGKV1-12	4	OK	negbinomial.size	4.60012e-72	5.57668e-71	86	TRUE
IGKV4-1	IGKV4-1	4	OK	negbinomial.size	0	0	1880	TRUE
IGKV1-39	IGKV1-39	4	OK	negbinomial.size	3.72485e-94	5.5591e-93	105	TRUE
FCRLA	FCRLA	4	OK	negbinomial.size	2.24008e-72	2.72473e-71	4974	TRUE
SGCA	SGCA	4	OK	negbinomial.size	2.83334e-220	9.77557e-219	2208	TRUE
IGLV3-1	IGLV3-1	4	OK	negbinomial.size	4.72239e-147	1.06994e-145	2083	TRUE
SPINT2	SPINT2	4	OK	negbinomial.size	2.79711e-19	1.52851e-18	9659	TRUE
TXNIP	TXNIP	4	OK	negbinomial.size	6.85635e-44	5.93084e-43	13274	TRUE
EVI2B	EVI2B	4	OK	negbinomial.size	1.90493e-58	1.97999e-57	12602	TRUE
CDC42	CDC42	4	OK	negbinomial.size	1.21318e-102	1.93639e-101	14693	TRUE
MEF2C	MEF2C	4	OK	negbinomial.size	3.2013e-29	2.16216e-28	10586	TRUE
ANKRD11	ANKRD11	4	OK	negbinomial.size	8.02684e-09	3.00044e-08	8640	TRUE
STK17A	STK17A	4	OK	negbinomial.size	1.84315e-70	2.19054e-69	7365	TRUE
USP16	USP16	4	OK	negbinomial.size	4.28091e-14	1.99615e-13	9914	TRUE
KMT2E	KMT2E	4	OK	negbinomial.size	3.40322e-32	2.4306e-31	12823	TRUE
STK17B	STK17B	4	OK	negbinomial.size	6.91701e-30	4.74593e-29	8013	TRUE
FAM133B	FAM133B	4	OK	negbinomial.size	9.34788e-25	5.74679e-24	11136	TRUE
HLA-E	HLA-E	4	OK	negbinomial.size	1.6392e-45	1.44549e-44	17328	TRUE
TMEM243	TMEM243	4	OK	negbinomial.size	1.64413e-21	9.42443e-21	9996	TRUE
CDC42SE2	CDC42SE2	4	OK	negbinomial.size	1.14928e-13	5.26564e-13	8687	TRUE
RPS29	RPS29	4	OK	negbinomial.size	1.47263e-192	4.43206e-191	19252	TRUE
HLA-DRA	HLA-DRA	4	OK	negbinomial.size	0	0	10071	TRUE
RRAS2	RRAS2	4	OK	negbinomial.size	8.78331e-15	4.18811e-14	2081	TRUE
ABI1	ABI1	4	OK	negbinomial.size	3.48975e-17	1.80176e-16	4991	TRUE
CYLD	CYLD	4	OK	negbinomial.size	4.52634e-22	2.62357e-21	5938	TRUE
BAZ2A	BAZ2A	4	OK	negbinomial.size	2.18464e-19	1.19671e-18	7003	TRUE
ANKRD12	ANKRD12	4	OK	negbinomial.size	1.2588e-30	8.72937e-30	11252	TRUE
RIC3	RIC3	4	OK	negbinomial.size	5.14521e-104	8.30741e-103	3563	TRUE
SH3BP5	SH3BP5	4	OK	negbinomial.size	0.0002805	0.000759213	3182	TRUE
P2RY10	P2RY10	4	OK	negbinomial.size	5.30262e-12	2.28797e-11	2456	TRUE
GPSM3	GPSM3	4	OK	negbinomial.size	1.28223e-25	8.05746e-25	8705	TRUE
HLA-DMA	HLA-DMA	4	OK	negbinomial.size	9.36877e-109	1.56416e-107	7181	TRUE
TCF4	TCF4	4	OK	negbinomial.size	8.99707e-52	8.61175e-51	6077	TRUE
IRF4	IRF4	4	OK	negbinomial.size	1.20982e-37	9.44744e-37	6188	TRUE
TLE1	TLE1	4	OK	negbinomial.size	6.27574e-58	6.48219e-57	4952	TRUE
TMSB10	TMSB10	4	OK	negbinomial.size	0	0	19077	TRUE
SNRPB2	SNRPB2	4	OK	negbinomial.size	2.82363e-128	5.57598e-127	10831	TRUE
TIFA	TIFA	4	OK	negbinomial.size	2.32447e-32	1.66737e-31	8139	TRUE
RBM39	RBM39	4	OK	negbinomial.size	9.2358e-132	1.86858e-130	16189	TRUE
KLHL24	KLHL24	4	OK	negbinomial.size	5.16888e-35	3.85077e-34	6303	TRUE
PHACTR1	PHACTR1	4	OK	negbinomial.size	1.09333e-114	1.95101e-113	7059	TRUE
SLC38A2	SLC38A2	4	OK	negbinomial.size	5.95392e-169	1.57052e-167	9546	TRUE
DDX24	DDX24	4	OK	negbinomial.size	5.25272e-119	9.63866e-118	12311	TRUE
SPTBN1	SPTBN1	4	OK	negbinomial.size	5.3872e-23	3.18875e-22	4765	TRUE
FAM30A	FAM30A	4	OK	negbinomial.size	1.92632e-111	3.30736e-110	3995	TRUE
STK4	STK4	4	OK	negbinomial.size	1.46949e-118	2.68563e-117	9273	TRUE
SMAP2	SMAP2	4	OK	negbinomial.size	8.67633e-29	5.821e-28	7400	TRUE
CD74	CD74	4	OK	negbinomial.size	0	0	18248	TRUE
TNRC6B	TNRC6B	4	OK	negbinomial.size	4.20445e-102	6.65814e-101	6898	TRUE
UBC	UBC	4	OK	negbinomial.size	2.00595e-24	1.2249e-23	18713	TRUE
HIST1H2BC	HIST1H2BC	4	OK	negbinomial.size	0	0	6054	TRUE
HIST1H2AC	HIST1H2AC	4	OK	negbinomial.size	0	0	7661	TRUE
HIST1H2BD	HIST1H2BD	4	OK	negbinomial.size	1.25676e-156	3.03294e-155	5598	TRUE
KLF6	KLF6	4	OK	negbinomial.size	7.03034e-246	2.77966e-244	14031	TRUE
JUN	JUN	4	OK	negbinomial.size	8.05385351874006e-317	4.44259372762389e-315	16013	TRUE
MALAT1	MALAT1	4	OK	negbinomial.size	1.63506e-36	1.25309e-35	18950	TRUE
RGS16	RGS16	4	OK	negbinomial.size	3.16056e-81	4.19897e-80	3780	TRUE
HIST1H1C	HIST1H1C	4	OK	negbinomial.size	3.83561e-149	8.80009e-148	14093	TRUE
HIST2H2BE	HIST2H2BE	4	OK	negbinomial.size	2.76771e-07	9.48422e-07	6214	TRUE
RGS1	RGS1	4	OK	negbinomial.size	1.97758e-24	1.20798e-23	6298	TRUE
YPEL5	YPEL5	4	OK	negbinomial.size	4.90706e-31	3.42118e-30	14866	TRUE
JUND	JUND	4	OK	negbinomial.size	5.17137e-168	1.35621e-166	13270	TRUE
H2AFJ	H2AFJ	4	OK	negbinomial.size	3.30312e-05	9.80938e-05	7961	TRUE
RGS2	RGS2	4	OK	negbinomial.size	7.14841e-06	2.23018e-05	7783	TRUE
PMAIP1	PMAIP1	4	OK	negbinomial.size	9.62455e-46	8.52447e-45	7186	TRUE
CCNL1	CCNL1	4	OK	negbinomial.size	4.10827e-07	1.39359e-06	13466	TRUE
DUSP1	DUSP1	4	OK	negbinomial.size	8.44734e-54	8.28213e-53	13250	TRUE
TMEM156	TMEM156	4	OK	negbinomial.size	8.06888e-67	9.22129e-66	3271	TRUE
FOSB	FOSB	4	OK	negbinomial.size	1.03832e-146	2.33499e-145	7217	TRUE
CD27	CD27	4	OK	negbinomial.size	2.21147e-121	4.15033e-120	1655	TRUE
GADD45B	GADD45B	4	OK	negbinomial.size	6.47628e-62	6.99176e-61	9322	TRUE
HIST1H4E	HIST1H4E	4	OK	negbinomial.size	2.03422e-18	1.08516e-17	1375	TRUE
HIST1H3H	HIST1H3H	4	OK	negbinomial.size	0.00202986	0.00497785	884	TRUE
DEPP1	DEPP1	4	OK	negbinomial.size	2.22264e-24	1.35585e-23	2828	TRUE
EGR1	EGR1	4	OK	negbinomial.size	4.25783e-14	1.98589e-13	3359	TRUE
DNAJB1	DNAJB1	4	OK	negbinomial.size	6.48806e-76	8.14283e-75	5514	TRUE
IER2	IER2	4	OK	negbinomial.size	3.32637e-35	2.49244e-34	13691	TRUE
ZFP36	ZFP36	4	OK	negbinomial.size	1.03671e-34	7.70128e-34	12797	TRUE
FOS	FOS	4	OK	negbinomial.size	1.01334e-67	1.17134e-66	12271	TRUE
PPP1R15A	PPP1R15A	4	OK	negbinomial.size	6.36201e-24	3.84475e-23	12944	TRUE
MYADM	MYADM	4	OK	negbinomial.size	4.19728e-35	3.13724e-34	4833	TRUE
IER5	IER5	4	OK	negbinomial.size	2.72865e-09	1.0487e-08	5362	TRUE
HIST1H2BG	HIST1H2BG	4	OK	negbinomial.size	3.22591e-91	4.65003e-90	4442	TRUE
HIST1H2AE	HIST1H2AE	4	OK	negbinomial.size	1.04696e-76	1.32591e-75	4038	TRUE
IGLC3	IGLC3	4	OK	negbinomial.size	0	0	10295	TRUE
HSPA1A	HSPA1A	4	OK	negbinomial.size	0	0	1480	TRUE
AC103591.3	AC103591.3	4	OK	negbinomial.size	0	0	7189	TRUE
HSPA1B	HSPA1B	4	OK	negbinomial.size	3.63722e-278	1.67534e-276	1804	TRUE
ELANE	ELANE	4	OK	negbinomial.size	3.86231e-61	4.13773e-60	95	TRUE
RNASE2	RNASE2	4	OK	negbinomial.size	1.05983e-19	5.86218e-19	167	TRUE
AZU1	AZU1	4	OK	negbinomial.size	3.62616e-11	1.51282e-10	261	TRUE
PRTN3	PRTN3	4	OK	negbinomial.size	1.67169e-64	1.85326e-63	88	TRUE
AL928768.3	AL928768.3	4	OK	negbinomial.size	1.32144e-17	6.8952e-17	133	TRUE
DUSP2	DUSP2	4	OK	negbinomial.size	2.07497e-23	1.24074e-22	2764	TRUE
TAGAP	TAGAP	4	OK	negbinomial.size	1.76629e-45	1.55681e-44	5119	TRUE
ZBTB20	ZBTB20	4	OK	negbinomial.size	0.00216266	0.00528308	4249	TRUE
CXCR4	CXCR4	4	OK	negbinomial.size	4.16667e-28	2.76478e-27	10813	TRUE
PDCD4	PDCD4	4	OK	negbinomial.size	0.00327108	0.0077997	5467	TRUE
MT-CO3	MT-CO3	4	OK	negbinomial.size	1.14078e-106	1.88894e-105	19154	TRUE
MT-ATP6	MT-ATP6	4	OK	negbinomial.size	2.51062e-58	2.60508e-57	18448	TRUE
MT-ND4	MT-ND4	4	OK	negbinomial.size	6.05898e-52	5.82098e-51	19091	TRUE
MT-ND3	MT-ND3	4	OK	negbinomial.size	1.27822e-77	1.63475e-76	18461	TRUE
MT-CYB	MT-CYB	4	OK	negbinomial.size	1.97746e-67	2.27565e-66	18879	TRUE
MOB3A	MOB3A	4	OK	negbinomial.size	2.44065e-20	1.36918e-19	2477	TRUE
PCDH9	PCDH9	4	OK	negbinomial.size	1.28312e-11	5.46493e-11	1694	TRUE
MYO1C	MYO1C	4	OK	negbinomial.size	0.000550886	0.0014441	1370	TRUE
MPHOSPH8	MPHOSPH8	4	OK	negbinomial.size	1.32549e-19	7.31153e-19	5556	TRUE
MIDN	MIDN	4	OK	negbinomial.size	1.72384e-09	6.68324e-09	3757	TRUE
LMBRD1	LMBRD1	4	OK	negbinomial.size	4.70114e-13	2.11074e-12	4501	TRUE
MAP3K8	MAP3K8	4	OK	negbinomial.size	0.000975422	0.00248588	4237	TRUE
MT-ND1	MT-ND1	4	OK	negbinomial.size	4.3674e-227	1.57887e-225	18814	TRUE
MT-ND2	MT-ND2	4	OK	negbinomial.size	2.07901e-149	4.782e-148	19111	TRUE
REXO2	REXO2	4	OK	negbinomial.size	1.18034e-112	2.05575e-111	8268	TRUE
MT-CO2	MT-CO2	4	OK	negbinomial.size	2.34829e-162	5.91078e-161	19169	TRUE
MT-ND5	MT-ND5	4	OK	negbinomial.size	5.74516e-25	3.54757e-24	16520	TRUE
SAT1	SAT1	4	OK	negbinomial.size	5.47831e-36	4.16333e-35	13341	TRUE
NFKBIA	NFKBIA	4	OK	negbinomial.size	4.68385e-45	4.10046e-44	13325	TRUE
JUNB	JUNB	4	OK	negbinomial.size	1.34666e-214	4.50078e-213	12085	TRUE
SNHG8	SNHG8	4	OK	negbinomial.size	4.65038e-17	2.39012e-16	14937	TRUE
C7orf50	C7orf50	4	OK	negbinomial.size	3.4337e-23	2.04311e-22	8741	TRUE
NOP53	NOP53	4	OK	negbinomial.size	6.50013e-100	1.00911e-98	15389	TRUE
A1BG	A1BG	4	OK	negbinomial.size	3.59314e-05	0.000106428	6031	TRUE
ID3	ID3	4	OK	negbinomial.size	2.28973e-147	5.22036e-146	2365	TRUE
FMNL1	FMNL1	4	OK	negbinomial.size	4.16201e-41	3.46796e-40	8794	TRUE
RBM38	RBM38	4	OK	negbinomial.size	9.68941e-92	1.40675e-90	7756	TRUE
CIRBP	CIRBP	4	OK	negbinomial.size	2.17243e-14	1.02112e-13	18065	TRUE
EIF4A2	EIF4A2	4	OK	negbinomial.size	4.67255e-26	2.95461e-25	12876	TRUE
RPS27	RPS27	4	OK	negbinomial.size	0	0	19335	TRUE
EEF1D	EEF1D	4	OK	negbinomial.size	1.6004e-87	2.2256e-86	18957	TRUE
RNF145	RNF145	4	OK	negbinomial.size	2.51586e-35	1.88981e-34	7787	TRUE
TAF7	TAF7	4	OK	negbinomial.size	9.74658e-38	7.62089e-37	12008	TRUE
EPC1	EPC1	4	OK	negbinomial.size	2.06078e-44	1.79544e-43	10788	TRUE
DDX5	DDX5	4	OK	negbinomial.size	5.38514e-94	8.01719e-93	17784	TRUE
TSC22D3	TSC22D3	4	OK	negbinomial.size	3.00602e-40	2.46512e-39	16503	TRUE
SON	SON	4	OK	negbinomial.size	4.41773e-34	3.25113e-33	13889	TRUE
EML4	EML4	4	OK	negbinomial.size	0.000324302	0.000871786	5353	TRUE
HNRNPH1	HNRNPH1	4	OK	negbinomial.size	1.0927e-06	3.60159e-06	9758	TRUE
BTG1	BTG1	4	OK	negbinomial.size	1.35288e-39	1.09754e-38	16908	TRUE
NFKB2	NFKB2	4	OK	negbinomial.size	2.30736e-08	8.45766e-08	5426	TRUE
AKIRIN2	AKIRIN2	4	OK	negbinomial.size	1.48993e-07	5.1829e-07	5892	TRUE
TRA2A	TRA2A	4	OK	negbinomial.size	4.64706e-25	2.87636e-24	8815	TRUE
SP100	SP100	4	OK	negbinomial.size	2.33338e-11	9.83422e-11	8685	TRUE
CALHM6	CALHM6	4	OK	negbinomial.size	7.85257e-09	2.93771e-08	2352	TRUE
CHMP1B	CHMP1B	4	OK	negbinomial.size	4.95778e-23	2.93744e-22	6432	TRUE
CLK1	CLK1	4	OK	negbinomial.size	3.02486e-21	1.72572e-20	7277	TRUE
ATP2B1	ATP2B1	4	OK	negbinomial.size	3.63056e-06	1.15491e-05	6050	TRUE
CCDC112	CCDC112	4	OK	negbinomial.size	6.12857e-08	2.19328e-07	5272	TRUE
PPP1R2	PPP1R2	4	OK	negbinomial.size	2.43579e-18	1.29367e-17	11404	TRUE
MUC20-OT1	MUC20-OT1	4	OK	negbinomial.size	1.51726e-11	6.44852e-11	6317	TRUE
CTSH	CTSH	4	OK	negbinomial.size	2.0393e-31	1.43335e-30	3679	TRUE
GPBP1	GPBP1	4	OK	negbinomial.size	1.55786e-35	1.17506e-34	11564	TRUE
EIF1	EIF1	4	OK	negbinomial.size	4.35725e-91	6.27582e-90	19271	TRUE
NPPC	NPPC	4	OK	negbinomial.size	2.3573e-08	8.63724e-08	181	TRUE
IGLC6	IGLC6	4	OK	negbinomial.size	2.44347e-79	3.17424e-78	157	TRUE
PRPF38B	PRPF38B	4	OK	negbinomial.size	9.0062e-22	5.19381e-21	7796	TRUE
DTNBP1	DTNBP1	4	OK	negbinomial.size	1.39137e-13	6.35877e-13	3489	TRUE
TCF25	TCF25	4	OK	negbinomial.size	2.10618e-10	8.50345e-10	10435	TRUE
TRA2B	TRA2B	4	OK	negbinomial.size	1.62233e-58	1.68916e-57	13089	TRUE
ARL4A	ARL4A	4	OK	negbinomial.size	4.2633e-19	2.31301e-18	6355	TRUE
PRRC2C	PRRC2C	4	OK	negbinomial.size	5.40302e-162	1.34875e-160	12751	TRUE
POLR2J3.1	POLR2J3.1	4	OK	negbinomial.size	1.94821e-49	1.80943e-48	6027	TRUE
SINHCAF	SINHCAF	4	OK	negbinomial.size	1.52085e-79	1.98136e-78	4199	TRUE
IGHM	IGHM	4	OK	negbinomial.size	0	0	5197	TRUE
NFKBIZ	NFKBIZ	4	OK	negbinomial.size	3.43768e-35	2.57478e-34	3307	TRUE
TCOF1	TCOF1	4	OK	negbinomial.size	2.8867e-87	4.00213e-86	4644	TRUE
FNIP1	FNIP1	4	OK	negbinomial.size	0.00104107	0.00264391	7979	TRUE
JMJD1C	JMJD1C	4	OK	negbinomial.size	2.37859e-15	1.1548e-14	6936	TRUE
SNHG9	SNHG9	4	OK	negbinomial.size	3.5472e-09	1.35411e-08	9504	TRUE
SOX4	SOX4	4	OK	negbinomial.size	3.2531e-70	3.8511e-69	8092	TRUE
H3F3B	H3F3B	4	OK	negbinomial.size	2.63278e-19	1.44045e-18	18849	TRUE
IFI44L	IFI44L	4	OK	negbinomial.size	2.24171e-23	1.3378e-22	801	TRUE
SP140	SP140	4	OK	negbinomial.size	0.000470576	0.00124164	1756	TRUE
CHD2	CHD2	4	OK	negbinomial.size	8.21656e-27	5.29149e-26	5786	TRUE
HSH2D	HSH2D	4	OK	negbinomial.size	4.20649e-19	2.28287e-18	4438	TRUE
INTS6	INTS6	4	OK	negbinomial.size	1.68332e-11	7.13758e-11	3499	TRUE
SP110	SP110	4	OK	negbinomial.size	2.24519e-10	9.05461e-10	3572	TRUE
CD69	CD69	4	OK	negbinomial.size	1.95738e-91	2.82597e-90	3944	TRUE
BTG2	BTG2	4	OK	negbinomial.size	2.62818e-216	8.91517e-215	11781	TRUE
EMP3	EMP3	4	OK	negbinomial.size	7.82586e-59	8.17167e-58	15452	TRUE
TRIR	TRIR	4	OK	negbinomial.size	1.45055e-173	3.93492e-172	12575	TRUE
BUD31	BUD31	4	OK	negbinomial.size	1.87367e-158	4.57035e-157	10971	TRUE
EEF1G	EEF1G	4	OK	negbinomial.size	8.83297e-79	1.13931e-77	7707	TRUE
RPL17	RPL17	4	OK	negbinomial.size	0	0	16958	TRUE
DDX21	DDX21	4	OK	negbinomial.size	8.81399e-191	2.62223e-189	11266	TRUE
MAP1LC3B	MAP1LC3B	4	OK	negbinomial.size	1.9287e-69	2.26844e-68	12262	TRUE
LY6E	LY6E	2	OK	negbinomial.size	0	0	12613	TRUE
SYNGR2	SYNGR2	2	OK	negbinomial.size	1.36037e-302	7.03364e-301	13126	TRUE
HLA-A	HLA-A	2	OK	negbinomial.size	0	0	18748	TRUE
CD44	CD44	2	OK	negbinomial.size	0	0	10374	TRUE
SLC39A4	SLC39A4	2	OK	negbinomial.size	6.31886e-124	1.21221e-122	5661	TRUE
DUSP4	DUSP4	2	OK	negbinomial.size	3.89754e-85	5.30627e-84	3274	TRUE
ATP5MF	ATP5MF	2	OK	negbinomial.size	0	0	13811	TRUE
CD320	CD320	2	OK	negbinomial.size	7.50344e-218	2.56445e-216	7841	TRUE
DDIT4	DDIT4	2	OK	negbinomial.size	0	0	7860	TRUE
EDNRB	EDNRB	2	OK	negbinomial.size	9.49843e-292	4.67148e-290	1559	TRUE
ELOC	ELOC	2	OK	negbinomial.size	0	0	10545	TRUE
ARF1	ARF1	2	OK	negbinomial.size	0	0	14916	TRUE
NDUFA7	NDUFA7	2	OK	negbinomial.size	4.61286e-234	1.72606e-232	8899	TRUE
IL32	IL32	2	OK	negbinomial.size	2.3385e-220	8.08365e-219	918	TRUE
PRAME	PRAME	2	OK	negbinomial.size	3.12863e-61	3.35372e-60	732	TRUE
PAGE5	PAGE5	2	OK	negbinomial.size	2.37716227036995e-318	1.3315043464008e-316	978	TRUE
CTAG2	CTAG2	2	OK	negbinomial.size	5.80197e-252	2.35032e-250	948	TRUE
PRSS21	PRSS21	2	OK	negbinomial.size	3.58231e-76	4.52099e-75	858	TRUE
AL805961.1	AL805961.1	2	OK	negbinomial.size	9.52623e-65	1.05998e-63	711	TRUE
HLA-B	HLA-B	2	OK	negbinomial.size	2.95279e-128	5.82469e-127	19078	TRUE
GNAS	GNAS	2	OK	negbinomial.size	0	0	14405	TRUE
TMC6	TMC6	2	OK	negbinomial.size	0	0	5041	TRUE
NOL7	NOL7	2	OK	negbinomial.size	1.43433e-304	7.56695e-303	11484	TRUE
KRAS	KRAS	2	OK	negbinomial.size	1.95214e-280	9.1781e-279	9187	TRUE
MAP1B	MAP1B	2	OK	negbinomial.size	8.94271e-168	2.33851e-166	1781	TRUE
TIMM17A	TIMM17A	2	OK	negbinomial.size	2.71973e-247	1.07768e-245	8128	TRUE
JPT1	JPT1	2	OK	negbinomial.size	0	0	6421	TRUE
RHOC	RHOC	2	OK	negbinomial.size	9.46363e-205	2.98689e-203	4969	TRUE
CNIH4	CNIH4	2	OK	negbinomial.size	2.43087e-203	7.65893e-202	6642	TRUE
TEX9	TEX9	2	OK	negbinomial.size	3.58165e-157	8.66664e-156	3007	TRUE
HIST3H2A	HIST3H2A	2	OK	negbinomial.size	0	0	3428	TRUE
LILRB4	LILRB4	2	OK	negbinomial.size	4.46118e-215	1.50207e-213	1951	TRUE
ELF3	ELF3	2	OK	negbinomial.size	3.87355e-41	3.22909e-40	1113	TRUE
PNMA5	PNMA5	2	OK	negbinomial.size	6.12674e-114	1.08476e-112	773	TRUE
MAEL	MAEL	2	OK	negbinomial.size	1.70694e-63	1.8763e-62	704	TRUE
MT2A	MT2A	2	OK	negbinomial.size	3.5604e-81	4.72326e-80	1778	TRUE
MACROD2	MACROD2	2	OK	negbinomial.size	2.23456e-136	4.67197e-135	1964	TRUE
LY9	LY9	2	OK	negbinomial.size	1.33775e-41	1.1224e-40	5261	TRUE
SELENOH	SELENOH	2	OK	negbinomial.size	5.3103e-222	1.84619e-220	11031	TRUE
HSP90AB1	HSP90AB1	2	OK	negbinomial.size	0	0	16388	TRUE
ATP6V1G1	ATP6V1G1	2	OK	negbinomial.size	5.42312e-271	2.43009e-269	16187	TRUE
RPL36A	RPL36A	2	OK	negbinomial.size	0	0	18707	TRUE
ATP5MC2	ATP5MC2	2	OK	negbinomial.size	0	0	15253	TRUE
SELENOT	SELENOT	2	OK	negbinomial.size	1.34765e-184	3.86979e-183	12619	TRUE
CLECL1	CLECL1	2	OK	negbinomial.size	3.04461e-140	6.50808e-139	4144	TRUE
ATP5PO	ATP5PO	2	OK	negbinomial.size	0	0	14244	TRUE
ATP5MG	ATP5MG	2	OK	negbinomial.size	0	0	16362	TRUE
ATP5F1E	ATP5F1E	2	OK	negbinomial.size	0	0	16621	TRUE
GPAA1	GPAA1	2	OK	negbinomial.size	2.30015e-118	4.19952e-117	9881	TRUE
JTB	JTB	2	OK	negbinomial.size	1.53071e-260	6.4905e-259	15315	TRUE
MRPL55	MRPL55	2	OK	negbinomial.size	1.33415e-291	6.5262e-290	12136	TRUE
BCAP31	BCAP31	2	OK	negbinomial.size	6.29821463531086e-315	3.45317218133339e-313	11818	TRUE
BOLA3	BOLA3	2	OK	negbinomial.size	2.28274e-249	9.08491e-248	7337	TRUE
NDUFB2	NDUFB2	2	OK	negbinomial.size	0	0	13564	TRUE
DNAJB11	DNAJB11	2	OK	negbinomial.size	1.61447e-194	4.92427e-193	10745	TRUE
LRRC59	LRRC59	2	OK	negbinomial.size	9.30901e-124	1.78395e-122	8416	TRUE
CDKN2A	CDKN2A	2	OK	negbinomial.size	2.05728e-189	6.06097e-188	5024	TRUE
CLPP	CLPP	2	OK	negbinomial.size	1.77416e-164	4.55409e-163	9910	TRUE
ITM2A	ITM2A	2	OK	negbinomial.size	6.95374e-215	2.33697e-213	9218	TRUE
ALG3	ALG3	2	OK	negbinomial.size	1.44114e-89	2.04967e-88	8788	TRUE
SLC35B1	SLC35B1	2	OK	negbinomial.size	3.23986e-104	5.24972e-103	10463	TRUE
TMCO1	TMCO1	2	OK	negbinomial.size	4.4735e-69	5.231e-68	12322	TRUE
UCHL1	UCHL1	2	OK	negbinomial.size	0	0	6941	TRUE
NDUFAF8	NDUFAF8	2	OK	negbinomial.size	3.14656e-162	7.90911e-161	11731	TRUE
B4GALT3	B4GALT3	2	OK	negbinomial.size	1.74025e-161	4.3145e-160	8774	TRUE
AQP3	AQP3	2	OK	negbinomial.size	0	0	8237	TRUE
ZNF593	ZNF593	2	OK	negbinomial.size	7.79733e-131	1.56707e-129	9240	TRUE
METTL26	METTL26	2	OK	negbinomial.size	3.74526e-122	7.06539e-121	9244	TRUE
NAXE	NAXE	2	OK	negbinomial.size	5.70687e-194	1.73191e-192	9837	TRUE
CTSZ	CTSZ	2	OK	negbinomial.size	2.48539e-150	5.74585e-149	8509	TRUE
MCRIP2	MCRIP2	2	OK	negbinomial.size	1.71959e-115	3.08675e-114	6956	TRUE
SURF4	SURF4	2	OK	negbinomial.size	5.10125e-175	1.39214e-173	10507	TRUE
SLC1A5	SLC1A5	2	OK	negbinomial.size	6.01081e-130	1.20137e-128	7197	TRUE
PTP4A3	PTP4A3	2	OK	negbinomial.size	0	0	3577	TRUE
FBP1	FBP1	2	OK	negbinomial.size	0	0	2895	TRUE
F12	F12	2	OK	negbinomial.size	3.31558e-195	1.01469e-193	3635	TRUE
KCNMA1	KCNMA1	2	OK	negbinomial.size	3.84313e-123	7.3416e-122	550	TRUE
SSR2	SSR2	2	OK	negbinomial.size	0	0	16124	TRUE
PSAT1	PSAT1	2	OK	negbinomial.size	6.26309e-105	1.02491e-103	3173	TRUE
PLPP2	PLPP2	2	OK	negbinomial.size	1.03254e-192	3.1127e-191	2742	TRUE
TPST2	TPST2	2	OK	negbinomial.size	1.267e-211	4.13553e-210	5653	TRUE
PYCR1	PYCR1	2	OK	negbinomial.size	2.06162e-151	4.82144e-150	6345	TRUE
NDUFA13	NDUFA13	2	OK	negbinomial.size	1.04653e-168	2.75651e-167	14870	TRUE
MRPL24	MRPL24	2	OK	negbinomial.size	1.49335e-190	4.43557e-189	8740	TRUE
ATP5MC1	ATP5MC1	2	OK	negbinomial.size	3.52327e-223	1.23199e-221	12105	TRUE
HAX1	HAX1	2	OK	negbinomial.size	5.29992e-266	2.29553e-264	11295	TRUE
STX11	STX11	2	OK	negbinomial.size	1.21671e-104	1.9839e-103	5109	TRUE
CAPN2	CAPN2	2	OK	negbinomial.size	0	0	8677	TRUE
DESI1	DESI1	2	OK	negbinomial.size	7.40922e-241	2.86091e-239	6066	TRUE
MZT2B	MZT2B	2	OK	negbinomial.size	0	0	14970	TRUE
GLRX5	GLRX5	2	OK	negbinomial.size	4.34599e-168	1.1414e-166	8337	TRUE
HMCES	HMCES	2	OK	negbinomial.size	3.12302e-82	4.17969e-81	7277	TRUE
DUSP23	DUSP23	2	OK	negbinomial.size	5.12807e-77	6.52167e-76	7299	TRUE
IER3IP1	IER3IP1	2	OK	negbinomial.size	2.12879e-125	4.1143e-124	10757	TRUE
POP7	POP7	2	OK	negbinomial.size	6.2165e-195	1.89928e-193	7866	TRUE
ISOC2	ISOC2	2	OK	negbinomial.size	7.62672e-93	1.12437e-91	6649	TRUE
TMED2	TMED2	2	OK	negbinomial.size	6.67989e-170	1.76715e-168	14359	TRUE
COX5A	COX5A	2	OK	negbinomial.size	0	0	15032	TRUE
CISD2	CISD2	2	OK	negbinomial.size	4.61874e-147	1.05039e-145	9954	TRUE
TXNL4A	TXNL4A	2	OK	negbinomial.size	3.22289e-301	1.65691e-299	10585	TRUE
NPM3	NPM3	2	OK	negbinomial.size	4.14725e-131	8.34416e-130	6160	TRUE
TUFM	TUFM	2	OK	negbinomial.size	3.09348e-133	6.32926e-132	13213	TRUE
GCSH	GCSH	2	OK	negbinomial.size	6.03717e-149	1.38337e-147	5623	TRUE
HNRNPAB	HNRNPAB	2	OK	negbinomial.size	1.90989e-299	9.73616e-298	7755	TRUE
CDK4	CDK4	2	OK	negbinomial.size	4.06184e-121	7.5994e-120	6898	TRUE
NDUFB8	NDUFB8	2	OK	negbinomial.size	9.82249e-215	3.29498e-213	13715	TRUE
COX6A1	COX6A1	2	OK	negbinomial.size	0	0	15911	TRUE
TMEM14C	TMEM14C	2	OK	negbinomial.size	7.70572e-189	2.26651e-187	9175	TRUE
NDUFA12	NDUFA12	2	OK	negbinomial.size	1.68738e-254	6.9439e-253	11081	TRUE
PHB	PHB	2	OK	negbinomial.size	4.95362e-258	2.08581e-256	10054	TRUE
POLD2	POLD2	2	OK	negbinomial.size	2.91047e-182	8.24013e-181	7491	TRUE
AHCY	AHCY	2	OK	negbinomial.size	3.22596e-238	1.23773e-236	7075	TRUE
OSTC	OSTC	2	OK	negbinomial.size	5.55577e-281	2.62568e-279	12892	TRUE
NDUFC2	NDUFC2	2	OK	negbinomial.size	0	0	12887	TRUE
DBI	DBI	2	OK	negbinomial.size	8.4566e-136	1.75595e-134	14506	TRUE
LDHA	LDHA	2	OK	negbinomial.size	0	0	13943	TRUE
MGST3	MGST3	2	OK	negbinomial.size	5.12826e-114	9.08863e-113	10511	TRUE
NDUFB11	NDUFB11	2	OK	negbinomial.size	3.91083e-146	8.75138e-145	15491	TRUE
STOML2	STOML2	2	OK	negbinomial.size	6.43104e-190	1.90392e-188	11331	TRUE
RNASEH2C	RNASEH2C	2	OK	negbinomial.size	1.18888e-109	1.99592e-108	11412	TRUE
MRPL20	MRPL20	2	OK	negbinomial.size	1.63454e-186	4.76142e-185	11365	TRUE
DYNLL1	DYNLL1	2	OK	negbinomial.size	0	0	11076	TRUE
ZDHHC12	ZDHHC12	2	OK	negbinomial.size	3.04914e-205	9.65722e-204	8652	TRUE
PSMB5	PSMB5	2	OK	negbinomial.size	1.77639e-111	3.05283e-110	7696	TRUE
COPE	COPE	2	OK	negbinomial.size	3.53051e-199	1.09712e-197	14920	TRUE
RTN3	RTN3	2	OK	negbinomial.size	6.54317e-120	1.21169e-118	8736	TRUE
PSMD8	PSMD8	2	OK	negbinomial.size	3.68142e-138	7.74165e-137	12613	TRUE
TXNDC17	TXNDC17	2	OK	negbinomial.size	5.48046e-141	1.18123e-139	8212	TRUE
FDPS	FDPS	2	OK	negbinomial.size	4.61201e-194	1.40434e-192	10028	TRUE
SDHC	SDHC	2	OK	negbinomial.size	8.13432e-226	2.91167e-224	9158	TRUE
IDH2	IDH2	2	OK	negbinomial.size	5.50112e-270	2.44692e-268	11451	TRUE
GGH	GGH	2	OK	negbinomial.size	9.94221e-194	3.00719e-192	7062	TRUE
NME1	NME1	2	OK	negbinomial.size	0	0	11989	TRUE
ANAPC11	ANAPC11	2	OK	negbinomial.size	2.27953e-230	8.37429e-229	12813	TRUE
SEM1	SEM1	2	OK	negbinomial.size	1.56817e-269	6.95824e-268	9933	TRUE
TOMM20	TOMM20	2	OK	negbinomial.size	0	0	13062	TRUE
MRPL54	MRPL54	2	OK	negbinomial.size	1.77095e-234	6.65409e-233	12274	TRUE
SSNA1	SSNA1	2	OK	negbinomial.size	2.72303e-231	1.00442e-229	10296	TRUE
UQCRH	UQCRH	2	OK	negbinomial.size	0	0	16693	TRUE
NDUFS5	NDUFS5	2	OK	negbinomial.size	0	0	14179	TRUE
HSPA8	HSPA8	2	OK	negbinomial.size	0	0	14303	TRUE
COX17	COX17	2	OK	negbinomial.size	7.31317e-292	3.60651e-290	10883	TRUE
TUBA4A	TUBA4A	2	OK	negbinomial.size	1.1815e-178	3.29875e-177	8375	TRUE
ATP5F1B	ATP5F1B	2	OK	negbinomial.size	0	0	12948	TRUE
ATP5F1A	ATP5F1A	2	OK	negbinomial.size	0	0	13174	TRUE
SERP1	SERP1	2	OK	negbinomial.size	2.71164e-251	1.08633e-249	16768	TRUE
SEC61G	SEC61G	2	OK	negbinomial.size	0	0	15854	TRUE
PLP2	PLP2	2	OK	negbinomial.size	0	0	14152	TRUE
UFD1	UFD1	2	OK	negbinomial.size	2.94273e-193	8.88598e-192	9177	TRUE
MTHFD2	MTHFD2	2	OK	negbinomial.size	8.43961e-140	1.79979e-138	6981	TRUE
ATP5PD	ATP5PD	2	OK	negbinomial.size	0	0	10810	TRUE
GADD45GIP1	GADD45GIP1	2	OK	negbinomial.size	2.07465e-205	6.5823e-204	13085	TRUE
TIMM8B	TIMM8B	2	OK	negbinomial.size	0	0	9024	TRUE
CRNDE	CRNDE	2	OK	negbinomial.size	3.93103e-187	1.1488e-185	4311	TRUE
CKLF	CKLF	2	OK	negbinomial.size	0	0	8358	TRUE
EBNA1BP2	EBNA1BP2	2	OK	negbinomial.size	5.70382e-225	2.02569e-223	7088	TRUE
CYC1	CYC1	2	OK	negbinomial.size	0	0	11399	TRUE
ANXA5	ANXA5	2	OK	negbinomial.size	1.69335e-223	5.9556e-222	8440	TRUE
PHF19	PHF19	2	OK	negbinomial.size	0	0	4684	TRUE
MINOS1	MINOS1	2	OK	negbinomial.size	0	0	12161	TRUE
RHEB	RHEB	2	OK	negbinomial.size	0	0	10875	TRUE
PPP1R14B	PPP1R14B	2	OK	negbinomial.size	4.94065645841247e-324	2.76676761671098e-322	9308	TRUE
NDUFA4	NDUFA4	2	OK	negbinomial.size	0	0	16894	TRUE
NDUFB9	NDUFB9	2	OK	negbinomial.size	0	0	13988	TRUE
MRPL4	MRPL4	2	OK	negbinomial.size	9.09015e-225	3.22203e-223	8358	TRUE
COX20	COX20	2	OK	negbinomial.size	3.91138e-231	1.43983e-229	8680	TRUE
ATP5MC3	ATP5MC3	2	OK	negbinomial.size	0	0	13698	TRUE
TOMM5	TOMM5	2	OK	negbinomial.size	9.0319e-252	3.64246e-250	9988	TRUE
MRPL41	MRPL41	2	OK	negbinomial.size	0	0	9206	TRUE
MLLT3	MLLT3	2	OK	negbinomial.size	1.02818e-180	2.89293e-179	5094	TRUE
GRK6	GRK6	2	OK	negbinomial.size	1.54848e-228	5.64295e-227	7330	TRUE
UBE2S	UBE2S	2	OK	negbinomial.size	0	0	6375	TRUE
PSMB4	PSMB4	2	OK	negbinomial.size	4.61059e-294	2.29871e-292	9753	TRUE
HDGF	HDGF	2	OK	negbinomial.size	0	0	7940	TRUE
GARS	GARS	2	OK	negbinomial.size	1.83297e-200	5.71559e-199	6943	TRUE
PSME2	PSME2	2	OK	negbinomial.size	0	0	12975	TRUE
NDUFA6	NDUFA6	2	OK	negbinomial.size	7.17441e-293	3.55741e-291	11979	TRUE
FUNDC2	FUNDC2	2	OK	negbinomial.size	5.46689e-226	1.96462e-224	9721	TRUE
ERGIC2	ERGIC2	2	OK	negbinomial.size	5.66919e-182	1.60256e-180	7559	TRUE
MRPL51	MRPL51	2	OK	negbinomial.size	0	0	10995	TRUE
MRPS34	MRPS34	2	OK	negbinomial.size	3.14105e-256	1.30742e-254	9509	TRUE
RNF187	RNF187	2	OK	negbinomial.size	9.76063e-275	4.45065e-273	7749	TRUE
VCP	VCP	2	OK	negbinomial.size	3.96239e-120	7.36023e-119	9234	TRUE
MRPL12	MRPL12	2	OK	negbinomial.size	4.23284e-305	2.24613e-303	7756	TRUE
CALR	CALR	2	OK	negbinomial.size	0	0	14598	TRUE
EPRS	EPRS	2	OK	negbinomial.size	0	0	7830	TRUE
LAGE3	LAGE3	2	OK	negbinomial.size	1.51476e-306	8.06154e-305	8054	TRUE
COX6B1	COX6B1	2	OK	negbinomial.size	4.24929e-102	6.72329e-101	16379	TRUE
MRPS21	MRPS21	2	OK	negbinomial.size	2.59473e-208	8.36397e-207	12061	TRUE
NDUFS8	NDUFS8	2	OK	negbinomial.size	4.78677e-143	1.04916e-141	11206	TRUE
NDUFB10	NDUFB10	2	OK	negbinomial.size	1.61408e-268	7.07546e-267	12236	TRUE
COX5B	COX5B	2	OK	negbinomial.size	0	0	15692	TRUE
MRPL34	MRPL34	2	OK	negbinomial.size	1.70018e-190	5.04166e-189	8018	TRUE
FAM162A	FAM162A	2	OK	negbinomial.size	1.17877e-273	5.36148e-272	7810	TRUE
BAG1	BAG1	2	OK	negbinomial.size	1.36736e-155	3.27806e-154	10511	TRUE
NAA10	NAA10	2	OK	negbinomial.size	0	0	10100	TRUE
UQCRC1	UQCRC1	2	OK	negbinomial.size	1.95157e-139	4.14235e-138	8234	TRUE
TUBB4B	TUBB4B	2	OK	negbinomial.size	0	0	9524	TRUE
PARK7	PARK7	2	OK	negbinomial.size	1.60226e-268	7.04063e-267	14518	TRUE
NDUFB3	NDUFB3	2	OK	negbinomial.size	0	0	8935	TRUE
NDUFB4	NDUFB4	2	OK	negbinomial.size	0	0	13825	TRUE
TRMT112	TRMT112	2	OK	negbinomial.size	0	0	13561	TRUE
NHP2	NHP2	2	OK	negbinomial.size	0	0	12396	TRUE
UBL5	UBL5	2	OK	negbinomial.size	5.2372e-258	2.20011e-256	15077	TRUE
C1orf43	C1orf43	2	OK	negbinomial.size	2.24019e-283	1.06706e-281	10453	TRUE
NDUFAB1	NDUFAB1	2	OK	negbinomial.size	0	0	11013	TRUE
PPA2	PPA2	2	OK	negbinomial.size	1.00315e-156	2.42414e-155	6926	TRUE
EIF4EBP1	EIF4EBP1	2	OK	negbinomial.size	1.18957e-185	3.43764e-184	6553	TRUE
EIF3G	EIF3G	2	OK	negbinomial.size	3.04344e-242	1.1827e-240	13474	TRUE
EIF3K	EIF3K	2	OK	negbinomial.size	1.67985e-129	3.34642e-128	16896	TRUE
RPL24	RPL24	2	OK	negbinomial.size	0	0	18956	TRUE
RPL35	RPL35	2	OK	negbinomial.size	0	0	19289	TRUE
SFT2D1	SFT2D1	2	OK	negbinomial.size	1.35979e-217	4.63861e-216	7800	TRUE
GPX4	GPX4	2	OK	negbinomial.size	0	0	13606	TRUE
RWDD1	RWDD1	2	OK	negbinomial.size	1.99729e-226	7.19185e-225	11811	TRUE
RPL4	RPL4	2	OK	negbinomial.size	0	0	18990	TRUE
COX7C	COX7C	2	OK	negbinomial.size	0	0	18237	TRUE
EEF1B2	EEF1B2	2	OK	negbinomial.size	0	0	18674	TRUE
RPLP1	RPLP1	2	OK	negbinomial.size	0	0	19360	TRUE
NDUFB5	NDUFB5	2	OK	negbinomial.size	7.02405e-221	2.43733e-219	7659	TRUE
BLOC1S1	BLOC1S1	2	OK	negbinomial.size	7.73167e-202	2.42339e-200	10078	TRUE
HINT1	HINT1	2	OK	negbinomial.size	0	0	18068	TRUE
RPL7A	RPL7A	2	OK	negbinomial.size	0	0	19224	TRUE
PTMS	PTMS	2	OK	negbinomial.size	3.39381e-122	6.40904e-121	3584	TRUE
CCDC85B	CCDC85B	2	OK	negbinomial.size	1.7937e-129	3.5693e-128	11282	TRUE
RPS14	RPS14	2	OK	negbinomial.size	0	0	19328	TRUE
RACK1	RACK1	2	OK	negbinomial.size	0	0	17158	TRUE
HIGD2A	HIGD2A	2	OK	negbinomial.size	0	0	14088	TRUE
C9orf16	C9orf16	2	OK	negbinomial.size	6.85718e-259	2.89405e-257	14008	TRUE
CD48	CD48	2	OK	negbinomial.size	0	0	13116	TRUE
CYTIP	CYTIP	2	OK	negbinomial.size	1.46638e-162	3.6961e-161	10214	TRUE
H2AFZ	H2AFZ	2	OK	negbinomial.size	0	0	14240	TRUE
GSTO1	GSTO1	2	OK	negbinomial.size	1.33429e-111	2.2974e-110	8178	TRUE
BANF1	BANF1	2	OK	negbinomial.size	3.7062e-188	1.08659e-186	9026	TRUE
DNAJC9	DNAJC9	2	OK	negbinomial.size	2.0789e-173	5.63103e-172	5260	TRUE
CENPU	CENPU	2	OK	negbinomial.size	8.1687e-92	1.18787e-90	2617	TRUE
PXMP2	PXMP2	2	OK	negbinomial.size	4.18289e-51	3.9744e-50	3553	TRUE
MRPL57	MRPL57	2	OK	negbinomial.size	1.43884e-62	1.56453e-61	9317	TRUE
MAZ	MAZ	2	OK	negbinomial.size	3.31325e-75	4.14396e-74	4924	TRUE
CARHSP1	CARHSP1	2	OK	negbinomial.size	7.18738e-107	1.1912e-105	6675	TRUE
IMPDH2	IMPDH2	2	OK	negbinomial.size	2.31108e-210	7.48955e-209	8172	TRUE
PPP1CA	PPP1CA	2	OK	negbinomial.size	2.0164e-206	6.44253e-205	12359	TRUE
TUBA1B	TUBA1B	2	OK	negbinomial.size	0	0	13316	TRUE
DUT	DUT	2	OK	negbinomial.size	0	0	8844	TRUE
TUBB	TUBB	2	OK	negbinomial.size	0	0	11077	TRUE
VDAC3	VDAC3	2	OK	negbinomial.size	1.62717e-88	2.28737e-87	5563	TRUE
MAD2L2	MAD2L2	2	OK	negbinomial.size	4.7274e-52	4.54893e-51	6171	TRUE
DHFR	DHFR	2	OK	negbinomial.size	2.35523e-77	3.0016e-76	2693	TRUE
HSPB11	HSPB11	2	OK	negbinomial.size	1.93763e-69	2.27747e-68	5685	TRUE
MYL6B	MYL6B	2	OK	negbinomial.size	5.52936e-55	5.52571e-54	6883	TRUE
HMGB2	HMGB2	2	OK	negbinomial.size	0	0	10385	TRUE
HIST1H4C	HIST1H4C	2	OK	negbinomial.size	0	0	8595	TRUE
PAFAH1B3	PAFAH1B3	2	OK	negbinomial.size	4.43031e-94	6.60651e-93	4321	TRUE
TSPO	TSPO	2	OK	negbinomial.size	4.10073e-126	7.97643e-125	9788	TRUE
CENPF	CENPF	2	OK	negbinomial.size	3.4762e-163	8.78636e-162	1748	TRUE
PCLAF	PCLAF	2	OK	negbinomial.size	0	0	2237	TRUE
ASPM	ASPM	2	OK	negbinomial.size	6.7416e-47	6.06878e-46	975	TRUE
PTTG1	PTTG1	2	OK	negbinomial.size	0	0	3428	TRUE
CENPN	CENPN	2	OK	negbinomial.size	3.35276e-171	8.96111e-170	3075	TRUE
CCDC34	CCDC34	2	OK	negbinomial.size	8.2866e-113	1.4474e-111	2080	TRUE
GGCT	GGCT	2	OK	negbinomial.size	2.90259e-229	1.05988e-227	4046	TRUE
CHAF1A	CHAF1A	2	OK	negbinomial.size	1.41314e-92	2.07154e-91	1967	TRUE
CALM3	CALM3	2	OK	negbinomial.size	3.41679e-72	4.14769e-71	9829	TRUE
MGST2	MGST2	2	OK	negbinomial.size	7.78853e-60	8.24658e-59	3369	TRUE
SSRP1	SSRP1	2	OK	negbinomial.size	1.52875e-158	3.73401e-157	5797	TRUE
ADA	ADA	2	OK	negbinomial.size	9.5754e-126	1.85261e-124	4767	TRUE
TFDP1	TFDP1	2	OK	negbinomial.size	1.9149e-149	4.4101e-148	3954	TRUE
SKA2	SKA2	2	OK	negbinomial.size	9.60081e-97	1.45804e-95	2827	TRUE
TMEM173	TMEM173	2	OK	negbinomial.size	1.40873e-10	5.73222e-10	4213	TRUE
E2F1	E2F1	2	OK	negbinomial.size	8.36586e-87	1.15631e-85	1523	TRUE
TK1	TK1	2	OK	negbinomial.size	1.55668561867735e-310	8.43305391276314e-309	1687	TRUE
UBE2C	UBE2C	2	OK	negbinomial.size	0	0	1396	TRUE
CENPW	CENPW	2	OK	negbinomial.size	6.17951e-171	1.6492e-169	2233	TRUE
BIRC5	BIRC5	2	OK	negbinomial.size	4.94065645841247e-324	2.76676761671098e-322	1786	TRUE
SCCPDH	SCCPDH	2	OK	negbinomial.size	4.95906e-198	1.53578e-196	3496	TRUE
GMNN	GMNN	2	OK	negbinomial.size	7.96579e-178	2.21383e-176	2811	TRUE
RRM2	RRM2	2	OK	negbinomial.size	1.39776e-255	5.80469e-254	1292	TRUE
CDKN3	CDKN3	2	OK	negbinomial.size	8.60666e-113	1.50186e-111	1767	TRUE
PLK1	PLK1	2	OK	negbinomial.size	1.18204e-57	1.21816e-56	580	TRUE
UBE2T	UBE2T	2	OK	negbinomial.size	1.01654e-224	3.59612e-223	1930	TRUE
FKBP4	FKBP4	2	OK	negbinomial.size	2.4234e-134	4.99203e-133	3893	TRUE
CKS1B	CKS1B	2	OK	negbinomial.size	0	0	4297	TRUE
PRDX3	PRDX3	2	OK	negbinomial.size	1.01889e-177	2.82733e-176	4711	TRUE
PAICS	PAICS	2	OK	negbinomial.size	2.75799e-211	8.98601e-210	5042	TRUE
VBP1	VBP1	2	OK	negbinomial.size	1.2402e-235	4.69878e-234	6198	TRUE
RNF130	RNF130	2	OK	negbinomial.size	1.80215e-147	4.11389e-146	3850	TRUE
LAPTM4B	LAPTM4B	2	OK	negbinomial.size	4.8651e-40	3.9789e-39	2157	TRUE
NEDD8	NEDD8	2	OK	negbinomial.size	5.02716e-134	1.03322e-132	12573	TRUE
CLTA	CLTA	2	OK	negbinomial.size	1.01155e-171	2.71161e-170	9469	TRUE
YWHAE	YWHAE	2	OK	negbinomial.size	1.47993e-266	6.45618e-265	10960	TRUE
ZCRB1	ZCRB1	2	OK	negbinomial.size	8.482e-228	3.07863e-226	8979	TRUE
PSMB7	PSMB7	2	OK	negbinomial.size	1.1755e-251	4.73016e-250	12706	TRUE
OAZ1	OAZ1	2	OK	negbinomial.size	0	0	17522	TRUE
MDH1	MDH1	2	OK	negbinomial.size	2.33496955828075e-317	1.29587240119192e-315	8041	TRUE
CCT7	CCT7	2	OK	negbinomial.size	2.23787e-273	1.01532e-271	9714	TRUE
GYPC	GYPC	2	OK	negbinomial.size	0	0	12881	TRUE
C12orf57	C12orf57	2	OK	negbinomial.size	1.60189e-244	6.27885e-243	13217	TRUE
NME4	NME4	2	OK	negbinomial.size	1.06574e-75	1.33479e-74	7131	TRUE
PRDX1	PRDX1	2	OK	negbinomial.size	0	0	12722	TRUE
NAA38	NAA38	2	OK	negbinomial.size	3.95402e-236	1.50435e-234	10550	TRUE
MTCH2	MTCH2	2	OK	negbinomial.size	2.21046e-213	7.32034e-212	5619	TRUE
CACYBP	CACYBP	2	OK	negbinomial.size	0	0	8574	TRUE
TMEM183A	TMEM183A	2	OK	negbinomial.size	1.77552e-245	7.00483e-244	7026	TRUE
ENSA	ENSA	2	OK	negbinomial.size	0	0	12160	TRUE
HSPD1	HSPD1	2	OK	negbinomial.size	0	0	9423	TRUE
SNRPE	SNRPE	2	OK	negbinomial.size	0	0	13383	TRUE
EAF2	EAF2	2	OK	negbinomial.size	1.30868897293266e-315	7.19699620630353e-314	7421	TRUE
SRP72	SRP72	2	OK	negbinomial.size	2.16889e-227	7.85648e-226	11253	TRUE
CCT5	CCT5	2	OK	negbinomial.size	0	0	5859	TRUE
PARP1	PARP1	2	OK	negbinomial.size	0	0	9373	TRUE
KPNA2	KPNA2	2	OK	negbinomial.size	1.03071e-140	2.21627e-139	5966	TRUE
ATP1B3	ATP1B3	2	OK	negbinomial.size	0	0	7843	TRUE
HSPA9	HSPA9	2	OK	negbinomial.size	2.07414e-222	7.22486e-221	8662	TRUE
LDHB	LDHB	2	OK	negbinomial.size	0	0	14167	TRUE
C1QBP	C1QBP	2	OK	negbinomial.size	0	0	10287	TRUE
BRK1	BRK1	2	OK	negbinomial.size	5.56479e-211	1.80985e-209	12715	TRUE
PPM1G	PPM1G	2	OK	negbinomial.size	3.25434e-165	8.4011e-164	8657	TRUE
TMEM14B	TMEM14B	2	OK	negbinomial.size	6.77447e-263	2.89278e-261	10101	TRUE
ABRACL	ABRACL	2	OK	negbinomial.size	1.46932e-268	6.47215e-267	7683	TRUE
LSM3	LSM3	2	OK	negbinomial.size	4.85886e-194	1.47703e-192	12266	TRUE
PGK1	PGK1	2	OK	negbinomial.size	0	0	12371	TRUE
RPA3	RPA3	2	OK	negbinomial.size	8.81911e-275	4.03146e-273	8926	TRUE
LSM4	LSM4	2	OK	negbinomial.size	0	0	9485	TRUE
HMGN3	HMGN3	2	OK	negbinomial.size	0	0	11816	TRUE
RAN	RAN	2	OK	negbinomial.size	0	0	14288	TRUE
EIF3I	EIF3I	2	OK	negbinomial.size	2.67102e-243	1.04469e-241	11394	TRUE
GTF2A2	GTF2A2	2	OK	negbinomial.size	3.32451e-206	1.05848e-204	10062	TRUE
PPIA	PPIA	2	OK	negbinomial.size	0	0	17335	TRUE
SLC25A5	SLC25A5	2	OK	negbinomial.size	0	0	14198	TRUE
ENO1	ENO1	2	OK	negbinomial.size	0	0	12602	TRUE
AKR1B1	AKR1B1	2	OK	negbinomial.size	1.00396e-170	2.67546e-169	6855	TRUE
H2AFV	H2AFV	2	OK	negbinomial.size	0	0	10730	TRUE
TALDO1	TALDO1	2	OK	negbinomial.size	0	0	9362	TRUE
PA2G4	PA2G4	2	OK	negbinomial.size	0	0	10548	TRUE
THOC7	THOC7	2	OK	negbinomial.size	1.31256e-272	5.92546e-271	8713	TRUE
RANBP1	RANBP1	2	OK	negbinomial.size	0	0	10523	TRUE
CCDC167	CCDC167	2	OK	negbinomial.size	5.33556e-144	1.17798e-142	7151	TRUE
PSMB6	PSMB6	2	OK	negbinomial.size	6.9871e-286	3.3457e-284	12718	TRUE
NDUFS7	NDUFS7	2	OK	negbinomial.size	3.61977e-162	9.08597e-161	10234	TRUE
GAPDH	GAPDH	2	OK	negbinomial.size	0	0	17220	TRUE
PRDX2	PRDX2	2	OK	negbinomial.size	0	0	9246	TRUE
COX7A2	COX7A2	2	OK	negbinomial.size	2.36535e-293	1.17606e-291	16803	TRUE
GTF3C6	GTF3C6	2	OK	negbinomial.size	0	0	8758	TRUE
POLR2F	POLR2F	2	OK	negbinomial.size	7.57435e-214	2.52219e-212	8444	TRUE
UFC1	UFC1	2	OK	negbinomial.size	1.72535e-234	6.4962e-233	13878	TRUE
MAFG	MAFG	2	OK	negbinomial.size	4.80904e-148	1.09917e-146	4371	TRUE
SOCS3	SOCS3	2	OK	negbinomial.size	3.25354e-202	1.02331e-200	3196	TRUE
NDUFS2	NDUFS2	2	OK	negbinomial.size	6.10091e-212	2.00216e-210	6168	TRUE
CTSC	CTSC	2	OK	negbinomial.size	6.40699e-218	2.19385e-216	4560	TRUE
TPI1	TPI1	2	OK	negbinomial.size	0	0	12195	TRUE
TCEAL9	TCEAL9	2	OK	negbinomial.size	1.39007e-55	1.40072e-54	3123	TRUE
MRPL37	MRPL37	2	OK	negbinomial.size	4.16376e-154	9.89057e-153	6286	TRUE
DTYMK	DTYMK	2	OK	negbinomial.size	5.42377e-152	1.28165e-150	3953	TRUE
FH	FH	2	OK	negbinomial.size	3.44013e-267	1.50437e-265	4469	TRUE
MGST1	MGST1	2	OK	negbinomial.size	0	0	3452	TRUE
TMEM106C	TMEM106C	2	OK	negbinomial.size	1.18117e-185	3.41879e-184	4619	TRUE
MRPL14	MRPL14	2	OK	negbinomial.size	9.97338e-288	4.81375e-286	7764	TRUE
TUBA1C	TUBA1C	2	OK	negbinomial.size	7.33055e-296	3.68518e-294	6337	TRUE
COX8A	COX8A	2	OK	negbinomial.size	0	0	14352	TRUE
PSMA7	PSMA7	2	OK	negbinomial.size	0	0	14257	TRUE
PPA1	PPA1	2	OK	negbinomial.size	0	0	11452	TRUE
PSMB2	PSMB2	2	OK	negbinomial.size	0	0	10141	TRUE
UQCR10	UQCR10	2	OK	negbinomial.size	0	0	12990	TRUE
DAP3	DAP3	2	OK	negbinomial.size	9.69456e-282	4.59365e-280	7814	TRUE
PSMD4	PSMD4	2	OK	negbinomial.size	0	0	10769	TRUE
CCT3	CCT3	2	OK	negbinomial.size	0	0	10363	TRUE
MPC2	MPC2	2	OK	negbinomial.size	1.83972e-256	7.67522e-255	11571	TRUE
MRPL21	MRPL21	2	OK	negbinomial.size	1.95564e-223	6.86478e-222	8821	TRUE
SLIRP	SLIRP	2	OK	negbinomial.size	2.20187e-289	1.0713e-287	10230	TRUE
PRMT1	PRMT1	2	OK	negbinomial.size	1.17945e-213	3.92026e-212	10061	TRUE
PSMA5	PSMA5	2	OK	negbinomial.size	0	0	7423	TRUE
GHITM	GHITM	2	OK	negbinomial.size	3.79134020229943e-317	2.09772079145457e-315	11756	TRUE
TOP1	TOP1	2	OK	negbinomial.size	3.23282e-169	8.53992e-168	8179	TRUE
PGAM1	PGAM1	2	OK	negbinomial.size	0	0	10083	TRUE
PSMB1	PSMB1	2	OK	negbinomial.size	0	0	14596	TRUE
PSMC5	PSMC5	2	OK	negbinomial.size	1.76562e-271	7.93133e-270	9917	TRUE
SEC11A	SEC11A	2	OK	negbinomial.size	1.06555e-184	3.06947e-183	11825	TRUE
SSBP1	SSBP1	2	OK	negbinomial.size	0	0	11799	TRUE
TIMM13	TIMM13	2	OK	negbinomial.size	1.59278e-304	8.37849e-303	10892	TRUE
MDH2	MDH2	2	OK	negbinomial.size	0	0	11648	TRUE
EI24	EI24	2	OK	negbinomial.size	1.54502e-209	4.99806e-208	6600	TRUE
MDK	MDK	2	OK	negbinomial.size	0.000162961	0.000453035	4109	TRUE
SPN	SPN	2	OK	negbinomial.size	4.28025e-10	1.70272e-09	4602	TRUE
ERGIC1	ERGIC1	2	OK	negbinomial.size	7.60186e-96	1.1487e-94	8666	TRUE
SIVA1	SIVA1	2	OK	negbinomial.size	6.05112e-83	8.12847e-82	11642	TRUE
CXXC5	CXXC5	2	OK	negbinomial.size	3.58368e-35	2.68303e-34	11177	TRUE
PPP1R14A	PPP1R14A	2	OK	negbinomial.size	3.98107e-22	2.31269e-21	1657	TRUE
APRT	APRT	2	OK	negbinomial.size	2.05517e-282	9.76365e-281	13662	TRUE
MYL12A	MYL12A	2	OK	negbinomial.size	6.97056e-192	2.08749e-190	14729	TRUE
UBE2D2	UBE2D2	2	OK	negbinomial.size	4.85863e-205	1.53614e-203	13394	TRUE
ARPC1B	ARPC1B	2	OK	negbinomial.size	2.38055e-292	1.17717e-290	10862	TRUE
EIF2S2	EIF2S2	2	OK	negbinomial.size	3.05376e-248	1.21268e-246	11624	TRUE
GNG5	GNG5	2	OK	negbinomial.size	2.04489e-223	7.16424e-222	13138	TRUE
NDUFV2	NDUFV2	2	OK	negbinomial.size	1.23443e-296	6.27519e-295	10734	TRUE
SOD1	SOD1	2	OK	negbinomial.size	0	0	13733	TRUE
RAC1	RAC1	2	OK	negbinomial.size	3.45345e-140	7.37332e-139	13530	TRUE
DRAP1	DRAP1	2	OK	negbinomial.size	7.41622e-234	2.76933e-232	11940	TRUE
VDAC2	VDAC2	2	OK	negbinomial.size	8.24767e-258	3.45678e-256	12194	TRUE
RPLP0	RPLP0	2	OK	negbinomial.size	0	0	19170	TRUE
RTN4	RTN4	2	OK	negbinomial.size	2.03653e-36	1.55879e-35	11902	TRUE
PSMB3	PSMB3	2	OK	negbinomial.size	6.81197e-286	3.27046e-284	13132	TRUE
ODC1	ODC1	2	OK	negbinomial.size	5.18759e-275	2.37739e-273	11756	TRUE
MYL6	MYL6	2	OK	negbinomial.size	1.43328e-215	4.85284e-214	17590	TRUE
BEX3	BEX3	2	OK	negbinomial.size	5.15506e-183	1.47098e-181	4603	TRUE
CLIC1	CLIC1	2	OK	negbinomial.size	0	0	16095	TRUE
GSTP1	GSTP1	2	OK	negbinomial.size	0	0	14593	TRUE
HMGB3	HMGB3	2	OK	negbinomial.size	5.01349e-119	9.20898e-118	5530	TRUE
COX7B	COX7B	2	OK	negbinomial.size	0	0	14096	TRUE
PEBP1	PEBP1	2	OK	negbinomial.size	1.69479e-235	6.3944e-234	14557	TRUE
PRDX6	PRDX6	2	OK	negbinomial.size	5.03215e-219	1.73289e-217	13087	TRUE
LSM5	LSM5	2	OK	negbinomial.size	1.63201e-307	8.76263e-306	12579	TRUE
SRSF9	SRSF9	2	OK	negbinomial.size	0	0	11493	TRUE
COX6C	COX6C	2	OK	negbinomial.size	0	0	16450	TRUE
CCT8	CCT8	2	OK	negbinomial.size	1.84518e-255	7.62785e-254	11292	TRUE
S100A4	S100A4	1	OK	negbinomial.size	8.92797e-76	1.11896e-74	9280	TRUE
NUCB2	NUCB2	1	OK	negbinomial.size	1.56916e-62	1.7042e-61	12244	TRUE
ATF4	ATF4	1	OK	negbinomial.size	2.22317e-135	4.60047e-134	15591	TRUE
FAM173A	FAM173A	1	OK	negbinomial.size	2.88469e-88	4.0457e-87	8136	TRUE
ALKBH7	ALKBH7	1	OK	negbinomial.size	1.76954e-73	2.17868e-72	12396	TRUE
MAPKAPK2	MAPKAPK2	1	OK	negbinomial.size	3.19344e-119	5.88061e-118	7761	TRUE
PCBD1	PCBD1	1	OK	negbinomial.size	2.25774e-76	2.85132e-75	5893	TRUE
ISCA1	ISCA1	1	OK	negbinomial.size	2.26416e-157	5.48597e-156	9598	TRUE
EDF1	EDF1	1	OK	negbinomial.size	8.90877e-287	4.2885e-285	16400	TRUE
MAP2K2	MAP2K2	1	OK	negbinomial.size	0	0	8808	TRUE
BARX2	BARX2	1	OK	negbinomial.size	4.35788e-110	7.35008e-109	1738	TRUE
ALG14	ALG14	1	OK	negbinomial.size	1.4921e-57	1.53594e-56	4864	TRUE
EPHX1	EPHX1	1	OK	negbinomial.size	1.4872e-29	1.01275e-28	3848	TRUE
SRD5A3	SRD5A3	1	OK	negbinomial.size	5.55738e-46	4.93905e-45	5675	TRUE
NANS	NANS	1	OK	negbinomial.size	1.50751e-150	3.49403e-149	9284	TRUE
BSG	BSG	1	OK	negbinomial.size	1.95402e-183	5.60214e-182	13235	TRUE
NENF	NENF	1	OK	negbinomial.size	1.06967e-157	2.5987e-156	11891	TRUE
ATP6AP1	ATP6AP1	1	OK	negbinomial.size	1.01558e-59	1.07218e-58	9005	TRUE
PHGDH	PHGDH	1	OK	negbinomial.size	0	0	6866	TRUE
CBR1	CBR1	1	OK	negbinomial.size	6.67273e-167	1.73243e-165	4743	TRUE
NDUFA2	NDUFA2	1	OK	negbinomial.size	0	0	12733	TRUE
AURKAIP1	AURKAIP1	1	OK	negbinomial.size	8.27705e-232	3.07182e-230	13060	TRUE
FXYD5	FXYD5	1	OK	negbinomial.size	4.08664e-207	1.31264e-205	16313	TRUE
ECI1	ECI1	1	OK	negbinomial.size	8.7978369963912e-314	4.79468906337985e-312	7519	TRUE
NDUFS6	NDUFS6	1	OK	negbinomial.size	0	0	13011	TRUE
NDUFB6	NDUFB6	1	OK	negbinomial.size	0	0	10453	TRUE
NDUFA8	NDUFA8	1	OK	negbinomial.size	1.50398e-235	5.68631e-234	8029	TRUE
DMAC1	DMAC1	1	OK	negbinomial.size	7.85283e-113	1.37296e-111	8883	TRUE
HAGH	HAGH	1	OK	negbinomial.size	1.26644e-144	2.8097e-143	7082	TRUE
RPN1	RPN1	1	OK	negbinomial.size	7.29926e-152	1.72259e-150	10715	TRUE
YIF1A	YIF1A	1	OK	negbinomial.size	4.78946e-104	7.74681e-103	10166	TRUE
LAMTOR2	LAMTOR2	1	OK	negbinomial.size	2.09749e-209	6.77319e-208	11674	TRUE
DAD1	DAD1	1	OK	negbinomial.size	2.95928e-191	8.81855e-190	13510	TRUE
SLC25A4	SLC25A4	1	OK	negbinomial.size	4.65686e-147	1.05641e-145	6965	TRUE
SIGMAR1	SIGMAR1	1	OK	negbinomial.size	6.3261e-145	1.40866e-143	7635	TRUE
SDF4	SDF4	1	OK	negbinomial.size	1.09411e-87	1.52621e-86	10443	TRUE
VIM	VIM	1	OK	negbinomial.size	0	0	16659	TRUE
NDUFB7	NDUFB7	1	OK	negbinomial.size	1.19813e-150	2.78407e-149	14092	TRUE
C19orf24	C19orf24	1	OK	negbinomial.size	1.48488e-177	4.10786e-176	11667	TRUE
SRM	SRM	1	OK	negbinomial.size	0	0	12319	TRUE
EMC4	EMC4	1	OK	negbinomial.size	2.28467e-95	3.44944e-94	11609	TRUE
TXN	TXN	1	OK	negbinomial.size	0	0	15025	TRUE
HINT2	HINT2	1	OK	negbinomial.size	7.99588e-227	2.88487e-225	10943	TRUE
PDCD5	PDCD5	1	OK	negbinomial.size	8.1312e-242	3.1531e-240	11889	TRUE
HEXB	HEXB	1	OK	negbinomial.size	1.00701e-120	1.8763e-119	8811	TRUE
TMEM179B	TMEM179B	1	OK	negbinomial.size	9.47603e-40	7.72209e-39	9640	TRUE
UQCRQ	UQCRQ	1	OK	negbinomial.size	1.2339e-307	6.64475e-306	15364	TRUE
PRELID1	PRELID1	1	OK	negbinomial.size	0	0	14403	TRUE
ERP44	ERP44	1	OK	negbinomial.size	5.06758e-126	9.84651e-125	11189	TRUE
CALCB	CALCB	1	OK	negbinomial.size	1.53677e-91	2.22402e-90	741	TRUE
DHRS9	DHRS9	1	OK	negbinomial.size	1.15656e-128	2.2914e-127	1527	TRUE
ACTL8	ACTL8	1	OK	negbinomial.size	1.14224e-76	1.44556e-75	1230	TRUE
LINC01419	LINC01419	1	OK	negbinomial.size	2.93844e-213	9.69578e-212	102	TRUE
SERINC2	SERINC2	1	OK	negbinomial.size	1.93513e-71	2.33503e-70	2422	TRUE
GLRX	GLRX	1	OK	negbinomial.size	1.50214e-90	2.15671e-89	10503	TRUE
AREG	AREG	1	OK	negbinomial.size	1.26714e-122	2.40043e-121	8658	TRUE
DHRS7	DHRS7	1	OK	negbinomial.size	7.70556e-134	1.58191e-132	9261	TRUE
CLDN3	CLDN3	1	OK	negbinomial.size	8.19046e-80	1.07399e-78	1703	TRUE
FRZB	FRZB	1	OK	negbinomial.size	8.9683e-48	8.17873e-47	2833	TRUE
IL5RA	IL5RA	1	OK	negbinomial.size	8.68604e-129	1.72466e-127	3787	TRUE
SELENOP	SELENOP	1	OK	negbinomial.size	3.35894e-30	2.31604e-29	3573	TRUE
RBP1	RBP1	1	OK	negbinomial.size	1.00881e-74	1.25569e-73	1089	TRUE
AC026369.3	AC026369.3	1	OK	negbinomial.size	4.74245e-266	2.059e-264	5273	TRUE
ASS1	ASS1	1	OK	negbinomial.size	6.34091e-108	1.05573e-106	3675	TRUE
FAM174A	FAM174A	1	OK	negbinomial.size	1.92435e-66	2.18953e-65	4875	TRUE
ENDOG	ENDOG	1	OK	negbinomial.size	4.1479e-92	6.05114e-91	4163	TRUE
SLAMF7	SLAMF7	1	OK	negbinomial.size	2.67481e-22	1.55935e-21	7586	TRUE
SELENOM	SELENOM	1	OK	negbinomial.size	1.28471e-152	3.04373e-151	9487	TRUE
MZB1	MZB1	1	OK	negbinomial.size	1.6897e-35	1.27239e-34	15904	TRUE
SSR4	SSR4	1	OK	negbinomial.size	1.14498e-70	1.36614e-69	17145	TRUE
TMED10	TMED10	1	OK	negbinomial.size	1.68425e-09	6.53256e-09	14556	TRUE
MEI1	MEI1	1	OK	negbinomial.size	0.00320836	0.0076572	8530	TRUE
FKBP2	FKBP2	1	OK	negbinomial.size	9.85538e-101	1.5392e-99	14255	TRUE
FKBP11	FKBP11	1	OK	negbinomial.size	9.8326e-149	2.25022e-147	14037	TRUE
DPM3	DPM3	1	OK	negbinomial.size	1.94546e-09	7.51354e-09	11661	TRUE
VKORC1	VKORC1	1	OK	negbinomial.size	1.01948e-11	4.35226e-11	10983	TRUE
CERCAM	CERCAM	1	OK	negbinomial.size	1.14185e-42	9.75163e-42	6675	TRUE
GRN	GRN	1	OK	negbinomial.size	2.51565e-21	1.43702e-20	10944	TRUE
PLPP5	PLPP5	1	OK	negbinomial.size	1.68808e-39	1.36521e-38	11427	TRUE
HLA-DOB	HLA-DOB	1	OK	negbinomial.size	3.53679e-18	1.87294e-17	7514	TRUE
SEL1L	SEL1L	1	OK	negbinomial.size	2.87258e-11	1.20396e-10	8179	TRUE
FTL	FTL	1	OK	negbinomial.size	2.05679e-54	2.03747e-53	19042	TRUE
LMNA	LMNA	1	OK	negbinomial.size	2.07702e-192	6.23038e-191	10645	TRUE
HLA-C	HLA-C	1	OK	negbinomial.size	1.94696e-130	3.90424e-129	18950	TRUE
TMEM208	TMEM208	1	OK	negbinomial.size	1.18052e-13	5.40605e-13	12232	TRUE
SEC61A1	SEC61A1	1	OK	negbinomial.size	2.98833e-46	2.67285e-45	10784	TRUE
HSPA5	HSPA5	1	OK	negbinomial.size	3.29287e-163	8.33459e-162	14770	TRUE
S100A6	S100A6	1	OK	negbinomial.size	1.85918e-178	5.18285e-177	14769	TRUE
SEC11C	SEC11C	1	OK	negbinomial.size	1.95497e-186	5.68571e-185	14720	TRUE
KDELR3	KDELR3	1	OK	negbinomial.size	8.58548e-10	3.36731e-09	5882	TRUE
PRDX4	PRDX4	1	OK	negbinomial.size	3.68025e-113	6.45931e-112	13935	TRUE
TMEM205	TMEM205	1	OK	negbinomial.size	9.60377e-41	7.93667e-40	12287	TRUE
KRTCAP2	KRTCAP2	1	OK	negbinomial.size	7.41288e-55	7.3917e-54	14808	TRUE
RABAC1	RABAC1	1	OK	negbinomial.size	6.56005e-73	8.00617e-72	15548	TRUE
ATF5	ATF5	1	OK	negbinomial.size	0.000228275	0.000624095	5796	TRUE
YIPF2	YIPF2	1	OK	negbinomial.size	9.63173e-15	4.58904e-14	8807	TRUE
TECR	TECR	1	OK	negbinomial.size	1.98923e-21	1.1381e-20	12616	TRUE
TXNDC15	TXNDC15	1	OK	negbinomial.size	1.51593e-117	2.74562e-116	10178	TRUE
DNAAF1	DNAAF1	1	OK	negbinomial.size	1.50473e-52	1.45487e-51	4413	TRUE
ERLEC1	ERLEC1	1	OK	negbinomial.size	2.99173e-30	2.06519e-29	11940	TRUE
SDF2L1	SDF2L1	1	OK	negbinomial.size	1.592e-129	3.1749e-128	13222	TRUE
CHPF	CHPF	1	OK	negbinomial.size	7.86077e-19	4.23567e-18	9055	TRUE
SPCS3	SPCS3	1	OK	negbinomial.size	1.94583e-49	1.80814e-48	14166	TRUE
TMEM147	TMEM147	1	OK	negbinomial.size	2.52828e-53	2.46684e-52	13342	TRUE
CUTA	CUTA	1	OK	negbinomial.size	2.19103e-48	2.01228e-47	15445	TRUE
PHPT1	PHPT1	1	OK	negbinomial.size	4.70084e-73	5.74871e-72	13144	TRUE
ALG5	ALG5	1	OK	negbinomial.size	9.98517e-15	4.7537e-14	10861	TRUE
CRELD2	CRELD2	1	OK	negbinomial.size	7.75847e-43	6.63529e-42	11214	TRUE
FUCA2	FUCA2	1	OK	negbinomial.size	1.13689e-36	8.73141e-36	5938	TRUE
TAPBPL	TAPBPL	1	OK	negbinomial.size	1.32976e-19	7.33288e-19	8205	TRUE
SRPRB	SRPRB	1	OK	negbinomial.size	6.13005e-64	6.7587e-63	11167	TRUE
DERL1	DERL1	1	OK	negbinomial.size	1.55986e-45	1.3762e-44	11926	TRUE
SLC44A1	SLC44A1	1	OK	negbinomial.size	0.000546019	0.00143216	6147	TRUE
C11orf96	C11orf96	1	OK	negbinomial.size	2.78163e-08	1.01408e-07	2135	TRUE
TPM4	TPM4	1	OK	negbinomial.size	1.05197e-51	1.00585e-50	12562	TRUE
SURF1	SURF1	1	OK	negbinomial.size	1.25124e-33	9.1415e-33	10601	TRUE
GADD45A	GADD45A	1	OK	negbinomial.size	1.99963e-170	5.32101e-169	10215	TRUE
SIL1	SIL1	1	OK	negbinomial.size	7.05651e-101	1.10303e-99	10014	TRUE
HDLBP	HDLBP	1	OK	negbinomial.size	1.02484e-13	4.70381e-13	8177	TRUE
CLPTM1L	CLPTM1L	1	OK	negbinomial.size	1.40146e-239	5.39992e-238	10272	TRUE
CST6	CST6	1	OK	negbinomial.size	1.77354e-109	2.97469e-108	1433	TRUE
FBXW7	FBXW7	1	OK	negbinomial.size	2.15535e-39	1.73768e-38	8297	TRUE
MGAT1	MGAT1	1	OK	negbinomial.size	5.61342e-49	5.19492e-48	9786	TRUE
QPCT	QPCT	1	OK	negbinomial.size	6.89203e-102	1.08762e-100	11595	TRUE
DNAJC1	DNAJC1	1	OK	negbinomial.size	4.40913e-66	4.9917e-65	13297	TRUE
NCLN	NCLN	1	OK	negbinomial.size	7.75368e-09	2.90191e-08	7709	TRUE
ITM2C	ITM2C	1	OK	negbinomial.size	8.76009e-164	2.22971e-162	15138	TRUE
XBP1	XBP1	1	OK	negbinomial.size	4.03875e-124	7.75612e-123	15112	TRUE
ICAM3	ICAM3	1	OK	negbinomial.size	0.000577464	0.00151115	14348	TRUE
CHID1	CHID1	1	OK	negbinomial.size	1.51991e-07	5.28519e-07	12171	TRUE
DDOST	DDOST	1	OK	negbinomial.size	1.42645e-10	5.7991e-10	13420	TRUE
ERGIC3	ERGIC3	1	OK	negbinomial.size	0.000426847	0.00113136	15237	TRUE
REEP5	REEP5	1	OK	negbinomial.size	3.9358e-111	6.73204e-110	12307	TRUE
SEC61B	SEC61B	1	OK	negbinomial.size	0	0	16515	TRUE
AIG1	AIG1	1	OK	negbinomial.size	2.96474e-66	3.36697e-65	9742	TRUE
DUSP5	DUSP5	1	OK	negbinomial.size	2.57899e-304	1.3527e-302	9237	TRUE
IFNAR2	IFNAR2	1	OK	negbinomial.size	2.20774e-38	1.74732e-37	9205	TRUE
ABHD14A	ABHD14A	1	OK	negbinomial.size	2.99035e-31	2.09048e-30	9206	TRUE
KDELR1	KDELR1	1	OK	negbinomial.size	4.48436e-38	3.52915e-37	12633	TRUE
LMAN2	LMAN2	1	OK	negbinomial.size	5.00253800022012e-313	2.71814549784426e-311	13978	TRUE
YIPF3	YIPF3	1	OK	negbinomial.size	1.86543e-19	1.02463e-18	10344	TRUE
ATOX1	ATOX1	1	OK	negbinomial.size	1.90081e-215	6.42381e-214	12575	TRUE
SLC3A2	SLC3A2	1	OK	negbinomial.size	9.0292e-133	1.83908e-131	11802	TRUE
DDRGK1	DDRGK1	1	OK	negbinomial.size	9.20359e-62	9.91845e-61	9971	TRUE
AL035446.1	AL035446.1	1	OK	negbinomial.size	6.19408e-33	4.49102e-32	4274	TRUE
MLEC	MLEC	1	OK	negbinomial.size	2.37832e-62	2.57682e-61	10327	TRUE
EMC7	EMC7	1	OK	negbinomial.size	7.43143e-114	1.3132e-112	12240	TRUE
PDIA6	PDIA6	1	OK	negbinomial.size	4.6553e-212	1.53051e-210	14812	TRUE
SPCS2	SPCS2	1	OK	negbinomial.size	7.07335e-252	2.85896e-250	15331	TRUE
WIPI1	WIPI1	1	OK	negbinomial.size	1.33089e-21	7.63849e-21	6127	TRUE
AGA	AGA	1	OK	negbinomial.size	4.50527e-12	1.95182e-11	8694	TRUE
PLD3	PLD3	1	OK	negbinomial.size	8.89127e-05	0.000253908	8848	TRUE
ATRAID	ATRAID	1	OK	negbinomial.size	4.05259e-57	4.15986e-56	13715	TRUE
CNPY2	CNPY2	1	OK	negbinomial.size	2.35627e-47	2.13382e-46	13211	TRUE
RPS27L	RPS27L	1	OK	negbinomial.size	1.16434e-54	1.1591e-53	14476	TRUE
TMEM258	TMEM258	1	OK	negbinomial.size	2.94928e-63	3.23405e-62	15787	TRUE
MANF	MANF	1	OK	negbinomial.size	3.09606e-65	3.47694e-64	12866	TRUE
RPN2	RPN2	1	OK	negbinomial.size	3.3634e-131	6.78212e-130	13893	TRUE
SLC38A5	SLC38A5	1	OK	negbinomial.size	1.74961e-28	1.16993e-27	8497	TRUE
LMAN1	LMAN1	1	OK	negbinomial.size	1.03985e-67	1.20122e-66	12047	TRUE
C4orf48	C4orf48	1	OK	negbinomial.size	1.29998e-49	1.21421e-48	11334	TRUE
PPIB	PPIB	1	OK	negbinomial.size	0	0	15952	TRUE
MYDGF	MYDGF	1	OK	negbinomial.size	4.7587e-245	1.86928e-243	14709	TRUE
SSR3	SSR3	1	OK	negbinomial.size	2.58614736939612e-309	1.39683e-307	13795	TRUE
TTLL7	TTLL7	1	OK	negbinomial.size	2.17086e-10	8.76262e-10	5377	TRUE
PLA2G16	PLA2G16	1	OK	negbinomial.size	1.44264e-51	1.3765e-50	8504	TRUE
PGRMC2	PGRMC2	1	OK	negbinomial.size	1.85488e-108	3.09396e-107	7187	TRUE
ATP5PF	ATP5PF	1	OK	negbinomial.size	0	0	14113	TRUE
ADIPOR1	ADIPOR1	1	OK	negbinomial.size	1.30116e-172	3.50347e-171	9949	TRUE
ARPC5L	ARPC5L	1	OK	negbinomial.size	0	0	13735	TRUE
TMEM167A	TMEM167A	1	OK	negbinomial.size	1.74612e-168	4.59254e-167	10506	TRUE
CANX	CANX	1	OK	negbinomial.size	2.46114e-106	4.06783e-105	12341	TRUE
ATP6V0E1	ATP6V0E1	1	OK	negbinomial.size	1.45374e-200	4.54088e-199	13835	TRUE
MYEOV	MYEOV	1	OK	negbinomial.size	6.41196e-59	6.70301e-58	4638	TRUE
DNPH1	DNPH1	1	OK	negbinomial.size	7.5454e-89	1.06646e-87	10303	TRUE
PRDX5	PRDX5	1	OK	negbinomial.size	5.88838e-219	2.02008e-217	14435	TRUE
GUK1	GUK1	1	OK	negbinomial.size	0	0	15628	TRUE
UQCR11	UQCR11	1	OK	negbinomial.size	0	0	15920	TRUE
SPATS2L	SPATS2L	1	OK	negbinomial.size	1.67866e-131	3.39246e-130	5694	TRUE
SLC25A39	SLC25A39	1	OK	negbinomial.size	3.60066e-133	7.35865e-132	10345	TRUE
NDUFA11	NDUFA11	1	OK	negbinomial.size	8.38894e-212	2.74806e-210	15102	TRUE
CALU	CALU	1	OK	negbinomial.size	7.40729e-61	7.89357e-60	8408	TRUE
P4HB	P4HB	1	OK	negbinomial.size	0	0	14383	TRUE
SSR1	SSR1	1	OK	negbinomial.size	3.08311e-116	5.55633e-115	11145	TRUE
RER1	RER1	1	OK	negbinomial.size	3.60209e-66	4.08567e-65	10831	TRUE
POLR2L	POLR2L	1	OK	negbinomial.size	1.00526e-252	4.09048e-251	14535	TRUE
PDIA4	PDIA4	1	OK	negbinomial.size	1.03096e-177	2.85646e-176	11442	TRUE
UAP1	UAP1	1	OK	negbinomial.size	3.57985e-175	9.79897e-174	9385	TRUE
FAM89B	FAM89B	1	OK	negbinomial.size	7.27412e-223	2.53867e-221	9012	TRUE
G0S2	G0S2	1	OK	negbinomial.size	1.52738e-132	3.1075e-131	1824	TRUE
PMVK	PMVK	1	OK	negbinomial.size	4.92421e-154	1.16816e-152	10080	TRUE
CCND2	CCND2	1	OK	negbinomial.size	0	0	7683	TRUE
TRAM1	TRAM1	1	OK	negbinomial.size	1.01329e-126	1.98159e-125	14752	TRUE
MTDH	MTDH	1	OK	negbinomial.size	0	0	15587	TRUE
KDELR2	KDELR2	1	OK	negbinomial.size	9.64789e-265	4.15891e-263	13090	TRUE
C19orf70	C19orf70	1	OK	negbinomial.size	2.57478e-114	4.58109e-113	13465	TRUE
SLC52A2	SLC52A2	1	OK	negbinomial.size	2.53578e-85	3.4575e-84	7893	TRUE
CTSD	CTSD	1	OK	negbinomial.size	7.74141e-44	6.68687e-43	8504	TRUE
CARD19	CARD19	1	OK	negbinomial.size	4.49368e-38	3.53495e-37	7717	TRUE
MAFF	MAFF	1	OK	negbinomial.size	1.84554e-12	8.12146e-12	3629	TRUE
WHRN	WHRN	1	OK	negbinomial.size	2.71903e-104	4.40974e-103	4916	TRUE
PDLIM3	PDLIM3	1	OK	negbinomial.size	3.42581e-86	4.70997e-85	2968	TRUE
POPDC3	POPDC3	1	OK	negbinomial.size	5.54164e-37	4.27956e-36	1423	TRUE
RRAD	RRAD	1	OK	negbinomial.size	2.59639e-216	8.82383e-215	1872	TRUE
SAMD11	SAMD11	1	OK	negbinomial.size	6.76508e-48	6.18191e-47	1333	TRUE
ACADVL	ACADVL	1	OK	negbinomial.size	4.28683e-53	4.17145e-52	10109	TRUE
RGCC	RGCC	1	OK	negbinomial.size	5.23528e-76	6.58419e-75	3960	TRUE
ST6GALNAC4	ST6GALNAC4	1	OK	negbinomial.size	4.67439e-69	5.45886e-68	8661	TRUE
DPP7	DPP7	1	OK	negbinomial.size	3.68763e-136	7.70117e-135	10600	TRUE
IGHA2	IGHA2	1	OK	negbinomial.size	0	0	6997	TRUE
IGHA1	IGHA1	1	OK	negbinomial.size	0	0	9189	TRUE
FCRL5	FCRL5	1	OK	negbinomial.size	9.17297e-63	9.99826e-62	6986	TRUE
CDKN1A	CDKN1A	1	OK	negbinomial.size	2.37921e-82	3.18655e-81	8391	TRUE
JSRP1	JSRP1	1	OK	negbinomial.size	2.95873e-206	9.43674e-205	9895	TRUE
DPEP1	DPEP1	1	OK	negbinomial.size	1.06556e-140	2.28849e-139	5674	TRUE
DERL3	DERL3	1	OK	negbinomial.size	0	0	13580	TRUE
ADM	ADM	1	OK	negbinomial.size	3.89773e-47	3.52447e-46	4119	TRUE
IGLV6-57	IGLV6-57	1	OK	negbinomial.size	0	0	4804	TRUE
IGLV5-48	IGLV5-48	1	OK	negbinomial.size	8.24013e-80	1.07972e-78	2639	TRUE
S100A10	S100A10	1	OK	negbinomial.size	1.27203e-88	1.7923e-87	9782	TRUE
LGALS1	LGALS1	1	OK	negbinomial.size	0	0	12487	TRUE
ELFN1-AS1	ELFN1-AS1	1	OK	negbinomial.size	3.23264e-69	3.78979e-68	2271	TRUE
IGHG3	IGHG3	1	OK	negbinomial.size	0	0	8702	TRUE
BUD23	BUD23	1	OK	negbinomial.size	2.84925e-103	4.56785e-102	12219	TRUE
ELOB	ELOB	1	OK	negbinomial.size	1.19101e-272	5.39013e-271	14730	TRUE
LGALS3	LGALS3	1	OK	negbinomial.size	1.85358e-70	2.20149e-69	6624	TRUE
REX1BD	REX1BD	1	OK	negbinomial.size	4.06782e-65	4.56259e-64	11006	TRUE
NES	NES	1	OK	negbinomial.size	7.3288e-114	1.29633e-112	2642	TRUE
CYSTM1	CYSTM1	1	OK	negbinomial.size	7.30659e-65	8.16e-64	7610	TRUE
ATP5F1D	ATP5F1D	1	OK	negbinomial.size	0	0	14461	TRUE
JCHAIN	JCHAIN	1	OK	negbinomial.size	0	0	13780	TRUE
IGLC2	IGLC2	1	OK	negbinomial.size	0	0	15079	TRUE
SELENOK	SELENOK	1	OK	negbinomial.size	6.11218e-82	8.14418e-81	13838	TRUE
IGHG2	IGHG2	1	OK	negbinomial.size	0	0	6185	TRUE
YWHAB	YWHAB	6	OK	negbinomial.size	3.0316e-152	7.17308e-151	13595	TRUE
ATP5MPL	ATP5MPL	6	OK	negbinomial.size	1.15719e-99	1.79186e-98	14804	TRUE
DSTN	DSTN	6	OK	negbinomial.size	3.89237e-125	7.50678e-124	11877	TRUE
TAP1	TAP1	6	OK	negbinomial.size	7.18359e-100	1.11425e-98	9366	TRUE
RAB5IF	RAB5IF	6	OK	negbinomial.size	1.20978e-171	3.23822e-170	11522	TRUE
SCNN1B	SCNN1B	6	OK	negbinomial.size	2.08854e-25	1.30475e-24	4690	TRUE
CCR10	CCR10	6	OK	negbinomial.size	4.14053e-24	2.51312e-23	7444	TRUE
KLF13	KLF13	6	OK	negbinomial.size	4.35585e-38	3.43397e-37	10938	TRUE
SEC14L1	SEC14L1	6	OK	negbinomial.size	1.55806e-11	6.61731e-11	9360	TRUE
C2orf88	C2orf88	6	OK	negbinomial.size	8.04059e-09	3.00495e-08	7108	TRUE
TXNDC5	TXNDC5	6	OK	negbinomial.size	3.29079e-23	1.95936e-22	7691	TRUE
PRDM1	PRDM1	6	OK	negbinomial.size	1.46844e-27	9.6311e-27	10102	TRUE
IFI27L2	IFI27L2	6	OK	negbinomial.size	2.84684e-33	2.07404e-32	12427	TRUE
CCL3	CCL3	6	OK	negbinomial.size	0	0	7418	TRUE
NSD2	NSD2	6	OK	negbinomial.size	2.0326e-77	2.59589e-76	5650	TRUE
DST	DST	6	OK	negbinomial.size	3.16945e-55	3.18137e-54	5369	TRUE
ITGB7	ITGB7	6	OK	negbinomial.size	0	0	7866	TRUE
CD59	CD59	6	OK	negbinomial.size	2.42396e-37	1.88314e-36	9981	TRUE
CTSA	CTSA	6	OK	negbinomial.size	5.27973e-89	7.46817e-88	8282	TRUE
SH2B2	SH2B2	6	OK	negbinomial.size	9.55456e-25	5.87187e-24	5893	TRUE
SLC1A4	SLC1A4	6	OK	negbinomial.size	4.39836e-22	2.55183e-21	5886	TRUE
CREB3L2	CREB3L2	6	OK	negbinomial.size	1.61753e-13	7.3793e-13	7899	TRUE
TIMP2	TIMP2	6	OK	negbinomial.size	8.12299e-22	4.69179e-21	6467	TRUE
PIGT	PIGT	6	OK	negbinomial.size	2.46941e-52	2.3825e-51	11309	TRUE
CTHRC1	CTHRC1	6	OK	negbinomial.size	1.17388e-122	2.22608e-121	6457	TRUE
SLC9A3R1	SLC9A3R1	6	OK	negbinomial.size	2.81757e-138	5.94572e-137	6939	TRUE
BST2	BST2	6	OK	negbinomial.size	1.68892e-56	1.71808e-55	12954	TRUE
COMTD1	COMTD1	6	OK	negbinomial.size	5.25499e-16	2.60924e-15	6396	TRUE
SELPLG	SELPLG	6	OK	negbinomial.size	8.77525e-93	1.29264e-91	5367	TRUE
MIF	MIF	6	OK	negbinomial.size	3.93326e-98	6.02879e-97	15444	TRUE
TMED3	TMED3	6	OK	negbinomial.size	2.07419e-31	1.45731e-30	11358	TRUE
TMED9	TMED9	6	OK	negbinomial.size	1.993e-123	3.81128e-122	13991	TRUE
TRIM47	TRIM47	6	OK	negbinomial.size	2.0953e-18	1.11643e-17	3616	TRUE
FHL1	FHL1	6	OK	negbinomial.size	1.68954e-26	1.08078e-25	7410	TRUE
QPRT	QPRT	6	OK	negbinomial.size	1.4696e-10	5.97052e-10	5765	TRUE
EPCAM	EPCAM	6	OK	negbinomial.size	5.42386e-16	2.69167e-15	3120	TRUE
PCP4	PCP4	6	OK	negbinomial.size	1.26565e-20	7.14878e-20	1712	TRUE
LRPAP1	LRPAP1	6	OK	negbinomial.size	3.73493e-32	2.66437e-31	13244	TRUE
LSR	LSR	6	OK	negbinomial.size	1.21343e-16	6.16151e-16	8295	TRUE
RRBP1	RRBP1	6	OK	negbinomial.size	5.14523e-09	1.94695e-08	11177	TRUE
IGF1	IGF1	6	OK	negbinomial.size	7.76825e-17	3.96563e-16	10259	TRUE
TNFRSF17	TNFRSF17	6	OK	negbinomial.size	1.50211e-69	1.769e-68	12092	TRUE
IFI27L1	IFI27L1	6	OK	negbinomial.size	5.02697e-15	2.41795e-14	9266	TRUE
CD38	CD38	6	OK	negbinomial.size	0.00302996	0.00726007	10851	TRUE
GAS6	GAS6	6	OK	negbinomial.size	0.000107855	0.000306029	8856	TRUE
BEX5	BEX5	6	OK	negbinomial.size	7.77244e-26	4.89772e-25	6950	TRUE
ANXA2	ANXA2	6	OK	negbinomial.size	1.68008e-80	2.21264e-79	13355	TRUE
MYO6	MYO6	6	OK	negbinomial.size	1.07756e-44	9.41525e-44	4262	TRUE
S100A11	S100A11	6	OK	negbinomial.size	2.01391e-182	5.71964e-181	10514	TRUE
NEU1	NEU1	6	OK	negbinomial.size	1.98431e-41	1.66104e-40	8084	TRUE
TIMP1	TIMP1	6	OK	negbinomial.size	1.21663e-141	2.63164e-140	10961	TRUE
IL2RG	IL2RG	6	OK	negbinomial.size	1.75935e-61	1.89039e-60	12286	TRUE
C11orf24	C11orf24	6	OK	negbinomial.size	2.30308e-12	1.00957e-11	7584	TRUE
MIR4435-2HG	MIR4435-2HG	6	OK	negbinomial.size	0.000154786	0.000431366	6678	TRUE
ZBTB38	ZBTB38	6	OK	negbinomial.size	6.1784e-40	5.04615e-39	9307	TRUE
ATXN1	ATXN1	6	OK	negbinomial.size	1.97106e-59	2.07728e-58	5724	TRUE
CADM1	CADM1	6	OK	negbinomial.size	6.61138e-162	1.64812e-160	5549	TRUE
H1FX	H1FX	6	OK	negbinomial.size	0	0	14124	TRUE
SUB1	SUB1	6	OK	negbinomial.size	0	0	17250	TRUE
ATP5MD	ATP5MD	6	OK	negbinomial.size	1.05069e-302	5.44796e-301	13474	TRUE
ATP6V0B	ATP6V0B	6	OK	negbinomial.size	1.01647e-139	2.16514e-138	14288	TRUE
AAED1	AAED1	6	OK	negbinomial.size	5.04278e-102	7.97181e-101	7648	TRUE
COPS9	COPS9	6	OK	negbinomial.size	2.71965e-111	4.66065e-110	12926	TRUE
ATP5IF1	ATP5IF1	6	OK	negbinomial.size	2.07761e-101	3.25599e-100	13346	TRUE
UBALD2	UBALD2	6	OK	negbinomial.size	4.0486e-228	1.47243e-226	13459	TRUE
UBE2J1	UBE2J1	6	OK	negbinomial.size	4.59285e-104	7.43541e-103	14802	TRUE
SRGN	SRGN	6	OK	negbinomial.size	0	0	14981	TRUE
PABPC4	PABPC4	6	OK	negbinomial.size	5.95941e-120	1.10584e-118	12385	TRUE
HOMER3	HOMER3	6	OK	negbinomial.size	3.95428e-22	2.29786e-21	6185	TRUE
DENND2C	DENND2C	6	OK	negbinomial.size	2.0048e-26	1.2793e-25	3906	TRUE
GABARAPL1	GABARAPL1	6	OK	negbinomial.size	1.34329e-18	7.19541e-18	6200	TRUE
TOR3A	TOR3A	6	OK	negbinomial.size	1.50562e-61	1.61968e-60	11729	TRUE
SELENOS	SELENOS	6	OK	negbinomial.size	2.88206e-28	1.92081e-27	13425	TRUE
SPAG4	SPAG4	6	OK	negbinomial.size	5.73602e-46	5.09532e-45	7642	TRUE
CST3	CST3	6	OK	negbinomial.size	0	0	12940	TRUE
LY96	LY96	6	OK	negbinomial.size	4.82894e-06	1.52569e-05	10057	TRUE
PSAP	PSAP	6	OK	negbinomial.size	3.12766e-15	1.51282e-14	14832	TRUE
CYTOR	CYTOR	6	OK	negbinomial.size	2.18284e-56	2.21804e-55	13820	TRUE
TRIB1	TRIB1	6	OK	negbinomial.size	6.91183e-25	4.25784e-24	10795	TRUE
ELL2	ELL2	6	OK	negbinomial.size	9.31019e-08	3.286e-07	8553	TRUE
TENT5C	TENT5C	6	OK	negbinomial.size	5.91149e-10	2.33373e-09	7282	TRUE
DNAJB9	DNAJB9	6	OK	negbinomial.size	1.07014e-16	5.44002e-16	11987	TRUE
GPR160	GPR160	6	OK	negbinomial.size	1.00049e-32	7.22803e-32	6940	TRUE
PIM2	PIM2	6	OK	negbinomial.size	1.09973e-83	1.48386e-82	10765	TRUE
CHCHD10	CHCHD10	6	OK	negbinomial.size	1.00337e-154	2.39911e-153	13814	TRUE
MESD	MESD	6	OK	negbinomial.size	0.000512013	0.00134608	11611	TRUE
HM13	HM13	6	OK	negbinomial.size	1.87285e-21	1.07253e-20	13598	TRUE
SPCS1	SPCS1	6	OK	negbinomial.size	1.6342e-85	2.22989e-84	16085	TRUE
HSP90B1	HSP90B1	6	OK	negbinomial.size	1.44776e-231	5.36203e-230	15987	TRUE
CCPG1	CCPG1	6	OK	negbinomial.size	6.52607e-16	3.22799e-15	10729	TRUE
LINC01480	LINC01480	6	OK	negbinomial.size	1.25313e-151	2.93821e-150	8953	TRUE
PERP	PERP	6	OK	negbinomial.size	2.01104e-154	4.78955e-153	9505	TRUE
ERN1	ERN1	6	OK	negbinomial.size	4.87392e-172	1.3104e-170	8322	TRUE
COMMD3	COMMD3	6	OK	negbinomial.size	3.03973e-26	1.93222e-25	11282	TRUE
CYBA	CYBA	6	OK	negbinomial.size	2.82658e-71	3.39939e-70	17924	TRUE
SDC1	SDC1	6	OK	negbinomial.size	7.46305e-34	5.47451e-33	10913	TRUE
TXNDC11	TXNDC11	6	OK	negbinomial.size	1.29602e-51	1.23856e-50	11616	TRUE
CKAP4	CKAP4	6	OK	negbinomial.size	2.09468e-28	1.39861e-27	7141	TRUE
WARS	WARS	6	OK	negbinomial.size	1.21291e-30	8.41755e-30	6008	TRUE
PDXK	PDXK	6	OK	negbinomial.size	7.3256e-70	8.65527e-69	8848	TRUE
SPATS2	SPATS2	6	OK	negbinomial.size	1.56207e-17	8.1321e-17	8265	TRUE
LAMP5	LAMP5	6	OK	negbinomial.size	3.41383340901296e-314	1.86609182851601e-312	7516	TRUE
COBLL1	COBLL1	6	OK	negbinomial.size	1.62183e-37	1.26376e-36	4444	TRUE
LINC01781	LINC01781	6	OK	negbinomial.size	1.25347e-80	1.6544e-79	5923	TRUE
RASGRP3	RASGRP3	6	OK	negbinomial.size	3.36344e-17	1.73754e-16	6845	TRUE
BTBD3	BTBD3	6	OK	negbinomial.size	5.61375e-24	3.39481e-23	3949	TRUE
HSPB1	HSPB1	6	OK	negbinomial.size	2.06182e-43	1.77336e-42	11447	TRUE
KLF2	KLF2	6	OK	negbinomial.size	5.6944e-31	3.96554e-30	12638	TRUE
MCL1	MCL1	6	OK	negbinomial.size	4.29845e-07	1.45538e-06	13188	TRUE
RHOB	RHOB	6	OK	negbinomial.size	1.66349e-134	3.43057e-133	11771	TRUE
IGLL5	IGLL5	6	OK	negbinomial.size	0	0	5349	TRUE
AHNAK	AHNAK	6	OK	negbinomial.size	9.73508e-61	1.0362e-59	7428	TRUE
AL139099.1	AL139099.1	6	OK	negbinomial.size	1.01166e-96	1.5338e-95	1669	TRUE
ARID5B	ARID5B	6	OK	negbinomial.size	3.64009e-54	3.59219e-53	10885	TRUE
IGLV1-44	IGLV1-44	6	OK	negbinomial.size	1.26514e-85	1.7302e-84	2142	TRUE
CPEB4	CPEB4	6	OK	negbinomial.size	1.41871e-11	6.03816e-11	7417	TRUE
CITED2	CITED2	6	OK	negbinomial.size	8.69476e-08	3.07768e-07	10235	TRUE
IGHG4	IGHG4	6	OK	negbinomial.size	0	0	12448	TRUE
IGHG1	IGHG1	6	OK	negbinomial.size	0	0	11385	TRUE
IGKC	IGKC	6	OK	negbinomial.size	0	0	13305	TRUE
HERPUD1	HERPUD1	6	OK	negbinomial.size	2.00475e-73	2.46325e-72	16337	TRUE
OTUD1	OTUD1	6	OK	negbinomial.size	1.22243e-22	7.18414e-22	7098	TRUE
IFI6	IFI6	6	OK	negbinomial.size	7.34164e-289	3.56246e-287	11263	TRUE
AP002852.1	AP002852.1	6	OK	negbinomial.size	1.28007e-31	9.03915e-31	3449	TRUE
AC012368.1	AC012368.1	6	OK	negbinomial.size	3.42498e-59	3.59494e-58	3801	TRUE
PELI1	PELI1	6	OK	negbinomial.size	2.51695e-73	3.08424e-72	9726	TRUE
IGKV3-20	IGKV3-20	6	OK	negbinomial.size	1.06545e-233	3.97039e-232	3076	TRUE
FBXO32	FBXO32	6	OK	negbinomial.size	2.46395e-68	2.86089e-67	4801	TRUE
NEB	NEB	6	OK	negbinomial.size	1.79626e-142	3.91338e-141	5732	TRUE
IFI27	IFI27	6	OK	negbinomial.size	0	0	5774	TRUE
ABCB9	ABCB9	6	OK	negbinomial.size	5.16654e-52	4.96886e-51	2907	TRUE
FGFR3	FGFR3	6	OK	negbinomial.size	0	0	3986	TRUE
RND3	RND3	6	OK	negbinomial.size	2.89533e-214	9.65891e-213	3283	TRUE
ST3GAL6	ST3GAL6	6	OK	negbinomial.size	1.0491e-20	5.94227e-20	3353	TRUE
NMRK1	NMRK1	6	OK	negbinomial.size	7.98458e-39	6.36941e-38	7681	TRUE
AZGP1	AZGP1	6	OK	negbinomial.size	2.39116e-213	7.90433e-212	2281	TRUE
PCSK1N	PCSK1N	6	OK	negbinomial.size	0	0	4807	TRUE
WFDC2	WFDC2	6	OK	negbinomial.size	7.8425e-226	2.81276e-224	4674	TRUE
TP53INP1	TP53INP1	6	OK	negbinomial.size	2.13227e-113	3.75329e-112	6837	TRUE
HGF	HGF	6	OK	negbinomial.size	4.43889e-88	6.22062e-87	2304	TRUE
IGHV3-30	IGHV3-30	6	OK	negbinomial.size	2.56184e-230	9.39237e-229	3176	TRUE
CLEC7A	CLEC7A	6	OK	negbinomial.size	3.4295e-170	9.0992e-169	2513	TRUE
MAF	MAF	6	OK	negbinomial.size	8.21782e-104	1.32449e-102	2650	TRUE
NPC2	NPC2	6	OK	negbinomial.size	0	0	13760	TRUE
KLF3	KLF3	6	OK	negbinomial.size	1.46433e-49	1.3656e-48	7778	TRUE
SNN	SNN	6	OK	negbinomial.size	5.55339e-219	1.90877e-217	3832	TRUE
CD40	CD40	6	OK	negbinomial.size	1.94308e-295	9.74117e-294	6209	TRUE
ISG20	ISG20	6	OK	negbinomial.size	2.8553e-31	1.99761e-30	14942	TRUE
CFLAR	CFLAR	6	OK	negbinomial.size	8.85398e-76	1.11045e-74	12627	TRUE
KLF4	KLF4	6	OK	negbinomial.size	2.49811e-104	4.05507e-103	3097	TRUE
CCL5	CCL5	6	OK	negbinomial.size	7.05441e-106	1.16068e-104	3282	TRUE
BCL2L11	BCL2L11	6	OK	negbinomial.size	2.31134e-72	2.80953e-71	7907	TRUE
BCL2	BCL2	6	OK	negbinomial.size	1.24235029942188e-317	6.91600408160792e-316	9030	TRUE
NEAT1	NEAT1	6	OK	negbinomial.size	0	0	16235	TRUE
TNFRSF13B	TNFRSF13B	6	OK	negbinomial.size	5.88933e-72	7.13006e-71	5466	TRUE

## Sheet: cluster 1 .GO
ONTOLOGY	ID	Description	GeneRatio	BgRatio	pvalue	p.adjust	qvalue	geneID	Count
BP	GO:0070085	glycosylation	15/214	21/1640	9.1213e-10	1.52691e-06	1.5199e-06	ALG14/SRD5A3/NANS/RPN1/DAD1/DPM3/KRTCAP2/ALG5/MGAT1/DDOST/MLEC/TMEM258/RPN2/ST6GALNAC4/DERL3	15
BP	GO:0006486	protein glycosylation	14/214	20/1640	5.29788e-09	1.87324e-06	1.86464e-06	ALG14/SRD5A3/RPN1/DAD1/DPM3/KRTCAP2/ALG5/MGAT1/DDOST/MLEC/TMEM258/RPN2/ST6GALNAC4/DERL3	14
BP	GO:0043413	macromolecule glycosylation	14/214	20/1640	5.29788e-09	1.87324e-06	1.86464e-06	ALG14/SRD5A3/RPN1/DAD1/DPM3/KRTCAP2/ALG5/MGAT1/DDOST/MLEC/TMEM258/RPN2/ST6GALNAC4/DERL3	14
BP	GO:0009100	glycoprotein metabolic process	18/214	32/1640	5.42959e-09	1.87324e-06	1.86464e-06	ALG14/SRD5A3/RPN1/DAD1/ERP44/DPM3/KRTCAP2/CHPF/ALG5/MGAT1/ITM2C/DDOST/MLEC/AGA/TMEM258/RPN2/ST6GALNAC4/DERL3	18
BP	GO:0006487	protein N-linked glycosylation	12/214	15/1640	5.85481e-09	1.87324e-06	1.86464e-06	ALG14/SRD5A3/RPN1/DAD1/KRTCAP2/ALG5/MGAT1/DDOST/MLEC/TMEM258/RPN2/DERL3	12
BP	GO:0009101	glycoprotein biosynthetic process	16/214	26/1640	6.71412e-09	1.87324e-06	1.86464e-06	ALG14/SRD5A3/RPN1/DAD1/DPM3/KRTCAP2/CHPF/ALG5/MGAT1/ITM2C/DDOST/MLEC/TMEM258/RPN2/ST6GALNAC4/DERL3	16
BP	GO:0044255	cellular lipid metabolic process	23/214	64/1640	1.60383e-06	0.000383544	0.000381784	ALKBH7/ALG14/EPHX1/SRD5A3/CBR1/ECI1/HEXB/DHRS9/SERINC2/DHRS7/RBP1/DPM3/PLPP5/SEL1L/TECR/SLC44A1/FBXW7/XBP1/AIG1/ADIPOR1/PMVK/ACADVL/ST6GALNAC4	23
BP	GO:0070972	protein localization to endoplasmic reticulum	13/214	26/1640	4.91359e-06	0.00102817	0.00102345	SEC61A1/HSPA5/KDELR3/SPCS3/SRPRB/SEC61B/KDELR1/DDRGK1/SPCS2/SSR3/RER1/TRAM1/KDELR2	13
BP	GO:0006629	lipid metabolic process	28/214	95/1640	1.03581e-05	0.0019266	0.00191776	ALKBH7/EDF1/ALG14/EPHX1/SRD5A3/CBR1/ECI1/HINT2/HEXB/DHRS9/SERINC2/DHRS7/RBP1/DPM3/PLPP5/SEL1L/TECR/SLC44A1/HDLBP/FBXW7/XBP1/AIG1/ADIPOR1/PMVK/ACADVL/ST6GALNAC4/DPEP1/ADM	28
BP	GO:1901137	carbohydrate derivative biosynthetic process	28/214	100/1640	3.03596e-05	0.00508219	0.00505886	ALG14/SRD5A3/NANS/NDUFA2/NDUFS6/NDUFB6/NDUFA8/RPN1/DAD1/NDUFB7/DPM3/KRTCAP2/TECR/CHPF/ALG5/MGAT1/ITM2C/DDOST/MLEC/TMEM258/RPN2/ATP5PF/GUK1/NDUFA11/UAP1/ST6GALNAC4/DERL3/ATP5F1D	28
BP	GO:0034976	response to endoplasmic reticulum stress	17/214	47/1640	3.68243e-05	0.00560399	0.00557826	ATF4/ERP44/SEL1L/HSPA5/ERLEC1/SDF2L1/DERL1/XBP1/SEC61B/DDRGK1/PDIA6/MANF/CANX/P4HB/PDIA4/DERL3/SELENOK	17
BP	GO:0006890	retrograde vesicle-mediated transport, Golgi to endoplasmic reticulum	7/214	10/1640	4.98597e-05	0.00695543	0.0069235	TMED10/KDELR3/ERGIC3/KDELR1/LMAN2/RER1/KDELR2	7
BP	GO:0045047	protein targeting to ER	8/214	15/1640	0.000210138	0.0251265	0.0250111	SEC61A1/HSPA5/SPCS3/SRPRB/SEC61B/SPCS2/SSR3/TRAM1	8
BP	GO:0072599	establishment of protein localization to endoplasmic reticulum	8/214	15/1640	0.000210138	0.0251265	0.0250111	SEC61A1/HSPA5/SPCS3/SRPRB/SEC61B/SPCS2/SSR3/TRAM1	8
BP	GO:1901135	carbohydrate derivative metabolic process	34/214	146/1640	0.000260344	0.0256482	0.0255305	ALG14/SRD5A3/NANS/NDUFA2/NDUFS6/NDUFB6/NDUFA8/RPN1/DAD1/NDUFB7/HEXB/ERP44/DPM3/KRTCAP2/TECR/CHPF/ALG5/FUCA2/MGAT1/ITM2C/DDOST/MLEC/AGA/TMEM258/RPN2/ATP5PF/DNPH1/GUK1/NDUFA11/UAP1/PMVK/ST6GALNAC4/DERL3/ATP5F1D	34
BP	GO:0006613	cotranslational protein targeting to membrane	7/214	12/1640	0.000260466	0.0256482	0.0255305	SEC61A1/SRPRB/SIL1/SEC61B/SSR3/SSR1/TRAM1	7
BP	GO:0007029	endoplasmic reticulum organization	7/214	12/1640	0.000260466	0.0256482	0.0255305	EMC4/SEC61A1/REEP5/LMAN2/EMC7/LMAN1/TRAM1	7
CC	GO:0005783	endoplasmic reticulum	91/222	293/1679	1.86913e-19	5.06535e-17	4.64332e-17	NUCB2/MAP2K2/ALG14/EPHX1/SRD5A3/BSG/NENF/ATP6AP1/RPN1/YIF1A/DAD1/SIGMAR1/SDF4/EMC4/ERP44/DHRS9/AREG/DHRS7/ASS1/SELENOM/MZB1/SSR4/TMED10/FKBP2/FKBP11/DPM3/VKORC1/CERCAM/GRN/SEL1L/HLA-C/TMEM208/SEC61A1/HSPA5/SEC11C/KDELR3/PRDX4/KRTCAP2/TECR/ERLEC1/SDF2L1/SPCS3/TMEM147/ALG5/CRELD2/FUCA2/TAPBPL/SRPRB/DERL1/SIL1/CLPTM1L/FBXW7/DNAJC1/NCLN/XBP1/DDOST/ERGIC3/REEP5/SEC61B/KDELR1/LMAN2/DDRGK1/MLEC/EMC7/PDI…	91
CC	GO:0031984	organelle subcompartment	69/222	198/1679	2.89257e-17	3.91943e-15	3.59288e-15	ALG14/EPHX1/SRD5A3/BSG/ATP6AP1/RPN1/YIF1A/DAD1/SIGMAR1/EMC4/ERP44/DHRS9/AREG/DHRS7/SSR4/TMED10/FKBP2/DPM3/VKORC1/GRN/SEL1L/HLA-C/TMEM208/SEC61A1/HSPA5/SEC11C/KDELR3/KRTCAP2/YIPF2/TECR/CHPF/SPCS3/TMEM147/ALG5/TAPBPL/SRPRB/DERL1/CLPTM1L/DNAJC1/NCLN/XBP1/CHID1/DDOST/ERGIC3/REEP5/SEC61B/KDELR1/LMAN2/DDRGK1/MLEC/EMC7/PDIA6/SPCS2/WIPI1/PLD3/TMEM258/RPN2/LMAN1/SSR3/CANX/CALU/SSR1/TRAM1/MTDH/KDELR2/CARD1…	69
CC	GO:0016021	integral component of membrane	104/222	391/1679	6.10022e-17	5.51053e-15	5.05141e-15	ALG14/EPHX1/SRD5A3/BSG/ATP6AP1/NDUFA2/FXYD5/NDUFS6/NDUFB6/NDUFA8/RPN1/YIF1A/DAD1/SLC25A4/SIGMAR1/NDUFB7/EMC4/TMEM179B/UQCRQ/DHRS9/SERINC2/AREG/CLDN3/IL5RA/FAM174A/SLAMF7/SSR4/TMED10/FKBP11/DPM3/VKORC1/PLPP5/HLA-DOB/SEL1L/HLA-C/TMEM208/SEC61A1/HSPA5/SEC11C/KDELR3/TMEM205/KRTCAP2/RABAC1/YIPF2/TECR/TXNDC15/CHPF/SPCS3/TMEM147/ALG5/TAPBPL/SRPRB/DERL1/SLC44A1/SURF1/CLPTM1L/MGAT1/DNAJC1/NCLN/ITM2C/XBP1/…	104
CC	GO:0031224	intrinsic component of membrane	105/222	399/1679	9.28053e-17	6.28756e-15	5.7637e-15	ALG14/EPHX1/SRD5A3/BSG/ATP6AP1/NDUFA2/FXYD5/NDUFS6/NDUFB6/NDUFA8/RPN1/YIF1A/DAD1/SLC25A4/SIGMAR1/NDUFB7/EMC4/TMEM179B/UQCRQ/DHRS9/SERINC2/AREG/CLDN3/IL5RA/FAM174A/SLAMF7/SSR4/TMED10/FKBP11/DPM3/VKORC1/PLPP5/HLA-DOB/SEL1L/HLA-C/TMEM208/SEC61A1/HSPA5/SEC11C/KDELR3/TMEM205/KRTCAP2/RABAC1/YIPF2/TECR/TXNDC15/CHPF/SPCS3/TMEM147/ALG5/TAPBPL/SRPRB/DERL1/SLC44A1/SURF1/CLPTM1L/MGAT1/DNAJC1/NCLN/ITM2C/XBP1/…	105
CC	GO:0005789	endoplasmic reticulum membrane	64/222	181/1679	2.67598e-16	1.45038e-14	1.32954e-14	ALG14/EPHX1/SRD5A3/BSG/ATP6AP1/RPN1/YIF1A/DAD1/SIGMAR1/EMC4/ERP44/DHRS9/AREG/DHRS7/SSR4/TMED10/FKBP2/DPM3/VKORC1/SEL1L/HLA-C/TMEM208/SEC61A1/HSPA5/SEC11C/KDELR3/KRTCAP2/TECR/SPCS3/TMEM147/ALG5/TAPBPL/SRPRB/DERL1/CLPTM1L/DNAJC1/NCLN/XBP1/DDOST/ERGIC3/REEP5/SEC61B/KDELR1/LMAN2/DDRGK1/MLEC/EMC7/PDIA6/SPCS2/PLD3/TMEM258/RPN2/LMAN1/SSR3/CANX/CALU/SSR1/TRAM1/MTDH/KDELR2/CARD19/JSRP1/DERL3/SELENOK	64
CC	GO:0098827	endoplasmic reticulum subcompartment	64/222	182/1679	3.70112e-16	1.67167e-14	1.5324e-14	ALG14/EPHX1/SRD5A3/BSG/ATP6AP1/RPN1/YIF1A/DAD1/SIGMAR1/EMC4/ERP44/DHRS9/AREG/DHRS7/SSR4/TMED10/FKBP2/DPM3/VKORC1/SEL1L/HLA-C/TMEM208/SEC61A1/HSPA5/SEC11C/KDELR3/KRTCAP2/TECR/SPCS3/TMEM147/ALG5/TAPBPL/SRPRB/DERL1/CLPTM1L/DNAJC1/NCLN/XBP1/DDOST/ERGIC3/REEP5/SEC61B/KDELR1/LMAN2/DDRGK1/MLEC/EMC7/PDIA6/SPCS2/PLD3/TMEM258/RPN2/LMAN1/SSR3/CANX/CALU/SSR1/TRAM1/MTDH/KDELR2/CARD19/JSRP1/DERL3/SELENOK	64
CC	GO:0042175	nuclear outer membrane-endoplasmic reticulum membrane network	64/222	183/1679	5.10352e-16	1.97579e-14	1.81117e-14	ALG14/EPHX1/SRD5A3/BSG/ATP6AP1/RPN1/YIF1A/DAD1/SIGMAR1/EMC4/ERP44/DHRS9/AREG/DHRS7/SSR4/TMED10/FKBP2/DPM3/VKORC1/SEL1L/HLA-C/TMEM208/SEC61A1/HSPA5/SEC11C/KDELR3/KRTCAP2/TECR/SPCS3/TMEM147/ALG5/TAPBPL/SRPRB/DERL1/CLPTM1L/DNAJC1/NCLN/XBP1/DDOST/ERGIC3/REEP5/SEC61B/KDELR1/LMAN2/DDRGK1/MLEC/EMC7/PDIA6/SPCS2/PLD3/TMEM258/RPN2/LMAN1/SSR3/CANX/CALU/SSR1/TRAM1/MTDH/KDELR2/CARD19/JSRP1/DERL3/SELENOK	64
CC	GO:0031090	organelle membrane	106/222	463/1679	3.99575e-12	1.35356e-10	1.24079e-10	MAP2K2/ALG14/EPHX1/SRD5A3/BSG/ATP6AP1/NDUFA2/AURKAIP1/NDUFS6/NDUFB6/NDUFA8/DMAC1/RPN1/YIF1A/LAMTOR2/DAD1/SLC25A4/SIGMAR1/NDUFB7/EMC4/HINT2/TMEM179B/UQCRQ/ERP44/DHRS9/AREG/DHRS7/ASS1/ENDOG/SSR4/TMED10/FKBP2/DPM3/VKORC1/GRN/HLA-DOB/SEL1L/LMNA/HLA-C/TMEM208/SEC61A1/HSPA5/SEC11C/KDELR3/KRTCAP2/YIPF2/TECR/TXNDC15/CHPF/SPCS3/TMEM147/ALG5/TAPBPL/SRPRB/DERL1/SLC44A1/SURF1/CLPTM1L/MGAT1/DNAJC1/NCLN/ITM2C/…	106
CC	GO:0140534	endoplasmic reticulum protein-containing complex	26/222	48/1679	7.0917e-12	2.13539e-10	1.95748e-10	ALG14/RPN1/DAD1/EMC4/MZB1/SSR4/SEL1L/SEC61A1/HSPA5/SEC11C/KRTCAP2/SDF2L1/SPCS3/SRPRB/DERL1/DDOST/SEC61B/MLEC/EMC7/PDIA6/SPCS2/TMEM258/RPN2/PPIB/P4HB/DERL3	26
CC	GO:0005788	endoplasmic reticulum lumen	18/222	38/1679	2.31971e-07	6.28641e-06	5.76264e-06	ERP44/SELENOM/MZB1/CERCAM/HSPA5/ERLEC1/SDF2L1/FUCA2/SIL1/PDIA6/MANF/PPIB/MYDGF/CANX/CALU/P4HB/PDIA4/LGALS1	18
CC	GO:0005793	endoplasmic reticulum-Golgi intermediate compartment	16/222	35/1679	2.07291e-06	5.1069e-05	4.6814e-05	NUCB2/ATP6AP1/YIF1A/ERP44/AREG/TMED10/HSPA5/MGAT1/ERGIC3/KDELR1/LMAN2/PDIA6/LMAN1/MYDGF/P4HB/RER1	16
CC	GO:0005794	Golgi apparatus	36/222	145/1679	5.318e-05	0.00120098	0.00110092	NUCB2/MAP2K2/BARX2/BSG/ATP6AP1/YIF1A/SDF4/SELENOM/TMED10/GRN/HLA-C/KDELR3/RABAC1/YIPF2/CHPF/CRELD2/TAPBPL/FBXW7/MGAT1/ITM2C/CHID1/ERGIC3/KDELR1/LMAN2/YIPF3/WIPI1/PLD3/LMAN1/MYDGF/TMEM167A/CALU/RER1/KDELR2/ST6GALNAC4/DPP7/SELENOK	36
CC	GO:0000139	Golgi membrane	19/222	65/1679	0.000415734	0.00866645	0.00794439	BSG/ATP6AP1/YIF1A/TMED10/HLA-C/KDELR3/CHPF/TAPBPL/MGAT1/ERGIC3/KDELR1/LMAN2/WIPI1/PLD3/LMAN1/TMEM167A/RER1/KDELR2/ST6GALNAC4	19
CC	GO:0098588	bounding membrane of organelle	47/222	227/1679	0.000469839	0.00909474	0.00833699	MAP2K2/BSG/ATP6AP1/YIF1A/LAMTOR2/SIGMAR1/HINT2/TMEM179B/AREG/ASS1/SSR4/TMED10/GRN/HLA-DOB/HLA-C/SEC61A1/KDELR3/YIPF2/TXNDC15/CHPF/TAPBPL/SRPRB/SLC44A1/MGAT1/ITM2C/DDOST/ERGIC3/REEP5/SEC61B/KDELR1/LMAN2/SLC3A2/MLEC/WIPI1/PLD3/ATRAID/RPN2/LMAN1/TMEM167A/ATP6V0E1/RER1/KDELR2/CTSD/ST6GALNAC4/JSRP1/LGALS3/CYSTM1	47
CC	GO:0098796	membrane protein complex	39/222	187/1679	0.00135169	0.0228243	0.0209227	ALG14/ATP6AP1/NDUFA2/NDUFS6/NDUFB6/NDUFA8/RPN1/LAMTOR2/DAD1/SLC25A4/NDUFB7/EMC4/UQCRQ/SSR4/TMED10/HLA-DOB/SEL1L/HLA-C/SEC61A1/SEC11C/KRTCAP2/SPCS3/SRPRB/DERL1/DDOST/SEC61B/SLC3A2/MLEC/EMC7/SPCS2/TMEM258/RPN2/ATP5PF/ATP6V0E1/UQCR11/NDUFA11/DERL3/S100A10/ATP5F1D	39
CC	GO:0042470	melanosome	12/222	36/1679	0.00143178	0.0228243	0.0209227	BSG/RPN1/TMED10/HSPA5/SLC3A2/PDIA6/PPIB/CANX/CALU/P4HB/PDIA4/CTSD	12
CC	GO:0048770	pigment granule	12/222	36/1679	0.00143178	0.0228243	0.0209227	BSG/RPN1/TMED10/HSPA5/SLC3A2/PDIA6/PPIB/CANX/CALU/P4HB/PDIA4/CTSD	12
CC	GO:0033116	endoplasmic reticulum-Golgi intermediate compartment membrane	9/222	23/1679	0.00160419	0.0241519	0.0221397	ATP6AP1/YIF1A/AREG/TMED10/MGAT1/ERGIC3/KDELR1/LMAN2/LMAN1	9
CC	GO:0030176	integral component of endoplasmic reticulum membrane	13/222	43/1679	0.002497	0.0338344	0.0310154	EMC4/DHRS9/DPM3/HLA-C/SEC61A1/HSPA5/TECR/DERL1/ERGIC3/EMC7/CANX/TRAM1/DERL3	13
CC	GO:0031227	intrinsic component of endoplasmic reticulum membrane	13/222	43/1679	0.002497	0.0338344	0.0310154	EMC4/DHRS9/DPM3/HLA-C/SEC61A1/HSPA5/TECR/DERL1/ERGIC3/EMC7/CANX/TRAM1/DERL3	13

## Sheet: cluster 2.GO
ONTOLOGY	ID	Description	GeneRatio	BgRatio	pvalue	p.adjust	qvalue	geneID	Count
BP	GO:0009141	nucleoside triphosphate metabolic process	50/388	75/1640	5.7491e-16	9.87536e-13	9.73753e-13	ATP5MF/DDIT4/NDUFA7/ATP5MC2/ATP5PO/ATP5MG/ATP5F1E/NDUFB2/FBP1/NDUFA13/ATP5MC1/NDUFB8/NDUFA12/NDUFC2/LDHA/NDUFB11/STOML2/SDHC/NME1/NDUFS5/HSPA8/ATP5F1B/ATP5F1A/ATP5PD/NDUFB9/ATP5MC3/NDUFA6/VCP/NDUFS8/NDUFB10/NDUFB3/NDUFB4/NDUFAB1/NDUFB5/IMPDH2/DUT/TSPO/ADA/NME4/PARP1/PGK1/RAN/ENO1/NDUFS7/GAPDH/NDUFS2/TPI1/DTYMK/PGAM1/NDUFV2	50
BP	GO:0009144	purine nucleoside triphosphate metabolic process	48/388	71/1640	9.9953e-16	9.87536e-13	9.73753e-13	ATP5MF/DDIT4/NDUFA7/ATP5MC2/ATP5PO/ATP5MG/ATP5F1E/NDUFB2/FBP1/NDUFA13/ATP5MC1/NDUFB8/NDUFA12/NDUFC2/LDHA/NDUFB11/STOML2/SDHC/NME1/NDUFS5/HSPA8/ATP5F1B/ATP5F1A/ATP5PD/NDUFB9/ATP5MC3/NDUFA6/VCP/NDUFS8/NDUFB10/NDUFB3/NDUFB4/NDUFAB1/NDUFB5/IMPDH2/TSPO/ADA/NME4/PARP1/PGK1/RAN/ENO1/NDUFS7/GAPDH/NDUFS2/TPI1/PGAM1/NDUFV2	48
BP	GO:0006753	nucleoside phosphate metabolic process	63/388	109/1640	1.992e-15	1.02818e-12	1.01383e-12	ATP5MF/DDIT4/NDUFA7/ATP5MC2/ATP5PO/ATP5MG/ATP5F1E/NDUFB2/NAXE/FBP1/TPST2/NDUFA13/ATP5MC1/NDUFB8/NDUFA12/NDUFC2/LDHA/NDUFB11/STOML2/SDHC/IDH2/NME1/NDUFS5/HSPA8/ATP5F1B/ATP5F1A/ATP5PD/NDUFB9/ATP5MC3/NDUFA6/VCP/NDUFS8/NDUFB10/PARK7/NDUFB3/NDUFB4/NDUFAB1/NDUFB5/HINT1/IMPDH2/DUT/TSPO/ADA/TK1/RRM2/PAICS/MDH1/NME4/PARP1/LDHB/PGK1/RAN/ENO1/TALDO1/NDUFS7/GAPDH/NDUFS2/TPI1/DTYMK/MPC2/PGAM1/APRT/NDUFV2	63
BP	GO:0009060	aerobic respiration	50/388	77/1640	2.98287e-15	1.02818e-12	1.01383e-12	ATP5MF/NDUFA7/ATP5PO/ATP5MG/ATP5F1E/NDUFB2/NDUFA13/COX5A/NDUFB8/COX6A1/NDUFA12/NDUFC2/NDUFB11/STOML2/SDHC/IDH2/UQCRH/NDUFS5/ATP5F1B/ATP5F1A/ATP5PD/CYC1/NDUFA4/NDUFB9/NDUFA6/VCP/COX6B1/NDUFS8/NDUFB10/COX5B/UQCRC1/PARK7/NDUFB3/NDUFB4/NDUFAB1/COX7C/NDUFB5/BLOC1S1/MDH1/NDUFS7/COX7A2/NDUFS2/FH/COX8A/UQCR10/GHITM/MDH2/NDUFV2/COX7B/COX6C	50
BP	GO:0009199	ribonucleoside triphosphate metabolic process	47/388	70/1640	3.122e-15	1.02818e-12	1.01383e-12	ATP5MF/DDIT4/NDUFA7/ATP5MC2/ATP5PO/ATP5MG/ATP5F1E/NDUFB2/FBP1/NDUFA13/ATP5MC1/NDUFB8/NDUFA12/NDUFC2/LDHA/NDUFB11/STOML2/SDHC/NME1/NDUFS5/HSPA8/ATP5F1B/ATP5F1A/ATP5PD/NDUFB9/ATP5MC3/NDUFA6/VCP/NDUFS8/NDUFB10/NDUFB3/NDUFB4/NDUFAB1/NDUFB5/IMPDH2/TSPO/NME4/PARP1/PGK1/RAN/ENO1/NDUFS7/GAPDH/NDUFS2/TPI1/PGAM1/NDUFV2	47
BP	GO:0009205	purine ribonucleoside triphosphate metabolic process	47/388	70/1640	3.122e-15	1.02818e-12	1.01383e-12	ATP5MF/DDIT4/NDUFA7/ATP5MC2/ATP5PO/ATP5MG/ATP5F1E/NDUFB2/FBP1/NDUFA13/ATP5MC1/NDUFB8/NDUFA12/NDUFC2/LDHA/NDUFB11/STOML2/SDHC/NME1/NDUFS5/HSPA8/ATP5F1B/ATP5F1A/ATP5PD/NDUFB9/ATP5MC3/NDUFA6/VCP/NDUFS8/NDUFB10/NDUFB3/NDUFB4/NDUFAB1/NDUFB5/IMPDH2/TSPO/NME4/PARP1/PGK1/RAN/ENO1/NDUFS7/GAPDH/NDUFS2/TPI1/PGAM1/NDUFV2	47
BP	GO:0009117	nucleotide metabolic process	62/388	108/1640	5.43473e-15	1.53415e-12	1.51273e-12	ATP5MF/DDIT4/NDUFA7/ATP5MC2/ATP5PO/ATP5MG/ATP5F1E/NDUFB2/NAXE/FBP1/TPST2/NDUFA13/ATP5MC1/NDUFB8/NDUFA12/NDUFC2/LDHA/NDUFB11/STOML2/SDHC/IDH2/NME1/NDUFS5/HSPA8/ATP5F1B/ATP5F1A/ATP5PD/NDUFB9/ATP5MC3/NDUFA6/VCP/NDUFS8/NDUFB10/PARK7/NDUFB3/NDUFB4/NDUFAB1/NDUFB5/HINT1/IMPDH2/DUT/TSPO/ADA/RRM2/PAICS/MDH1/NME4/PARP1/LDHB/PGK1/RAN/ENO1/TALDO1/NDUFS7/GAPDH/NDUFS2/TPI1/DTYMK/MPC2/PGAM1/APRT/NDUFV2	62
BP	GO:0045333	cellular respiration	50/388	78/1640	6.55421e-15	1.61889e-12	1.59629e-12	ATP5MF/NDUFA7/ATP5PO/ATP5MG/ATP5F1E/NDUFB2/NDUFA13/COX5A/NDUFB8/COX6A1/NDUFA12/NDUFC2/NDUFB11/STOML2/SDHC/IDH2/UQCRH/NDUFS5/ATP5F1B/ATP5F1A/ATP5PD/CYC1/NDUFA4/NDUFB9/NDUFA6/VCP/COX6B1/NDUFS8/NDUFB10/COX5B/UQCRC1/PARK7/NDUFB3/NDUFB4/NDUFAB1/COX7C/NDUFB5/BLOC1S1/MDH1/NDUFS7/COX7A2/NDUFS2/FH/COX8A/UQCR10/GHITM/MDH2/NDUFV2/COX7B/COX6C	50
BP	GO:0009150	purine ribonucleotide metabolic process	53/388	86/1640	1.06988e-14	2.34898e-12	2.3162e-12	ATP5MF/DDIT4/NDUFA7/ATP5MC2/ATP5PO/ATP5MG/ATP5F1E/NDUFB2/FBP1/TPST2/NDUFA13/ATP5MC1/NDUFB8/NDUFA12/NDUFC2/LDHA/NDUFB11/STOML2/SDHC/NME1/NDUFS5/HSPA8/ATP5F1B/ATP5F1A/ATP5PD/NDUFB9/ATP5MC3/NDUFA6/VCP/NDUFS8/NDUFB10/NDUFB3/NDUFB4/NDUFAB1/NDUFB5/HINT1/IMPDH2/TSPO/ADA/PAICS/NME4/PARP1/PGK1/RAN/ENO1/NDUFS7/GAPDH/NDUFS2/TPI1/MPC2/PGAM1/APRT/NDUFV2	53
BP	GO:0055086	nucleobase-containing small molecule metabolic process	65/388	118/1640	1.74931e-14	3.45663e-12	3.40839e-12	ATP5MF/DDIT4/NDUFA7/MACROD2/ATP5MC2/ATP5PO/ATP5MG/ATP5F1E/NDUFB2/NAXE/FBP1/TPST2/NDUFA13/ATP5MC1/NDUFB8/NDUFA12/AHCY/NDUFC2/LDHA/NDUFB11/STOML2/SDHC/IDH2/NME1/NDUFS5/HSPA8/ATP5F1B/ATP5F1A/ATP5PD/NDUFB9/ATP5MC3/NDUFA6/VCP/NDUFS8/NDUFB10/PARK7/NDUFB3/NDUFB4/NDUFAB1/NDUFB5/HINT1/IMPDH2/DUT/TSPO/ADA/TK1/RRM2/PAICS/MDH1/NME4/PARP1/LDHB/PGK1/RAN/ENO1/TALDO1/NDUFS7/GAPDH/NDUFS2/TPI1/DTYMK/MPC2/PGAM1/APR…	65
BP	GO:0072521	purine-containing compound metabolic process	55/388	92/1640	2.0891e-14	3.60977e-12	3.55939e-12	ATP5MF/DDIT4/NDUFA7/MACROD2/ATP5MC2/ATP5PO/ATP5MG/ATP5F1E/NDUFB2/FBP1/TPST2/NDUFA13/ATP5MC1/NDUFB8/NDUFA12/AHCY/NDUFC2/LDHA/NDUFB11/STOML2/SDHC/NME1/NDUFS5/HSPA8/ATP5F1B/ATP5F1A/ATP5PD/NDUFB9/ATP5MC3/NDUFA6/VCP/NDUFS8/NDUFB10/NDUFB3/NDUFB4/NDUFAB1/NDUFB5/HINT1/IMPDH2/TSPO/ADA/PAICS/NME4/PARP1/PGK1/RAN/ENO1/NDUFS7/GAPDH/NDUFS2/TPI1/MPC2/PGAM1/APRT/NDUFV2	55
BP	GO:0019637	organophosphate metabolic process	71/388	135/1640	2.2265e-14	3.60977e-12	3.55939e-12	ATP5MF/DDIT4/NDUFA7/ATP5MC2/ATP5PO/ATP5MG/ATP5F1E/GPAA1/NDUFB2/NAXE/FBP1/PLPP2/TPST2/NDUFA13/ATP5MC1/CAPN2/NDUFB8/NDUFA12/NDUFC2/DBI/LDHA/NDUFB11/STOML2/FDPS/SDHC/IDH2/NME1/NDUFS5/HSPA8/ATP5F1B/ATP5F1A/ATP5PD/NDUFB9/ATP5MC3/NDUFA6/VCP/NDUFS8/NDUFB10/PARK7/NDUFB3/NDUFB4/NDUFAB1/GPX4/NDUFB5/HINT1/IMPDH2/DUT/TSPO/ADA/TK1/RRM2/PAICS/MDH1/NME4/PARP1/LDHB/PGK1/RAN/ENO1/TALDO1/NDUFS7/GAPDH/SOCS3/NDUFS2/…	71
BP	GO:0009145	purine nucleoside triphosphate biosynthetic process	37/388	50/1640	2.74021e-14	3.60977e-12	3.55939e-12	ATP5MF/NDUFA7/ATP5MC2/ATP5PO/ATP5MG/ATP5F1E/NDUFB2/NDUFA13/ATP5MC1/NDUFB8/NDUFA12/NDUFC2/NDUFB11/STOML2/SDHC/NME1/NDUFS5/ATP5F1B/ATP5F1A/ATP5PD/NDUFB9/ATP5MC3/NDUFA6/VCP/NDUFS8/NDUFB10/NDUFB3/NDUFB4/NDUFAB1/NDUFB5/IMPDH2/NME4/PARP1/ENO1/NDUFS7/NDUFS2/NDUFV2	37
BP	GO:0009201	ribonucleoside triphosphate biosynthetic process	37/388	50/1640	2.74021e-14	3.60977e-12	3.55939e-12	ATP5MF/NDUFA7/ATP5MC2/ATP5PO/ATP5MG/ATP5F1E/NDUFB2/NDUFA13/ATP5MC1/NDUFB8/NDUFA12/NDUFC2/NDUFB11/STOML2/SDHC/NME1/NDUFS5/ATP5F1B/ATP5F1A/ATP5PD/NDUFB9/ATP5MC3/NDUFA6/VCP/NDUFS8/NDUFB10/NDUFB3/NDUFB4/NDUFAB1/NDUFB5/IMPDH2/NME4/PARP1/ENO1/NDUFS7/NDUFS2/NDUFV2	37
BP	GO:0009206	purine ribonucleoside triphosphate biosynthetic process	37/388	50/1640	2.74021e-14	3.60977e-12	3.55939e-12	ATP5MF/NDUFA7/ATP5MC2/ATP5PO/ATP5MG/ATP5F1E/NDUFB2/NDUFA13/ATP5MC1/NDUFB8/NDUFA12/NDUFC2/NDUFB11/STOML2/SDHC/NME1/NDUFS5/ATP5F1B/ATP5F1A/ATP5PD/NDUFB9/ATP5MC3/NDUFA6/VCP/NDUFS8/NDUFB10/NDUFB3/NDUFB4/NDUFAB1/NDUFB5/IMPDH2/NME4/PARP1/ENO1/NDUFS7/NDUFS2/NDUFV2	37
BP	GO:0006119	oxidative phosphorylation	45/388	68/1640	2.96399e-14	3.66053e-12	3.60944e-12	ATP5MF/NDUFA7/ATP5PO/ATP5MG/ATP5F1E/NDUFB2/NDUFA13/COX5A/NDUFB8/COX6A1/NDUFA12/NDUFC2/NDUFB11/STOML2/SDHC/UQCRH/NDUFS5/ATP5F1B/ATP5F1A/ATP5PD/CYC1/NDUFA4/NDUFB9/NDUFA6/VCP/COX6B1/NDUFS8/NDUFB10/COX5B/UQCRC1/PARK7/NDUFB3/NDUFB4/NDUFAB1/COX7C/NDUFB5/NDUFS7/COX7A2/NDUFS2/COX8A/UQCR10/GHITM/NDUFV2/COX7B/COX6C	45
BP	GO:0006091	generation of precursor metabolites and energy	62/388	111/1640	3.24324e-14	3.76979e-12	3.71717e-12	ATP5MF/DDIT4/NDUFA7/ATP5PO/ATP5MG/ATP5F1E/NDUFB2/FBP1/NDUFA13/COX5A/NDUFB8/COX6A1/NDUFA12/NDUFC2/LDHA/NDUFB11/STOML2/SDHC/IDH2/UQCRH/NDUFS5/COX17/ATP5F1B/ATP5F1A/ATP5PD/CYC1/NDUFA4/NDUFB9/NDUFA6/VCP/COX6B1/NDUFS8/NDUFB10/COX5B/UQCRC1/PARK7/NDUFB3/NDUFB4/NDUFAB1/COX7C/NDUFB5/BLOC1S1/PPP1CA/MDH1/PGK1/ENO1/AKR1B1/TALDO1/NDUFS7/GAPDH/COX7A2/NDUFS2/TPI1/FH/COX8A/UQCR10/GHITM/PGAM1/MDH2/NDUFV2/COX7B/CO…	62
BP	GO:0009152	purine ribonucleotide biosynthetic process	41/388	59/1640	3.49331e-14	3.83488e-12	3.78136e-12	ATP5MF/NDUFA7/ATP5MC2/ATP5PO/ATP5MG/ATP5F1E/NDUFB2/NDUFA13/ATP5MC1/NDUFB8/NDUFA12/NDUFC2/NDUFB11/STOML2/SDHC/NME1/NDUFS5/ATP5F1B/ATP5F1A/ATP5PD/NDUFB9/ATP5MC3/NDUFA6/VCP/NDUFS8/NDUFB10/NDUFB3/NDUFB4/NDUFAB1/NDUFB5/IMPDH2/ADA/PAICS/NME4/PARP1/ENO1/NDUFS7/NDUFS2/MPC2/APRT/NDUFV2	41
BP	GO:0009142	nucleoside triphosphate biosynthetic process	38/388	53/1640	6.562e-14	6.82448e-12	6.72923e-12	ATP5MF/NDUFA7/ATP5MC2/ATP5PO/ATP5MG/ATP5F1E/NDUFB2/NDUFA13/ATP5MC1/NDUFB8/NDUFA12/NDUFC2/NDUFB11/STOML2/SDHC/NME1/NDUFS5/ATP5F1B/ATP5F1A/ATP5PD/NDUFB9/ATP5MC3/NDUFA6/VCP/NDUFS8/NDUFB10/NDUFB3/NDUFB4/NDUFAB1/NDUFB5/IMPDH2/NME4/PARP1/ENO1/NDUFS7/NDUFS2/DTYMK/NDUFV2	38
BP	GO:0006163	purine nucleotide metabolic process	53/388	89/1640	8.36415e-14	7.87027e-12	7.76043e-12	ATP5MF/DDIT4/NDUFA7/ATP5MC2/ATP5PO/ATP5MG/ATP5F1E/NDUFB2/FBP1/TPST2/NDUFA13/ATP5MC1/NDUFB8/NDUFA12/NDUFC2/LDHA/NDUFB11/STOML2/SDHC/NME1/NDUFS5/HSPA8/ATP5F1B/ATP5F1A/ATP5PD/NDUFB9/ATP5MC3/NDUFA6/VCP/NDUFS8/NDUFB10/NDUFB3/NDUFB4/NDUFAB1/NDUFB5/HINT1/IMPDH2/TSPO/ADA/PAICS/NME4/PARP1/PGK1/RAN/ENO1/NDUFS7/GAPDH/NDUFS2/TPI1/MPC2/PGAM1/APRT/NDUFV2	53
BP	GO:0009259	ribonucleotide metabolic process	53/388	89/1640	8.36415e-14	7.87027e-12	7.76043e-12	ATP5MF/DDIT4/NDUFA7/ATP5MC2/ATP5PO/ATP5MG/ATP5F1E/NDUFB2/FBP1/TPST2/NDUFA13/ATP5MC1/NDUFB8/NDUFA12/NDUFC2/LDHA/NDUFB11/STOML2/SDHC/NME1/NDUFS5/HSPA8/ATP5F1B/ATP5F1A/ATP5PD/NDUFB9/ATP5MC3/NDUFA6/VCP/NDUFS8/NDUFB10/NDUFB3/NDUFB4/NDUFAB1/NDUFB5/HINT1/IMPDH2/TSPO/ADA/PAICS/NME4/PARP1/PGK1/RAN/ENO1/NDUFS7/GAPDH/NDUFS2/TPI1/MPC2/PGAM1/APRT/NDUFV2	53
BP	GO:0046034	ATP metabolic process	43/388	65/1640	1.20002e-13	1.07783e-11	1.06279e-11	ATP5MF/DDIT4/NDUFA7/ATP5MC2/ATP5PO/ATP5MG/ATP5F1E/NDUFB2/FBP1/NDUFA13/ATP5MC1/NDUFB8/NDUFA12/NDUFC2/LDHA/NDUFB11/STOML2/SDHC/NDUFS5/HSPA8/ATP5F1B/ATP5F1A/ATP5PD/NDUFB9/ATP5MC3/NDUFA6/VCP/NDUFS8/NDUFB10/NDUFB3/NDUFB4/NDUFAB1/NDUFB5/TSPO/PARP1/PGK1/ENO1/NDUFS7/GAPDH/NDUFS2/TPI1/PGAM1/NDUFV2	43
BP	GO:0019693	ribose phosphate metabolic process	53/388	90/1640	1.60521e-13	1.37908e-11	1.35983e-11	ATP5MF/DDIT4/NDUFA7/ATP5MC2/ATP5PO/ATP5MG/ATP5F1E/NDUFB2/FBP1/TPST2/NDUFA13/ATP5MC1/NDUFB8/NDUFA12/NDUFC2/LDHA/NDUFB11/STOML2/SDHC/NME1/NDUFS5/HSPA8/ATP5F1B/ATP5F1A/ATP5PD/NDUFB9/ATP5MC3/NDUFA6/VCP/NDUFS8/NDUFB10/NDUFB3/NDUFB4/NDUFAB1/NDUFB5/HINT1/IMPDH2/TSPO/ADA/PAICS/NME4/PARP1/PGK1/RAN/ENO1/NDUFS7/GAPDH/NDUFS2/TPI1/MPC2/PGAM1/APRT/NDUFV2	53
BP	GO:0009260	ribonucleotide biosynthetic process	41/388	61/1640	2.08098e-13	1.71334e-11	1.68943e-11	ATP5MF/NDUFA7/ATP5MC2/ATP5PO/ATP5MG/ATP5F1E/NDUFB2/NDUFA13/ATP5MC1/NDUFB8/NDUFA12/NDUFC2/NDUFB11/STOML2/SDHC/NME1/NDUFS5/ATP5F1B/ATP5F1A/ATP5PD/NDUFB9/ATP5MC3/NDUFA6/VCP/NDUFS8/NDUFB10/NDUFB3/NDUFB4/NDUFAB1/NDUFB5/IMPDH2/ADA/PAICS/NME4/PARP1/ENO1/NDUFS7/NDUFS2/MPC2/APRT/NDUFV2	41
BP	GO:1901293	nucleoside phosphate biosynthetic process	45/388	71/1640	3.17922e-13	2.51286e-11	2.47779e-11	ATP5MF/NDUFA7/ATP5MC2/ATP5PO/ATP5MG/ATP5F1E/NDUFB2/NDUFA13/ATP5MC1/NDUFB8/NDUFA12/NDUFC2/NDUFB11/STOML2/SDHC/NME1/NDUFS5/ATP5F1B/ATP5F1A/ATP5PD/NDUFB9/ATP5MC3/NDUFA6/VCP/NDUFS8/NDUFB10/NDUFB3/NDUFB4/NDUFAB1/NDUFB5/IMPDH2/DUT/ADA/TK1/RRM2/PAICS/NME4/PARP1/ENO1/NDUFS7/NDUFS2/DTYMK/MPC2/APRT/NDUFV2	45
BP	GO:0006164	purine nucleotide biosynthetic process	41/388	62/1640	4.83098e-13	3.40929e-11	3.36171e-11	ATP5MF/NDUFA7/ATP5MC2/ATP5PO/ATP5MG/ATP5F1E/NDUFB2/NDUFA13/ATP5MC1/NDUFB8/NDUFA12/NDUFC2/NDUFB11/STOML2/SDHC/NME1/NDUFS5/ATP5F1B/ATP5F1A/ATP5PD/NDUFB9/ATP5MC3/NDUFA6/VCP/NDUFS8/NDUFB10/NDUFB3/NDUFB4/NDUFAB1/NDUFB5/IMPDH2/ADA/PAICS/NME4/PARP1/ENO1/NDUFS7/NDUFS2/MPC2/APRT/NDUFV2	41
BP	GO:0046390	ribose phosphate biosynthetic process	41/388	62/1640	4.83098e-13	3.40929e-11	3.36171e-11	ATP5MF/NDUFA7/ATP5MC2/ATP5PO/ATP5MG/ATP5F1E/NDUFB2/NDUFA13/ATP5MC1/NDUFB8/NDUFA12/NDUFC2/NDUFB11/STOML2/SDHC/NME1/NDUFS5/ATP5F1B/ATP5F1A/ATP5PD/NDUFB9/ATP5MC3/NDUFA6/VCP/NDUFS8/NDUFB10/NDUFB3/NDUFB4/NDUFAB1/NDUFB5/IMPDH2/ADA/PAICS/NME4/PARP1/ENO1/NDUFS7/NDUFS2/MPC2/APRT/NDUFV2	41
BP	GO:0072522	purine-containing compound biosynthetic process	41/388	62/1640	4.83098e-13	3.40929e-11	3.36171e-11	ATP5MF/NDUFA7/ATP5MC2/ATP5PO/ATP5MG/ATP5F1E/NDUFB2/NDUFA13/ATP5MC1/NDUFB8/NDUFA12/NDUFC2/NDUFB11/STOML2/SDHC/NME1/NDUFS5/ATP5F1B/ATP5F1A/ATP5PD/NDUFB9/ATP5MC3/NDUFA6/VCP/NDUFS8/NDUFB10/NDUFB3/NDUFB4/NDUFAB1/NDUFB5/IMPDH2/ADA/PAICS/NME4/PARP1/ENO1/NDUFS7/NDUFS2/MPC2/APRT/NDUFV2	41
BP	GO:0009165	nucleotide biosynthetic process	44/388	70/1640	9.23876e-13	6.2951e-11	6.20724e-11	ATP5MF/NDUFA7/ATP5MC2/ATP5PO/ATP5MG/ATP5F1E/NDUFB2/NDUFA13/ATP5MC1/NDUFB8/NDUFA12/NDUFC2/NDUFB11/STOML2/SDHC/NME1/NDUFS5/ATP5F1B/ATP5F1A/ATP5PD/NDUFB9/ATP5MC3/NDUFA6/VCP/NDUFS8/NDUFB10/NDUFB3/NDUFB4/NDUFAB1/NDUFB5/IMPDH2/DUT/ADA/RRM2/PAICS/NME4/PARP1/ENO1/NDUFS7/NDUFS2/DTYMK/MPC2/APRT/NDUFV2	44
BP	GO:0006754	ATP biosynthetic process	34/388	47/1640	1.00643e-12	6.62899e-11	6.53647e-11	ATP5MF/NDUFA7/ATP5MC2/ATP5PO/ATP5MG/ATP5F1E/NDUFB2/NDUFA13/ATP5MC1/NDUFB8/NDUFA12/NDUFC2/NDUFB11/STOML2/SDHC/NDUFS5/ATP5F1B/ATP5F1A/ATP5PD/NDUFB9/ATP5MC3/NDUFA6/VCP/NDUFS8/NDUFB10/NDUFB3/NDUFB4/NDUFAB1/NDUFB5/PARP1/ENO1/NDUFS7/NDUFS2/NDUFV2	34
BP	GO:0015980	energy derivation by oxidation of organic compounds	51/388	88/1640	1.18607e-12	7.56024e-11	7.45472e-11	ATP5MF/NDUFA7/ATP5PO/ATP5MG/ATP5F1E/NDUFB2/NDUFA13/COX5A/NDUFB8/COX6A1/NDUFA12/NDUFC2/NDUFB11/STOML2/SDHC/IDH2/UQCRH/NDUFS5/ATP5F1B/ATP5F1A/ATP5PD/CYC1/NDUFA4/NDUFB9/NDUFA6/VCP/COX6B1/NDUFS8/NDUFB10/COX5B/UQCRC1/PARK7/NDUFB3/NDUFB4/NDUFAB1/COX7C/NDUFB5/BLOC1S1/PPP1CA/MDH1/NDUFS7/COX7A2/NDUFS2/FH/COX8A/UQCR10/GHITM/MDH2/NDUFV2/COX7B/COX6C	51
BP	GO:1901135	carbohydrate derivative metabolic process	71/388	146/1640	3.86582e-12	2.38715e-10	2.35383e-10	CD44/ATP5MF/DDIT4/EDNRB/NDUFA7/MACROD2/ATP5MC2/ATP5PO/ATP5MG/ATP5F1E/GPAA1/NDUFB2/ITM2A/ALG3/B4GALT3/FBP1/TPST2/NDUFA13/ATP5MC1/NDUFB8/NDUFA12/AHCY/OSTC/NDUFC2/LDHA/NDUFB11/STOML2/SDHC/NME1/NDUFS5/HSPA8/ATP5F1B/ATP5F1A/SERP1/ATP5PD/NDUFB9/ATP5MC3/NDUFA6/VCP/NDUFS8/NDUFB10/PARK7/NDUFB3/NDUFB4/NDUFAB1/NDUFB5/HINT1/IMPDH2/DUT/TSPO/ADA/TK1/SCCPDH/RRM2/PAICS/NME4/PARP1/PGK1/RAN/ENO1/AKR1B1/TALDO1/NDUF…	71
BP	GO:0015986	proton motive force-driven ATP synthesis	31/388	42/1640	4.53104e-12	2.71313e-10	2.67526e-10	ATP5MF/NDUFA7/ATP5MC2/ATP5PO/ATP5MG/ATP5F1E/NDUFB2/NDUFA13/ATP5MC1/NDUFB8/NDUFA12/NDUFC2/NDUFB11/STOML2/SDHC/NDUFS5/ATP5F1B/ATP5F1A/ATP5PD/NDUFB9/ATP5MC3/NDUFA6/NDUFS8/NDUFB10/NDUFB3/NDUFB4/NDUFAB1/NDUFB5/NDUFS7/NDUFS2/NDUFV2	31
BP	GO:0019646	aerobic electron transport chain	32/388	45/1640	1.05884e-11	6.15371e-10	6.06782e-10	NDUFA7/NDUFB2/COX5A/NDUFB8/COX6A1/NDUFC2/SDHC/UQCRH/NDUFS5/CYC1/NDUFA4/NDUFB9/NDUFA6/COX6B1/NDUFS8/NDUFB10/COX5B/UQCRC1/PARK7/NDUFB3/NDUFB4/NDUFAB1/COX7C/NDUFB5/NDUFS7/COX7A2/NDUFS2/COX8A/UQCR10/NDUFV2/COX7B/COX6C	32
BP	GO:0022904	respiratory electron transport chain	34/388	50/1640	1.70275e-11	8.9791e-10	8.85378e-10	NDUFA7/NDUFB2/COX5A/NDUFB8/COX6A1/NDUFA12/NDUFC2/SDHC/UQCRH/NDUFS5/CYC1/NDUFA4/NDUFB9/NDUFA6/COX6B1/NDUFS8/NDUFB10/COX5B/UQCRC1/PARK7/NDUFB3/NDUFB4/NDUFAB1/COX7C/NDUFB5/NDUFS7/COX7A2/NDUFS2/COX8A/UQCR10/GHITM/NDUFV2/COX7B/COX6C	34
BP	GO:0042773	ATP synthesis coupled electron transport	34/388	50/1640	1.70275e-11	8.9791e-10	8.85378e-10	NDUFA7/NDUFB2/COX5A/NDUFB8/COX6A1/NDUFA12/NDUFC2/SDHC/UQCRH/NDUFS5/CYC1/NDUFA4/NDUFB9/NDUFA6/COX6B1/NDUFS8/NDUFB10/COX5B/UQCRC1/PARK7/NDUFB3/NDUFB4/NDUFAB1/COX7C/NDUFB5/NDUFS7/COX7A2/NDUFS2/COX8A/UQCR10/GHITM/NDUFV2/COX7B/COX6C	34
BP	GO:0042775	mitochondrial ATP synthesis coupled electron transport	34/388	50/1640	1.70275e-11	8.9791e-10	8.85378e-10	NDUFA7/NDUFB2/COX5A/NDUFB8/COX6A1/NDUFA12/NDUFC2/SDHC/UQCRH/NDUFS5/CYC1/NDUFA4/NDUFB9/NDUFA6/COX6B1/NDUFS8/NDUFB10/COX5B/UQCRC1/PARK7/NDUFB3/NDUFB4/NDUFAB1/COX7C/NDUFB5/NDUFS7/COX7A2/NDUFS2/COX8A/UQCR10/GHITM/NDUFV2/COX7B/COX6C	34
BP	GO:0044281	small molecule metabolic process	87/388	199/1640	1.72675e-11	8.9791e-10	8.85378e-10	ATP5MF/CD320/DDIT4/EDNRB/NDUFA7/MACROD2/ATP5MC2/ATP5PO/ATP5MG/ATP5F1E/NDUFB2/NAXE/FBP1/PSAT1/PLPP2/TPST2/PYCR1/NDUFA13/ATP5MC1/GCSH/NDUFB8/NDUFA12/AHCY/NDUFC2/DBI/LDHA/MGST3/NDUFB11/STOML2/FDPS/SDHC/IDH2/NME1/NDUFS5/HSPA8/ATP5F1B/ATP5F1A/SERP1/MTHFD2/ATP5PD/NDUFB9/ATP5MC3/NDUFA6/VCP/NDUFS8/NDUFB10/PARK7/NDUFB3/NDUFB4/NDUFAB1/PPA2/GPX4/NDUFB5/HINT1/GSTO1/IMPDH2/DUT/DHFR/TSPO/MGST2/ADA/TK1/RRM2/PAI…	87
BP	GO:0090407	organophosphate biosynthetic process	50/388	90/1640	1.8452e-11	9.34902e-10	9.21853e-10	ATP5MF/NDUFA7/ATP5MC2/ATP5PO/ATP5MG/ATP5F1E/GPAA1/NDUFB2/NDUFA13/ATP5MC1/CAPN2/NDUFB8/NDUFA12/NDUFC2/NDUFB11/STOML2/FDPS/SDHC/NME1/NDUFS5/ATP5F1B/ATP5F1A/ATP5PD/NDUFB9/ATP5MC3/NDUFA6/VCP/NDUFS8/NDUFB10/NDUFB3/NDUFB4/NDUFAB1/NDUFB5/IMPDH2/DUT/ADA/TK1/RRM2/PAICS/NME4/PARP1/ENO1/NDUFS7/SOCS3/NDUFS2/TPI1/DTYMK/MPC2/APRT/NDUFV2	50
BP	GO:0022900	electron transport chain	35/388	55/1640	1.4687e-10	7.25535e-09	7.15409e-09	NDUFA7/NDUFB2/COX5A/NDUFB8/COX6A1/NDUFA12/NDUFC2/SDHC/UQCRH/NDUFS5/CYC1/NDUFA4/NDUFB9/NDUFA6/COX6B1/NDUFS8/NDUFB10/COX5B/UQCRC1/PARK7/NDUFB3/NDUFB4/NDUFAB1/COX7C/NDUFB5/AKR1B1/NDUFS7/COX7A2/NDUFS2/COX8A/UQCR10/GHITM/NDUFV2/COX7B/COX6C	35
BP	GO:0042776	proton motive force-driven mitochondrial ATP synthesis	28/388	39/1640	1.5896e-10	7.6611e-09	7.55417e-09	ATP5MF/NDUFA7/ATP5PO/ATP5MG/ATP5F1E/NDUFB2/NDUFA13/NDUFB8/NDUFA12/NDUFC2/NDUFB11/STOML2/SDHC/NDUFS5/ATP5F1B/ATP5F1A/ATP5PD/NDUFB9/NDUFA6/NDUFS8/NDUFB10/NDUFB3/NDUFB4/NDUFAB1/NDUFB5/NDUFS7/NDUFS2/NDUFV2	28
BP	GO:1901137	carbohydrate derivative biosynthetic process	52/388	100/1640	1.99961e-10	9.40771e-09	9.27641e-09	ATP5MF/NDUFA7/ATP5MC2/ATP5PO/ATP5MG/ATP5F1E/GPAA1/NDUFB2/ITM2A/ALG3/B4GALT3/NDUFA13/ATP5MC1/NDUFB8/NDUFA12/OSTC/NDUFC2/NDUFB11/STOML2/SDHC/NME1/NDUFS5/ATP5F1B/ATP5F1A/SERP1/ATP5PD/NDUFB9/ATP5MC3/NDUFA6/VCP/NDUFS8/NDUFB10/NDUFB3/NDUFB4/NDUFAB1/NDUFB5/IMPDH2/DUT/ADA/SCCPDH/RRM2/PAICS/NME4/PARP1/ENO1/NDUFS7/NDUFS2/TPI1/DTYMK/MPC2/APRT/NDUFV2	52
BP	GO:0032543	mitochondrial translation	20/388	25/1640	3.23587e-09	1.487e-07	1.46624e-07	NDUFA7/MRPL55/MRPL24/TUFM/MRPL20/MRPL54/GADD45GIP1/MRPL4/MRPL41/MRPL51/MRPS34/MRPL12/MRPS21/MRPL34/MRPL57/C1QBP/MRPL37/MRPL14/DAP3/MRPL21	20
BP	GO:0140053	mitochondrial gene expression	20/388	26/1640	1.09897e-08	4.93538e-07	4.8665e-07	NDUFA7/MRPL55/MRPL24/TUFM/MRPL20/MRPL54/GADD45GIP1/MRPL4/MRPL41/MRPL51/MRPS34/MRPL12/MRPS21/MRPL34/MRPL57/C1QBP/MRPL37/MRPL14/DAP3/MRPL21	20
BP	GO:0007005	mitochondrion organization	49/388	101/1640	1.53005e-08	6.71864e-07	6.62487e-07	TIMM17A/JTB/BCAP31/NDUFB2/NDUFAF8/NDUFA13/HAX1/CISD2/NDUFB8/NDUFA12/NDUFC2/NDUFB11/STOML2/TOMM20/NDUFS5/COX17/TIMM8B/NDUFB9/COX20/TOMM5/NDUFA6/FUNDC2/NDUFS8/NDUFB10/FAM162A/PARK7/NDUFB3/NDUFB4/UBL5/NDUFAB1/NDUFB5/HIGD2A/TSPO/GGCT/CALM3/PRDX3/MTCH2/HSPD1/PARP1/HSPA9/SLC25A5/NDUFS7/COX7A2/NDUFS2/SLIRP/GHITM/SSBP1/TIMM13/VDAC2	49
BP	GO:0006120	mitochondrial electron transport, NADH to ubiquinone	18/388	24/1640	1.24027e-07	5.32776e-06	5.2534e-06	NDUFA7/NDUFB2/NDUFB8/NDUFC2/NDUFS5/NDUFA4/NDUFB9/NDUFA6/NDUFS8/NDUFB10/PARK7/NDUFB3/NDUFB4/NDUFAB1/NDUFB5/NDUFS7/NDUFS2/NDUFV2	18
BP	GO:1902600	proton transmembrane transport	26/388	43/1640	1.8341e-07	7.71103e-06	7.60341e-06	ATP5MF/ATP6V1G1/ATP5MC2/ATP5PO/ATP5MG/ATP5F1E/ATP5MC1/COX5A/COX6A1/UQCRH/COX17/ATP5F1B/ATP5F1A/ATP5PD/CYC1/NDUFA4/ATP5MC3/COX6B1/COX5B/UQCRC1/PARK7/SLC25A5/NDUFS7/COX8A/UQCR10/COX7B	26
BP	GO:0010257	NADH dehydrogenase complex assembly	18/388	25/1640	3.47367e-07	1.40081e-05	1.38126e-05	NDUFB2/NDUFAF8/NDUFA13/NDUFB8/NDUFA12/NDUFC2/NDUFB11/NDUFS5/NDUFB9/NDUFA6/NDUFS8/NDUFB10/NDUFB3/NDUFB4/NDUFAB1/NDUFB5/NDUFS7/NDUFS2	18
BP	GO:0032981	mitochondrial respiratory chain complex I assembly	18/388	25/1640	3.47367e-07	1.40081e-05	1.38126e-05	NDUFB2/NDUFAF8/NDUFA13/NDUFB8/NDUFA12/NDUFC2/NDUFB11/NDUFS5/NDUFB9/NDUFA6/NDUFS8/NDUFB10/NDUFB3/NDUFB4/NDUFAB1/NDUFB5/NDUFS7/NDUFS2	18
BP	GO:0033108	mitochondrial respiratory chain complex assembly	20/388	30/1640	5.4134e-07	2.13937e-05	2.10951e-05	NDUFB2/NDUFAF8/NDUFA13/NDUFB8/NDUFA12/NDUFC2/NDUFB11/NDUFS5/COX17/NDUFB9/COX20/NDUFA6/NDUFS8/NDUFB10/NDUFB3/NDUFB4/NDUFAB1/NDUFB5/NDUFS7/NDUFS2	20
BP	GO:0006796	phosphate-containing compound metabolic process	109/388	325/1640	3.69685e-06	0.000143235	0.000141236	CD44/DUSP4/ATP5MF/DDIT4/EDNRB/NDUFA7/KRAS/LILRB4/HSP90AB1/ATP5MC2/ATP5PO/ATP5MG/ATP5F1E/GPAA1/JTB/NDUFB2/CDKN2A/UCHL1/NAXE/PTP4A3/FBP1/PLPP2/TPST2/NDUFA13/ATP5MC1/HAX1/CAPN2/DUSP23/TMED2/CDK4/NDUFB8/NDUFA12/NDUFC2/DBI/LDHA/NDUFB11/STOML2/DYNLL1/FDPS/SDHC/IDH2/NME1/NDUFS5/HSPA8/ATP5F1B/ATP5F1A/ATP5PD/PPP1R14B/NDUFB9/ATP5MC3/GRK6/NDUFA6/VCP/NDUFS8/NDUFB10/PARK7/NDUFB3/NDUFB4/NDUFAB1/PPA2/GPX4/RPLP1…	109
BP	GO:0006793	phosphorus metabolic process	109/388	328/1640	6.20626e-06	0.000235838	0.000232546	CD44/DUSP4/ATP5MF/DDIT4/EDNRB/NDUFA7/KRAS/LILRB4/HSP90AB1/ATP5MC2/ATP5PO/ATP5MG/ATP5F1E/GPAA1/JTB/NDUFB2/CDKN2A/UCHL1/NAXE/PTP4A3/FBP1/PLPP2/TPST2/NDUFA13/ATP5MC1/HAX1/CAPN2/DUSP23/TMED2/CDK4/NDUFB8/NDUFA12/NDUFC2/DBI/LDHA/NDUFB11/STOML2/DYNLL1/FDPS/SDHC/IDH2/NME1/NDUFS5/HSPA8/ATP5F1B/ATP5F1A/ATP5PD/PPP1R14B/NDUFB9/ATP5MC3/GRK6/NDUFA6/VCP/NDUFS8/NDUFB10/PARK7/NDUFB3/NDUFB4/NDUFAB1/PPA2/GPX4/RPLP1…	109
BP	GO:0034220	ion transmembrane transport	43/388	104/1640	2.66423e-05	0.000993305	0.000979442	SLC39A4/ATP5MF/EDNRB/TMC6/ATP6V1G1/ATP5MC2/ATP5PO/ATP5MG/ATP5F1E/SLC35B1/TMCO1/SLC1A5/KCNMA1/ATP5MC1/COX5A/COX6A1/STOML2/UQCRH/COX17/ATP5F1B/ATP5F1A/PLP2/ATP5PD/CYC1/NDUFA4/ATP5MC3/COX6B1/COX5B/UQCRC1/PARK7/GSTO1/VDAC3/CALM3/YWHAE/ATP1B3/SLC25A5/NDUFS7/COX8A/UQCR10/MPC2/VDAC2/CLIC1/COX7B	43
BP	GO:0006123	mitochondrial electron transport, cytochrome c to oxygen	10/388	13/1640	7.07166e-05	0.00258771	0.00255159	COX5A/COX6A1/NDUFA4/COX6B1/COX5B/COX7C/COX7A2/COX8A/COX7B/COX6C	10
BP	GO:0098869	cellular oxidant detoxification	15/388	25/1640	9.63661e-05	0.00346217	0.00341385	SELENOT/MGST3/TXNDC17/PARK7/GPX4/GSTO1/DHFR/MGST2/PRDX3/PRDX1/PRDX2/MGST1/SOD1/GSTP1/PRDX6	15
BP	GO:0055085	transmembrane transport	49/388	129/1640	0.000103397	0.00364843	0.00359751	SLC39A4/ATP5MF/EDNRB/TMC6/TIMM17A/ATP6V1G1/ATP5MC2/ATP5PO/ATP5MG/ATP5F1E/SLC35B1/TMCO1/AQP3/SLC1A5/KCNMA1/ATP5MC1/COX5A/COX6A1/STOML2/TOMM20/UQCRH/COX17/ATP5F1B/ATP5F1A/SEC61G/PLP2/ATP5PD/CYC1/NDUFA4/ATP5MC3/COX6B1/COX5B/UQCRC1/PARK7/GSTO1/VDAC3/CALM3/YWHAE/OAZ1/HSPD1/ATP1B3/SLC25A5/NDUFS7/COX8A/UQCR10/MPC2/VDAC2/CLIC1/COX7B	49
BP	GO:0098660	inorganic ion transmembrane transport	36/388	87/1640	0.000124586	0.0042996	0.00423959	SLC39A4/ATP5MF/EDNRB/ATP6V1G1/ATP5MC2/ATP5PO/ATP5MG/ATP5F1E/TMCO1/KCNMA1/ATP5MC1/COX5A/COX6A1/STOML2/UQCRH/COX17/ATP5F1B/ATP5F1A/ATP5PD/CYC1/NDUFA4/ATP5MC3/COX6B1/COX5B/UQCRC1/PARK7/GSTO1/CALM3/YWHAE/ATP1B3/SLC25A5/NDUFS7/COX8A/UQCR10/CLIC1/COX7B	36
BP	GO:0098754	detoxification	16/388	28/1640	0.000126203	0.0042996	0.00423959	MT2A/SELENOT/MGST3/TXNDC17/PARK7/GPX4/GSTO1/DHFR/MGST2/PRDX3/PRDX1/PRDX2/MGST1/SOD1/GSTP1/PRDX6	16
BP	GO:1901566	organonitrogen compound biosynthetic process	106/388	338/1640	0.000165075	0.0055286	0.00545143	ATP5MF/NDUFA7/RPL36A/ATP5MC2/SELENOT/ATP5PO/ATP5MG/ATP5F1E/GPAA1/MRPL55/NDUFB2/ITM2A/ALG3/B4GALT3/PSAT1/PLPP2/PYCR1/NDUFA13/MRPL24/ATP5MC1/CAPN2/TMED2/TUFM/NDUFB8/TMEM14C/NDUFA12/OSTC/NDUFC2/DBI/NDUFB11/STOML2/MRPL20/ZDHHC12/SDHC/NME1/MRPL54/NDUFS5/ATP5F1B/ATP5F1A/SERP1/ATP5PD/GADD45GIP1/NDUFB9/MRPL4/ATP5MC3/MRPL41/NDUFA6/MRPL51/MRPS34/VCP/MRPL12/CALR/MRPS21/NDUFS8/NDUFB10/MRPL34/PARK7/NDUFB3/NDU…	106
BP	GO:0098662	inorganic cation transmembrane transport	35/388	85/1640	0.000175084	0.00570775	0.00562809	SLC39A4/ATP5MF/EDNRB/ATP6V1G1/ATP5MC2/ATP5PO/ATP5MG/ATP5F1E/TMCO1/KCNMA1/ATP5MC1/COX5A/COX6A1/STOML2/UQCRH/COX17/ATP5F1B/ATP5F1A/ATP5PD/CYC1/NDUFA4/ATP5MC3/COX6B1/COX5B/UQCRC1/PARK7/GSTO1/CALM3/YWHAE/ATP1B3/SLC25A5/NDUFS7/COX8A/UQCR10/COX7B	35
BP	GO:0097237	cellular response to toxic substance	15/388	26/1640	0.000179089	0.00570775	0.00562809	SELENOT/MGST3/TXNDC17/PARK7/GPX4/GSTO1/DHFR/MGST2/PRDX3/PRDX1/PRDX2/MGST1/SOD1/GSTP1/PRDX6	15
BP	GO:1990748	cellular detoxification	15/388	26/1640	0.000179089	0.00570775	0.00562809	SELENOT/MGST3/TXNDC17/PARK7/GPX4/GSTO1/DHFR/MGST2/PRDX3/PRDX1/PRDX2/MGST1/SOD1/GSTP1/PRDX6	15
BP	GO:0006082	organic acid metabolic process	32/388	79/1640	0.000480012	0.0148204	0.0146135	DDIT4/FBP1/PSAT1/TPST2/PYCR1/GCSH/AHCY/DBI/LDHA/MGST3/IDH2/MTHFD2/PARK7/NDUFAB1/PPA2/GPX4/GSTO1/DHFR/MGST2/MDH1/LDHB/PGK1/ENO1/AKR1B1/GAPDH/TPI1/FH/MPC2/PGAM1/MDH2/ODC1/GSTP1	32
BP	GO:0043436	oxoacid metabolic process	32/388	79/1640	0.000480012	0.0148204	0.0146135	DDIT4/FBP1/PSAT1/TPST2/PYCR1/GCSH/AHCY/DBI/LDHA/MGST3/IDH2/MTHFD2/PARK7/NDUFAB1/PPA2/GPX4/GSTO1/DHFR/MGST2/MDH1/LDHB/PGK1/ENO1/AKR1B1/GAPDH/TPI1/FH/MPC2/PGAM1/MDH2/ODC1/GSTP1	32
BP	GO:0098655	cation transmembrane transport	36/388	93/1640	0.000604296	0.0183706	0.0181142	SLC39A4/ATP5MF/EDNRB/ATP6V1G1/ATP5MC2/ATP5PO/ATP5MG/ATP5F1E/TMCO1/SLC1A5/KCNMA1/ATP5MC1/COX5A/COX6A1/STOML2/UQCRH/COX17/ATP5F1B/ATP5F1A/ATP5PD/CYC1/NDUFA4/ATP5MC3/COX6B1/COX5B/UQCRC1/PARK7/GSTO1/CALM3/YWHAE/ATP1B3/SLC25A5/NDUFS7/COX8A/UQCR10/COX7B	36
BP	GO:0051881	regulation of mitochondrial membrane potential	12/388	21/1640	0.000926591	0.0277416	0.0273544	PYCR1/NDUFC2/STOML2/VCP/PARK7/PPA2/RACK1/TSPO/PRDX3/PARP1/SOD1/CLIC1	12
BP	GO:0019752	carboxylic acid metabolic process	30/388	76/1640	0.00120387	0.0355052	0.0350097	DDIT4/FBP1/PSAT1/PYCR1/GCSH/AHCY/DBI/LDHA/MGST3/IDH2/MTHFD2/PARK7/NDUFAB1/GPX4/GSTO1/DHFR/MGST2/MDH1/LDHB/PGK1/ENO1/AKR1B1/GAPDH/TPI1/FH/MPC2/PGAM1/MDH2/ODC1/GSTP1	30
BP	GO:0006790	sulfur compound metabolic process	14/388	27/1640	0.00126588	0.0367851	0.0362717	EDNRB/BOLA3/TPST2/GLRX5/AHCY/PARK7/NDUFAB1/GPX4/GSTO1/MGST2/HSPA9/MPC2/SOD1/GSTP1	14
BP	GO:0009132	nucleoside diphosphate metabolic process	12/388	22/1640	0.00160902	0.0460787	0.0454356	DDIT4/FBP1/LDHA/NME1/RRM2/NME4/PGK1/ENO1/GAPDH/TPI1/DTYMK/PGAM1	12
CC	GO:0005739	mitochondrion	133/394	260/1679	9.16669e-27	3.00668e-24	2.65352e-24	ATP5MF/DDIT4/NDUFA7/NOL7/KRAS/TIMM17A/HSP90AB1/ATP5MC2/ATP5PO/ATP5MG/ATP5F1E/GPAA1/JTB/MRPL55/BCAP31/BOLA3/NDUFB2/LRRC59/CLPP/NDUFAF8/NAXE/PYCR1/NDUFA13/MRPL24/ATP5MC1/HAX1/CAPN2/GLRX5/COX5A/CISD2/TUFM/GCSH/NDUFB8/COX6A1/TMEM14C/NDUFA12/NDUFC2/NDUFB11/STOML2/MRPL20/DYNLL1/SDHC/IDH2/TOMM20/MRPL54/UQCRH/NDUFS5/COX17/ATP5F1B/ATP5F1A/MTHFD2/ATP5PD/GADD45GIP1/TIMM8B/CYC1/NDUFA4/NDUFB9/MRPL4/COX20/ATP5…	133
CC	GO:0098798	mitochondrial protein-containing complex	69/394	99/1679	6.63146e-24	1.08756e-21	9.59817e-22	ATP5MF/NDUFA7/TIMM17A/ATP5MC2/ATP5PO/ATP5MG/ATP5F1E/MRPL55/NDUFB2/NDUFA13/MRPL24/ATP5MC1/COX5A/NDUFB8/COX6A1/NDUFA12/NDUFC2/NDUFB11/MRPL20/SDHC/TOMM20/MRPL54/UQCRH/NDUFS5/ATP5F1B/ATP5F1A/ATP5PD/GADD45GIP1/TIMM8B/CYC1/NDUFA4/NDUFB9/MRPL4/ATP5MC3/TOMM5/MRPL41/NDUFA6/MRPL51/MRPS34/MRPL12/COX6B1/MRPS21/NDUFS8/NDUFB10/COX5B/MRPL34/UQCRC1/NDUFB3/NDUFB4/NDUFAB1/COX7C/NDUFB5/MRPL57/HSPA9/SLC25A5/NDUFS7/C…	69
CC	GO:0005740	mitochondrial envelope	95/394	168/1679	1.04927e-22	1.14721e-20	1.01246e-20	ATP5MF/NDUFA7/KRAS/TIMM17A/ATP5MC2/ATP5PO/ATP5MG/ATP5F1E/MRPL55/NDUFB2/NDUFA13/MRPL24/ATP5MC1/HAX1/CAPN2/COX5A/CISD2/TUFM/NDUFB8/COX6A1/TMEM14C/NDUFA12/NDUFC2/NDUFB11/STOML2/MRPL20/SDHC/TOMM20/MRPL54/UQCRH/NDUFS5/COX17/ATP5F1B/ATP5F1A/ATP5PD/GADD45GIP1/TIMM8B/CYC1/NDUFA4/NDUFB9/MRPL4/COX20/ATP5MC3/TOMM5/MRPL41/NDUFA6/FUNDC2/MRPL51/MRPS34/MRPL12/COX6B1/MRPS21/NDUFS8/NDUFB10/COX5B/MRPL34/FAM162A/UQ…	95
CC	GO:0031967	organelle envelope	118/394	237/1679	5.14464e-22	3.37489e-20	2.97848e-20	ATP5MF/EDNRB/NDUFA7/TMC6/KRAS/TIMM17A/JPT1/ATP5MC2/ATP5PO/ATP5MG/ATP5F1E/MRPL55/NDUFB2/LRRC59/SURF4/NDUFA13/MRPL24/ATP5MC1/HAX1/CAPN2/COX5A/CISD2/TXNL4A/TUFM/CDK4/NDUFB8/COX6A1/TMEM14C/NDUFA12/NDUFC2/MGST3/NDUFB11/STOML2/MRPL20/SDHC/TOMM20/MRPL54/UQCRH/NDUFS5/COX17/ATP5F1B/ATP5F1A/ATP5PD/GADD45GIP1/TIMM8B/CYC1/NDUFA4/NDUFB9/MRPL4/COX20/ATP5MC3/TOMM5/MRPL41/NDUFA6/FUNDC2/MRPL51/MRPS34/MRPL12/CALR/…	118
CC	GO:0031975	envelope	118/394	237/1679	5.14464e-22	3.37489e-20	2.97848e-20	ATP5MF/EDNRB/NDUFA7/TMC6/KRAS/TIMM17A/JPT1/ATP5MC2/ATP5PO/ATP5MG/ATP5F1E/MRPL55/NDUFB2/LRRC59/SURF4/NDUFA13/MRPL24/ATP5MC1/HAX1/CAPN2/COX5A/CISD2/TXNL4A/TUFM/CDK4/NDUFB8/COX6A1/TMEM14C/NDUFA12/NDUFC2/MGST3/NDUFB11/STOML2/MRPL20/SDHC/TOMM20/MRPL54/UQCRH/NDUFS5/COX17/ATP5F1B/ATP5F1A/ATP5PD/GADD45GIP1/TIMM8B/CYC1/NDUFA4/NDUFB9/MRPL4/COX20/ATP5MC3/TOMM5/MRPL41/NDUFA6/FUNDC2/MRPL51/MRPS34/MRPL12/CALR/…	118
CC	GO:0031966	mitochondrial membrane	90/394	158/1679	9.31983e-22	5.09484e-20	4.49641e-20	ATP5MF/NDUFA7/KRAS/TIMM17A/ATP5MC2/ATP5PO/ATP5MG/ATP5F1E/MRPL55/NDUFB2/NDUFA13/MRPL24/ATP5MC1/HAX1/COX5A/CISD2/TUFM/NDUFB8/COX6A1/TMEM14C/NDUFA12/NDUFC2/NDUFB11/STOML2/MRPL20/SDHC/TOMM20/MRPL54/UQCRH/NDUFS5/ATP5F1B/ATP5F1A/ATP5PD/GADD45GIP1/TIMM8B/CYC1/NDUFA4/NDUFB9/MRPL4/COX20/ATP5MC3/TOMM5/MRPL41/NDUFA6/FUNDC2/MRPL51/MRPS34/MRPL12/COX6B1/MRPS21/NDUFS8/NDUFB10/COX5B/MRPL34/FAM162A/UQCRC1/NDUFB3/…	90
CC	GO:0005743	mitochondrial inner membrane	75/394	120/1679	1.83023e-21	8.57592e-20	7.56861e-20	ATP5MF/NDUFA7/TIMM17A/ATP5MC2/ATP5PO/ATP5MG/ATP5F1E/MRPL55/NDUFB2/NDUFA13/MRPL24/ATP5MC1/COX5A/NDUFB8/COX6A1/TMEM14C/NDUFA12/NDUFC2/NDUFB11/STOML2/MRPL20/SDHC/MRPL54/UQCRH/NDUFS5/ATP5F1B/ATP5F1A/ATP5PD/GADD45GIP1/TIMM8B/CYC1/NDUFA4/NDUFB9/MRPL4/COX20/ATP5MC3/MRPL41/NDUFA6/MRPL51/MRPS34/MRPL12/COX6B1/MRPS21/NDUFS8/NDUFB10/COX5B/MRPL34/UQCRC1/NDUFB3/NDUFB4/NDUFAB1/COX7C/NDUFB5/HIGD2A/MRPL57/NME4/HS…	75
CC	GO:0019866	organelle inner membrane	75/394	131/1679	3.26215e-18	1.33748e-16	1.18038e-16	ATP5MF/NDUFA7/TIMM17A/ATP5MC2/ATP5PO/ATP5MG/ATP5F1E/MRPL55/NDUFB2/NDUFA13/MRPL24/ATP5MC1/COX5A/NDUFB8/COX6A1/TMEM14C/NDUFA12/NDUFC2/NDUFB11/STOML2/MRPL20/SDHC/MRPL54/UQCRH/NDUFS5/ATP5F1B/ATP5F1A/ATP5PD/GADD45GIP1/TIMM8B/CYC1/NDUFA4/NDUFB9/MRPL4/COX20/ATP5MC3/MRPL41/NDUFA6/MRPL51/MRPS34/MRPL12/COX6B1/MRPS21/NDUFS8/NDUFB10/COX5B/MRPL34/UQCRC1/NDUFB3/NDUFB4/NDUFAB1/COX7C/NDUFB5/HIGD2A/MRPL57/NME4/HS…	75
CC	GO:0098800	inner mitochondrial membrane protein complex	47/394	68/1679	3.84401e-16	1.40093e-14	1.23638e-14	ATP5MF/NDUFA7/TIMM17A/ATP5MC2/ATP5PO/ATP5MG/ATP5F1E/NDUFB2/NDUFA13/ATP5MC1/COX5A/NDUFB8/COX6A1/NDUFA12/NDUFC2/NDUFB11/SDHC/UQCRH/NDUFS5/ATP5F1B/ATP5F1A/ATP5PD/CYC1/NDUFA4/NDUFB9/ATP5MC3/NDUFA6/COX6B1/NDUFS8/NDUFB10/COX5B/UQCRC1/NDUFB3/NDUFB4/NDUFAB1/COX7C/NDUFB5/HSPA9/NDUFS7/COX7A2/NDUFS2/COX8A/UQCR10/MPC2/NDUFV2/COX7B/COX6C	47
CC	GO:0005759	mitochondrial matrix	50/394	78/1679	4.74765e-15	1.55723e-13	1.37432e-13	NDUFA7/ATP5F1E/MRPL55/BOLA3/LRRC59/CLPP/NAXE/PYCR1/MRPL24/GLRX5/TUFM/GCSH/NDUFB8/MRPL20/IDH2/MRPL54/ATP5F1B/ATP5F1A/MTHFD2/GADD45GIP1/MRPL4/MRPL41/MRPL51/MRPS34/MRPL12/MRPS21/NDUFS8/MRPL34/PARK7/NDUFAB1/PPA2/BLOC1S1/MRPL57/PRDX3/NME4/HSPD1/HSPA9/C1QBP/SLC25A5/NDUFS7/NDUFS2/MRPL37/FH/MRPL14/DAP3/MRPL21/SSBP1/MDH2/SOD1/VDAC2	50
CC	GO:0098803	respiratory chain complex	34/394	47/1679	7.94576e-13	2.36928e-11	2.09099e-11	NDUFA7/NDUFB2/NDUFA13/COX5A/NDUFB8/COX6A1/NDUFA12/NDUFC2/NDUFB11/SDHC/UQCRH/NDUFS5/CYC1/NDUFA4/NDUFB9/NDUFA6/COX6B1/NDUFS8/NDUFB10/COX5B/UQCRC1/NDUFB3/NDUFB4/NDUFAB1/COX7C/NDUFB5/NDUFS7/COX7A2/NDUFS2/COX8A/UQCR10/NDUFV2/COX7B/COX6C	34
CC	GO:0005746	mitochondrial respirasome	34/394	50/1679	1.35244e-11	3.69666e-10	3.26246e-10	NDUFA7/NDUFB2/NDUFA13/COX5A/NDUFB8/COX6A1/NDUFA12/NDUFC2/NDUFB11/SDHC/UQCRH/NDUFS5/CYC1/NDUFA4/NDUFB9/NDUFA6/COX6B1/NDUFS8/NDUFB10/COX5B/UQCRC1/NDUFB3/NDUFB4/NDUFAB1/COX7C/NDUFB5/NDUFS7/COX7A2/NDUFS2/COX8A/UQCR10/NDUFV2/COX7B/COX6C	34
CC	GO:0070469	respirasome	35/394	53/1679	2.41551e-11	6.09451e-10	5.37866e-10	NDUFA7/NDUFB2/NDUFA13/COX5A/NDUFB8/COX6A1/NDUFA12/NDUFC2/NDUFB11/SDHC/UQCRH/NDUFS5/CYC1/NDUFA4/NDUFB9/NDUFA6/COX6B1/NDUFS8/NDUFB10/COX5B/UQCRC1/NDUFB3/NDUFB4/NDUFAB1/COX7C/NDUFB5/HIGD2A/NDUFS7/COX7A2/NDUFS2/COX8A/UQCR10/NDUFV2/COX7B/COX6C	35
CC	GO:1990351	transporter complex	31/394	48/1679	8.50324e-10	1.99219e-08	1.75819e-08	NDUFA7/NDUFB2/KCNMA1/NDUFA13/NDUFB8/NDUFA12/NDUFC2/NDUFB11/UQCRH/NDUFS5/TIMM8B/CYC1/NDUFA4/NDUFB9/NDUFA6/ERGIC2/NDUFS8/NDUFB10/UQCRC1/NDUFB3/NDUFB4/NDUFAB1/NDUFB5/CALM3/ATP1B3/NDUFS7/NDUFS2/UQCR10/TIMM13/NDUFV2/CLIC1	31
CC	GO:1990204	oxidoreductase complex	30/394	47/1679	2.47715e-09	5.4167e-08	4.78047e-08	NDUFA7/NDUFB2/NDUFA13/GCSH/NDUFB8/NDUFA12/NDUFC2/LDHA/NDUFB11/SDHC/UQCRH/NDUFS5/CYC1/NDUFA4/NDUFB9/NDUFA6/NDUFS8/NDUFB10/UQCRC1/NDUFB3/NDUFB4/NDUFAB1/NDUFB5/RRM2/LDHB/NDUFS7/NDUFS2/UQCR10/NDUFV2/RAC1	30
CC	GO:0000313	organellar ribosome	18/394	22/1679	9.58468e-09	1.76906e-07	1.56127e-07	NDUFA7/MRPL55/MRPL24/MRPL20/MRPL54/GADD45GIP1/MRPL4/MRPL41/MRPL51/MRPS34/MRPL12/MRPS21/MRPL34/MRPL57/MRPL37/MRPL14/DAP3/MRPL21	18
CC	GO:0005761	mitochondrial ribosome	18/394	22/1679	9.58468e-09	1.76906e-07	1.56127e-07	NDUFA7/MRPL55/MRPL24/MRPL20/MRPL54/GADD45GIP1/MRPL4/MRPL41/MRPL51/MRPS34/MRPL12/MRPS21/MRPL34/MRPL57/MRPL37/MRPL14/DAP3/MRPL21	18
CC	GO:1902495	transmembrane transporter complex	28/394	44/1679	9.70824e-09	1.76906e-07	1.56127e-07	NDUFA7/NDUFB2/KCNMA1/NDUFA13/NDUFB8/NDUFA12/NDUFC2/NDUFB11/UQCRH/NDUFS5/CYC1/NDUFA4/NDUFB9/NDUFA6/NDUFS8/NDUFB10/UQCRC1/NDUFB3/NDUFB4/NDUFAB1/NDUFB5/CALM3/ATP1B3/NDUFS7/NDUFS2/UQCR10/NDUFV2/CLIC1	28
CC	GO:0031090	organelle membrane	153/394	463/1679	1.61527e-08	2.78846e-07	2.46094e-07	SYNGR2/HLA-A/CD44/SLC39A4/ATP5MF/EDNRB/ARF1/NDUFA7/HLA-B/TMC6/KRAS/TIMM17A/JPT1/RHOC/CNIH4/HSP90AB1/ATP6V1G1/ATP5MC2/SELENOT/ATP5PO/ATP5MG/ATP5F1E/GPAA1/MRPL55/BCAP31/NDUFB2/LRRC59/ALG3/SLC35B1/TMCO1/UCHL1/B4GALT3/CTSZ/SURF4/SSR2/PLPP2/TPST2/NDUFA13/MRPL24/ATP5MC1/HAX1/IER3IP1/TMED2/COX5A/CISD2/TXNL4A/TUFM/CDK4/NDUFB8/COX6A1/TMEM14C/NDUFA12/OSTC/NDUFC2/MGST3/NDUFB11/STOML2/MRPL20/DYNLL1/ZDHHC12/C…	153
CC	GO:0005747	mitochondrial respiratory chain complex I	20/394	27/1679	2.87835e-08	4.29135e-07	3.7873e-07	NDUFA7/NDUFB2/NDUFA13/NDUFB8/NDUFA12/NDUFC2/NDUFB11/NDUFS5/NDUFA4/NDUFB9/NDUFA6/NDUFS8/NDUFB10/NDUFB3/NDUFB4/NDUFAB1/NDUFB5/NDUFS7/NDUFS2/NDUFV2	20
CC	GO:0030964	NADH dehydrogenase complex	20/394	27/1679	2.87835e-08	4.29135e-07	3.7873e-07	NDUFA7/NDUFB2/NDUFA13/NDUFB8/NDUFA12/NDUFC2/NDUFB11/NDUFS5/NDUFA4/NDUFB9/NDUFA6/NDUFS8/NDUFB10/NDUFB3/NDUFB4/NDUFAB1/NDUFB5/NDUFS7/NDUFS2/NDUFV2	20
CC	GO:0045271	respiratory chain complex I	20/394	27/1679	2.87835e-08	4.29135e-07	3.7873e-07	NDUFA7/NDUFB2/NDUFA13/NDUFB8/NDUFA12/NDUFC2/NDUFB11/NDUFS5/NDUFA4/NDUFB9/NDUFA6/NDUFS8/NDUFB10/NDUFB3/NDUFB4/NDUFAB1/NDUFB5/NDUFS7/NDUFS2/NDUFV2	20
CC	GO:0000315	organellar large ribosomal subunit	14/394	16/1679	9.54026e-08	1.30384e-06	1.15069e-06	MRPL55/MRPL24/MRPL20/MRPL54/GADD45GIP1/MRPL4/MRPL41/MRPL51/MRPL12/MRPL34/MRPL57/MRPL37/MRPL14/MRPL21	14
CC	GO:0005762	mitochondrial large ribosomal subunit	14/394	16/1679	9.54026e-08	1.30384e-06	1.15069e-06	MRPL55/MRPL24/MRPL20/MRPL54/GADD45GIP1/MRPL4/MRPL41/MRPL51/MRPL12/MRPL34/MRPL57/MRPL37/MRPL14/MRPL21	14
CC	GO:0098796	membrane protein complex	74/394	187/1679	1.23206e-07	1.61647e-06	1.4266e-06	HLA-A/ATP5MF/NDUFA7/HLA-B/GNAS/TIMM17A/ATP6V1G1/ATP5MC2/ATP5PO/ATP5MG/ATP5F1E/GPAA1/NDUFB2/KCNMA1/NDUFA13/ATP5MC1/STX11/COX5A/NDUFB8/COX6A1/NDUFA12/OSTC/NDUFC2/NDUFB11/COPE/SDHC/TOMM20/UQCRH/NDUFS5/ATP5F1B/ATP5F1A/SEC61G/UFD1/ATP5PD/CYC1/NDUFA4/NDUFB9/ATP5MC3/TOMM5/NDUFA6/VCP/CALR/COX6B1/NDUFS8/NDUFB10/COX5B/UQCRC1/NDUFB3/NDUFB4/NDUFAB1/COX7C/NDUFB5/VDAC3/CALM3/CLTA/HSPD1/ATP1B3/HSPA9/SLC25A5/NDU…	74
CC	GO:0070069	cytochrome complex	14/394	20/1679	1.18524e-05	0.000149522	0.00013196	COX5A/COX6A1/UQCRH/CYC1/NDUFA4/COX6B1/COX5B/UQCRC1/COX7C/COX7A2/COX8A/UQCR10/COX7B/COX6C	14
CC	GO:1905369	endopeptidase complex	16/394	25/1679	1.56883e-05	0.000190583	0.000168198	GPAA1/CAPN2/PSMB5/PSMD8/PSMB4/PSME2/VCP/PSMB7/PSMB6/PSMA7/PSMB2/PSMD4/PSMA5/PSMB1/PSMC5/PSMB3	16
CC	GO:1902494	catalytic complex	92/394	279/1679	4.54818e-05	0.000532787	0.000470207	ELOC/NDUFA7/PRAME/GNAS/GPAA1/NDUFB2/CLPP/NDUFA13/CAPN2/POP7/COX5A/GCSH/HNRNPAB/CDK4/NDUFB8/COX6A1/NDUFA12/POLD2/OSTC/NDUFC2/LDHA/NDUFB11/RNASEH2C/DYNLL1/PSMB5/PSMD8/SDHC/ANAPC11/UQCRH/NDUFS5/CYC1/NDUFA4/NDUFB9/MLLT3/UBE2S/PSMB4/PSME2/NDUFA6/VCP/COX6B1/NDUFS8/NDUFB10/COX5B/NAA10/UQCRC1/NDUFB3/NDUFB4/NHP2/NDUFAB1/COX7C/NDUFB5/HINT1/PPP1CA/MAD2L2/PAFAH1B3/CALM3/UBE2C/RRM2/CKS1B/PSMB7/NAA38/CACYBP/TM…	92
CC	GO:0000502	proteasome complex	14/394	22/1679	6.07255e-05	0.000686826	0.000606152	PSMB5/PSMD8/PSMB4/PSME2/VCP/PSMB7/PSMB6/PSMA7/PSMB2/PSMD4/PSMA5/PSMB1/PSMC5/PSMB3	14
CC	GO:0005751	mitochondrial respiratory chain complex IV	10/394	13/1679	6.56637e-05	0.000694764	0.000613158	COX5A/COX6A1/NDUFA4/COX6B1/COX5B/COX7C/COX7A2/COX8A/COX7B/COX6C	10
CC	GO:0045277	respiratory chain complex IV	10/394	13/1679	6.56637e-05	0.000694764	0.000613158	COX5A/COX6A1/NDUFA4/COX6B1/COX5B/COX7C/COX7A2/COX8A/COX7B/COX6C	10
CC	GO:0005753	mitochondrial proton-transporting ATP synthase complex	10/394	14/1679	0.000182006	0.00180903	0.00159654	ATP5MF/ATP5MC2/ATP5PO/ATP5MG/ATP5F1E/ATP5MC1/ATP5F1B/ATP5F1A/ATP5PD/ATP5MC3	10
CC	GO:0045259	proton-transporting ATP synthase complex	10/394	14/1679	0.000182006	0.00180903	0.00159654	ATP5MF/ATP5MC2/ATP5PO/ATP5MG/ATP5F1E/ATP5MC1/ATP5F1B/ATP5F1A/ATP5PD/ATP5MC3	10
CC	GO:1905368	peptidase complex	17/394	33/1679	0.000378722	0.00365355	0.00322441	GPAA1/CAPN2/PSMB5/PSMD8/PSMB4/PSME2/VCP/PSMB7/PSMB6/PSMA7/PSMB2/PSMD4/PSMA5/PSMB1/PSMC5/SEC11A/PSMB3	17
CC	GO:0016469	proton-transporting two-sector ATPase complex	11/394	18/1679	0.00065431	0.00613182	0.00541159	ATP5MF/ATP6V1G1/ATP5MC2/ATP5PO/ATP5MG/ATP5F1E/ATP5MC1/ATP5F1B/ATP5F1A/ATP5PD/ATP5MC3	11
CC	GO:0031224	intrinsic component of membrane	118/394	399/1679	0.000740156	0.00674364	0.00595155	LY6E/SYNGR2/HLA-A/CD44/SLC39A4/ATP5MF/CD320/EDNRB/NDUFA7/PRSS21/HLA-B/TMC6/TIMM17A/CNIH4/LILRB4/LY9/ATP5MC2/SELENOT/GPAA1/JTB/BCAP31/NDUFB2/LRRC59/ITM2A/ALG3/SLC35B1/TMCO1/B4GALT3/AQP3/SURF4/SLC1A5/KCNMA1/SSR2/PLPP2/TPST2/NDUFA13/ATP5MC1/STX11/IER3IP1/TMED2/CISD2/NDUFB8/COX6A1/TMEM14C/NDUFA12/OSTC/NDUFC2/MGST3/NDUFB11/ZDHHC12/RTN3/SDHC/TOMM20/UQCRH/NDUFS5/SERP1/SEC61G/PLP2/CKLF/CYC1/NDUFA4/NDUFB9…	118
CC	GO:0031970	organelle envelope lumen	13/394	24/1679	0.00102885	0.00912059	0.0080493	HAX1/CAPN2/STOML2/NDUFS5/COX17/TIMM8B/PARK7/BLOC1S1/TUBB/NME4/CACYBP/TIMM13/SOD1	13
CC	GO:0016021	integral component of membrane	115/394	391/1679	0.00113926	0.00983358	0.00867854	SYNGR2/HLA-A/CD44/SLC39A4/ATP5MF/CD320/EDNRB/NDUFA7/HLA-B/TMC6/TIMM17A/CNIH4/LILRB4/LY9/ATP5MC2/SELENOT/GPAA1/JTB/BCAP31/NDUFB2/LRRC59/ITM2A/ALG3/SLC35B1/TMCO1/B4GALT3/AQP3/SURF4/SLC1A5/KCNMA1/SSR2/PLPP2/TPST2/NDUFA13/ATP5MC1/STX11/IER3IP1/TMED2/CISD2/NDUFB8/COX6A1/TMEM14C/NDUFA12/OSTC/NDUFC2/MGST3/NDUFB11/ZDHHC12/RTN3/SDHC/TOMM20/UQCRH/NDUFS5/SERP1/SEC61G/PLP2/CKLF/CYC1/NDUFA4/NDUFB9/COX20/ATP5M…	115
CC	GO:0005839	proteasome core complex	9/394	14/1679	0.00126589	0.0106465	0.00939596	PSMB5/PSMB4/PSMB7/PSMB6/PSMA7/PSMB2/PSMA5/PSMB1/PSMB3	9
CC	GO:0140535	intracellular protein-containing complex	42/394	120/1679	0.00201489	0.0165221	0.0145815	ELOC/PRAME/HSP90AB1/DNAJB11/POP7/POLD2/RNASEH2C/PSMB5/PSMD8/ANAPC11/HSPA8/MLLT3/UBE2S/PSMB4/PSME2/VCP/NAA10/BLOC1S1/DNAJC9/MAD2L2/CENPF/UBE2C/CKS1B/PSMB7/CCT7/NAA38/CACYBP/TMEM183A/CCT5/GTF2A2/PSMB6/POLR2F/PSMA7/PSMB2/PSMD4/CCT3/PSMA5/PSMB1/PSMC5/UBE2D2/PSMB3/CCT8	42
CC	GO:0009295	nucleoid	7/394	10/1679	0.00229506	0.0179233	0.0158181	LRRC59/TUFM/ATP5F1B/HSPA9/SLC25A5/SSBP1/VDAC2	7
CC	GO:0042645	mitochondrial nucleoid	7/394	10/1679	0.00229506	0.0179233	0.0158181	LRRC59/TUFM/ATP5F1B/HSPA9/SLC25A5/SSBP1/VDAC2	7
CC	GO:0033177	proton-transporting two-sector ATPase complex, proton-transporting domain	7/394	11/1679	0.00504738	0.0385009	0.0339787	ATP5MF/ATP5MC2/ATP5PO/ATP5MG/ATP5MC1/ATP5PD/ATP5MC3	7
CC	GO:0005758	mitochondrial intermembrane space	11/394	22/1679	0.00571838	0.042628	0.037621	HAX1/CAPN2/STOML2/NDUFS5/COX17/TIMM8B/PARK7/BLOC1S1/NME4/TIMM13/SOD1	11
MF	GO:0016491	oxidoreductase activity	58/393	107/1663	1.4229e-12	3.95566e-10	3.44491e-10	NDUFA7/SELENOT/NDUFB2/PYCR1/GLRX5/COX5A/NDUFB8/COX6A1/NDUFA12/NDUFC2/LDHA/MGST3/TXNDC17/SDHC/IDH2/UQCRH/NDUFS5/MTHFD2/CYC1/NDUFA4/NDUFB9/NDUFA6/COX6B1/NDUFS8/NDUFB10/COX5B/UQCRC1/PARK7/NDUFB3/NDUFB4/GPX4/NDUFB5/GSTO1/IMPDH2/DHFR/MGST2/SCCPDH/RRM2/PRDX3/MDH1/PRDX1/LDHB/PGK1/AKR1B1/NDUFS7/GAPDH/PRDX2/COX7A2/NDUFS2/MGST1/COX8A/UQCR10/MDH2/NDUFV2/SOD1/GSTP1/COX7B/PRDX6	58
MF	GO:0022857	transmembrane transporter activity	54/393	104/1663	8.93648e-11	1.24217e-08	1.08178e-08	SLC39A4/ATP5MF/NDUFA7/TMC6/TIMM17A/ATP6V1G1/ATP5MC2/ATP5PO/ATP5MG/ATP5F1E/NDUFB2/SLC35B1/TMCO1/AQP3/SLC1A5/KCNMA1/ATP5MC1/COX5A/NDUFB8/COX6A1/NDUFA12/NDUFC2/TOMM20/UQCRH/NDUFS5/ATP5F1B/ATP5F1A/SEC61G/PLP2/ATP5PD/CYC1/NDUFA4/NDUFB9/ATP5MC3/NDUFA6/COX6B1/NDUFS8/NDUFB10/COX5B/UQCRC1/NDUFB3/NDUFB4/NDUFB5/VDAC3/SLC25A5/NDUFS7/NDUFS2/COX8A/UQCR10/MPC2/NDUFV2/VDAC2/CLIC1/COX7B	54
MF	GO:0015453	oxidoreduction-driven active transmembrane transporter activity	27/393	37/1663	1.84193e-10	1.70686e-08	1.48647e-08	NDUFA7/NDUFB2/COX5A/NDUFB8/COX6A1/NDUFA12/NDUFC2/UQCRH/NDUFS5/CYC1/NDUFA4/NDUFB9/NDUFA6/COX6B1/NDUFS8/NDUFB10/COX5B/UQCRC1/NDUFB3/NDUFB4/NDUFB5/NDUFS7/NDUFS2/COX8A/UQCR10/NDUFV2/COX7B	27
MF	GO:0005215	transporter activity	56/393	113/1663	4.15695e-10	2.88908e-08	2.51605e-08	SLC39A4/ATP5MF/NDUFA7/TMC6/TIMM17A/ATP6V1G1/ATP5MC2/ATP5PO/ATP5MG/ATP5F1E/NDUFB2/SLC35B1/TMCO1/AQP3/SLC1A5/KCNMA1/ATP5MC1/COX5A/NDUFB8/COX6A1/NDUFA12/NDUFC2/TOMM20/UQCRH/NDUFS5/ATP5F1B/ATP5F1A/SEC61G/PLP2/ATP5PD/TIMM8B/CYC1/NDUFA4/NDUFB9/ATP5MC3/NDUFA6/COX6B1/NDUFS8/NDUFB10/COX5B/UQCRC1/NDUFB3/NDUFB4/NDUFB5/VDAC3/TSPO/SLC25A5/NDUFS7/NDUFS2/COX8A/UQCR10/MPC2/NDUFV2/VDAC2/CLIC1/COX7B	56
MF	GO:0009055	electron transfer activity	29/393	43/1663	7.85543e-10	4.36762e-08	3.80368e-08	NDUFA7/NDUFB2/COX5A/NDUFB8/COX6A1/NDUFA12/NDUFC2/SDHC/UQCRH/NDUFS5/CYC1/NDUFA4/NDUFB9/NDUFA6/COX6B1/NDUFS8/NDUFB10/COX5B/UQCRC1/NDUFB3/NDUFB4/NDUFB5/AKR1B1/NDUFS7/NDUFS2/COX8A/UQCR10/NDUFV2/COX7B	29
MF	GO:0015399	primary active transmembrane transporter activity	30/393	46/1663	1.36542e-09	6.32646e-08	5.5096e-08	NDUFA7/ATP6V1G1/NDUFB2/COX5A/NDUFB8/COX6A1/NDUFA12/NDUFC2/TOMM20/UQCRH/NDUFS5/ATP5F1B/CYC1/NDUFA4/NDUFB9/NDUFA6/COX6B1/NDUFS8/NDUFB10/COX5B/UQCRC1/NDUFB3/NDUFB4/NDUFB5/NDUFS7/NDUFS2/COX8A/UQCR10/NDUFV2/COX7B	30
MF	GO:0003824	catalytic activity	162/393	488/1663	4.81033e-09	1.91039e-07	1.66372e-07	DUSP4/ATP5MF/ARF1/NDUFA7/PRSS21/GNAS/KRAS/RHOC/MACROD2/HSP90AB1/ATP6V1G1/SELENOT/ATP5PO/ATP5MG/ATP5F1E/GPAA1/NDUFB2/CLPP/ALG3/UCHL1/B4GALT3/NAXE/CTSZ/PTP4A3/FBP1/F12/PSAT1/PLPP2/TPST2/PYCR1/CAPN2/DESI1/GLRX5/HMCES/DUSP23/POP7/COX5A/TUFM/GCSH/CDK4/NDUFB8/COX6A1/NDUFA12/AHCY/OSTC/NDUFC2/LDHA/MGST3/ZDHHC12/PSMB5/TXNDC17/FDPS/SDHC/IDH2/GGH/NME1/ANAPC11/UQCRH/NDUFS5/HSPA8/ATP5F1B/ATP5F1A/UFD1/MTHFD2/A…	162
MF	GO:0022804	active transmembrane transporter activity	33/393	56/1663	8.81207e-09	3.06219e-07	2.66681e-07	NDUFA7/ATP6V1G1/NDUFB2/SLC35B1/SLC1A5/COX5A/NDUFB8/COX6A1/NDUFA12/NDUFC2/TOMM20/UQCRH/NDUFS5/ATP5F1B/CYC1/NDUFA4/NDUFB9/NDUFA6/COX6B1/NDUFS8/NDUFB10/COX5B/UQCRC1/NDUFB3/NDUFB4/NDUFB5/SLC25A5/NDUFS7/NDUFS2/COX8A/UQCR10/NDUFV2/COX7B	33
MF	GO:0003954	NADH dehydrogenase activity	17/393	23/1663	4.01901e-07	9.31071e-06	8.10853e-06	NDUFA7/NDUFB2/NDUFB8/NDUFA12/NDUFC2/NDUFS5/NDUFA4/NDUFB9/NDUFA6/NDUFS8/NDUFB10/NDUFB3/NDUFB4/NDUFB5/NDUFS7/NDUFS2/NDUFV2	17
MF	GO:0003955	NAD(P)H dehydrogenase (quinone) activity	17/393	23/1663	4.01901e-07	9.31071e-06	8.10853e-06	NDUFA7/NDUFB2/NDUFB8/NDUFA12/NDUFC2/NDUFS5/NDUFA4/NDUFB9/NDUFA6/NDUFS8/NDUFB10/NDUFB3/NDUFB4/NDUFB5/NDUFS7/NDUFS2/NDUFV2	17
MF	GO:0008137	NADH dehydrogenase (ubiquinone) activity	17/393	23/1663	4.01901e-07	9.31071e-06	8.10853e-06	NDUFA7/NDUFB2/NDUFB8/NDUFA12/NDUFC2/NDUFS5/NDUFA4/NDUFB9/NDUFA6/NDUFS8/NDUFB10/NDUFB3/NDUFB4/NDUFB5/NDUFS7/NDUFS2/NDUFV2	17
MF	GO:0050136	NADH dehydrogenase (quinone) activity	17/393	23/1663	4.01901e-07	9.31071e-06	8.10853e-06	NDUFA7/NDUFB2/NDUFB8/NDUFA12/NDUFC2/NDUFS5/NDUFA4/NDUFB9/NDUFA6/NDUFS8/NDUFB10/NDUFB3/NDUFB4/NDUFB5/NDUFS7/NDUFS2/NDUFV2	17
MF	GO:0015078	proton transmembrane transporter activity	21/393	33/1663	8.76661e-07	1.87471e-05	1.63265e-05	ATP5MF/ATP6V1G1/ATP5MC2/ATP5PO/ATP5MG/ATP5F1E/ATP5MC1/COX5A/COX6A1/UQCRH/ATP5F1B/ATP5F1A/ATP5PD/CYC1/ATP5MC3/COX6B1/COX5B/UQCRC1/COX8A/UQCR10/COX7B	21
MF	GO:0016655	oxidoreductase activity, acting on NAD(P)H, quinone or similar compound as acceptor	17/393	24/1663	1.08129e-06	2.00925e-05	1.74982e-05	NDUFA7/NDUFB2/NDUFB8/NDUFA12/NDUFC2/NDUFS5/NDUFA4/NDUFB9/NDUFA6/NDUFS8/NDUFB10/NDUFB3/NDUFB4/NDUFB5/NDUFS7/NDUFS2/NDUFV2	17
MF	GO:0015075	ion transmembrane transporter activity	33/393	65/1663	1.1231e-06	2.00925e-05	1.74982e-05	SLC39A4/ATP5MF/TMC6/ATP6V1G1/ATP5MC2/ATP5PO/ATP5MG/ATP5F1E/SLC35B1/TMCO1/SLC1A5/KCNMA1/ATP5MC1/COX5A/COX6A1/UQCRH/ATP5F1B/ATP5F1A/PLP2/ATP5PD/CYC1/ATP5MC3/COX6B1/COX5B/UQCRC1/VDAC3/SLC25A5/COX8A/UQCR10/MPC2/VDAC2/CLIC1/COX7B	33
MF	GO:0015318	inorganic molecular entity transmembrane transporter activity	29/393	54/1663	1.15641e-06	2.00925e-05	1.74982e-05	SLC39A4/ATP5MF/TMC6/ATP6V1G1/ATP5MC2/ATP5PO/ATP5MG/ATP5F1E/TMCO1/AQP3/KCNMA1/ATP5MC1/COX5A/COX6A1/UQCRH/ATP5F1B/ATP5F1A/ATP5PD/CYC1/ATP5MC3/COX6B1/COX5B/UQCRC1/VDAC3/COX8A/UQCR10/VDAC2/CLIC1/COX7B	29
MF	GO:0016651	oxidoreductase activity, acting on NAD(P)H	17/393	27/1663	1.27452e-05	0.000208421	0.00018151	NDUFA7/NDUFB2/NDUFB8/NDUFA12/NDUFC2/NDUFS5/NDUFA4/NDUFB9/NDUFA6/NDUFS8/NDUFB10/NDUFB3/NDUFB4/NDUFB5/NDUFS7/NDUFS2/NDUFV2	17
MF	GO:0022890	inorganic cation transmembrane transporter activity	24/393	47/1663	3.15085e-05	0.000486631	0.000423798	SLC39A4/ATP5MF/ATP6V1G1/ATP5MC2/ATP5PO/ATP5MG/ATP5F1E/TMCO1/KCNMA1/ATP5MC1/COX5A/COX6A1/UQCRH/ATP5F1B/ATP5F1A/ATP5PD/CYC1/ATP5MC3/COX6B1/COX5B/UQCRC1/COX8A/UQCR10/COX7B	24
MF	GO:0008324	cation transmembrane transporter activity	25/393	51/1663	5.25208e-05	0.000768463	0.000669241	SLC39A4/ATP5MF/ATP6V1G1/ATP5MC2/ATP5PO/ATP5MG/ATP5F1E/TMCO1/SLC1A5/KCNMA1/ATP5MC1/COX5A/COX6A1/UQCRH/ATP5F1B/ATP5F1A/ATP5PD/CYC1/ATP5MC3/COX6B1/COX5B/UQCRC1/COX8A/UQCR10/COX7B	25
MF	GO:0016209	antioxidant activity	14/393	24/1663	0.000250698	0.0034847	0.00303476	SELENOT/MGST3/TXNDC17/PARK7/GPX4/GSTO1/MGST2/PRDX3/PRDX1/PRDX2/MGST1/SOD1/GSTP1/PRDX6	14
MF	GO:0004601	peroxidase activity	11/393	17/1663	0.000343502	0.00434061	0.00378016	MGST3/TXNDC17/PARK7/GPX4/MGST2/PRDX3/PRDX1/PRDX2/MGST1/GSTP1/PRDX6	11
MF	GO:0016684	oxidoreductase activity, acting on peroxide as acceptor	11/393	17/1663	0.000343502	0.00434061	0.00378016	MGST3/TXNDC17/PARK7/GPX4/MGST2/PRDX3/PRDX1/PRDX2/MGST1/GSTP1/PRDX6	11
MF	GO:0022853	active ion transmembrane transporter activity	14/393	26/1663	0.000765486	0.00925239	0.00805775	ATP6V1G1/SLC35B1/COX5A/COX6A1/UQCRH/ATP5F1B/CYC1/COX6B1/COX5B/UQCRC1/SLC25A5/COX8A/UQCR10/COX7B	14
MF	GO:0015267	channel activity	14/393	29/1663	0.00300914	0.0334616	0.0291411	ATP5MF/TMC6/ATP5PO/ATP5MG/ATP5F1E/TMCO1/AQP3/KCNMA1/ATP5F1B/ATP5F1A/ATP5PD/VDAC3/VDAC2/CLIC1	14
MF	GO:0022803	passive transmembrane transporter activity	14/393	29/1663	0.00300914	0.0334616	0.0291411	ATP5MF/TMC6/ATP5PO/ATP5MG/ATP5F1E/TMCO1/AQP3/KCNMA1/ATP5F1B/ATP5F1A/ATP5PD/VDAC3/VDAC2/CLIC1	14
MF	GO:0005216	ion channel activity	13/393	27/1663	0.00435966	0.0466149	0.0405961	ATP5MF/TMC6/ATP5PO/ATP5MG/ATP5F1E/TMCO1/KCNMA1/ATP5F1B/ATP5F1A/ATP5PD/VDAC3/VDAC2/CLIC1	13

## Sheet: cluster 3.GO
ONTOLOGY	ID	Description	GeneRatio	BgRatio	pvalue	p.adjust	qvalue	geneID	Count
BP	GO:0002181	cytoplasmic translation	85/524	110/1640	4.90218e-24	9.8828e-21	9.29867e-21	SH3BGRL/EIF2S3/RBM4/RPL11/RPL10/RPS20/RPL19/RPL18A/RPL21/RPS15A/RPL13/RPL31/RPL34/RPL27A/RPL30/RPLP2/RPL41/RPS27A/FAU/RPL13A/RPS11/RPS9/RPL32/RPL9/RPL22/RPL28/RPS19/RPL36/RPS25/RPL15/RPS13/RPL23A/RPL35A/RPL27/RPS8/RPS3A/RPL38/RPL14/RPL23/RPS5/RPL37A/RPL6/RPS17/EIF4B/RPS4X/RPL29/RPS2/RPL5/RPL18/RPL37/RPL3/RPS23/RPS16/RPS10/RPL8/RPS18/UBA52/RPS15/RPS12/RPL26/RPS6/RPL12/YBX3/EIF4H/CNBP/RPL39/RPS21/E…	85
BP	GO:0006412	translation	118/524	208/1640	2.12282e-15	2.13981e-12	2.01333e-12	QRSL1/UPF3B/CNOT7/SH3BGRL/LSM14A/ROCK1/MTPN/EIF2S3/ZFP36L2/DCP2/MKNK2/ZFP36L1/CELF1/EIF1B/DDX6/CNOT1/DDX3X/PAN3/RBM4/RARA/RPS4Y1/BANK1/RSL24D1/RPL11/RPL10/RPS20/RPL19/RPL18A/RPL21/RPS15A/RPL13/RPL31/RPL34/RPL27A/RPL30/RPLP2/RPL41/RPS27A/FAU/RPL13A/RPS11/RPS9/RPL32/RPL9/RPL22/RPL28/RPS19/RPL36/RPS25/RPL15/RPS13/RPL23A/RPL35A/RPL27/RPS8/RPS3A/RPL38/RPL14/RPL23/RPS5/RPL37A/RPL6/RPS17/EIF4B/RPS4X/RPL…	118
BP	GO:0043043	peptide biosynthetic process	118/524	211/1640	9.42185e-15	6.33148e-12	5.95725e-12	QRSL1/UPF3B/CNOT7/SH3BGRL/LSM14A/ROCK1/MTPN/EIF2S3/ZFP36L2/DCP2/MKNK2/ZFP36L1/CELF1/EIF1B/DDX6/CNOT1/DDX3X/PAN3/RBM4/RARA/RPS4Y1/BANK1/RSL24D1/RPL11/RPL10/RPS20/RPL19/RPL18A/RPL21/RPS15A/RPL13/RPL31/RPL34/RPL27A/RPL30/RPLP2/RPL41/RPS27A/FAU/RPL13A/RPS11/RPS9/RPL32/RPL9/RPL22/RPL28/RPS19/RPL36/RPS25/RPL15/RPS13/RPL23A/RPL35A/RPL27/RPS8/RPS3A/RPL38/RPL14/RPL23/RPS5/RPL37A/RPL6/RPS17/EIF4B/RPS4X/RPL…	118
BP	GO:0043604	amide biosynthetic process	119/524	217/1640	5.1657e-14	2.60351e-11	2.44963e-11	QRSL1/UPF3B/CNOT7/SH3BGRL/LSM14A/ROCK1/ELOVL5/MTPN/EIF2S3/ZFP36L2/DCP2/MKNK2/ZFP36L1/CELF1/EIF1B/DDX6/CNOT1/DDX3X/PAN3/RBM4/RARA/RPS4Y1/BANK1/RSL24D1/RPL11/RPL10/RPS20/RPL19/RPL18A/RPL21/RPS15A/RPL13/RPL31/RPL34/RPL27A/RPL30/RPLP2/RPL41/RPS27A/FAU/RPL13A/RPS11/RPS9/RPL32/RPL9/RPL22/RPL28/RPS19/RPL36/RPS25/RPL15/RPS13/RPL23A/RPL35A/RPL27/RPS8/RPS3A/RPL38/RPL14/RPL23/RPS5/RPL37A/RPL6/RPS17/EIF4B/RP…	119
BP	GO:0006396	RNA processing	101/524	181/1640	1.64008e-12	6.61281e-10	6.22196e-10	ZC3H13/CDK13/HNRNPA0/CELF2/ZNF326/PPIG/KRR1/SNHG7/FUS/SRSF1/SMAD1/PRPF38A/NCOR1/DDX54/RBM25/ZFP36L1/SF1/SNW1/LUC7L3/PNN/SAP18/CELF1/USP22/PWP1/SRSF10/SRSF6/SRSF11/CIR1/PRPF4B/SCAF11/SYF2/RNMT/SF3B1/MBNL1/DDX3X/RBM23/PAN3/RBM7/RBM4/KIN/CDC40/RPL11/SRSF5/RPS19/RTRAF/RPS25/RPS13/RPL35A/RPL27/RPS8/RPL14/RPS17/SNRPD2/HNRNPA1/RPL5/RPS16/RPS15/RPL26/NSA2/RPS6/HNRNPK/SRSF3/HNRNPM/SNRPG/DKC1/STRAP/DDX27/N…	101
BP	GO:0006518	peptide metabolic process	122/524	238/1640	1.57529e-11	5.29297e-09	4.98012e-09	CTSG/QRSL1/UPF3B/CNOT7/SH3BGRL/LSM14A/ROCK1/MTPN/EIF2S3/ZFP36L2/DCP2/MKNK2/ZFP36L1/CELF1/EIF1B/DDX6/CNOT1/PCSK7/DDX3X/PAN3/RBM4/RARA/RPS4Y1/ABCG1/BANK1/RSL24D1/RPL11/RPL10/RPS20/RPL19/RPL18A/RPL21/RPS15A/RPL13/RPL31/RPL34/RPL27A/RPL30/RPLP2/RPL41/RPS27A/FAU/RPL13A/RPS11/RPS9/RPL32/RPL9/RPL22/RPL28/RPS19/RPL36/RPS25/RPL15/RPS13/RPL23A/RPL35A/RPL27/RPS8/RPS3A/RPL38/RPL14/RPL23/RPS5/RPL37A/RPL6/RPS1…	122
BP	GO:0022613	ribonucleoprotein complex biogenesis	68/524	113/1640	1.40362e-10	4.04243e-08	3.8035e-08	CELF2/KRR1/EIF2S3/SRSF1/DDX54/SF1/LUC7L3/NUP88/CELF1/PWP1/SRSF10/SRSF6/SCAF11/HSP90AA1/SF3B1/DDX3X/ATM/RSL24D1/RPL11/RPL10/RPL13A/SRSF5/RPS19/RPS25/RPL23A/RPL35A/RPL27/RPS8/RPL38/RPL14/RPS5/RPL6/RPS17/SNRPD2/EIF4B/RPL5/RPS16/RPS15/RPL26/NSA2/RPS6/SNRPG/DKC1/STRAP/XRCC5/DDX27/NOP58/EIF4H/PTGES3/RSL1D1/RPS21/EIF3H/EIF3F/RBMX/RPS28/NOP56/SNRPA1/EIF3M/GTF3A/FBL/EIF3D/EIF3L/EIF3E/RPL7/RPL10A/RPS24/RPS…	68
BP	GO:0043603	cellular amide metabolic process	125/524	253/1640	2.28171e-10	5.74992e-08	5.41006e-08	CTSG/QRSL1/UPF3B/CNOT7/SH3BGRL/LSM14A/ROCK1/ELOVL5/MTPN/EIF2S3/ZFP36L2/DCP2/MKNK2/ZFP36L1/CELF1/MTHFD2L/EIF1B/DDX6/CNOT1/PCSK7/DDX3X/PAN3/RBM4/RARA/RPS4Y1/ABCG1/NT5C/BANK1/RSL24D1/RPL11/RPL10/RPS20/RPL19/RPL18A/RPL21/RPS15A/RPL13/RPL31/RPL34/RPL27A/RPL30/RPLP2/RPL41/RPS27A/FAU/RPL13A/RPS11/RPS9/RPL32/RPL9/RPL22/RPL28/RPS19/RPL36/RPS25/RPL15/RPS13/RPL23A/RPL35A/RPL27/RPS8/RPS3A/RPL38/RPL14/RPL23/R…	125
BP	GO:0034645	cellular macromolecule biosynthetic process	121/524	246/1640	7.19221e-10	1.61106e-07	1.51583e-07	QRSL1/UPF3B/CNOT7/SH3BGRL/LSM14A/ROCK1/MTPN/UGP2/EIF2S3/ZFP36L2/DCP2/MKNK2/ZFP36L1/CELF1/EIF1B/DDX6/CNOT1/DDX3X/HIF1A/PAN3/RBM4/RARA/RPS4Y1/BANK1/RSL24D1/RPL11/RPL10/RPS20/RPL19/RPL18A/RPL21/RPS15A/RPL13/RPL31/RPL34/RPL27A/RPL30/RPLP2/RPL41/RPS27A/FAU/RPL13A/RPS11/RPS9/RPL32/RPL9/RPL22/RPL28/RPS19/RPL36/RPS25/RPL15/RPS13/RPL23A/RPL35A/RPL27/RPS8/RPS3A/RPL38/RPL14/RPL23/RPS5/RPL37A/RPL6/RPS17/EIF4…	121
BP	GO:0016071	mRNA metabolic process	83/524	154/1640	2.55352e-09	5.1479e-07	4.84363e-07	EREG/ZCCHC7/ZC3H13/TRAF5/UPF3B/CDK13/CNOT7/PCBP2/HNRNPA0/CELF2/ROCK1/ZNF326/PNRC2/FUS/ZFP36L2/SRSF1/PRPF38A/DCP2/RBM25/ZFP36L1/SF1/SNW1/LUC7L3/PNN/SAP18/CELF1/SRSF10/SRSF6/SRSF11/CIR1/PRPF4B/SCAF11/SYF2/RNMT/CNOT1/SF3B1/MBNL1/RBM23/PAN3/RBM7/RBM4/RARA/UPF2/ATM/KIN/CDC40/ZC3HAV1/SRSF5/SNRPD2/HNRNPA1/HNRNPK/SRSF3/HNRNPM/SNRPG/DKC1/STRAP/YBX3/POLR2G/RBM8A/SNRPA/THRAP3/HNRNPR/SFPQ/RBM17/MAGOH/WTAP/PA…	83
BP	GO:0051252	regulation of RNA metabolic process	179/524	419/1640	4.61841e-08	8.46429e-06	7.96399e-06	EREG/PSPC1/MED30/ATRX/TFDP2/BCL11A/SATB1/TSC22D1/TRAF5/PDLIM1/CDK13/CNOT7/PCBP2/HNRNPA0/EAPP/WAC/RBBP4/ZNF22/GABPB1/RAD21/ING3/MED4/CELF2/ROCK1/ZNF326/MED28/ACTR2/TRIM56/SDCBP/RTF1/UBE2N/MTPN/FUS/ZFP36L2/TCF3/SRSF1/SNX6/PKIG/SMAD1/KDM5A/NCOR1/DDX54/LRRFIP1/DCP2/RBM25/PHIP/ZFP36L1/ZNF292/COMMD6/SF1/TRIM22/SNW1/ATF7IP2/SAP18/TAF1D/CIB1/ARID4B/NCF1/CELF1/USP22/EZH2/PWP1/BAZ1A/SRSF10/SRSF6/MTF2/RHOG/…	179
BP	GO:0010556	regulation of macromolecule biosynthetic process	188/524	449/1640	1.20393e-07	2.02261e-05	1.90306e-05	EREG/PSPC1/MED30/ATRX/TFDP2/BCL11A/SATB1/TSC22D1/TRAF5/UPF3B/PDLIM1/CDK13/CNOT7/PCBP2/EAPP/WAC/RBBP4/ZNF22/GABPB1/RAD21/SH3BGRL/LSM14A/ING3/MED4/ROCK1/ZNF326/MED28/ACTR2/TRIM56/SDCBP/RTF1/UBE2N/MTPN/EIF2S3/FUS/ZFP36L2/TCF3/SNX6/PKIG/SMAD1/KDM5A/NCOR1/DDX54/LRRFIP1/DCP2/PHIP/MKNK2/ZFP36L1/ZNF292/COMMD6/SF1/TRIM22/SNW1/ATF7IP2/SAP18/TAF1D/CIB1/ARID4B/NCF1/CELF1/USP22/EZH2/PWP1/BAZ1A/SRSF10/MTF2/RHO…	188
BP	GO:0006397	mRNA processing	61/524	112/1640	2.7309e-07	4.235e-05	3.98468e-05	ZC3H13/CDK13/HNRNPA0/CELF2/ZNF326/SRSF1/PRPF38A/RBM25/ZFP36L1/SF1/SNW1/LUC7L3/PNN/SAP18/CELF1/SRSF10/SRSF6/SRSF11/CIR1/PRPF4B/SCAF11/SYF2/RNMT/SF3B1/MBNL1/RBM23/PAN3/RBM7/RBM4/KIN/CDC40/SRSF5/SNRPD2/HNRNPA1/HNRNPK/SRSF3/HNRNPM/SNRPG/STRAP/RBM8A/SNRPA/THRAP3/HNRNPR/SFPQ/RBM17/MAGOH/WTAP/PABPC1/FXR1/HNRNPA3/RBMX/SRRM1/LARP7/HNRNPH3/PRPF40A/RBM3/SRRM2/SRSF7/SNRPA1/HNRNPC/RNPS1	61
BP	GO:0042254	ribosome biogenesis	40/524	65/1640	5.30252e-07	7.63562e-05	7.18431e-05	KRR1/DDX54/NUP88/PWP1/DDX3X/RSL24D1/RPL11/RPL10/RPS19/RPS25/RPL23A/RPL35A/RPL27/RPS8/RPL38/RPL14/RPS5/RPL6/RPS17/RPL5/RPS16/RPS15/RPL26/NSA2/RPS6/DKC1/XRCC5/DDX27/NOP58/RSL1D1/RPS21/RPS28/NOP56/GTF3A/FBL/RPL7/RPL10A/RPS24/RPS7/RPSA	40
BP	GO:0009889	regulation of biosynthetic process	193/524	471/1640	5.78603e-07	7.77643e-05	7.31679e-05	EREG/PSPC1/MED30/ATRX/TFDP2/BCL11A/SATB1/TSC22D1/CYGB/TRAF5/UPF3B/PDLIM1/CDK13/CNOT7/PCBP2/EAPP/WAC/RBBP4/ZNF22/GABPB1/RAD21/SH3BGRL/LSM14A/ING3/MED4/ROCK1/ZNF326/MED28/ELOVL5/ACTR2/TRIM56/SDCBP/RTF1/UBE2N/MTPN/EIF2S3/FUS/ZFP36L2/TCF3/SNX6/PKIG/SMAD1/KDM5A/NCOR1/DDX54/LRRFIP1/DCP2/PHIP/MKNK2/ZFP36L1/ZNF292/COMMD6/SF1/TRIM22/SNW1/ATF7IP2/SAP18/TAF1D/CIB1/ARID4B/NCF1/CELF1/USP22/EZH2/PWP1/BAZ1A/SRS…	193
BP	GO:0031326	regulation of cellular biosynthetic process	190/524	463/1640	6.65787e-07	8.38892e-05	7.89309e-05	EREG/PSPC1/MED30/ATRX/TFDP2/BCL11A/SATB1/TSC22D1/TRAF5/UPF3B/PDLIM1/CDK13/CNOT7/PCBP2/EAPP/WAC/RBBP4/ZNF22/GABPB1/RAD21/SH3BGRL/LSM14A/ING3/MED4/ROCK1/ZNF326/MED28/ELOVL5/ACTR2/TRIM56/SDCBP/RTF1/UBE2N/MTPN/EIF2S3/FUS/ZFP36L2/TCF3/SNX6/PKIG/SMAD1/KDM5A/NCOR1/DDX54/LRRFIP1/DCP2/PHIP/MKNK2/ZFP36L1/ZNF292/COMMD6/SF1/TRIM22/SNW1/ATF7IP2/SAP18/TAF1D/CIB1/ARID4B/NCF1/CELF1/USP22/EZH2/PWP1/BAZ1A/SRSF10/M…	190
BP	GO:0008380	RNA splicing	62/524	117/1640	8.01165e-07	9.50087e-05	8.93931e-05	ZC3H13/CDK13/CELF2/ZNF326/PPIG/FUS/SRSF1/PRPF38A/RBM25/SF1/SNW1/LUC7L3/PNN/SAP18/CELF1/USP22/SRSF10/SRSF6/SRSF11/CIR1/PRPF4B/SCAF11/SYF2/SF3B1/MBNL1/RBM23/RBM7/RBM4/CDC40/SRSF5/RTRAF/RPS13/SNRPD2/HNRNPA1/HNRNPK/SRSF3/HNRNPM/SNRPG/STRAP/RBM8A/SNRPA/THRAP3/HNRNPR/SFPQ/RBM17/MAGOH/WTAP/PABPC1/FXR1/HNRNPA3/RBMX/SRRM1/LARP7/HNRNPH3/PRPF40A/RBM3/SRRM2/RPS26/SRSF7/SNRPA1/HNRNPC/RNPS1	62
BP	GO:0000375	RNA splicing, via transesterification reactions	52/524	94/1640	1.19804e-06	0.000118129	0.000111147	CDK13/CELF2/SRSF1/PRPF38A/RBM25/SF1/SNW1/LUC7L3/PNN/SAP18/CELF1/SRSF10/SRSF6/PRPF4B/SCAF11/SYF2/SF3B1/MBNL1/RBM23/RBM7/RBM4/CDC40/SRSF5/SNRPD2/HNRNPA1/HNRNPK/SRSF3/HNRNPM/SNRPG/STRAP/RBM8A/SNRPA/THRAP3/HNRNPR/SFPQ/RBM17/MAGOH/WTAP/PABPC1/FXR1/HNRNPA3/RBMX/SRRM1/LARP7/HNRNPH3/PRPF40A/RBM3/SRRM2/SRSF7/SNRPA1/HNRNPC/RNPS1	52
BP	GO:0000377	RNA splicing, via transesterification reactions with bulged adenosine as nucleophile	52/524	94/1640	1.19804e-06	0.000118129	0.000111147	CDK13/CELF2/SRSF1/PRPF38A/RBM25/SF1/SNW1/LUC7L3/PNN/SAP18/CELF1/SRSF10/SRSF6/PRPF4B/SCAF11/SYF2/SF3B1/MBNL1/RBM23/RBM7/RBM4/CDC40/SRSF5/SNRPD2/HNRNPA1/HNRNPK/SRSF3/HNRNPM/SNRPG/STRAP/RBM8A/SNRPA/THRAP3/HNRNPR/SFPQ/RBM17/MAGOH/WTAP/PABPC1/FXR1/HNRNPA3/RBMX/SRRM1/LARP7/HNRNPH3/PRPF40A/RBM3/SRRM2/SRSF7/SNRPA1/HNRNPC/RNPS1	52
BP	GO:0000398	mRNA splicing, via spliceosome	52/524	94/1640	1.19804e-06	0.000118129	0.000111147	CDK13/CELF2/SRSF1/PRPF38A/RBM25/SF1/SNW1/LUC7L3/PNN/SAP18/CELF1/SRSF10/SRSF6/PRPF4B/SCAF11/SYF2/SF3B1/MBNL1/RBM23/RBM7/RBM4/CDC40/SRSF5/SNRPD2/HNRNPA1/HNRNPK/SRSF3/HNRNPM/SNRPG/STRAP/RBM8A/SNRPA/THRAP3/HNRNPR/SFPQ/RBM17/MAGOH/WTAP/PABPC1/FXR1/HNRNPA3/RBMX/SRRM1/LARP7/HNRNPH3/PRPF40A/RBM3/SRRM2/SRSF7/SNRPA1/HNRNPC/RNPS1	52
BP	GO:0000380	alternative mRNA splicing, via spliceosome	22/524	29/1640	1.23052e-06	0.000118129	0.000111147	CDK13/CELF2/SRSF1/RBM25/SAP18/CELF1/SRSF6/MBNL1/RBM7/RBM4/HNRNPA1/HNRNPM/STRAP/RBM8A/THRAP3/SFPQ/RBM17/MAGOH/WTAP/FXR1/RBMX/RNPS1	22
BP	GO:0019219	regulation of nucleobase-containing compound metabolic process	187/524	458/1640	1.38091e-06	0.000126541	0.000119062	EREG/PSPC1/MED30/ATRX/TFDP2/BCL11A/SATB1/TSC22D1/TRAF5/PDLIM1/CDK13/CNOT7/PCBP2/HNRNPA0/EAPP/WAC/RBBP4/ZNF22/GABPB1/RAD21/ING3/MED4/CELF2/ROCK1/ZNF326/MED28/ACTR2/TRIM56/SDCBP/RTF1/UBE2N/MTPN/FUS/ZFP36L2/TCF3/NSMCE1/SRSF1/SNX6/PKIG/SMAD1/KDM5A/NCOR1/DDX54/LRRFIP1/DCP2/RBM25/PHIP/ZFP36L1/ZNF292/COMMD6/SF1/TRIM22/SNW1/ATF7IP2/SAP18/TAF1D/CIB1/ARID4B/NCF1/CELF1/USP22/EZH2/PWP1/BAZ1A/SRSF10/SRSF6/MTF…	187
BP	GO:1903311	regulation of mRNA metabolic process	44/524	77/1640	2.61635e-06	0.000227079	0.000213657	TRAF5/CNOT7/HNRNPA0/CELF2/ROCK1/FUS/ZFP36L2/DCP2/RBM25/ZFP36L1/SF1/SNW1/SAP18/CELF1/SRSF10/SRSF6/CNOT1/MBNL1/RBM23/PAN3/RBM7/RBM4/ZC3HAV1/HNRNPA1/HNRNPK/SRSF3/HNRNPM/YBX3/POLR2G/RBM8A/SNRPA/THRAP3/MAGOH/WTAP/PABPC1/FXR1/RBMX/SRRM1/LARP7/RBM3/SRSF7/HNRNPC/RNPS1/CSDE1	44
BP	GO:0034470	ncRNA processing	36/524	59/1640	2.73762e-06	0.000227079	0.000213657	KRR1/SMAD1/NCOR1/DDX54/PWP1/DDX3X/RPL11/RPS19/RTRAF/RPS25/RPL35A/RPL27/RPS8/RPL14/RPS17/RPL5/RPS16/RPS15/RPL26/NSA2/RPS6/SRSF3/DKC1/DDX27/NOP58/RSL1D1/RPS21/LARP7/RPS28/NOP56/SSB/FBL/RPL7/RPL10A/RPS24/RPS7	36
BP	GO:0022618	ribonucleoprotein complex assembly	40/524	68/1640	2.81596e-06	0.000227079	0.000213657	CELF2/EIF2S3/SRSF1/SF1/LUC7L3/CELF1/SRSF10/SRSF6/SCAF11/HSP90AA1/SF3B1/ATM/RPL11/RPL10/RPL13A/SRSF5/RPS19/RPL23A/RPL38/RPS5/RPL6/SNRPD2/EIF4B/RPL5/RPS15/SNRPG/STRAP/XRCC5/EIF4H/PTGES3/EIF3H/EIF3F/RBMX/RPS28/SNRPA1/EIF3M/EIF3D/EIF3L/EIF3E/RPSA	40
BP	GO:0044085	cellular component biogenesis	171/524	416/1640	3.13564e-06	0.000243133	0.000228762	EREG/HLA-DRB5/MED30/TSPYL1/EVL/RILPL2/ATRX/ADD3/CAPG/PARVG/TCL1A/STAG3/WASF2/PDLIM1/CNOT7/PCM1/LCP1/VAMP8/LSM14A/MED4/SSH2/CELF2/ROCK1/HLA-DQA1/MED28/ACTR2/SDCBP/KRR1/MTPN/EIF2S3/FUS/SRSF1/RAB11A/SMAD1/CFAP20/TTC19/DBNL/NCOR1/DDX54/PAK2/MYCBP2/CHMP4A/VAMP2/HSPA4/SF1/ATF7IP2/LUC7L3/NUP88/CELF1/PWP1/BAZ1A/SRSF10/SRSF6/RHOG/HLA-DRB1/SCAF11/DAZAP2/G3BP2/RSF1/HSP90AA1/DDX6/CNOT1/SF3B1/PRKAR1A/OFD1/DDX…	171
BP	GO:0071826	ribonucleoprotein complex subunit organization	40/524	69/1640	4.70829e-06	0.000351552	0.000330773	CELF2/EIF2S3/SRSF1/SF1/LUC7L3/CELF1/SRSF10/SRSF6/SCAF11/HSP90AA1/SF3B1/ATM/RPL11/RPL10/RPL13A/SRSF5/RPS19/RPL23A/RPL38/RPS5/RPL6/SNRPD2/EIF4B/RPL5/RPS15/SNRPG/STRAP/XRCC5/EIF4H/PTGES3/EIF3H/EIF3F/RBMX/RPS28/SNRPA1/EIF3M/EIF3D/EIF3L/EIF3E/RPSA	40
BP	GO:0031324	negative regulation of cellular metabolic process	132/524	311/1640	9.80413e-06	0.000705898	0.000664175	EREG/PSPC1/ATRX/TFDP2/BCL11A/SATB1/TRAF5/CNOT7/HNRNPA0/EAPP/WAC/RBBP4/LSM14A/ROCK1/SDCBP/RTF1/FUS/ZFP36L2/TCF3/SNX6/PKIG/KDM5A/CDKN2D/NCOR1/DDX54/PAK2/LRRFIP1/DCP2/CHMP4A/ZFP36L1/UBXN1/SF1/TRIM22/SNW1/SAP18/CIB1/ARID4B/CELF1/EZH2/PWP1/SRSF10/SRSF6/MTF2/CIR1/FOXP1/RSF1/DDX6/CNOT1/PRKAR1A/DDX3X/BPTF/ATF7IP/N4BP2L2/BACH2/HIF1A/LYN/ZMYM2/MAX/PAN3/MDM4/RBM4/RARA/SMCHD1/PIK3IP1/PARP14/ATM/PTPN2/TERF1/N…	132
BP	GO:0034660	ncRNA metabolic process	44/524	80/1640	1.04518e-05	0.000726581	0.000683636	ZCCHC7/ATRX/QRSL1/KRR1/SMAD1/NCOR1/DDX54/PWP1/DDX3X/HIF1A/RBM7/RARA/RPL11/RPS19/RTRAF/RPS25/RPL35A/RPL27/RPS8/RPL14/RPS17/RPL5/RPS16/RPS15/RPL26/NSA2/RPS6/SRSF3/DKC1/DDX27/NOP58/SMARCA4/RSL1D1/RPS21/LARP7/RPS28/NOP56/SSB/GTF3A/FBL/RPL7/RPL10A/RPS24/RPS7	44
BP	GO:0006364	rRNA processing	29/524	46/1640	1.08479e-05	0.000728982	0.000685895	KRR1/DDX54/PWP1/RPL11/RPS19/RPS25/RPL35A/RPL27/RPS8/RPL14/RPS17/RPL5/RPS16/RPS15/RPL26/NSA2/RPS6/DKC1/DDX27/NOP58/RSL1D1/RPS21/RPS28/NOP56/FBL/RPL7/RPL10A/RPS24/RPS7	29
BP	GO:0016072	rRNA metabolic process	32/524	53/1640	1.3915e-05	0.000904923	0.000851437	ZCCHC7/KRR1/DDX54/PWP1/RPL11/RPS19/RPS25/RPL35A/RPL27/RPS8/RPL14/RPS17/RPL5/RPS16/RPS15/RPL26/NSA2/RPS6/DKC1/DDX27/NOP58/SMARCA4/RSL1D1/RPS21/RPS28/NOP56/GTF3A/FBL/RPL7/RPL10A/RPS24/RPS7	32
BP	GO:0050684	regulation of mRNA processing	28/524	46/1640	3.99808e-05	0.00244908	0.00230432	CELF2/RBM25/ZFP36L1/SF1/SNW1/SAP18/CELF1/SRSF10/SRSF6/MBNL1/RBM23/RBM7/RBM4/HNRNPA1/HNRNPK/SRSF3/RBM8A/SNRPA/THRAP3/MAGOH/WTAP/FXR1/RBMX/SRRM1/LARP7/RBM3/SRSF7/RNPS1	28
BP	GO:0006417	regulation of translation	48/524	93/1640	4.00891e-05	0.00244908	0.00230432	UPF3B/CNOT7/SH3BGRL/LSM14A/ROCK1/MTPN/EIF2S3/ZFP36L2/DCP2/MKNK2/ZFP36L1/CELF1/EIF1B/DDX6/CNOT1/DDX3X/PAN3/RBM4/RARA/BANK1/RPL10/RPL13A/RPS9/RPL22/RPL38/EIF4B/RPS4X/RPL5/EEF2/RPL26/RHOA/YBX3/POLR2G/RBM8A/EIF4H/EIF4G2/CNBP/MAGOH/EIF3H/PABPC1/FXR1/BZW1/ILF3/RBM3/EIF3D/EIF3E/CSDE1/RPS3	48
BP	GO:0045934	negative regulation of nucleobase-containing compound metabolic process	94/524	213/1640	4.31569e-05	0.00255895	0.0024077	EREG/PSPC1/ATRX/TFDP2/BCL11A/SATB1/TRAF5/CNOT7/HNRNPA0/EAPP/RBBP4/SDCBP/RTF1/FUS/TCF3/SNX6/PKIG/KDM5A/NCOR1/DDX54/LRRFIP1/DCP2/SF1/TRIM22/SNW1/SAP18/ARID4B/EZH2/SRSF10/SRSF6/MTF2/CIR1/FOXP1/RSF1/CNOT1/BPTF/ATF7IP/N4BP2L2/BACH2/ZMYM2/MAX/MDM4/RARA/SMCHD1/PARP14/ATM/PTPN2/TERF1/NR4A2/HES1/AEBP1/TLE4/BCL7A/RB1/EZR/RPL10/PFDN5/IGBP1/UXT/RPS13/RPL23/SET/HNRNPA1/HNRNPK/SUMO1/DKC1/STRAP/XRCC6/YBX3/XRCC5…	94
BP	GO:0010608	post-transcriptional regulation of gene expression	56/524	114/1640	5.68906e-05	0.0032769	0.00308322	TRAF5/UPF3B/CNOT7/HNRNPA0/SH3BGRL/LSM14A/ROCK1/MTPN/EIF2S3/FUS/ZFP36L2/NCOR1/DCP2/MKNK2/ZFP36L1/CELF1/EIF1B/DDX6/CNOT1/DDX3X/PAN3/RBM4/RARA/BANK1/RPL10/RPL13A/RPS9/RPL22/RPL38/EIF4B/RPS4X/RPL5/EEF2/RPL26/RHOA/HNRNPM/DKC1/YBX3/POLR2G/RBM8A/THRAP3/EIF4H/EIF4G2/CNBP/MAGOH/EIF3H/PABPC1/FXR1/BZW1/ILF3/RBM3/HNRNPC/EIF3D/EIF3E/CSDE1/RPS3	56
BP	GO:0006351	DNA-templated transcription	148/524	366/1640	6.21197e-05	0.00347871	0.00327309	EREG/PSPC1/MED30/ATRX/TFDP2/BCL11A/SATB1/TSC22D1/TRAF5/PDLIM1/CDK13/CNOT7/PCBP2/EAPP/WAC/RBBP4/ZNF22/GABPB1/RAD21/ING3/MED4/ZNF326/MED28/ACTR2/POLR2B/TRIM56/SDCBP/RTF1/UBE2N/MTPN/FUS/POLR1D/TCF3/SNX6/PKIG/SMAD1/KDM5A/NCOR1/DDX54/LRRFIP1/PHIP/ZNF292/COMMD6/SF1/TRIM22/SNW1/ATF7IP2/SAP18/TAF1D/CIB1/ARID4B/NCF1/USP22/EZH2/PWP1/BAZ1A/SRSF10/MTF2/RHOG/CIR1/CHD1/HLA-DRB1/FOXP1/BBX/G3BP2/RSF1/CNOT1/SF3B1…	148
BP	GO:0009892	negative regulation of metabolic process	162/524	407/1640	6.82878e-05	0.00372076	0.00350084	EREG/PSPC1/ZCCHC7/ATRX/TFDP2/BCL11A/SATB1/TFPI/CYGB/TRAF5/UPF3B/CNOT7/HNRNPA0/EAPP/WAC/RBBP4/LSM14A/ROCK1/PNRC2/SDCBP/RTF1/FUS/ZFP36L2/TCF3/SNX6/PKIG/SMAD1/KDM5A/CDKN2D/NCOR1/DDX54/PAK2/LRRFIP1/MYCBP2/DCP2/CHMP4A/ZFP36L1/UBXN1/SF1/TRIM22/SNW1/ATF7IP2/SAP18/CIB1/BIRC3/ARID4B/CELF1/EZH2/PWP1/BAZ1A/SRSF10/SRSF6/MTF2/CIR1/HLA-DRB1/FOXP1/RSF1/DDX6/CNOT1/PRKAR1A/DDX3X/BPTF/ATF7IP/N4BP2L2/BACH2/HIF1A/LY…	162
BP	GO:0051253	negative regulation of RNA metabolic process	88/524	199/1640	7.28066e-05	0.00372864	0.00350825	EREG/PSPC1/ATRX/TFDP2/BCL11A/SATB1/TRAF5/CNOT7/HNRNPA0/EAPP/RBBP4/SDCBP/RTF1/FUS/TCF3/SNX6/PKIG/KDM5A/NCOR1/DDX54/LRRFIP1/SF1/TRIM22/SNW1/SAP18/ARID4B/EZH2/SRSF10/SRSF6/MTF2/CIR1/FOXP1/RSF1/CNOT1/BPTF/ATF7IP/N4BP2L2/BACH2/ZMYM2/MAX/MDM4/RARA/PARP14/PTPN2/NR4A2/HES1/AEBP1/TLE4/BCL7A/RB1/EZR/RPL10/PFDN5/IGBP1/UXT/RPS13/RPL23/SET/HNRNPK/SUMO1/DKC1/STRAP/XRCC6/YBX3/XRCC5/SMARCA4/THRAP3/SFPQ/CBX3/CNBP…	88
BP	GO:0010605	negative regulation of macromolecule metabolic process	156/524	390/1640	7.29759e-05	0.00372864	0.00350825	EREG/PSPC1/ZCCHC7/ATRX/TFDP2/BCL11A/SATB1/TFPI/TRAF5/UPF3B/CNOT7/HNRNPA0/EAPP/WAC/RBBP4/LSM14A/ROCK1/PNRC2/SDCBP/RTF1/FUS/ZFP36L2/TCF3/SNX6/PKIG/SMAD1/KDM5A/CDKN2D/NCOR1/DDX54/PAK2/LRRFIP1/MYCBP2/DCP2/ZFP36L1/UBXN1/SF1/TRIM22/SNW1/ATF7IP2/SAP18/CIB1/BIRC3/ARID4B/CELF1/EZH2/PWP1/BAZ1A/SRSF10/SRSF6/MTF2/CIR1/HLA-DRB1/FOXP1/RSF1/DDX6/CNOT1/PRKAR1A/DDX3X/BPTF/ATF7IP/N4BP2L2/BACH2/HIF1A/LYN/ZMYM2/MAX/…	156
BP	GO:0097659	nucleic acid-templated transcription	148/524	367/1640	7.39809e-05	0.00372864	0.00350825	EREG/PSPC1/MED30/ATRX/TFDP2/BCL11A/SATB1/TSC22D1/TRAF5/PDLIM1/CDK13/CNOT7/PCBP2/EAPP/WAC/RBBP4/ZNF22/GABPB1/RAD21/ING3/MED4/ZNF326/MED28/ACTR2/POLR2B/TRIM56/SDCBP/RTF1/UBE2N/MTPN/FUS/POLR1D/TCF3/SNX6/PKIG/SMAD1/KDM5A/NCOR1/DDX54/LRRFIP1/PHIP/ZNF292/COMMD6/SF1/TRIM22/SNW1/ATF7IP2/SAP18/TAF1D/CIB1/ARID4B/NCF1/USP22/EZH2/PWP1/BAZ1A/SRSF10/MTF2/RHOG/CIR1/CHD1/HLA-DRB1/FOXP1/BBX/G3BP2/RSF1/CNOT1/SF3B1…	148
BP	GO:0051172	negative regulation of nitrogen compound metabolic process	137/524	336/1640	8.10023e-05	0.00398294	0.00374753	EREG/PSPC1/ATRX/TFDP2/BCL11A/SATB1/TFPI/TRAF5/CNOT7/HNRNPA0/EAPP/WAC/RBBP4/LSM14A/ROCK1/SDCBP/RTF1/FUS/ZFP36L2/TCF3/SNX6/PKIG/KDM5A/CDKN2D/NCOR1/DDX54/PAK2/LRRFIP1/MYCBP2/DCP2/ZFP36L1/UBXN1/SF1/TRIM22/SNW1/SAP18/CIB1/BIRC3/ARID4B/CELF1/EZH2/PWP1/SRSF10/SRSF6/MTF2/CIR1/FOXP1/RSF1/DDX6/CNOT1/PRKAR1A/DDX3X/BPTF/ATF7IP/N4BP2L2/BACH2/LYN/ZMYM2/MAX/PAN3/MDM4/RBM4/RARA/SMCHD1/PARP14/ATM/PTPN2/TERF1/NR4A…	137
BP	GO:0032774	RNA biosynthetic process	148/524	368/1640	8.79233e-05	0.00413025	0.00388613	EREG/PSPC1/MED30/ATRX/TFDP2/BCL11A/SATB1/TSC22D1/TRAF5/PDLIM1/CDK13/CNOT7/PCBP2/EAPP/WAC/RBBP4/ZNF22/GABPB1/RAD21/ING3/MED4/ZNF326/MED28/ACTR2/POLR2B/TRIM56/SDCBP/RTF1/UBE2N/MTPN/FUS/POLR1D/TCF3/SNX6/PKIG/SMAD1/KDM5A/NCOR1/DDX54/LRRFIP1/PHIP/ZNF292/COMMD6/SF1/TRIM22/SNW1/ATF7IP2/SAP18/TAF1D/CIB1/ARID4B/NCF1/USP22/EZH2/PWP1/BAZ1A/SRSF10/MTF2/RHOG/CIR1/CHD1/HLA-DRB1/FOXP1/BBX/G3BP2/RSF1/CNOT1/SF3B1…	148
BP	GO:0042274	ribosomal small subunit biogenesis	15/524	20/1640	8.80957e-05	0.00413025	0.00388613	RPS19/RPS25/RPS8/RPL38/RPS5/RPS17/RPS16/RPS15/RPS6/XRCC5/RPS21/RPS28/RPS24/RPS7/RPSA	15
BP	GO:0000381	regulation of alternative mRNA splicing, via spliceosome	16/524	22/1640	9.3325e-05	0.00427598	0.00402324	CELF2/RBM25/SAP18/CELF1/SRSF6/MBNL1/RBM7/RBM4/HNRNPA1/RBM8A/THRAP3/MAGOH/WTAP/FXR1/RBMX/RNPS1	16
BP	GO:0010558	negative regulation of macromolecule biosynthetic process	94/524	217/1640	0.000105884	0.0047436	0.00446323	EREG/PSPC1/ATRX/TFDP2/BCL11A/SATB1/CNOT7/EAPP/RBBP4/LSM14A/ROCK1/SDCBP/RTF1/ZFP36L2/TCF3/SNX6/PKIG/KDM5A/NCOR1/DDX54/LRRFIP1/DCP2/ZFP36L1/SF1/TRIM22/SNW1/SAP18/ARID4B/CELF1/EZH2/MTF2/CIR1/FOXP1/RSF1/DDX6/CNOT1/DDX3X/BPTF/ATF7IP/N4BP2L2/BACH2/ZMYM2/MAX/PAN3/MDM4/RBM4/RARA/PARP14/PTPN2/TERF1/NR4A2/HES1/AEBP1/BANK1/TLE4/BCL7A/RB1/EZR/RPL10/PFDN5/IGBP1/RPL13A/UXT/RPL23/SET/HNRNPA1/HNRNPK/SUMO1/STRAP/…	94
BP	GO:0006355	regulation of DNA-templated transcription	143/524	355/1640	0.000111474	0.00488549	0.00459673	EREG/PSPC1/MED30/ATRX/TFDP2/BCL11A/SATB1/TSC22D1/TRAF5/PDLIM1/CDK13/CNOT7/PCBP2/EAPP/WAC/RBBP4/ZNF22/GABPB1/RAD21/ING3/MED4/ZNF326/MED28/ACTR2/TRIM56/SDCBP/RTF1/UBE2N/MTPN/FUS/TCF3/SNX6/PKIG/SMAD1/KDM5A/NCOR1/DDX54/LRRFIP1/PHIP/ZNF292/COMMD6/SF1/TRIM22/SNW1/ATF7IP2/SAP18/TAF1D/CIB1/ARID4B/NCF1/USP22/EZH2/PWP1/BAZ1A/SRSF10/MTF2/RHOG/CIR1/CHD1/HLA-DRB1/FOXP1/BBX/G3BP2/RSF1/CNOT1/SF3B1/PHF20/PRKCB/P…	143
BP	GO:0043484	regulation of RNA splicing	34/524	62/1640	0.000121532	0.00521294	0.00490482	CELF2/ZNF326/FUS/SRSF1/RBM25/SF1/SNW1/SAP18/CELF1/USP22/SRSF10/SRSF6/MBNL1/RBM23/RBM7/RBM4/SRSF5/RPS13/HNRNPA1/HNRNPK/SRSF3/RBM8A/THRAP3/MAGOH/WTAP/FXR1/RBMX/SRRM1/LARP7/HNRNPH3/RBM3/RPS26/SRSF7/RNPS1	34
BP	GO:1903506	regulation of nucleic acid-templated transcription	143/524	356/1640	0.000132205	0.00555262	0.00522443	EREG/PSPC1/MED30/ATRX/TFDP2/BCL11A/SATB1/TSC22D1/TRAF5/PDLIM1/CDK13/CNOT7/PCBP2/EAPP/WAC/RBBP4/ZNF22/GABPB1/RAD21/ING3/MED4/ZNF326/MED28/ACTR2/TRIM56/SDCBP/RTF1/UBE2N/MTPN/FUS/TCF3/SNX6/PKIG/SMAD1/KDM5A/NCOR1/DDX54/LRRFIP1/PHIP/ZNF292/COMMD6/SF1/TRIM22/SNW1/ATF7IP2/SAP18/TAF1D/CIB1/ARID4B/NCF1/USP22/EZH2/PWP1/BAZ1A/SRSF10/MTF2/RHOG/CIR1/CHD1/HLA-DRB1/FOXP1/BBX/G3BP2/RSF1/CNOT1/SF3B1/PHF20/PRKCB/P…	143
BP	GO:0048024	regulation of mRNA splicing, via spliceosome	26/524	44/1640	0.000154443	0.00630842	0.00593556	CELF2/RBM25/SF1/SNW1/SAP18/CELF1/SRSF10/SRSF6/MBNL1/RBM23/RBM7/RBM4/HNRNPA1/HNRNPK/SRSF3/RBM8A/THRAP3/MAGOH/WTAP/FXR1/RBMX/SRRM1/LARP7/RBM3/SRSF7/RNPS1	26
BP	GO:2001141	regulation of RNA biosynthetic process	143/524	357/1640	0.000156459	0.00630842	0.00593556	EREG/PSPC1/MED30/ATRX/TFDP2/BCL11A/SATB1/TSC22D1/TRAF5/PDLIM1/CDK13/CNOT7/PCBP2/EAPP/WAC/RBBP4/ZNF22/GABPB1/RAD21/ING3/MED4/ZNF326/MED28/ACTR2/TRIM56/SDCBP/RTF1/UBE2N/MTPN/FUS/TCF3/SNX6/PKIG/SMAD1/KDM5A/NCOR1/DDX54/LRRFIP1/PHIP/ZNF292/COMMD6/SF1/TRIM22/SNW1/ATF7IP2/SAP18/TAF1D/CIB1/ARID4B/NCF1/USP22/EZH2/PWP1/BAZ1A/SRSF10/MTF2/RHOG/CIR1/CHD1/HLA-DRB1/FOXP1/BBX/G3BP2/RSF1/CNOT1/SF3B1/PHF20/PRKCB/P…	143
BP	GO:0031327	negative regulation of cellular biosynthetic process	94/524	219/1640	0.000162194	0.00641141	0.00603246	EREG/PSPC1/ATRX/TFDP2/BCL11A/SATB1/CNOT7/EAPP/RBBP4/LSM14A/ROCK1/SDCBP/RTF1/ZFP36L2/TCF3/SNX6/PKIG/KDM5A/NCOR1/DDX54/LRRFIP1/DCP2/ZFP36L1/SF1/TRIM22/SNW1/SAP18/ARID4B/CELF1/EZH2/MTF2/CIR1/FOXP1/RSF1/DDX6/CNOT1/DDX3X/BPTF/ATF7IP/N4BP2L2/BACH2/ZMYM2/MAX/PAN3/MDM4/RBM4/RARA/PARP14/PTPN2/TERF1/NR4A2/HES1/AEBP1/BANK1/TLE4/BCL7A/RB1/EZR/RPL10/PFDN5/IGBP1/RPL13A/UXT/RPL23/SET/HNRNPA1/HNRNPK/SUMO1/STRAP/…	94
BP	GO:0000956	nuclear-transcribed mRNA catabolic process	20/524	31/1640	0.000171729	0.00665779	0.00626428	ZCCHC7/UPF3B/CNOT7/PNRC2/ZFP36L2/DCP2/ZFP36L1/CNOT1/PAN3/UPF2/ATM/POLR2G/RBM8A/THRAP3/MAGOH/PABPC1/SSB/RNPS1/EIF3E/CSDE1	20
BP	GO:0009890	negative regulation of biosynthetic process	96/524	226/1640	0.000220042	0.0083699	0.00787518	EREG/PSPC1/ATRX/TFDP2/BCL11A/SATB1/CYGB/CNOT7/EAPP/RBBP4/LSM14A/ROCK1/SDCBP/RTF1/ZFP36L2/TCF3/SNX6/PKIG/KDM5A/NCOR1/DDX54/LRRFIP1/DCP2/ZFP36L1/SF1/TRIM22/SNW1/SAP18/ARID4B/CELF1/EZH2/MTF2/CIR1/FOXP1/RSF1/DDX6/CNOT1/DDX3X/BPTF/ATF7IP/N4BP2L2/BACH2/ZMYM2/MAX/PAN3/MDM4/RBM4/RARA/PARP14/PTPN2/TERF1/NR4A2/HES1/AEBP1/BANK1/TLE4/BCL7A/RB1/EZR/RPL10/PFDN5/IGBP1/RPL13A/UXT/RPL23/SET/HNRNPA1/HNRNPK/SUMO1/R…	96
BP	GO:0034248	regulation of cellular amide metabolic process	49/524	101/1640	0.000253746	0.00947318	0.00891325	UPF3B/CNOT7/SH3BGRL/LSM14A/ROCK1/MTPN/EIF2S3/ZFP36L2/DCP2/MKNK2/ZFP36L1/CELF1/EIF1B/DDX6/CNOT1/DDX3X/PAN3/RBM4/RARA/ABCG1/BANK1/RPL10/RPL13A/RPS9/RPL22/RPL38/EIF4B/RPS4X/RPL5/EEF2/RPL26/RHOA/YBX3/POLR2G/RBM8A/EIF4H/EIF4G2/CNBP/MAGOH/EIF3H/PABPC1/FXR1/BZW1/ILF3/RBM3/EIF3D/EIF3E/CSDE1/RPS3	49
BP	GO:2000112	regulation of cellular macromolecule biosynthetic process	48/524	101/1640	0.000542482	0.0198844	0.0187091	UPF3B/CNOT7/SH3BGRL/LSM14A/ROCK1/MTPN/EIF2S3/ZFP36L2/DCP2/MKNK2/ZFP36L1/CELF1/EIF1B/DDX6/CNOT1/DDX3X/PAN3/RBM4/RARA/BANK1/RPL10/RPL13A/RPS9/RPL22/RPL38/EIF4B/RPS4X/RPL5/EEF2/RPL26/RHOA/YBX3/POLR2G/RBM8A/EIF4H/EIF4G2/CNBP/MAGOH/EIF3H/PABPC1/FXR1/BZW1/ILF3/RBM3/EIF3D/EIF3E/CSDE1/RPS3	48
BP	GO:0010557	positive regulation of macromolecule biosynthetic process	99/524	240/1640	0.000645169	0.0232261	0.0218533	MED30/ATRX/TFDP2/UPF3B/PDLIM1/CDK13/CNOT7/PCBP2/EAPP/WAC/RBBP4/GABPB1/SH3BGRL/ING3/MED4/MED28/ACTR2/TRIM56/MTPN/EIF2S3/FUS/TCF3/SMAD1/KDM5A/PHIP/ZNF292/TRIM22/SNW1/ARID4B/NCF1/USP22/PWP1/MTF2/RHOG/HLA-DRB1/RSF1/HSP90AA1/SF3B1/PHF20/PRKCB/DDX3X/BPTF/ATF7IP/TRIM38/HIF1A/RBM23/MLXIP/MAX/ELF1/RBM4/RARA/ATM/NR4A2/POU2F2/TRIM13/HES1/ARID1B/REL/RB1/FCER2/RPS9/RTRAF/HNRNPA1/RPS4X/RPL5/EEF2/RPL26/HNRNPK/R…	99
BP	GO:0044087	regulation of cellular component biogenesis	48/524	102/1640	0.000719755	0.0251871	0.0236984	EVL/ADD3/CAPG/TCL1A/WASF2/LCP1/SSH2/ROCK1/ACTR2/SDCBP/MTPN/DBNL/PAK2/MYCBP2/CHMP4A/ATF7IP2/RHOG/G3BP2/HSP90AA1/CNOT1/DDX3X/ATF7IP/PAN3/COTL1/ATM/TERF1/LDLRAD4/HES1/RB1/EZR/RPL13A/SUMO1/RHOA/RAC2/XRCC5/CAPZA1/ACTR3/FXR1/ARPC4/DNAJB6/MAPRE1/TMSB4X/STMP1/RAP1A/CAPZB/HMGB1/ARPC3/RPS3	48
BP	GO:0140694	non-membrane-bounded organelle assembly	37/524	74/1640	0.00072463	0.0251871	0.0236984	CNOT7/LCP1/LSM14A/RAB11A/DBNL/NCOR1/CHMP4A/DAZAP2/G3BP2/DDX6/CNOT1/PRKAR1A/DDX3X/PAN3/AKAP13/EZR/RPL11/RPL10/CCDC69/RPS19/RPL23A/RPL38/RPS5/RPL6/RPL5/RPS23/RPS15/RHOA/XRCC5/KPNB1/SMC3/MAPRE1/ZNF207/RPS28/CSDE1/RPS3/RPSA	37
BP	GO:0009891	positive regulation of biosynthetic process	105/524	258/1640	0.000780384	0.02653	0.0249619	MED30/ATRX/TFDP2/UPF3B/PDLIM1/CDK13/CNOT7/PCBP2/EAPP/WAC/RBBP4/GABPB1/SH3BGRL/ING3/MED4/MED28/ELOVL5/ACTR2/TRIM56/MTPN/EIF2S3/FUS/TCF3/SMAD1/KDM5A/PHIP/ZNF292/TRIM22/SNW1/ARID4B/NCF1/USP22/PWP1/MTF2/RHOG/HLA-DRB1/RSF1/HSP90AA1/SF3B1/PHF20/PRKCB/DDX3X/BPTF/ATF7IP/TRIM38/HIF1A/RBM23/MLXIP/MAX/ELF1/RBM4/RARA/ATM/PTPN2/MID1IP1/NR4A2/POU2F2/ABCG1/TRIM13/HES1/ARID1B/REL/RB1/FCER2/RPS9/RTRAF/HNRNPA1/RPS…	105
BP	GO:0006402	mRNA catabolic process	30/524	57/1640	0.000789582	0.02653	0.0249619	ZCCHC7/TRAF5/UPF3B/CNOT7/HNRNPA0/ROCK1/PNRC2/FUS/ZFP36L2/DCP2/ZFP36L1/CELF1/CNOT1/PAN3/UPF2/ATM/ZC3HAV1/HNRNPM/YBX3/POLR2G/RBM8A/THRAP3/MAGOH/PABPC1/FXR1/HNRNPC/SSB/RNPS1/EIF3E/CSDE1	30
BP	GO:0098727	maintenance of cell number	17/524	27/1640	0.000819584	0.0270866	0.0254856	MED30/ZC3H13/PCM1/RBBP4/MED28/RTF1/ZFP36L2/ARID4B/EZH2/MTF2/DDX6/CNOT1/HES1/BCL7A/TPT1/SMARCA4/SMC3	17
BP	GO:0006413	translational initiation	24/524	43/1640	0.00089471	0.0289789	0.0272661	SH3BGRL/EIF2S3/EIF1B/DDX3X/RBM4/BANK1/RPL13A/RPS3A/RPS5/RPS17/EIF4B/POLR2G/EIF4H/EIF4G2/EIF3H/EIF3F/BZW1/EIF4A1/EIF3M/EIF3D/EIF3L/EIF3E/CSDE1/RPS3	24
BP	GO:0019827	stem cell population maintenance	16/524	25/1640	0.000906285	0.0289789	0.0272661	MED30/ZC3H13/PCM1/RBBP4/MED28/RTF1/ZFP36L2/ARID4B/MTF2/DDX6/CNOT1/HES1/BCL7A/TPT1/SMARCA4/SMC3	16
BP	GO:0000184	nuclear-transcribed mRNA catabolic process, nonsense-mediated decay	9/524	11/1640	0.000934339	0.0289789	0.0272661	UPF3B/PNRC2/DCP2/UPF2/RBM8A/MAGOH/PABPC1/RNPS1/EIF3E	9
BP	GO:0006376	mRNA splice site selection	9/524	11/1640	0.000934339	0.0289789	0.0272661	CELF2/SRSF1/SF1/LUC7L3/CELF1/SRSF10/SRSF6/SRSF5/RBMX	9
BP	GO:0002183	cytoplasmic translational initiation	13/524	19/1640	0.00113093	0.0345448	0.032503	SH3BGRL/EIF2S3/RBM4/RPL13A/EIF4B/EIF4H/EIF3H/EIF3F/EIF4A1/EIF3M/EIF3D/EIF3L/EIF3E	13
BP	GO:0031328	positive regulation of cellular biosynthetic process	102/524	252/1640	0.00119081	0.0358308	0.033713	MED30/ATRX/TFDP2/UPF3B/PDLIM1/CDK13/CNOT7/PCBP2/EAPP/WAC/RBBP4/GABPB1/SH3BGRL/ING3/MED4/MED28/ELOVL5/ACTR2/TRIM56/EIF2S3/FUS/TCF3/SMAD1/KDM5A/PHIP/ZNF292/TRIM22/SNW1/ARID4B/NCF1/USP22/PWP1/MTF2/RHOG/HLA-DRB1/RSF1/HSP90AA1/SF3B1/PHF20/PRKCB/DDX3X/BPTF/ATF7IP/TRIM38/HIF1A/RBM23/MLXIP/MAX/ELF1/RBM4/RARA/ATM/PTPN2/MID1IP1/NR4A2/POU2F2/TRIM13/HES1/ARID1B/REL/RB1/RPS9/RTRAF/HNRNPA1/RPS4X/RPL5/EEF2/RPL2…	102
BP	GO:0022607	cellular component assembly	143/524	371/1640	0.00133406	0.0395509	0.0372132	EREG/HLA-DRB5/MED30/TSPYL1/EVL/RILPL2/ATRX/ADD3/CAPG/PARVG/TCL1A/STAG3/WASF2/PDLIM1/CNOT7/PCM1/LCP1/VAMP8/LSM14A/MED4/SSH2/CELF2/ROCK1/HLA-DQA1/MED28/ACTR2/SDCBP/MTPN/EIF2S3/FUS/SRSF1/RAB11A/SMAD1/CFAP20/TTC19/DBNL/NCOR1/PAK2/MYCBP2/CHMP4A/VAMP2/HSPA4/SF1/LUC7L3/CELF1/BAZ1A/SRSF10/SRSF6/RHOG/HLA-DRB1/SCAF11/DAZAP2/G3BP2/RSF1/HSP90AA1/DDX6/CNOT1/SF3B1/PRKAR1A/OFD1/DDX3X/HLA-DPB1/ATF7IP/WSB1/HLA-DP…	143
BP	GO:0030031	cell projection assembly	21/524	37/1640	0.00141038	0.0412076	0.038772	EVL/RILPL2/CAPG/PARVG/WASF2/PCM1/ROCK1/ACTR2/SDCBP/CFAP20/DBNL/RHOG/HSP90AA1/OFD1/RHOH/EZR/RAC2/ACTR3/FXR1/MAPRE1/CAPZB	21
CC	GO:0022626	cytosolic ribosome	69/538	82/1679	1.8295e-23	6.11052e-21	5.56552e-21	RPS4Y1/RPL11/RPL10/RPS20/RPL19/RPL18A/RPL21/RPS15A/RPL13/RPL31/RPL34/RPL27A/RPL30/RPLP2/RPL41/RPS27A/FAU/RPL13A/RPS11/RPS9/RPL32/RPL9/RPL22/RPL28/RPS19/RPL36/RPS25/RPL15/RPS13/RPL23A/RPL35A/RPL27/RPS8/RPS3A/RPL38/RPL14/RPL23/RPS5/RPL37A/RPL6/RPS17/RPS4X/RPL29/RPS2/RPL5/RPL18/RPL37/RPL3/RPS23/RPS16/RPS10/RPL8/RPS18/UBA52/RPS15/RPS12/RPL26/RPS6/RPL12/RPL39/RPS21/RPS28/RPS26/RPL7/RPL10A/RPS3/RPS24/R…	69
CC	GO:1990904	ribonucleoprotein complex	136/538	240/1679	1.21659e-17	2.03171e-15	1.8505e-15	PCBP2/HNRNPA0/WAC/LSM14A/CELF2/KRR1/ZFP36L2/SRSF1/PRPF38A/DCP2/ZFP36L1/SF1/SNW1/LUC7L3/PNN/CCDC12/CELF1/PRPF4B/SYF2/G3BP2/EIF1B/DDX6/SF3B1/UPF2/RPS4Y1/CDC40/RPL11/RPL10/RPS20/RPL19/RPL18A/RPL21/RPS15A/RPL13/RPL31/RPL34/RPL27A/RPL30/RPLP2/RPL41/RPS27A/FAU/RPL13A/RPS11/RPS9/RPL32/RPL9/RPL22/RPL28/RPS19/RPL36/RPS25/RPL15/RPS13/RPL23A/RPL35A/RPL27/RPS8/RPS3A/RPL38/RPL14/RPL23/BTF3/RPS5/RPL37A/RPL6/RP…	136
CC	GO:0044391	ribosomal subunit	70/538	104/1679	2.61907e-14	2.9159e-12	2.65583e-12	RPS4Y1/RPL11/RPL10/RPS20/RPL19/RPL18A/RPL21/RPS15A/RPL13/RPL31/RPL34/RPL27A/RPL30/RPLP2/RPL41/RPS27A/FAU/RPL13A/RPS11/RPS9/RPL32/RPL9/RPL22/RPL28/RPS19/RPL36/RPS25/RPL15/RPS13/RPL23A/RPL35A/RPL27/RPS8/RPS3A/RPL38/RPL14/RPL23/RPS5/RPL37A/RPL6/RPS17/RPS4X/RPL29/RPS2/RPL5/RPL18/RPL37/RPL3/RPS23/RPS16/RPS10/RPL8/RPS18/UBA52/RPS15/RPS12/RPL26/RPS6/RPL12/MRPL42/RPL39/RPS21/RPS28/RPS26/RPL7/RPL10A/RPS3/…	70
CC	GO:0005840	ribosome	74/538	114/1679	8.20923e-14	6.85471e-12	6.24334e-12	SF1/RPS4Y1/RSL24D1/RPL11/RPL10/RPS20/RPL19/RPL18A/RPL21/RPS15A/RPL13/RPL31/RPL34/RPL27A/RPL30/RPLP2/RPL41/RPS27A/FAU/RPL13A/RPS11/RPS9/RPL32/RPL9/RPL22/RPL28/RPS19/RPL36/RPS25/RPL15/RPS13/RPL23A/RPL35A/RPL27/RPS8/RPS3A/RPL38/RPL14/RPL23/BTF3/RPS5/RPL37A/RPL6/RPS17/RPS4X/RPL29/RPS2/RPL5/RPL18/RPL37/RPL3/RPS23/RPS16/RPS10/RPL8/RPS18/UBA52/RPS15/RPS12/RPL26/RPS6/RPL12/MRPL42/RPL39/RPS21/EIF3H/RPS28/…	74
CC	GO:0022625	cytosolic large ribosomal subunit	39/538	47/1679	3.7756e-13	2.5221e-11	2.29715e-11	RPL11/RPL10/RPL19/RPL18A/RPL21/RPL13/RPL31/RPL34/RPL27A/RPL30/RPLP2/RPL41/RPL13A/RPL32/RPL9/RPL22/RPL28/RPL36/RPL15/RPL23A/RPL35A/RPL27/RPL38/RPL14/RPL23/RPL37A/RPL6/RPL29/RPL5/RPL18/RPL37/RPL3/RPL8/UBA52/RPL26/RPL12/RPL39/RPL7/RPL10A	39
CC	GO:0022627	cytosolic small ribosomal subunit	31/538	36/1679	1.67363e-11	9.31654e-10	8.4856e-10	RPS4Y1/RPS20/RPS15A/RPS27A/FAU/RPS11/RPS9/RPS19/RPS25/RPS13/RPS8/RPS3A/RPS5/RPS17/RPS4X/RPS2/RPS23/RPS16/RPS10/RPS18/UBA52/RPS15/RPS12/RPS6/RPS21/RPS28/RPS26/RPS3/RPS24/RPS7/RPSA	31
CC	GO:0015935	small ribosomal subunit	32/538	43/1679	9.38781e-09	4.47933e-07	4.07981e-07	RPS4Y1/RPS20/RPS15A/RPS27A/FAU/RPS11/RPS9/RPS19/RPS25/RPS13/RPS8/RPS3A/RPS5/RPS17/RPS4X/RPS2/RPS23/RPS16/RPS10/RPS18/UBA52/RPS15/RPS12/RPS6/MRPL42/RPS21/RPS28/RPS26/RPS3/RPS24/RPS7/RPSA	32
CC	GO:0042788	polysomal ribosome	20/538	24/1679	2.64517e-07	1.10436e-05	1.00586e-05	RPL11/RPL19/RPL18A/RPL31/RPL30/RPL41/RPL32/RPL36/RPL38/BTF3/RPL6/RPL18/RPS23/RPL8/RPL39/RPS21/EIF3H/RPS28/RPS26/RPL10A	20
CC	GO:0015934	large ribosomal subunit	40/538	64/1679	3.21032e-07	1.19138e-05	1.08512e-05	RPL11/RPL10/RPL19/RPL18A/RPL21/RPL13/RPL31/RPL34/RPL27A/RPL30/RPLP2/RPL41/RPL13A/RPL32/RPL9/RPL22/RPL28/RPL36/RPL15/RPL23A/RPL35A/RPL27/RPL38/RPL14/RPL23/RPL37A/RPL6/RPL29/RPL5/RPL18/RPL37/RPL3/RPL8/UBA52/RPL26/RPL12/MRPL42/RPL39/RPL7/RPL10A	40
CC	GO:0016604	nuclear body	70/538	135/1679	5.06546e-07	1.69186e-05	1.54097e-05	PSPC1/ATRX/SATB1/ZC3H13/CDK13/CNOT7/WAC/CALCOCO2/PCNP/PPIG/NT5C3A/FYTTD1/SRSF1/RBM25/PNISR/MKNK2/SF1/TRIM22/SNW1/LUC7L3/PNN/SAP18/SRSF10/SRSF6/SRSF11/RPAIN/CIR1/PRPF4B/SCAF11/DAZAP2/SYF2/SF3B1/ATF7IP/HIF1A/ZMYM2/MAX/RBM4/USP15/TERF1/NR4A2/CDC40/RB1/SRSF5/SUMO1/SRSF3/HNRNPM/DKC1/SH3BGRL3/EWSR1/NOP58/RBM8A/POMP/THRAP3/SFPQ/MORF4L1/MAGOH/SUMO3/WTAP/SRRM1/BASP1/PRPF40A/FNBP4/SRRM2/SRSF7/SNRPA1/RNPS1/…	70
CC	GO:0005844	polysome	27/538	38/1679	7.02004e-07	2.13154e-05	1.94143e-05	UPF2/RPS4Y1/RPL11/RPL19/RPL18A/RPL31/RPL30/RPL41/RPL32/RPL36/RPL38/BTF3/RPL6/RPS4X/RPL18/RPS23/RPL8/EEF2/RPS6/RPL39/RPS21/EIF3H/FXR1/RPS28/RPS26/RPL10A/RPS3	27
CC	GO:0016607	nuclear speck	46/538	79/1679	8.02021e-07	2.23229e-05	2.03319e-05	PSPC1/ZC3H13/CDK13/CNOT7/WAC/PPIG/FYTTD1/SRSF1/RBM25/PNISR/TRIM22/SNW1/LUC7L3/PNN/SAP18/SRSF10/SRSF6/SRSF11/CIR1/PRPF4B/DAZAP2/SYF2/SF3B1/HIF1A/RBM4/NR4A2/CDC40/SRSF5/SUMO1/SRSF3/RBM8A/POMP/THRAP3/SFPQ/MORF4L1/MAGOH/WTAP/SRRM1/BASP1/PRPF40A/FNBP4/SRRM2/SRSF7/SNRPA1/RNPS1/BCLAF1	46
CC	GO:0005925	focal adhesion	60/538	116/1679	4.08835e-06	9.75365e-05	8.88372e-05	EVL/PARVG/PDLIM1/PCBP2/JAK1/LCP1/GIT2/ACTR2/CD99/SH3KBP1/SDCBP/MTF2/RHOG/PTPRC/EZR/RPL19/RPL31/RPL30/RPLP2/RPL13A/RPS11/RPS9/RPL9/RPL22/RPS19/RPS13/RPL27/RPS8/RPS3A/RPL38/RPL23/RPS5/RPL37A/RPL6/RPS17/RPS4X/RPS2/RPL5/CNN2/RPL18/RPL3/RPS16/RPS10/RPL8/RPS18/RPS15/RPL12/HNRNPK/RHOA/RAC2/ACTR3/PABPC1/PPP1CB/YWHAZ/MAPRE1/ARPC3/RPL7/RPL10A/RPS3/RPS7	60
CC	GO:0030055	cell-substrate junction	60/538	116/1679	4.08835e-06	9.75365e-05	8.88372e-05	EVL/PARVG/PDLIM1/PCBP2/JAK1/LCP1/GIT2/ACTR2/CD99/SH3KBP1/SDCBP/MTF2/RHOG/PTPRC/EZR/RPL19/RPL31/RPL30/RPLP2/RPL13A/RPS11/RPS9/RPL9/RPL22/RPS19/RPS13/RPL27/RPS8/RPS3A/RPL38/RPL23/RPS5/RPL37A/RPL6/RPS17/RPS4X/RPS2/RPL5/CNN2/RPL18/RPL3/RPS16/RPS10/RPL8/RPS18/RPS15/RPL12/HNRNPK/RHOA/RAC2/ACTR3/PABPC1/PPP1CB/YWHAZ/MAPRE1/ARPC3/RPL7/RPL10A/RPS3/RPS7	60
CC	GO:0005730	nucleolus	82/538	179/1679	3.21246e-05	0.000715307	0.000651509	PSPC1/TSPYL1/ZCCHC7/CYB561A3/CAPG/STAG3/UPF3B/MOB1A/CMPK1/KIF20B/NUB1/RTF1/UBE2N/KRR1/SNHG7/POLR1D/KDM5A/TAX1BP3/DDX54/TAF1D/PWP1/RPAIN/SCAF11/RNMT/SF3B1/TRAF4/RBM4/RARA/ATM/TERF1/EZR/RSL24D1/RPL11/RPL19/RPL13/RPS27A/RPL13A/RPS11/SRSF5/RPS9/RPS19/RPL36/RPS25/RPS13/RPL23A/RPL27/RPS3A/RPL23/RPL5/TBCA/RPL18/RPL3/RPS10/RPL26/NSA2/RPS6/EEF1A1/RPL12/SUMO1/HNRNPM/DKC1/XRCC6/XRCC5/EWSR1/NUCKS1/DDX27/NOP5…	82
CC	GO:0140513	nuclear protein-containing complex	93/538	211/1679	5.96552e-05	0.0012453	0.00113423	MED30/ZCCHC7/TFDP2/BCL11A/MAD1L1/UPF3B/CDK13/WAC/RBBP4/CFDP1/ING3/MED4/MED28/POLR2B/RTF1/POLR1D/TCF3/SRSF1/SMAD1/PRPF38A/NCOR1/CHMP4A/SF1/SNW1/LUC7L3/PNN/NUP88/CCDC12/SAP18/TAF1D/ARID4B/USP22/EZH2/BAZ1A/PRPF4B/SYF2/RNMT/RSF1/SF3B1/PHF20/BPTF/BACH2/HIF1A/MAX/RARA/UPF2/TERF1/CDC40/ARID1B/TLE4/REL/BCL7A/RB1/SNRPD2/HNRNPA1/HNRNPK/SUMO1/HNRNPM/SNRPG/ANP32E/DKC1/XRCC6/HMGXB4/XRCC5/POLR2G/SMARCA4/RBM8A/…	93
CC	GO:0030054	cell junction	99/538	229/1679	8.6144e-05	0.00169248	0.00154152	EVL/BCL11A/ADD3/PARVG/NPY/WASF2/SYPL1/PDLIM1/PCBP2/JAK1/LCP1/GIT2/ACTR2/CD99/SH3KBP1/SDCBP/RAB11A/DBNL/P2RX5/PAK2/MBP/DCP2/PNISR/VAMP2/PNN/TUBA1A/EZH2/SRSF10/MTF2/RHOG/PRKCB/PRKAR1A/LYN/ITSN2/TRAF4/CYTH1/PTPRC/RASGRP2/EZR/RPL10/RPS20/RPL19/RPL31/RPL30/RPLP2/RPL13A/RPS11/RPS9/RPL9/RPL22/RPS19/RPS25/RPS13/RPL27/RPS8/RPS3A/RPL38/RPL14/RPL23/RPS5/RPL37A/RPL6/RPS17/RPS4X/RPS2/RPL5/CNN2/RPL18/RPL3/RPS2…	99
CC	GO:0070603	SWI/SNF superfamily-type complex	14/538	19/1679	0.000220109	0.00408425	0.00371997	BCL11A/RBBP4/CFDP1/ING3/BAZ1A/RSF1/SF3B1/BPTF/ARID1B/BCL7A/RB1/ANP32E/HMGXB4/SMARCA4	14
CC	GO:0045202	synapse	57/538	122/1679	0.000312487	0.00549319	0.00500325	BCL11A/ADD3/NPY/WASF2/SYPL1/PCBP2/GIT2/ACTR2/SH3KBP1/SDCBP/RAB11A/DBNL/P2RX5/PAK2/MBP/PNISR/VAMP2/TUBA1A/EZH2/SRSF10/PRKCB/PRKAR1A/LYN/ITSN2/RASGRP2/RPL10/RPS20/RPL19/RPL30/RPS9/RPL22/RPS19/RPS25/RPS13/RPS3A/RPL38/RPL14/RPL6/RPS17/RPL5/RPL3/RPS23/RPL8/EEF2/RPS18/RPL12/RHOA/RPS21/FXR1/YWHAZ/RGS10/RAP1A/CAPZB/RPL7/RPL10A/RPS3/RPS7	57
CC	GO:1904949	ATPase complex	14/538	20/1679	0.000519798	0.00868063	0.00790641	BCL11A/RBBP4/CFDP1/ING3/BAZ1A/RSF1/SF3B1/BPTF/ARID1B/BCL7A/RB1/ANP32E/HMGXB4/SMARCA4	14
CC	GO:0035770	ribonucleoprotein granule	32/538	61/1679	0.000606258	0.00926303	0.00843686	CTSG/CNOT7/GABPB1/LSM14A/ROCK1/PNRC2/DCP2/ZFP36L1/TUBA1A/CELF1/DAZAP2/G3BP2/DDX6/CNOT1/MBNL1/DDX3X/PAN3/RBM4/UPF2/ICOSLG/RPL28/RPL6/RPS4X/RPS6/HNRNPK/SUMO1/SNRPG/POLR2G/KPNB1/PABPC1/FXR1/CSDE1	32
CC	GO:0070161	anchoring junction	74/538	170/1679	0.00061014	0.00926303	0.00843686	EVL/ADD3/PARVG/WASF2/PDLIM1/PCBP2/JAK1/LCP1/GIT2/ACTR2/CD99/SH3KBP1/SDCBP/DBNL/PAK2/VAMP2/PNN/MTF2/RHOG/LYN/TRAF4/CYTH1/PTPRC/RASGRP2/EZR/RPL19/RPL31/RPL30/RPLP2/RPL13A/RPS11/RPS9/RPL9/RPL22/RPS19/RPS13/RPL27/RPS8/RPS3A/RPL38/RPL23/RPS5/RPL37A/RPL6/RPS17/RPS4X/RPS2/RPL5/CNN2/RPL18/RPL3/RPS16/RPS10/RPL8/RPS18/RPS15/RPL12/HNRNPK/RHOA/RAC2/YBX3/ACTR3/EIF4G2/PABPC1/PPP1CB/YWHAZ/MAPRE1/RAP1A/ARPC3/VAM…	74
CC	GO:0036464	cytoplasmic ribonucleoprotein granule	31/538	60/1679	0.0010356	0.0150387	0.0136974	CTSG/CNOT7/GABPB1/LSM14A/ROCK1/PNRC2/DCP2/ZFP36L1/TUBA1A/CELF1/DAZAP2/G3BP2/DDX6/CNOT1/MBNL1/DDX3X/PAN3/RBM4/UPF2/ICOSLG/RPL28/RPL6/RPS4X/RPS6/HNRNPK/SNRPG/POLR2G/KPNB1/PABPC1/FXR1/CSDE1	31
CC	GO:0010494	cytoplasmic stress granule	14/538	21/1679	0.0011056	0.0153863	0.014014	CTSG/LSM14A/ROCK1/CELF1/DAZAP2/G3BP2/DDX6/MBNL1/DDX3X/RBM4/HNRNPK/KPNB1/PABPC1/CSDE1	14
CC	GO:0098984	neuron to neuron synapse	23/538	42/1679	0.00170326	0.0227556	0.020726	BCL11A/ADD3/PCBP2/ACTR2/DBNL/PAK2/LYN/RPL30/RPS19/RPS25/RPS13/RPL38/RPL14/RPL6/RPL8/RPS18/RPL12/FXR1/YWHAZ/CAPZB/RPL7/RPL10A/RPS3	23
CC	GO:0071013	catalytic step 2 spliceosome	22/538	40/1679	0.00199029	0.0255676	0.0232872	SRSF1/SNW1/PNN/PRPF4B/SYF2/SF3B1/CDC40/SNRPD2/HNRNPA1/HNRNPK/HNRNPM/SNRPG/RBM8A/HNRNPR/MAGOH/PABPC1/HNRNPA3/RBMX/SRRM1/SRRM2/SNRPA1/HNRNPC	22
CC	GO:0030684	preribosome	8/538	10/1679	0.0024928	0.0297356	0.0270835	KRR1/NSA2/XRCC5/NOP58/RSL1D1/NOP56/FBL/RPS7	8
CC	GO:0098802	plasma membrane signaling receptor complex	8/538	10/1679	0.0024928	0.0297356	0.0270835	TRAF5/SDCBP/CD79B/LYN/TRAF4/CD79A/TRBC2/ITGAE	8
CC	GO:0014069	postsynaptic density	22/538	41/1679	0.00302817	0.0337136	0.0307067	BCL11A/ADD3/PCBP2/ACTR2/DBNL/PAK2/LYN/RPL30/RPS19/RPS25/RPS13/RPL38/RPL14/RPL6/RPL8/RPS18/RPL12/FXR1/CAPZB/RPL7/RPL10A/RPS3	22
CC	GO:0032279	asymmetric synapse	22/538	41/1679	0.00302817	0.0337136	0.0307067	BCL11A/ADD3/PCBP2/ACTR2/DBNL/PAK2/LYN/RPL30/RPS19/RPS25/RPS13/RPL38/RPL14/RPL6/RPL8/RPS18/RPL12/FXR1/CAPZB/RPL7/RPL10A/RPS3	22
CC	GO:0005681	spliceosomal complex	32/538	66/1679	0.00332946	0.0358723	0.0326728	WAC/SRSF1/PRPF38A/SF1/SNW1/LUC7L3/PNN/CCDC12/PRPF4B/SYF2/SF3B1/CDC40/SNRPD2/HNRNPA1/HNRNPK/HNRNPM/SNRPG/RBM8A/SNRPA/HNRNPR/RBM17/MAGOH/PABPC1/HNRNPA3/RBMX/SRRM1/HNRNPH3/PRPF40A/RBM3/SRRM2/SNRPA1/HNRNPC	32
CC	GO:0016605	PML body	13/538	21/1679	0.00442711	0.046208	0.0420867	ATRX/SATB1/CALCOCO2/MKNK2/RPAIN/ZMYM2/MAX/RB1/SUMO1/SUMO3/BASP1/UBE2I/EIF3E	13
MF	GO:0003723	RNA binding	218/539	441/1663	1.813e-18	5.18519e-16	4.58022e-16	PSPC1/ZCCHC7/ARHGEF1/ZC3H13/UPF3B/CDK13/CNOT7/PCBP2/HNRNPA0/LBR/FUBP1/LSM14A/CELF2/ZNF326/POLR2B/TRIM56/GPATCH8/RTF1/UBE2N/PPIG/KRR1/EIF2S3/FUS/ZFP36L2/FYTTD1/SRSF1/SMAD1/CFAP20/PRPF38A/DDX54/LRRFIP1/DCP2/RBM25/PNISR/ZFP36L1/SF1/SNW1/LUC7L3/PNN/SAP18/CELF1/EZH2/SRSF10/SRSF6/SRSF11/PRPF4B/SCAF11/RSRC2/SYF2/G3BP2/RNMT/EIF1B/HSP90AA1/DDX6/CNOT1/SF3B1/MBNL1/DDX3X/RBM23/PAN3/RBM7/RBM4/RARA/UPF2/SAMSN1…	218
MF	GO:0003735	structural constituent of ribosome	71/539	103/1663	4.60909e-15	6.591e-13	5.82201e-13	RPS4Y1/RSL24D1/RPL11/RPL10/RPS20/RPL19/RPL18A/RPL21/RPS15A/RPL13/RPL31/RPL34/RPL27A/RPL30/RPLP2/RPL41/RPS27A/FAU/RPL13A/RPS11/RPS9/RPL32/RPL9/RPL22/RPL28/RPS19/RPL36/RPS25/RPL15/RPS13/RPL23A/RPL35A/RPL27/RPS8/RPS3A/RPL38/RPL14/RPL23/RPS5/RPL37A/RPL6/RPS17/RPS4X/RPL29/RPS2/RPL5/RPL18/RPL37/RPL3/RPS23/RPS16/RPS10/RPL8/RPS18/UBA52/RPS15/RPS12/RPL26/RPS6/RPL12/MRPL42/RPL39/RPS21/RPS28/RPS26/RPL7/RPL1…	71
MF	GO:0005198	structural molecule activity	83/539	145/1663	9.6678e-11	9.21664e-09	8.14131e-09	ADD3/UPF3B/ACTR2/MBP/PNN/NUP88/TUBA1A/HLA-DRB1/RPS4Y1/AEBP1/RSL24D1/RPL11/RPL10/RPS20/RPL19/RPL18A/RPL21/RPS15A/RPL13/RPL31/RPL34/RPL27A/RPL30/RPLP2/RPL41/RPS27A/FAU/RPL13A/RPS11/RPS9/RPL32/RPL9/RPL22/RPL28/RPS19/RPL36/RPS25/RPL15/RPS13/RPL23A/RPL35A/RPL27/RPS8/RPS3A/RPL38/RPL14/RPL23/RPS5/RPL37A/RPL6/RPS17/RPS4X/RPL29/RPS2/RPL5/RPL18/RPL37/RPL3/RPS23/RPS16/RPS10/RPL8/RPS18/UBA52/RPS15/RPS12/RPL2…	83
MF	GO:0003729	mRNA binding	58/539	95/1663	3.27211e-09	2.33956e-07	2.0666e-07	UPF3B/PCBP2/HNRNPA0/FUBP1/LSM14A/CELF2/FUS/ZFP36L2/FYTTD1/SRSF1/RBM25/ZFP36L1/SF1/LUC7L3/CELF1/SRSF6/G3BP2/HSP90AA1/DDX6/SF3B1/DDX3X/RBM4/RARA/CDC40/RPL41/RPL13A/SRSF5/RPS13/RPS3A/RPS5/HNRNPA1/RPS2/RPL5/RPL26/HNRNPK/HNRNPM/STRAP/YBX3/RBM8A/HNRNPR/EIF4G2/CNBP/RSL1D1/PABPC1/FXR1/HNRNPA3/RBMX/ILF3/SRRM2/RPS26/EIF4A1/HNRNPC/SSB/RNPS1/EIF3D/RPL7/RPS3/RPS7	58
MF	GO:0019843	rRNA binding	18/539	26/1663	0.000116443	0.00666053	0.00588343	RPS4Y1/RPL11/RPS11/RPS9/RPL9/RPS13/RPL23A/RPL23/RPS5/RPS4X/RPL5/RPL37/RPL3/RPL8/RPS18/RPL12/GTF3A/RPS3	18
MF	GO:0003727	single-stranded RNA binding	16/539	24/1663	0.000553883	0.0264017	0.0233214	LSM14A/DDX3X/PAN3/RBM7/EIF4B/HNRNPA1/HNRNPDL/POLR2G/EIF4H/CNBP/PABPC1/FXR1/RBMX/ILF3/HNRNPC/SSB	16

## Sheet: cluster 4.GO
ONTOLOGY	ID	Description	GeneRatio	BgRatio	pvalue	p.adjust	qvalue	geneID	Count
BP	GO:0002250	adaptive immune response	24/159	93/1640	2.82099e-06	0.00475701	0.00422984	IGLV9-49/IGHV3-48/IGLV1-47/IGHD/IGLC7/IGKV1-12/IGKV4-1/IGKV1-39/IGLV3-1/MEF2C/HLA-E/HLA-DRA/HLA-DMA/IRF4/CD74/CD27/IGLC3/JUNB/NFKB2/AKIRIN2/CTSH/IGLC6/IGHM/NFKBIZ	24
BP	GO:0002376	immune system process	60/159	374/1640	5.37212e-06	0.00475701	0.00422984	IGLV9-49/IGHV3-48/IGLV1-47/IGHD/IGLC7/IGKV1-12/IGKV4-1/IGKV1-39/IGLV3-1/EVI2B/CDC42/MEF2C/KMT2E/HLA-E/HLA-DRA/ABI1/CYLD/GPSM3/HLA-DMA/IRF4/TIFA/STK4/CD74/KLF6/JUN/RGS1/JUND/PMAIP1/DUSP1/CD27/EGR1/ZFP36/FOS/IGLC3/HSPA1A/HSPA1B/ELANE/RNASE2/AZU1/PRTN3/CXCR4/MYO1C/MAP3K8/NFKBIA/JUNB/NOP53/TSC22D3/NFKB2/AKIRIN2/SP100/CTSH/IGLC6/PRRC2C/IGHM/NFKBIZ/FNIP1/SOX4/IFI44L/CHD2/DDX21	60
BP	GO:0048583	regulation of response to stimulus	66/159	444/1640	2.35241e-05	0.0124681	0.0110863	IGHV3-48/IGHD/IGLC7/SGCA/CDC42/MEF2C/HLA-E/CDC42SE2/HLA-DRA/CYLD/P2RY10/GPSM3/IRF4/TLE1/TIFA/KLHL24/SLC38A2/SPTBN1/STK4/CD74/JUN/RGS16/RGS1/RGS2/PMAIP1/DUSP1/CD27/GADD45B/EGR1/DNAJB1/ZFP36/PPP1R15A/MYADM/IER5/IGLC3/HSPA1A/HSPA1B/ELANE/AZU1/DUSP2/TAGAP/CXCR4/PDCD4/MYO1C/NFKBIA/JUNB/NOP53/EEF1D/TAF7/EPC1/DDX5/AKIRIN2/SP100/ATP2B1/PPP1R2/CTSH/NPPC/IGLC6/DTNBP1/SINHCAF/IGHM/NFKBIZ/FNIP1/SOX4/BUD31/DD…	66
BP	GO:0051252	regulation of RNA metabolic process	63/159	419/1640	2.81605e-05	0.0124681	0.0110863	TXNIP/MEF2C/USP16/KMT2E/CYLD/BAZ2A/TCF4/IRF4/TLE1/RBM39/SLC38A2/CD74/TNRC6B/KLF6/JUN/JUND/CCNL1/FOSB/EGR1/DNAJB1/IER2/ZFP36/FOS/IER5/HSPA1A/HSPA1B/ELANE/ZBTB20/PDCD4/MPHOSPH8/NFKBIA/JUNB/NOP53/ID3/RBM38/CIRBP/EIF4A2/TAF7/EPC1/DDX5/TSC22D3/SON/HNRNPH1/BTG1/NFKB2/AKIRIN2/TRA2A/SP100/CLK1/GPBP1/TCF25/TRA2B/SINHCAF/FNIP1/JMJD1C/SOX4/SP140/CHD2/INTS6/SP110/BTG2/BUD31/DDX21	63
BP	GO:0002460	adaptive immune response based on somatic recombination of immune receptors built from immunoglobulin superfamily domains	17/159	63/1640	4.9521e-05	0.0175403	0.0155965	IGHV3-48/IGHD/IGLC7/MEF2C/HLA-E/HLA-DRA/HLA-DMA/IRF4/CD74/CD27/IGLC3/JUNB/NFKB2/CTSH/IGLC6/IGHM/NFKBIZ	17
BP	GO:0006366	transcription by RNA polymerase II	43/159	258/1640	8.23048e-05	0.0184438	0.0163999	TXNIP/MEF2C/USP16/TCF4/IRF4/KLF6/JUN/JUND/CCNL1/FOSB/EGR1/DNAJB1/IER2/ZFP36/FOS/IER5/HSPA1A/ELANE/ZBTB20/NFKBIA/JUNB/NOP53/ID3/TAF7/EPC1/DDX5/TSC22D3/NFKB2/AKIRIN2/SP100/GPBP1/TCF25/SINHCAF/FNIP1/JMJD1C/SOX4/SP140/CHD2/INTS6/SP110/BTG2/BUD31/DDX21	43
BP	GO:0006357	regulation of transcription by RNA polymerase II	42/159	251/1640	9.31209e-05	0.0184438	0.0163999	TXNIP/MEF2C/USP16/TCF4/IRF4/KLF6/JUN/JUND/CCNL1/FOSB/EGR1/DNAJB1/IER2/ZFP36/FOS/IER5/HSPA1A/ELANE/ZBTB20/NFKBIA/JUNB/NOP53/ID3/TAF7/EPC1/DDX5/TSC22D3/NFKB2/AKIRIN2/SP100/GPBP1/TCF25/SINHCAF/FNIP1/JMJD1C/SOX4/SP140/CHD2/SP110/BTG2/BUD31/DDX21	42
BP	GO:0030099	myeloid cell differentiation	15/159	54/1640	9.85519e-05	0.0184438	0.0163999	EVI2B/CDC42/MEF2C/KMT2E/ABI1/IRF4/CD74/JUN/ZFP36/FOS/HSPA1A/HSPA1B/PRTN3/NFKBIA/JUNB	15
BP	GO:0002520	immune system development	27/159	135/1640	0.00010676	0.0184438	0.0163999	EVI2B/CDC42/MEF2C/KMT2E/HLA-E/HLA-DRA/ABI1/IRF4/STK4/CD74/KLF6/JUN/CD27/EGR1/ZFP36/FOS/HSPA1A/HSPA1B/PRTN3/NFKBIA/JUNB/NFKB2/PRRC2C/NFKBIZ/FNIP1/SOX4/CHD2	27
BP	GO:0048534	hematopoietic or lymphoid organ development	26/159	128/1640	0.000110997	0.0184438	0.0163999	EVI2B/CDC42/MEF2C/KMT2E/HLA-DRA/ABI1/IRF4/STK4/CD74/KLF6/JUN/CD27/EGR1/ZFP36/FOS/HSPA1A/HSPA1B/PRTN3/NFKBIA/JUNB/NFKB2/PRRC2C/NFKBIZ/FNIP1/SOX4/CHD2	26
BP	GO:0071277	cellular response to calcium ion	6/159	10/1640	0.000114558	0.0184438	0.0163999	MEF2C/JUN/JUND/FOSB/FOS/JUNB	6
BP	GO:0030097	hemopoiesis	25/159	122/1640	0.000131819	0.0190106	0.0169038	EVI2B/CDC42/MEF2C/KMT2E/HLA-DRA/ABI1/IRF4/STK4/CD74/KLF6/JUN/CD27/EGR1/ZFP36/FOS/HSPA1A/HSPA1B/PRTN3/NFKBIA/JUNB/PRRC2C/NFKBIZ/FNIP1/SOX4/CHD2	25
BP	GO:0045595	regulation of cell differentiation	30/159	160/1640	0.000148688	0.0190106	0.0169038	EVI2B/CDC42/MEF2C/HLA-DRA/TCF4/IRF4/STK4/CD74/JUND/RGS2/CD27/ZFP36/FOS/MYADM/HSPA1A/HSPA1B/CXCR4/PDCD4/NFKBIA/JUNB/ID3/RBM38/DDX5/BTG1/AKIRIN2/NPPC/SINHCAF/NFKBIZ/FNIP1/SOX4	30
BP	GO:0009612	response to mechanical stimulus	9/159	23/1640	0.000150281	0.0190106	0.0169038	TXNIP/SLC38A2/JUN/JUND/FOSB/FOS/CXCR4/NFKBIA/BTG2	9
BP	GO:0006955	immune response	41/159	249/1640	0.000171007	0.0201902	0.0179527	IGLV9-49/IGHV3-48/IGLV1-47/IGHD/IGLC7/IGKV1-12/IGKV4-1/IGKV1-39/IGLV3-1/CDC42/MEF2C/HLA-E/HLA-DRA/CYLD/HLA-DMA/IRF4/TIFA/CD74/RGS1/CD27/IGLC3/HSPA1A/HSPA1B/ELANE/RNASE2/AZU1/PRTN3/CXCR4/MYO1C/NFKBIA/JUNB/NOP53/NFKB2/AKIRIN2/SP100/CTSH/IGLC6/IGHM/NFKBIZ/IFI44L/DDX21	41
BP	GO:1903506	regulation of nucleic acid-templated transcription	53/159	356/1640	0.000239323	0.0262586	0.0233486	TXNIP/MEF2C/USP16/KMT2E/CYLD/BAZ2A/TCF4/IRF4/TLE1/CD74/KLF6/JUN/JUND/CCNL1/FOSB/EGR1/DNAJB1/IER2/ZFP36/FOS/IER5/HSPA1A/HSPA1B/ELANE/ZBTB20/PDCD4/MPHOSPH8/NFKBIA/JUNB/NOP53/ID3/EIF4A2/TAF7/EPC1/DDX5/TSC22D3/BTG1/NFKB2/AKIRIN2/SP100/GPBP1/TCF25/SINHCAF/FNIP1/JMJD1C/SOX4/SP140/CHD2/INTS6/SP110/BTG2/BUD31/DDX21	53
BP	GO:2001141	regulation of RNA biosynthetic process	53/159	357/1640	0.00025883	0.0262586	0.0233486	TXNIP/MEF2C/USP16/KMT2E/CYLD/BAZ2A/TCF4/IRF4/TLE1/CD74/KLF6/JUN/JUND/CCNL1/FOSB/EGR1/DNAJB1/IER2/ZFP36/FOS/IER5/HSPA1A/HSPA1B/ELANE/ZBTB20/PDCD4/MPHOSPH8/NFKBIA/JUNB/NOP53/ID3/EIF4A2/TAF7/EPC1/DDX5/TSC22D3/BTG1/NFKB2/AKIRIN2/SP100/GPBP1/TCF25/SINHCAF/FNIP1/JMJD1C/SOX4/SP140/CHD2/INTS6/SP110/BTG2/BUD31/DDX21	53
BP	GO:0019219	regulation of nucleobase-containing compound metabolic process	64/159	458/1640	0.000278978	0.0262586	0.0233486	TXNIP/MEF2C/USP16/KMT2E/CYLD/BAZ2A/TCF4/IRF4/TLE1/RBM39/SLC38A2/CD74/TNRC6B/KLF6/JUN/JUND/CCNL1/FOSB/EGR1/DNAJB1/IER2/ZFP36/FOS/IER5/HSPA1A/HSPA1B/ELANE/ZBTB20/PDCD4/MPHOSPH8/NFKBIA/JUNB/NOP53/ID3/RBM38/CIRBP/EIF4A2/TAF7/EPC1/DDX5/TSC22D3/SON/HNRNPH1/BTG1/NFKB2/AKIRIN2/TRA2A/SP100/CLK1/GPBP1/NPPC/TCF25/TRA2B/SINHCAF/FNIP1/JMJD1C/SOX4/SP140/CHD2/INTS6/SP110/BTG2/BUD31/DDX21	64
BP	GO:0097659	nucleic acid-templated transcription	54/159	367/1640	0.000281713	0.0262586	0.0233486	TXNIP/MEF2C/USP16/KMT2E/CYLD/BAZ2A/TCF4/IRF4/TLE1/CD74/KLF6/JUN/JUND/CCNL1/FOSB/EGR1/DNAJB1/IER2/ZFP36/FOS/IER5/HSPA1A/HSPA1B/ELANE/ZBTB20/PDCD4/MPHOSPH8/NFKBIA/JUNB/NOP53/ID3/EIF4A2/TAF7/EPC1/DDX5/TSC22D3/BTG1/NFKB2/AKIRIN2/SP100/GPBP1/TCF25/SINHCAF/TCOF1/FNIP1/JMJD1C/SOX4/SP140/CHD2/INTS6/SP110/BTG2/BUD31/DDX21	54
BP	GO:0032774	RNA biosynthetic process	54/159	368/1640	0.000304086	0.0269268	0.0239428	TXNIP/MEF2C/USP16/KMT2E/CYLD/BAZ2A/TCF4/IRF4/TLE1/CD74/KLF6/JUN/JUND/CCNL1/FOSB/EGR1/DNAJB1/IER2/ZFP36/FOS/IER5/HSPA1A/HSPA1B/ELANE/ZBTB20/PDCD4/MPHOSPH8/NFKBIA/JUNB/NOP53/ID3/EIF4A2/TAF7/EPC1/DDX5/TSC22D3/BTG1/NFKB2/AKIRIN2/SP100/GPBP1/TCF25/SINHCAF/TCOF1/FNIP1/JMJD1C/SOX4/SP140/CHD2/INTS6/SP110/BTG2/BUD31/DDX21	54
BP	GO:0006355	regulation of DNA-templated transcription	52/159	355/1640	0.000439222	0.0370411	0.0329362	TXNIP/MEF2C/USP16/KMT2E/CYLD/BAZ2A/TCF4/IRF4/TLE1/CD74/KLF6/JUN/JUND/CCNL1/FOSB/EGR1/DNAJB1/IER2/ZFP36/FOS/IER5/HSPA1A/HSPA1B/ELANE/ZBTB20/PDCD4/MPHOSPH8/NFKBIA/JUNB/NOP53/ID3/TAF7/EPC1/DDX5/TSC22D3/BTG1/NFKB2/AKIRIN2/SP100/GPBP1/TCF25/SINHCAF/FNIP1/JMJD1C/SOX4/SP140/CHD2/INTS6/SP110/BTG2/BUD31/DDX21	52
BP	GO:0006351	DNA-templated transcription	53/159	366/1640	0.000511596	0.0411835	0.0366195	TXNIP/MEF2C/USP16/KMT2E/CYLD/BAZ2A/TCF4/IRF4/TLE1/CD74/KLF6/JUN/JUND/CCNL1/FOSB/EGR1/DNAJB1/IER2/ZFP36/FOS/IER5/HSPA1A/HSPA1B/ELANE/ZBTB20/PDCD4/MPHOSPH8/NFKBIA/JUNB/NOP53/ID3/TAF7/EPC1/DDX5/TSC22D3/BTG1/NFKB2/AKIRIN2/SP100/GPBP1/TCF25/SINHCAF/TCOF1/FNIP1/JMJD1C/SOX4/SP140/CHD2/INTS6/SP110/BTG2/BUD31/DDX21	53
CC	GO:0019814	immunoglobulin complex	12/160	31/1679	1.06292e-05	0.0029868	0.0029868	IGLV9-49/IGHV3-48/IGLV1-47/IGHD/IGLC7/IGKV1-12/IGKV4-1/IGKV1-39/IGLV3-1/IGLC3/IGLC6/IGHM	12
CC	GO:0072562	blood microparticle	10/160	31/1679	0.000354381	0.0497905	0.0497905	HSPA6/IGLV1-47/IGHD/IGKV4-1/IGKV1-39/IGLC3/HSPA1A/HSPA1B/A1BG/IGHM	10
MF	GO:0140110	transcription regulator activity	29/157	139/1663	1.42298e-05	0.00345783	0.00313055	MEF2C/USP16/TCF4/IRF4/TLE1/KLF6/JUN/JUND/FOSB/EGR1/DNAJB1/FOS/HSPA1A/ELANE/ZBTB20/JUNB/ID3/BTG1/NFKB2/AKIRIN2/SP100/GPBP1/TCF25/JMJD1C/SOX4/SP140/SP110/BTG2/BUD31	29
MF	GO:0003700	DNA-binding transcription factor activity	17/157	65/1663	5.43718e-05	0.00452005	0.00409223	MEF2C/TCF4/IRF4/KLF6/JUN/JUND/FOSB/EGR1/FOS/ZBTB20/JUNB/NFKB2/SP100/GPBP1/SOX4/SP140/SP110	17
MF	GO:0001228	DNA-binding transcription activator activity, RNA polymerase II-specific	12/157	36/1663	5.58031e-05	0.00452005	0.00409223	MEF2C/TCF4/IRF4/KLF6/JUN/JUND/FOSB/EGR1/FOS/JUNB/NFKB2/SOX4	12
MF	GO:0001216	DNA-binding transcription activator activity	12/157	37/1663	7.59019e-05	0.00461104	0.00417461	MEF2C/TCF4/IRF4/KLF6/JUN/JUND/FOSB/EGR1/FOS/JUNB/NFKB2/SOX4	12
MF	GO:0000981	DNA-binding transcription factor activity, RNA polymerase II-specific	16/157	64/1663	0.000164728	0.00719711	0.0065159	MEF2C/TCF4/IRF4/KLF6/JUN/JUND/FOSB/EGR1/FOS/ZBTB20/JUNB/NFKB2/SP100/SOX4/SP140/SP110	16
MF	GO:0003823	antigen binding	12/157	40/1663	0.000177706	0.00719711	0.0065159	IGHV3-48/IGLV1-47/IGHD/IGLC7/IGKV4-1/IGKV1-39/IGLV3-1/HLA-E/HLA-DRA/IGLC3/IGLC6/IGHM	12
MF	GO:0030695	GTPase regulator activity	10/157	36/1663	0.00123447	0.0351813	0.0318514	SH3BP5/GPSM3/SMAP2/JUN/RGS16/RGS1/RGS2/TAGAP/EEF1D/FNIP1	10
MF	GO:0060589	nucleoside-triphosphatase regulator activity	10/157	36/1663	0.00123447	0.0351813	0.0318514	SH3BP5/GPSM3/SMAP2/JUN/RGS16/RGS1/RGS2/TAGAP/EEF1D/FNIP1	10
MF	GO:0000978	RNA polymerase II cis-regulatory region sequence-specific DNA binding	14/157	62/1663	0.00130301	0.0351813	0.0318514	MEF2C/TCF4/IRF4/KLF6/JUN/JUND/FOSB/EGR1/FOS/ZBTB20/JUNB/NFKB2/SOX4/CHD2	14

## Sheet: cluster 5.GO
ONTOLOGY	ID	Description	GeneRatio	BgRatio	pvalue	p.adjust	qvalue	geneID	Count
BP	GO:0051276	chromosome organization	44/220	111/1640	5.46004e-13	9.21267e-10	8.62117e-10	SMARCE1/TACC3/TOP2A/MND1/AURKB/NUSAP1/CDCA8/FEN1/CDT1/MCM3/MAD2L1/CDCA5/ZWINT/CDC20/GINS2/PCNA/NUF2/SMC2/CDK1/SPC25/PHB2/NOP10/CCT6A/APEX1/CCNB1IP1/ITGB3BP/CCT2/CCT4/ANXA1/DNMT1/CCNB1/MCM7/HELLS/SMC4/NASP/BUB3/CENPH/MCM5/HNRNPA2B1/TPRKB/HNRNPU/HMGA1/ACTB/HNRNPD	44
BP	GO:0022402	cell cycle process	58/220	177/1640	9.69244e-13	9.21267e-10	8.62117e-10	SMARCE1/CCND3/AIF1/DONSON/BIN1/TACC3/TOP2A/MND1/AURKB/NUSAP1/MKI67/GTSE1/CDCA8/RAD51AP1/FEN1/CDT1/MCM3/MAD2L1/CDCA5/ZWINT/CLSPN/CDC20/PCNA/NUF2/RRM1/SAC3D1/SMC2/CDK1/SPC25/CCNA2/CCNB2/TPX2/PHB2/CKS2/APEX1/CCNB1IP1/RNASEH2B/ATAD5/MZT1/HAUS1/ANXA1/MYBL2/CCNB1/VRK1/SMC4/STMN1/NASP/BUB3/CENPH/CALM2/KHDRBS1/CKAP2/HNRNPU/UBE2L3/CFL1/NPM1/PSME1/ACTB	58
BP	GO:1903047	mitotic cell cycle process	48/220	137/1640	9.28129e-12	5.88125e-09	5.50364e-09	SMARCE1/CCND3/AIF1/DONSON/TACC3/AURKB/NUSAP1/MKI67/GTSE1/CDCA8/CDT1/MCM3/MAD2L1/CDCA5/ZWINT/CLSPN/CDC20/PCNA/NUF2/RRM1/SMC2/CDK1/SPC25/CCNA2/CCNB2/TPX2/PHB2/CKS2/APEX1/RNASEH2B/ATAD5/MZT1/ANXA1/MYBL2/CCNB1/VRK1/SMC4/STMN1/NASP/BUB3/CENPH/CALM2/KHDRBS1/CKAP2/HNRNPU/CFL1/PSME1/ACTB	48
BP	GO:0007049	cell cycle	68/220	249/1640	1.11579e-10	5.30279e-08	4.96232e-08	SMARCE1/CCND3/AIF1/DONSON/BIN1/TACC3/E2F2/TOP2A/MND1/AURKB/NUSAP1/MKI67/GTSE1/CDCA8/RAD51AP1/FEN1/CDT1/MCM3/MAD2L1/CDCA5/ZWINT/CLSPN/CDC20/PCNA/NUF2/RRM1/SAC3D1/SMC2/UHRF1/CDK1/SPC25/CCNA2/CCNB2/TPX2/SKA3/PHB2/PIM3/CKS2/APEX1/CCNB1IP1/RNASEH2B/ATAD5/MZT1/ITGB3BP/HAUS1/ANXA1/MYBL2/ERH/CCNB1/MCM7/VRK1/HELLS/YEATS4/SMC4/STMN1/NASP/BUB3/CENPH/MCM5/CALM2/KHDRBS1/CKAP2/HNRNPU/UBE2L3/CFL1/NPM1/PSME1/ACTB	68
BP	GO:0000278	mitotic cell cycle	51/220	161/1640	1.44712e-10	5.50196e-08	5.14871e-08	SMARCE1/CCND3/AIF1/DONSON/TACC3/AURKB/NUSAP1/MKI67/GTSE1/CDCA8/CDT1/MCM3/MAD2L1/CDCA5/ZWINT/CLSPN/CDC20/PCNA/NUF2/RRM1/SMC2/CDK1/SPC25/CCNA2/CCNB2/TPX2/SKA3/PHB2/PIM3/CKS2/APEX1/RNASEH2B/ATAD5/MZT1/ANXA1/MYBL2/CCNB1/VRK1/YEATS4/SMC4/STMN1/NASP/BUB3/CENPH/CALM2/KHDRBS1/CKAP2/HNRNPU/CFL1/PSME1/ACTB	51
BP	GO:0006259	DNA metabolic process	51/220	164/1640	3.13279e-10	9.92573e-08	9.28845e-08	SMARCE1/FAM111A/DNTT/DEK/DONSON/SPI1/TOP2A/MND1/AURKB/RAD51AP1/FEN1/CDT1/MCM3/CDCA5/CLSPN/GINS2/TYMS/PCNA/RRM1/UHRF1/CDK1/CCNA2/SF3B5/ENY2/NOP10/CCT6A/NONO/APEX1/CCNB1IP1/FAM111B/ORC6/RNASEH2B/ATAD5/CCT2/CCT4/DNMT1/NUDT1/MCM7/HELLS/YEATS4/USP1/NASP/MCM5/HMGN1/HNRNPA2B1/TPRKB/HNRNPU/HMGA1/NPM1/ACTB/HNRNPD	51
BP	GO:0010564	regulation of cell cycle process	38/220	107/1640	1.30845e-09	3.51896e-07	3.29302e-07	SMARCE1/CCND3/AIF1/DONSON/BIN1/TACC3/AURKB/NUSAP1/MKI67/GTSE1/CDCA8/RAD51AP1/FEN1/CDT1/MAD2L1/CDCA5/ZWINT/CLSPN/CDC20/NUF2/RRM1/SMC2/CDK1/SPC25/TPX2/PHB2/APEX1/RNASEH2B/ATAD5/ANXA1/CCNB1/SMC4/BUB3/CALM2/HNRNPU/NPM1/PSME1/ACTB	38
BP	GO:0044770	cell cycle phase transition	35/220	94/1640	1.48089e-09	3.51896e-07	3.29302e-07	SMARCE1/CCND3/AIF1/DONSON/TACC3/AURKB/GTSE1/CDCA8/CDT1/MAD2L1/CDCA5/ZWINT/CLSPN/CDC20/NUF2/RRM1/CDK1/SPC25/CCNA2/CCNB2/PHB2/CKS2/APEX1/RNASEH2B/ATAD5/ANXA1/CCNB1/NASP/BUB3/CALM2/KHDRBS1/UBE2L3/NPM1/PSME1/ACTB	35
BP	GO:0051301	cell division	36/220	100/1640	2.48449e-09	5.24779e-07	4.91086e-07	CCND3/CAT/TACC3/TOP2A/AURKB/NUSAP1/CDCA8/CDT1/MAD2L1/CDCA5/ZWINT/CDC20/NUF2/SAC3D1/SMC2/CDK1/SPC25/CCNA2/CCNB2/TPX2/SKA3/CKS2/ORC6/ITGB3BP/HAUS1/CCNB1/VRK1/HELLS/SMC4/STMN1/BUB3/CALM2/CKAP2/HNRNPU/CFL1/YBX1	36
BP	GO:0044772	mitotic cell cycle phase transition	33/220	88/1640	3.774e-09	7.17438e-07	6.71375e-07	SMARCE1/CCND3/AIF1/DONSON/TACC3/AURKB/GTSE1/CDCA8/CDT1/MAD2L1/CDCA5/ZWINT/CLSPN/CDC20/NUF2/RRM1/CDK1/SPC25/CCNA2/CCNB2/PHB2/CKS2/APEX1/RNASEH2B/ATAD5/ANXA1/CCNB1/NASP/BUB3/CALM2/KHDRBS1/PSME1/ACTB	33
BP	GO:0090068	positive regulation of cell cycle process	21/220	46/1640	6.14558e-08	1.05881e-05	9.90832e-06	CCND3/AIF1/AURKB/NUSAP1/CDCA8/RAD51AP1/FEN1/CDT1/MAD2L1/CDCA5/RRM1/SMC2/CDK1/PHB2/APEX1/ATAD5/ANXA1/CCNB1/SMC4/HNRNPU/NPM1	21
BP	GO:0033044	regulation of chromosome organization	25/220	62/1640	6.68372e-08	1.05881e-05	9.90832e-06	SMARCE1/TACC3/TOP2A/AURKB/CDCA8/FEN1/CDT1/MAD2L1/CDCA5/ZWINT/CDC20/NUF2/SMC2/SPC25/CCT6A/CCT2/CCT4/DNMT1/CCNB1/SMC4/BUB3/HNRNPA2B1/HNRNPU/ACTB/HNRNPD	25
BP	GO:1901987	regulation of cell cycle phase transition	27/220	74/1640	2.28162e-07	2.72916e-05	2.55393e-05	SMARCE1/CCND3/AIF1/DONSON/AURKB/GTSE1/CDCA8/CDT1/MAD2L1/CDCA5/ZWINT/CLSPN/CDC20/NUF2/RRM1/CDK1/SPC25/PHB2/APEX1/RNASEH2B/ATAD5/ANXA1/CCNB1/BUB3/NPM1/PSME1/ACTB	27
BP	GO:0000280	nuclear division	29/220	83/1640	2.32369e-07	2.72916e-05	2.55393e-05	SMARCE1/TACC3/TOP2A/MND1/AURKB/NUSAP1/MKI67/CDCA8/RAD51AP1/CDT1/MAD2L1/CDCA5/ZWINT/CDC20/NUF2/SMC2/SPC25/CCNB2/TPX2/PHB2/CKS2/CCNB1IP1/MZT1/MYBL2/CCNB1/SMC4/BUB3/HNRNPU/ACTB	29
BP	GO:0048285	organelle fission	29/220	83/1640	2.32369e-07	2.72916e-05	2.55393e-05	SMARCE1/TACC3/TOP2A/MND1/AURKB/NUSAP1/MKI67/CDCA8/RAD51AP1/CDT1/MAD2L1/CDCA5/ZWINT/CDC20/NUF2/SMC2/SPC25/CCNB2/TPX2/PHB2/CKS2/CCNB1IP1/MZT1/MYBL2/CCNB1/SMC4/BUB3/HNRNPU/ACTB	29
BP	GO:0051983	regulation of chromosome segregation	17/220	34/1640	2.33561e-07	2.72916e-05	2.55393e-05	SMARCE1/TACC3/AURKB/MKI67/CDCA8/CDT1/MAD2L1/ZWINT/CDC20/NUF2/SMC2/SPC25/CCNB1/SMC4/BUB3/HNRNPU/ACTB	17
BP	GO:0007059	chromosome segregation	26/220	70/1640	2.58416e-07	2.72916e-05	2.55393e-05	SMARCE1/TACC3/TOP2A/MND1/AURKB/NUSAP1/MKI67/CDCA8/FEN1/CDT1/MAD2L1/CDCA5/ZWINT/CDC20/NUF2/SMC2/SPC25/SKA3/PHB2/CCNB1IP1/CCNB1/SMC4/BUB3/CENPH/HNRNPU/ACTB	26
BP	GO:1901990	regulation of mitotic cell cycle phase transition	26/220	70/1640	2.58416e-07	2.72916e-05	2.55393e-05	SMARCE1/CCND3/AIF1/DONSON/AURKB/GTSE1/CDCA8/CDT1/MAD2L1/CDCA5/ZWINT/CLSPN/CDC20/NUF2/RRM1/CDK1/SPC25/PHB2/APEX1/RNASEH2B/ATAD5/ANXA1/CCNB1/BUB3/PSME1/ACTB	26
BP	GO:0098813	nuclear chromosome segregation	23/220	58/1640	3.39042e-07	3.3922e-05	3.17441e-05	SMARCE1/TACC3/TOP2A/MND1/AURKB/NUSAP1/CDCA8/FEN1/CDT1/MAD2L1/CDCA5/ZWINT/CDC20/NUF2/SMC2/SPC25/PHB2/CCNB1IP1/CCNB1/SMC4/BUB3/HNRNPU/ACTB	23
BP	GO:0007346	regulation of mitotic cell cycle	31/220	94/1640	3.84129e-07	3.65114e-05	3.41673e-05	SMARCE1/CCND3/AIF1/DONSON/AURKB/NUSAP1/MKI67/GTSE1/CDCA8/CDT1/MAD2L1/CDCA5/ZWINT/CLSPN/CDC20/NUF2/RRM1/CDK1/SPC25/PHB2/PIM3/CKS2/APEX1/RNASEH2B/ATAD5/ANXA1/CCNB1/BUB3/HNRNPU/PSME1/ACTB	31
BP	GO:0000819	sister chromatid segregation	21/220	51/1640	5.40223e-07	4.89031e-05	4.57633e-05	SMARCE1/TACC3/TOP2A/AURKB/NUSAP1/CDCA8/FEN1/CDT1/MAD2L1/CDCA5/ZWINT/CDC20/NUF2/SMC2/SPC25/PHB2/CCNB1/SMC4/BUB3/HNRNPU/ACTB	21
BP	GO:0051304	chromosome separation	16/220	33/1640	9.28905e-07	7.79716e-05	7.29655e-05	SMARCE1/TACC3/TOP2A/AURKB/CDCA8/CDT1/MAD2L1/ZWINT/CDC20/NUF2/SMC2/SPC25/CCNB1/SMC4/BUB3/ACTB	16
BP	GO:0051726	regulation of cell cycle	44/220	164/1640	9.43371e-07	7.79716e-05	7.29655e-05	SMARCE1/CCND3/AIF1/DONSON/BIN1/TACC3/E2F2/AURKB/NUSAP1/MKI67/GTSE1/CDCA8/RAD51AP1/FEN1/CDT1/MAD2L1/CDCA5/ZWINT/CLSPN/CDC20/NUF2/RRM1/SMC2/CDK1/SPC25/CCNA2/CCNB2/TPX2/PHB2/PIM3/CKS2/APEX1/RNASEH2B/ATAD5/ANXA1/CCNB1/YEATS4/SMC4/BUB3/CALM2/HNRNPU/NPM1/PSME1/ACTB	44
BP	GO:0006281	DNA repair	27/220	79/1640	1.05872e-06	8.2735e-05	7.7423e-05	SMARCE1/FAM111A/DNTT/DEK/RAD51AP1/FEN1/MCM3/CDCA5/CLSPN/GINS2/PCNA/RRM1/UHRF1/CDK1/SF3B5/ENY2/NONO/APEX1/RNASEH2B/NUDT1/MCM7/YEATS4/USP1/MCM5/HMGN1/NPM1/ACTB	27
BP	GO:0045787	positive regulation of cell cycle	22/220	57/1640	1.08805e-06	8.2735e-05	7.7423e-05	CCND3/AIF1/AURKB/NUSAP1/CDCA8/RAD51AP1/FEN1/CDT1/MAD2L1/CDCA5/RRM1/SMC2/CDK1/PHB2/CKS2/APEX1/ATAD5/ANXA1/CCNB1/SMC4/HNRNPU/NPM1	22
BP	GO:1902850	microtubule cytoskeleton organization involved in mitosis	15/220	30/1640	1.25959e-06	9.20952e-05	8.61822e-05	TACC3/AURKB/NUSAP1/CDCA8/MAD2L1/CDC20/NUF2/SPC25/TPX2/MZT1/MYBL2/CCNB1/STMN1/CENPH/HNRNPU	15
BP	GO:1905818	regulation of chromosome separation	15/220	32/1640	3.57173e-06	0.000251476	0.00023533	SMARCE1/TACC3/AURKB/CDCA8/CDT1/MAD2L1/ZWINT/CDC20/NUF2/SMC2/SPC25/CCNB1/SMC4/BUB3/ACTB	15
BP	GO:0006261	DNA-templated DNA replication	13/220	25/1640	3.83441e-06	0.000260329	0.000243614	FAM111A/DONSON/FEN1/CDT1/MCM3/GINS2/PCNA/RRM1/ORC6/ATAD5/MCM7/MCM5/HMGA1	13
BP	GO:0006974	cellular response to DNA damage stimulus	36/220	129/1640	4.08026e-06	0.000267468	0.000250296	SMARCE1/FAM111A/DNTT/DEK/DONSON/TOP2A/GTSE1/RAD51AP1/FEN1/MCM3/CDCA5/CLSPN/GINS2/PCNA/RRM1/UHRF1/CDK1/SF3B5/ENY2/CLU/EEF1E1/NONO/APEX1/CBX5/RNASEH2B/ATAD5/COPS3/NUDT1/MCM7/VRK1/YEATS4/USP1/MCM5/HMGN1/NPM1/ACTB	36
BP	GO:0051052	regulation of DNA metabolic process	27/220	85/1640	5.39453e-06	0.000341833	0.000319886	SMARCE1/DEK/DONSON/SPI1/AURKB/RAD51AP1/CDT1/MCM3/GINS2/PCNA/CDK1/CCNA2/SF3B5/ENY2/CCT6A/ATAD5/CCT2/CCT4/MCM7/YEATS4/USP1/MCM5/HNRNPA2B1/HNRNPU/NPM1/ACTB/HNRNPD	27
BP	GO:0000075	cell cycle checkpoint signaling	15/220	33/1640	5.77408e-06	0.000354081	0.000331348	DONSON/AURKB/GTSE1/CDCA8/CDT1/MAD2L1/ZWINT/CLSPN/CDC20/NUF2/CDK1/SPC25/RNASEH2B/CCNB1/BUB3	15
BP	GO:0000070	mitotic sister chromatid segregation	18/220	45/1640	6.10622e-06	0.000362748	0.000339458	SMARCE1/TACC3/AURKB/NUSAP1/CDCA8/CDT1/MAD2L1/CDCA5/ZWINT/CDC20/NUF2/SMC2/SPC25/CCNB1/SMC4/BUB3/HNRNPU/ACTB	18
BP	GO:0140014	mitotic nuclear division	23/220	67/1640	6.59648e-06	0.000379997	0.0003556	SMARCE1/TACC3/AURKB/NUSAP1/MKI67/CDCA8/CDT1/MAD2L1/CDCA5/ZWINT/CDC20/NUF2/SMC2/SPC25/TPX2/PHB2/MZT1/MYBL2/CCNB1/SMC4/BUB3/HNRNPU/ACTB	23
BP	GO:0007051	spindle organization	16/220	38/1640	9.43365e-06	0.000527452	0.000493587	TACC3/AURKB/CDCA8/CDC20/NUF2/SAC3D1/SPC25/CCNB2/TPX2/MZT1/HAUS1/MYBL2/CCNB1/STMN1/CENPH/HNRNPU	16
BP	GO:0033043	regulation of organelle organization	45/220	183/1640	9.74071e-06	0.00052906	0.000495092	ARL6IP1/SMARCE1/BIN1/GPX1/TACC3/TOP2A/AURKB/NUSAP1/MKI67/CDCA8/RAD51AP1/FEN1/CDT1/MAD2L1/CDCA5/ZWINT/CDC20/NUF2/SMC2/SPC25/TPX2/SKA3/CLU/PFDN2/CCT6A/GDI2/CCT2/CCT4/ANXA1/DNMT1/CCNB1/SMC4/STMN1/BUB3/CKAP2/HNRNPA2B1/HNRNPU/VDAC1/NPM1/ACTB/ACTG1/CORO1A/PFN1/HNRNPD/ARPC2	45
BP	GO:0006996	organelle organization	87/220	444/1640	1.01121e-05	0.000533975	0.000499691	ARL6IP1/SMARCE1/AIF1/BIN1/SPINK2/ALDOA/GPX1/TACC3/RAB13/RAB34/TOP2A/MND1/AURKB/NUSAP1/MKI67/CDCA8/RAD51AP1/FEN1/CDT1/MCM3/SAE1/MAD2L1/CDCA5/ZWINT/CDC20/GINS2/PCNA/NUF2/RRM1/SAC3D1/LMNB1/SMC2/CDK1/SPC25/CCNB2/TPX2/SKA3/RFLNB/CHCHD2/CLU/PHB2/NOP10/PFDN2/CCT6A/CKS2/GDI2/APEX1/CCNB1IP1/RAB32/CEP57/MZT1/ITGB3BP/HAUS1/CCT2/CCT4/ANXA1/DNMT1/MYBL2/CCNB1/MCM7/VRK1/HELLS/YEATS4/SMC4/STMN1/NASP/BUB3/CENPH/M…	87
BP	GO:0007052	mitotic spindle organization	13/220	27/1640	1.15092e-05	0.000591326	0.000553361	TACC3/AURKB/CDCA8/CDC20/NUF2/SPC25/TPX2/MZT1/MYBL2/CCNB1/STMN1/CENPH/HNRNPU	13
BP	GO:0007093	mitotic cell cycle checkpoint signaling	14/220	31/1640	1.32418e-05	0.000645451	0.00060401	DONSON/AURKB/GTSE1/CDCA8/CDT1/MAD2L1/ZWINT/CLSPN/CDC20/NUF2/CDK1/SPC25/CCNB1/BUB3	14
BP	GO:0033045	regulation of sister chromatid segregation	14/220	31/1640	1.32418e-05	0.000645451	0.00060401	SMARCE1/TACC3/AURKB/CDCA8/CDT1/MAD2L1/ZWINT/CDC20/NUF2/SPC25/CCNB1/BUB3/HNRNPU/ACTB	14
BP	GO:0000226	microtubule cytoskeleton organization	24/220	75/1640	1.63958e-05	0.000779211	0.000729182	TACC3/AURKB/NUSAP1/CDCA8/MAD2L1/CDC20/NUF2/SAC3D1/CDK1/SPC25/CCNB2/TPX2/SKA3/CEP57/MZT1/HAUS1/MYBL2/CCNB1/STMN1/CENPH/CKAP2/HNRNPU/CFL1/NPM1	24
BP	GO:1901989	positive regulation of cell cycle phase transition	12/220	25/1640	2.6588e-05	0.00123278	0.00115363	CCND3/AIF1/CDT1/CDCA5/RRM1/CDK1/PHB2/APEX1/ATAD5/ANXA1/CCNB1/NPM1	12
BP	GO:0007091	metaphase/anaphase transition of mitotic cell cycle	13/220	29/1640	3.03072e-05	0.00130941	0.00122534	SMARCE1/TACC3/AURKB/CDCA8/CDT1/MAD2L1/ZWINT/CDC20/NUF2/SPC25/CCNB1/BUB3/ACTB	13
BP	GO:0044784	metaphase/anaphase transition of cell cycle	13/220	29/1640	3.03072e-05	0.00130941	0.00122534	SMARCE1/TACC3/AURKB/CDCA8/CDT1/MAD2L1/ZWINT/CDC20/NUF2/SPC25/CCNB1/BUB3/ACTB	13
BP	GO:0044839	cell cycle G2/M phase transition	13/220	29/1640	3.03072e-05	0.00130941	0.00122534	DONSON/AURKB/CLSPN/RRM1/CDK1/CCNA2/CCNB2/RNASEH2B/ATAD5/CCNB1/CALM2/KHDRBS1/NPM1	13
BP	GO:0033047	regulation of mitotic sister chromatid segregation	11/220	22/1640	3.62845e-05	0.00153282	0.00143441	AURKB/CDCA8/CDT1/MAD2L1/ZWINT/CDC20/NUF2/SPC25/CCNB1/BUB3/HNRNPU	11
BP	GO:0006260	DNA replication	17/220	46/1640	3.86213e-05	0.00159607	0.00149359	FAM111A/DONSON/FEN1/CDT1/MCM3/GINS2/PCNA/RRM1/CDK1/CCNA2/FAM111B/ORC6/ATAD5/MCM7/NASP/MCM5/HMGA1	17
BP	GO:0010965	regulation of mitotic sister chromatid separation	13/220	30/1640	4.71871e-05	0.00173979	0.00162809	SMARCE1/TACC3/AURKB/CDCA8/CDT1/MAD2L1/ZWINT/CDC20/NUF2/SPC25/CCNB1/BUB3/ACTB	13
BP	GO:0051306	mitotic sister chromatid separation	13/220	30/1640	4.71871e-05	0.00173979	0.00162809	SMARCE1/TACC3/AURKB/CDCA8/CDT1/MAD2L1/ZWINT/CDC20/NUF2/SPC25/CCNB1/BUB3/ACTB	13
BP	GO:0007094	mitotic spindle assembly checkpoint signaling	10/220	19/1640	4.75904e-05	0.00173979	0.00162809	AURKB/CDCA8/CDT1/MAD2L1/ZWINT/CDC20/NUF2/SPC25/CCNB1/BUB3	10
BP	GO:0031577	spindle checkpoint signaling	10/220	19/1640	4.75904e-05	0.00173979	0.00162809	AURKB/CDCA8/CDT1/MAD2L1/ZWINT/CDC20/NUF2/SPC25/CCNB1/BUB3	10
BP	GO:0071173	spindle assembly checkpoint signaling	10/220	19/1640	4.75904e-05	0.00173979	0.00162809	AURKB/CDCA8/CDT1/MAD2L1/ZWINT/CDC20/NUF2/SPC25/CCNB1/BUB3	10
BP	GO:0071174	mitotic spindle checkpoint signaling	10/220	19/1640	4.75904e-05	0.00173979	0.00162809	AURKB/CDCA8/CDT1/MAD2L1/ZWINT/CDC20/NUF2/SPC25/CCNB1/BUB3	10
BP	GO:0045841	negative regulation of mitotic metaphase/anaphase transition	10/220	20/1640	8.4098e-05	0.00296056	0.00277048	AURKB/CDCA8/CDT1/MAD2L1/ZWINT/CDC20/NUF2/SPC25/CCNB1/BUB3	10
BP	GO:1902100	negative regulation of metaphase/anaphase transition of cell cycle	10/220	20/1640	8.4098e-05	0.00296056	0.00277048	AURKB/CDCA8/CDT1/MAD2L1/ZWINT/CDC20/NUF2/SPC25/CCNB1/BUB3	10
BP	GO:0030071	regulation of mitotic metaphase/anaphase transition	12/220	28/1640	0.000106947	0.00363046	0.00339737	SMARCE1/AURKB/CDCA8/CDT1/MAD2L1/ZWINT/CDC20/NUF2/SPC25/CCNB1/BUB3/ACTB	12
BP	GO:1902099	regulation of metaphase/anaphase transition of cell cycle	12/220	28/1640	0.000106947	0.00363046	0.00339737	SMARCE1/AURKB/CDCA8/CDT1/MAD2L1/ZWINT/CDC20/NUF2/SPC25/CCNB1/BUB3/ACTB	12
BP	GO:0010639	negative regulation of organelle organization	21/220	69/1640	0.00013185	0.0041093	0.00384547	GPX1/TOP2A/AURKB/CDCA8/CDT1/MAD2L1/ZWINT/CDC20/NUF2/SPC25/TPX2/CLU/GDI2/CCNB1/STMN1/BUB3/CKAP2/HNRNPU/NPM1/CORO1A/PFN1	21
BP	GO:0033046	negative regulation of sister chromatid segregation	10/220	21/1640	0.000141871	0.0041093	0.00384547	AURKB/CDCA8/CDT1/MAD2L1/ZWINT/CDC20/NUF2/SPC25/CCNB1/BUB3	10
BP	GO:0033048	negative regulation of mitotic sister chromatid segregation	10/220	21/1640	0.000141871	0.0041093	0.00384547	AURKB/CDCA8/CDT1/MAD2L1/ZWINT/CDC20/NUF2/SPC25/CCNB1/BUB3	10
BP	GO:0045839	negative regulation of mitotic nuclear division	10/220	21/1640	0.000141871	0.0041093	0.00384547	AURKB/CDCA8/CDT1/MAD2L1/ZWINT/CDC20/NUF2/SPC25/CCNB1/BUB3	10
BP	GO:0051784	negative regulation of nuclear division	10/220	21/1640	0.000141871	0.0041093	0.00384547	AURKB/CDCA8/CDT1/MAD2L1/ZWINT/CDC20/NUF2/SPC25/CCNB1/BUB3	10
BP	GO:0051985	negative regulation of chromosome segregation	10/220	21/1640	0.000141871	0.0041093	0.00384547	AURKB/CDCA8/CDT1/MAD2L1/ZWINT/CDC20/NUF2/SPC25/CCNB1/BUB3	10
BP	GO:1901992	positive regulation of mitotic cell cycle phase transition	10/220	21/1640	0.000141871	0.0041093	0.00384547	CCND3/AIF1/CDT1/CDCA5/RRM1/CDK1/PHB2/APEX1/ANXA1/CCNB1	10
BP	GO:1905819	negative regulation of chromosome separation	10/220	21/1640	0.000141871	0.0041093	0.00384547	AURKB/CDCA8/CDT1/MAD2L1/ZWINT/CDC20/NUF2/SPC25/CCNB1/BUB3	10
BP	GO:2000816	negative regulation of mitotic sister chromatid separation	10/220	21/1640	0.000141871	0.0041093	0.00384547	AURKB/CDCA8/CDT1/MAD2L1/ZWINT/CDC20/NUF2/SPC25/CCNB1/BUB3	10
BP	GO:0007017	microtubule-based process	27/220	100/1640	0.000142669	0.0041093	0.00384547	KTN1/TACC3/AURKB/NUSAP1/GTSE1/CDCA8/MAD2L1/CDC20/NUF2/SAC3D1/CDK1/SPC25/CCNB2/TPX2/SKA3/CEP57/MZT1/HAUS1/HSBP1/MYBL2/CCNB1/STMN1/CENPH/CKAP2/HNRNPU/CFL1/NPM1	27
BP	GO:0051783	regulation of nuclear division	13/220	33/1640	0.000155144	0.00440193	0.00411931	AURKB/NUSAP1/MKI67/CDCA8/RAD51AP1/CDT1/MAD2L1/ZWINT/CDC20/NUF2/SPC25/CCNB1/BUB3	13
BP	GO:0007010	cytoskeleton organization	39/220	168/1640	0.000173856	0.0048603	0.00454825	AIF1/BIN1/ALDOA/TACC3/RAB13/AURKB/NUSAP1/CDCA8/MAD2L1/CDC20/NUF2/SAC3D1/LMNB1/CDK1/SPC25/CCNB2/TPX2/SKA3/RFLNB/PFDN2/CEP57/MZT1/HAUS1/ANXA1/MYBL2/CCNB1/YEATS4/STMN1/CENPH/CKAP2/HNRNPU/TPM3/CFL1/NPM1/ACTB/ACTG1/CORO1A/PFN1/ARPC2	39
BP	GO:2001251	negative regulation of chromosome organization	12/220	30/1640	0.000236951	0.00652817	0.00610903	TOP2A/AURKB/CDCA8/CDT1/MAD2L1/ZWINT/CDC20/NUF2/SPC25/CCNB1/BUB3/HNRNPU	12
BP	GO:0008608	attachment of spindle microtubules to kinetochore	8/220	15/1640	0.000256483	0.00696535	0.00651815	AURKB/CDCA8/CDT1/NUF2/SPC25/CCNB1/BUB3/HNRNPU	8
BP	GO:0006325	chromatin organization	23/220	83/1640	0.000303546	0.00812734	0.00760553	SMARCE1/DEK/SPI1/GPX1/MKI67/ASF1B/LMNB1/UHRF1/ENY2/HMGN2/CBX5/ITGB3BP/DNMT1/HDAC2/HELLS/YEATS4/NASP/HMGN1/HNRNPU/HMGA1/ANP32B/NPM1/ACTB	23
BP	GO:0090329	regulation of DNA-templated DNA replication	7/220	12/1640	0.000311313	0.00821954	0.00769181	DONSON/CDT1/MCM3/GINS2/PCNA/MCM7/MCM5	7
BP	GO:1901988	negative regulation of cell cycle phase transition	15/220	44/1640	0.00032124	0.00836544	0.00782834	DONSON/AURKB/GTSE1/CDCA8/CDT1/MAD2L1/ZWINT/CLSPN/CDC20/NUF2/CDK1/SPC25/RNASEH2B/CCNB1/BUB3	15
BP	GO:0007088	regulation of mitotic nuclear division	12/220	31/1640	0.000341318	0.00876818	0.00820522	AURKB/NUSAP1/MKI67/CDCA8/CDT1/MAD2L1/ZWINT/CDC20/NUF2/SPC25/CCNB1/BUB3	12
BP	GO:0006275	regulation of DNA replication	10/220	23/1640	0.000359438	0.00911054	0.00852561	DONSON/CDT1/MCM3/GINS2/PCNA/CDK1/CCNA2/ATAD5/MCM7/MCM5	10
BP	GO:1901991	negative regulation of mitotic cell cycle phase transition	14/220	40/1640	0.000374771	0.0093742	0.00877233	DONSON/AURKB/GTSE1/CDCA8/CDT1/MAD2L1/ZWINT/CLSPN/CDC20/NUF2/CDK1/SPC25/CCNB1/BUB3	14
BP	GO:0022414	reproductive process	32/220	134/1640	0.000419587	0.0103589	0.00969382	PAIP2/NRIP1/LCN6/SPINK2/ALDOA/RAB13/TOP2A/MND1/RAD51AP1/ASF1B/CDC20/PCNA/NUF2/SMC2/CDK1/CCNB2/SNU13/CD9/PHB2/CKS2/CCNB1IP1/CEP57/CCT2/CCT4/ANXA1/IGFBP7/HDAC2/NUDT1/SMC4/NASP/BUB3/KHDRBS1	32
BP	GO:0010948	negative regulation of cell cycle process	16/220	50/1640	0.000461546	0.0112487	0.0105265	DONSON/AURKB/GTSE1/CDCA8/CDT1/MAD2L1/ZWINT/CLSPN/CDC20/NUF2/CDK1/SPC25/RNASEH2B/CCNB1/BUB3/NPM1	16
BP	GO:2001252	positive regulation of chromosome organization	11/220	28/1640	0.000524204	0.0126141	0.0118042	AURKB/FEN1/CDT1/SMC2/CCT6A/CCT2/CCT4/DNMT1/SMC4/HNRNPA2B1/HNRNPD	11
BP	GO:0034502	protein localization to chromosome	10/220	24/1640	0.000544669	0.0127829	0.0119622	SPI1/AURKB/CDT1/CDCA5/CDK1/CCT6A/CCT2/CCT4/VRK1/BUB3	10
BP	GO:0045931	positive regulation of mitotic cell cycle	10/220	24/1640	0.000544669	0.0127829	0.0119622	CCND3/AIF1/CDT1/CDCA5/RRM1/CDK1/PHB2/APEX1/ANXA1/CCNB1	10
BP	GO:0006310	DNA recombination	15/220	46/1640	0.000556331	0.0128077	0.0119853	TOP2A/MND1/RAD51AP1/FEN1/MCM3/GINS2/NONO/APEX1/CCNB1IP1/ATAD5/MCM7/YEATS4/MCM5/TPRKB/ACTB	15
BP	GO:0000003	reproduction	32/220	136/1640	0.000559198	0.0128077	0.0119853	PAIP2/NRIP1/LCN6/SPINK2/ALDOA/RAB13/TOP2A/MND1/RAD51AP1/ASF1B/CDC20/PCNA/NUF2/SMC2/CDK1/CCNB2/SNU13/CD9/PHB2/CKS2/CCNB1IP1/CEP57/CCT2/CCT4/ANXA1/IGFBP7/HDAC2/NUDT1/SMC4/NASP/BUB3/KHDRBS1	32
BP	GO:1903241	U2-type prespliceosome assembly	7/220	13/1640	0.000598151	0.0135367	0.0126676	SF3B5/SF3B2/SNRPD3/SNRPD1/SNRPF/SF3B6/SNRPB	7
BP	GO:0000086	G2/M transition of mitotic cell cycle	10/220	25/1640	0.000802526	0.0179482	0.0167959	DONSON/AURKB/CLSPN/RRM1/CDK1/CCNA2/RNASEH2B/CCNB1/CALM2/KHDRBS1	10
BP	GO:0071897	DNA biosynthetic process	14/220	43/1640	0.000869508	0.0192202	0.0179862	DNTT/AURKB/GINS2/TYMS/PCNA/RRM1/NOP10/CCT6A/CCT2/CCT4/USP1/HNRNPA2B1/HNRNPU/HNRNPD	14
BP	GO:0006403	RNA localization	15/220	48/1640	0.0009249	0.0202096	0.0189121	PABPN1/ENY2/NOP10/EIF4A3/CCT6A/SLBP/CCT2/CCT4/DDX39A/KHDRBS1/HNRNPA2B1/HNRNPU/NUTF2/NPM1/YBX1	15
BP	GO:0045930	negative regulation of mitotic cell cycle	14/220	44/1640	0.00112537	0.0243105	0.0227496	DONSON/AURKB/GTSE1/CDCA8/CDT1/MAD2L1/ZWINT/CLSPN/CDC20/NUF2/CDK1/SPC25/CCNB1/BUB3	14
BP	GO:0140013	meiotic nuclear division	10/220	26/1640	0.00115304	0.0246284	0.0230471	TOP2A/MND1/RAD51AP1/CDC20/NUF2/SMC2/CCNB2/CKS2/CCNB1IP1/SMC4	10
BP	GO:1902749	regulation of cell cycle G2/M phase transition	9/220	22/1640	0.00122349	0.0256342	0.0239884	DONSON/AURKB/CLSPN/RRM1/CDK1/RNASEH2B/ATAD5/CCNB1/NPM1	9
BP	GO:0000723	telomere maintenance	12/220	35/1640	0.0012271	0.0256342	0.0239884	AURKB/FEN1/PCNA/NOP10/CCT6A/APEX1/CCT2/CCT4/HNRNPA2B1/TPRKB/HNRNPU/HNRNPD	12
BP	GO:2001020	regulation of response to DNA damage stimulus	15/220	50/1640	0.00148211	0.0306248	0.0286586	SMARCE1/DEK/RAD51AP1/PCNA/SF3B5/ENY2/CLU/EEF1E1/RNASEH2B/ATAD5/COPS3/YEATS4/USP1/NPM1/ACTB	15
BP	GO:1903046	meiotic cell cycle process	10/220	27/1640	0.00161936	0.032877	0.0307662	TOP2A/MND1/RAD51AP1/CDC20/NUF2/SMC2/CCNB2/CKS2/CCNB1IP1/SMC4	10
BP	GO:0032200	telomere organization	12/220	36/1640	0.00162569	0.032877	0.0307662	AURKB/FEN1/PCNA/NOP10/CCT6A/APEX1/CCT2/CCT4/HNRNPA2B1/TPRKB/HNRNPU/HNRNPD	12
BP	GO:0007080	mitotic metaphase plate congression	7/220	15/1640	0.00176516	0.0349538	0.0327096	AURKB/CDCA8/CDT1/CDCA5/NUF2/CCNB1/HNRNPU	7
BP	GO:0032508	DNA duplex unwinding	7/220	15/1640	0.00176516	0.0349538	0.0327096	TOP2A/MCM3/GINS2/ANXA1/MCM7/MCM5/HMGA1	7
BP	GO:0032392	DNA geometric change	8/220	19/1640	0.00185428	0.03634	0.0340069	TOP2A/MCM3/GINS2/ANXA1/MCM7/MCM5/HNRNPA2B1/HMGA1	8
BP	GO:0051321	meiotic cell cycle	11/220	32/1640	0.00191994	0.037243	0.0348518	TOP2A/MND1/RAD51AP1/CDC20/NUF2/SMC2/CCNB2/CKS2/CCNB1IP1/SMC4/BUB3	11
BP	GO:0051640	organelle localization	17/220	62/1640	0.00218056	0.0418712	0.0391829	BIN1/RAB13/RAB34/AURKB/NUSAP1/CDCA8/CDT1/MAD2L1/CDCA5/NUF2/LMNB1/LAT2/HSBP1/CCNB1/HNRNPU/CFL1/NPM1	17
BP	GO:0051225	spindle assembly	10/220	28/1640	0.00222779	0.0420089	0.0393117	AURKB/CDCA8/CDC20/SAC3D1/CCNB2/TPX2/MZT1/HAUS1/MYBL2/HNRNPU	10
BP	GO:0045786	negative regulation of cell cycle	16/220	57/1640	0.00225403	0.0420089	0.0393117	DONSON/AURKB/GTSE1/CDCA8/CDT1/MAD2L1/ZWINT/CLSPN/CDC20/NUF2/CDK1/SPC25/RNASEH2B/CCNB1/BUB3/NPM1	16
BP	GO:0051054	positive regulation of DNA metabolic process	16/220	57/1640	0.00225403	0.0420089	0.0393117	SMARCE1/AURKB/RAD51AP1/CDT1/GINS2/PCNA/CDK1/CCT6A/ATAD5/CCT2/CCT4/YEATS4/USP1/HNRNPA2B1/ACTB/HNRNPD	16
BP	GO:0000387	spliceosomal snRNP assembly	6/220	12/1640	0.00249342	0.0460194	0.0430647	LSM2/SNRPD3/SNRPD1/CLNS1A/SNRPF/SNRPB	6
BP	GO:0071103	DNA conformation change	8/220	20/1640	0.00273869	0.0499419	0.0467354	TOP2A/MCM3/GINS2/ANXA1/MCM7/MCM5/HNRNPA2B1/HMGA1	8
BP	GO:0007338	single fertilization	7/220	16/1640	0.00278476	0.0499419	0.0467354	LCN6/ALDOA/CDK1/SNU13/CD9/CCT2/CCT4	7
BP	GO:0051310	metaphase plate congression	7/220	16/1640	0.00278476	0.0499419	0.0467354	AURKB/CDCA8/CDT1/CDCA5/NUF2/CCNB1/HNRNPU	7
CC	GO:0098687	chromosomal region	32/224	70/1679	1.16752e-11	3.68935e-09	3.25675e-09	SMARCE1/TOP2A/AURKB/CDCA8/RAD51AP1/FEN1/CDT1/MCM3/CENPM/MAD2L1/CDCA5/ZWINT/PCNA/NUF2/CDK1/SPC25/SKA3/APEX1/CBX5/ITGB3BP/DNMT1/HDAC2/CCNB1/MCM7/HELLS/SMC4/BUB3/CENPH/MCM5/HNRNPA2B1/HNRNPU/ACTB	32
CC	GO:0000775	chromosome, centromeric region	22/224	44/1679	3.06083e-09	3.76503e-07	3.32356e-07	SMARCE1/TOP2A/AURKB/CDCA8/CDT1/CENPM/MAD2L1/CDCA5/ZWINT/NUF2/SPC25/SKA3/CBX5/ITGB3BP/DNMT1/CCNB1/HELLS/SMC4/BUB3/CENPH/HNRNPU/ACTB	22
CC	GO:0005694	chromosome	60/224	223/1679	3.57439e-09	3.76503e-07	3.32356e-07	NRIP1/SMARCE1/FAM111A/DEK/DONSON/LYL1/SPI1/RUNX1/E2F2/TOP2A/AURKB/NUSAP1/MKI67/CDCA8/RAD51AP1/FEN1/CDT1/MCM3/ASF1B/CENPM/MAD2L1/CDCA5/ZWINT/GINS2/PCNA/NUF2/SMC2/UHRF1/CDK1/SPC25/SKA3/NONO/HMGN2/APEX1/CCNB1IP1/CBX5/TMPO/FAM111B/ORC6/PSIP1/ATAD5/ITGB3BP/DNMT1/HDAC2/CCNB1/MCM7/HELLS/YEATS4/SMC4/NASP/BUB3/CENPH/MCM5/HMGN1/NCL/HNRNPA2B1/HNRNPU/HMGA1/ACTB/ARPC2	60
CC	GO:0000793	condensed chromosome	21/224	47/1679	8.99037e-08	7.10239e-06	6.2696e-06	SMARCE1/TOP2A/AURKB/MKI67/CDT1/CENPM/MAD2L1/ZWINT/NUF2/SMC2/SPC25/SKA3/CCNB1IP1/CBX5/ITGB3BP/CCNB1/SMC4/BUB3/CENPH/HNRNPU/ACTB	21
CC	GO:0000776	kinetochore	16/224	31/1679	2.86865e-07	1.81299e-05	1.60041e-05	SMARCE1/AURKB/CDT1/CENPM/MAD2L1/ZWINT/NUF2/SPC25/SKA3/CBX5/ITGB3BP/CCNB1/BUB3/CENPH/HNRNPU/ACTB	16
CC	GO:0000779	condensed chromosome, centromeric region	16/224	33/1679	8.6678e-07	4.56504e-05	4.02977e-05	SMARCE1/AURKB/CDT1/CENPM/MAD2L1/ZWINT/NUF2/SPC25/SKA3/CBX5/ITGB3BP/CCNB1/BUB3/CENPH/HNRNPU/ACTB	16
CC	GO:0099080	supramolecular complex	44/224	176/1679	6.91777e-06	0.000312288	0.00027567	SMARCE1/AIF1/DEK/BIN1/ALDOA/PDE4B/AURKB/NUSAP1/GTSE1/CDT1/CENPM/MAD2L1/ZWINT/NUF2/LMNB1/CDK1/SPC25/TPX2/SKA3/CCT6A/CBX5/CEP57/ITGB3BP/HAUS1/LSM2/CCT2/CCT4/ANXA1/CCNB1/STMN1/BUB3/CENPH/CALM2/PCBP1/NCL/CKAP2/HNRNPU/TPM3/PSMA2/PSMA4/ACTB/ACTG1/CORO1A/YBX1	44
CC	GO:0005689	U12-type spliceosomal complex	9/224	14/1679	1.25869e-05	0.000497184	0.000438886	SF3B5/SF3B2/SNRPD3/SNRPD1/SNRPF/LSM7/SF3B6/SNRPB/YBX1	9
CC	GO:0005813	centrosome	25/224	82/1679	2.55805e-05	0.000898159	0.000792845	MPP1/TACC3/PDE4B/AURKB/CKAP2L/MCM3/CDC20/PCNA/SAC3D1/CDK1/CCNB2/HMMR/SKA3/APEX1/CEP57/MZT1/HAUS1/OLA1/CCT4/CCNB1/CALM2/CKAP2/HNRNPU/NPM1/PSMA1	25
CC	GO:0000922	spindle pole	12/224	26/1679	4.13513e-05	0.0013067	0.00115348	TACC3/AURKB/CKAP2L/MAD2L1/CDC20/TPX2/HAUS1/CCNB1/CALM2/CKAP2/HNRNPU/NPM1	12
CC	GO:0005815	microtubule organizing center	26/224	94/1679	0.000113583	0.00326293	0.00288033	MPP1/TACC3/PDE4B/TOP2A/AURKB/CKAP2L/MCM3/CDC20/PCNA/SAC3D1/CDK1/CCNB2/HMMR/SKA3/APEX1/CEP57/MZT1/HAUS1/OLA1/CCT4/CCNB1/CALM2/CKAP2/HNRNPU/NPM1/PSMA1	26
CC	GO:0140513	nuclear protein-containing complex	46/224	211/1679	0.00018913	0.00498041	0.00439643	NRIP1/SMARCE1/DEK/BIN1/RUNX1/E2F2/MCM3/SAE1/MAD2L1/CDC20/GINS2/PCNA/SF3B5/SNU13/SF3B2/ENY2/NOP10/EIF4A3/NONO/SLBP/CBX5/ORC6/LSM2/SNRPD3/COPS3/MYBL2/HDAC2/SNRPD1/MCM7/CLNS1A/YEATS4/BUB3/MCM5/NCL/HNRNPF/HNRNPA2B1/HNRNPU/EIF5A/HMGA1/NUTF2/SNRPF/LSM7/ACTB/SF3B6/SNRPB/YBX1	46
CC	GO:0120114	Sm-like protein family complex	11/224	26/1679	0.000230597	0.00534948	0.00472223	SF3B5/SNU13/SF3B2/LSM2/SNRPD3/SNRPD1/CLNS1A/SNRPF/LSM7/SF3B6/SNRPB	11
CC	GO:0005819	spindle	19/224	62/1679	0.000237002	0.00534948	0.00472223	TACC3/AURKB/NUSAP1/CKAP2L/CDCA8/MAD2L1/CDC20/SAC3D1/CDK1/TPX2/HMMR/SKA3/MZT1/HAUS1/CCNB1/CALM2/CKAP2/HNRNPU/NPM1	19
CC	GO:0071011	precatalytic spliceosome	10/224	23/1679	0.000344145	0.00679686	0.0059999	SF3B5/SNU13/SF3B2/LSM2/SNRPD3/SNRPD1/SNRPF/LSM7/SF3B6/SNRPB	10
CC	GO:0097525	spliceosomal snRNP complex	10/224	23/1679	0.000344145	0.00679686	0.0059999	SF3B5/SNU13/SF3B2/LSM2/SNRPD3/SNRPD1/SNRPF/LSM7/SF3B6/SNRPB	10
CC	GO:0099081	supramolecular polymer	26/224	101/1679	0.000408962	0.00717955	0.00633771	AIF1/DEK/BIN1/ALDOA/PDE4B/AURKB/NUSAP1/GTSE1/LMNB1/CDK1/TPX2/SKA3/CCT6A/CEP57/HAUS1/CCT2/CCT4/ANXA1/STMN1/CALM2/CKAP2/HNRNPU/TPM3/ACTB/ACTG1/CORO1A	26
CC	GO:0099512	supramolecular fiber	26/224	101/1679	0.000408962	0.00717955	0.00633771	AIF1/DEK/BIN1/ALDOA/PDE4B/AURKB/NUSAP1/GTSE1/LMNB1/CDK1/TPX2/SKA3/CCT6A/CEP57/HAUS1/CCT2/CCT4/ANXA1/STMN1/CALM2/CKAP2/HNRNPU/TPM3/ACTB/ACTG1/CORO1A	26
CC	GO:0099513	polymeric cytoskeletal fiber	22/224	80/1679	0.000433326	0.00720689	0.00636185	AIF1/AURKB/NUSAP1/GTSE1/LMNB1/CDK1/TPX2/SKA3/CCT6A/CEP57/HAUS1/CCT2/CCT4/ANXA1/STMN1/CALM2/CKAP2/HNRNPU/TPM3/ACTB/ACTG1/CORO1A	22
CC	GO:0030532	small nuclear ribonucleoprotein complex	10/224	24/1679	0.000521826	0.00824485	0.0072781	SF3B5/SNU13/SF3B2/LSM2/SNRPD3/SNRPD1/SNRPF/LSM7/SF3B6/SNRPB	10
CC	GO:0005686	U2 snRNP	7/224	13/1679	0.00057867	0.0087076	0.00768659	SF3B5/SF3B2/SNRPD3/SNRPD1/SNRPF/SF3B6/SNRPB	7
CC	GO:0034709	methylosome	6/224	10/1679	0.00069651	0.00959563	0.00847049	SNRPD3/ERH/SNRPD1/CLNS1A/SNRPF/SNRPB	6
CC	GO:0015630	microtubule cytoskeleton	34/224	150/1679	0.000709378	0.00959563	0.00847049	MPP1/TACC3/PDE4B/TOP2A/AURKB/NUSAP1/GTSE1/CKAP2L/CDCA8/MCM3/MAD2L1/CDC20/PCNA/SAC3D1/CDK1/CCNB2/TPX2/HMMR/SKA3/CCT6A/APEX1/CEP57/MZT1/HAUS1/OLA1/CCT2/CCT4/CCNB1/STMN1/CALM2/CKAP2/HNRNPU/NPM1/PSMA1	34
CC	GO:0000228	nuclear chromosome	13/224	38/1679	0.000746301	0.00959563	0.00847049	SMARCE1/TOP2A/MCM3/GINS2/PCNA/SMC2/CCNB1IP1/ORC6/HDAC2/MCM7/SMC4/MCM5/HNRNPU	13
CC	GO:0071005	U2-type precatalytic spliceosome	9/224	21/1679	0.000785582	0.00959563	0.00847049	SF3B5/SNU13/SF3B2/LSM2/SNRPD3/SNRPD1/SNRPF/LSM7/SNRPB	9
CC	GO:0005856	cytoskeleton	51/224	255/1679	0.000789514	0.00959563	0.00847049	MPP1/AIF1/BIN1/ALDOA/TACC3/PDE4B/TOP2A/AURKB/NUSAP1/GTSE1/CKAP2L/CDCA8/MCM3/MAD2L1/CDC20/PCNA/SAC3D1/LMNB1/CDK1/CCNB2/TPX2/HMMR/SKA3/RFLNB/TAGLN2/CLU/CCT6A/APEX1/CEP57/MZT1/HAUS1/OLA1/CCT2/CCT4/ANXA1/HSBP1/CCNB1/CLNS1A/STMN1/CALM2/CKAP2/HNRNPU/TPM3/CFL1/NPM1/ACTB/ACTG1/CORO1A/PFN1/ARPC2/PSMA1	51
CC	GO:0000781	chromosome, telomeric region	11/224	30/1679	0.000995592	0.011236	0.00991849	RAD51AP1/FEN1/MCM3/PCNA/CDK1/APEX1/CBX5/HDAC2/MCM7/MCM5/HNRNPA2B1	11
CC	GO:0072686	mitotic spindle	11/224	30/1679	0.000995592	0.011236	0.00991849	TACC3/AURKB/NUSAP1/CKAP2L/MAD2L1/CDK1/TPX2/SKA3/HAUS1/CKAP2/HNRNPU	11
CC	GO:0005684	U2-type spliceosomal complex	11/224	31/1679	0.00136448	0.0148681	0.0131248	SF3B5/SNU13/SF3B2/EIF4A3/LSM2/SNRPD3/SNRPD1/SNRPF/LSM7/SF3B6/SNRPB	11
CC	GO:0046540	U4/U6 x U5 tri-snRNP complex	7/224	15/1679	0.00170983	0.0174293	0.0153856	SNU13/LSM2/SNRPD3/SNRPD1/SNRPF/LSM7/SNRPB	7
CC	GO:0097526	spliceosomal tri-snRNP complex	7/224	15/1679	0.00170983	0.0174293	0.0153856	SNU13/LSM2/SNRPD3/SNRPD1/SNRPF/LSM7/SNRPB	7
CC	GO:0034708	methyltransferase complex	8/224	20/1679	0.00264636	0.0258467	0.0228161	CBX5/SNRPD3/HDAC2/ERH/SNRPD1/CLNS1A/SNRPF/SNRPB	8
CC	GO:0000307	cyclin-dependent protein kinase holoenzyme complex	7/224	16/1679	0.00269918	0.0258467	0.0228161	CCND3/PCNA/CDK1/CCNA2/CCNB2/CKS2/CCNB1	7
CC	GO:0005874	microtubule	15/224	54/1679	0.00328243	0.030334	0.0267772	AURKB/NUSAP1/GTSE1/CDK1/TPX2/SKA3/CCT6A/CEP57/HAUS1/CCT2/CCT4/STMN1/CALM2/CKAP2/HNRNPU	15
CC	GO:0032993	protein-DNA complex	9/224	25/1679	0.00335978	0.030334	0.0267772	DONSON/MCM3/GINS2/PCNA/MCM7/YEATS4/MCM5/NPM1/ACTB	9
CC	GO:0071013	catalytic step 2 spliceosome	12/224	40/1679	0.00423086	0.0363159	0.0320577	SF3B2/EIF4A3/LSM2/SNRPD3/SNRPD1/HNRNPF/HNRNPA2B1/HNRNPU/SNRPF/LSM7/SF3B6/SNRPB	12
CC	GO:0005681	spliceosomal complex	17/224	66/1679	0.00425218	0.0363159	0.0320577	SF3B5/SNU13/SF3B2/EIF4A3/LSM2/SNRPD3/SNRPD1/CLNS1A/NCL/HNRNPF/HNRNPA2B1/HNRNPU/SNRPF/LSM7/SF3B6/SNRPB/YBX1	17
CC	GO:1990234	transferase complex	23/224	100/1679	0.00451194	0.0375204	0.0331209	CCND3/MCM3/CDC20/PCNA/CDK1/CCNA2/CCNB2/SF3B5/ENY2/CKS2/CBX5/SNRPD3/HDAC2/ERH/SNRPD1/CCNB1/CLNS1A/YEATS4/UBE2L3/SNRPF/ACTB/SNRPB/CSNK2B	23
CC	GO:0034399	nuclear periphery	11/224	36/1679	0.00524155	0.0407358	0.0359593	SMARCE1/PCNA/LMNB1/UHRF1/PHB2/NONO/YEATS4/HNRNPA2B1/HNRNPU/CFL1/ACTB	11
CC	GO:1902554	serine/threonine protein kinase complex	8/224	22/1679	0.00528533	0.0407358	0.0359593	CCND3/PCNA/CDK1/CCNA2/CCNB2/CKS2/CCNB1/CSNK2B	8
CC	GO:1902911	protein kinase complex	8/224	22/1679	0.00528533	0.0407358	0.0359593	CCND3/PCNA/CDK1/CCNA2/CCNB2/CKS2/CCNB1/CSNK2B	8
CC	GO:0044815	DNA packaging complex	7/224	18/1679	0.00592503	0.0445788	0.0393517	ZWINT/NUF2/SMC2/SPC25/YEATS4/SMC4/ACTB	7
CC	GO:0005876	spindle microtubule	6/224	14/1679	0.00624088	0.0458632	0.0404855	AURKB/CDK1/SKA3/HAUS1/CALM2/HNRNPU	6
MF	GO:0003682	chromatin binding	27/220	86/1663	5.30269e-06	0.00136809	0.0012559	SMARCE1/PLAC8/SPI1/TOP2A/CDT1/CDCA5/PCNA/SMC2/CDK1/ENY2/CKS2/NONO/HMGN2/APEX1/CBX5/DNMT1/HDAC2/HELLS/SMC4/HMGN1/HNRNPU/HMGA1/NPM1/ACTB/HNRNPD/YBX1/CSNK2B	27
MF	GO:0036094	small molecule binding	50/220	236/1663	0.000158831	0.0139507	0.0128067	GLUL/GNAQ/CAT/DCK/LCN6/GBP4/ALDOA/RAB13/PDE4B/RAB34/RUNX1/TOP2A/AURKB/MKI67/MCM3/TYMS/RRM1/HADH/SMC2/UHRF1/MATK/CDK1/HSPE1/PIM3/EIF4A3/CCT6A/FABP5/TKT/GMPS/ATAD5/RAB32/OLA1/CCT2/CCT4/DNMT1/HPRT1/DDX39A/ERH/MCM7/VRK1/HELLS/SMC4/MCM5/HNRNPU/UBE2L3/PKM/VDAC1/ACTB/ACTG1/PFN1	50
MF	GO:0003677	DNA binding	49/220	230/1663	0.000162218	0.0139507	0.0128067	NRIP1/SMARCE1/FAM111A/DNTT/DEK/LYL1/SPI1/RUNX1/E2F2/TOP2A/MND1/NUSAP1/MKI67/RAD51AP1/FEN1/CDT1/MCM3/CLSPN/PCNA/LMNB1/SMC2/UHRF1/CHCHD2/ILF2/NONO/HMGN2/APEX1/TMPO/ORC6/PSIP1/ATAD5/DNMT1/MYBL2/HDAC2/ERH/MCM7/SMC4/MCM5/HMGN1/PCBP1/NCL/KHDRBS1/HNRNPA2B1/HNRNPU/HMGA1/NPM1/ACTB/HNRNPD/YBX1	49
MF	GO:0000166	nucleotide binding	44/220	212/1663	0.000705161	0.0322534	0.0296083	GLUL/GNAQ/CAT/DCK/GBP4/RAB13/PDE4B/RAB34/RUNX1/TOP2A/AURKB/MKI67/MCM3/RRM1/HADH/SMC2/UHRF1/MATK/CDK1/HSPE1/PIM3/EIF4A3/CCT6A/GMPS/ATAD5/RAB32/OLA1/CCT2/CCT4/DNMT1/HPRT1/DDX39A/ERH/MCM7/VRK1/HELLS/SMC4/MCM5/HNRNPU/UBE2L3/PKM/ACTB/ACTG1/PFN1	44
MF	GO:1901265	nucleoside phosphate binding	44/220	212/1663	0.000705161	0.0322534	0.0296083	GLUL/GNAQ/CAT/DCK/GBP4/RAB13/PDE4B/RAB34/RUNX1/TOP2A/AURKB/MKI67/MCM3/RRM1/HADH/SMC2/UHRF1/MATK/CDK1/HSPE1/PIM3/EIF4A3/CCT6A/GMPS/ATAD5/RAB32/OLA1/CCT2/CCT4/DNMT1/HPRT1/DDX39A/ERH/MCM7/VRK1/HELLS/SMC4/MCM5/HNRNPU/UBE2L3/PKM/ACTB/ACTG1/PFN1	44
MF	GO:0005524	ATP binding	31/220	135/1663	0.000846657	0.0322534	0.0296083	GLUL/DCK/RUNX1/TOP2A/AURKB/MKI67/MCM3/RRM1/SMC2/MATK/CDK1/HSPE1/PIM3/EIF4A3/CCT6A/GMPS/ATAD5/OLA1/CCT2/CCT4/DDX39A/MCM7/VRK1/HELLS/SMC4/MCM5/HNRNPU/UBE2L3/PKM/ACTB/ACTG1	31
MF	GO:0030554	adenyl nucleotide binding	33/220	147/1663	0.000875091	0.0322534	0.0296083	GLUL/DCK/PDE4B/RUNX1/TOP2A/AURKB/MKI67/MCM3/RRM1/SMC2/MATK/CDK1/HSPE1/PIM3/EIF4A3/CCT6A/GMPS/ATAD5/OLA1/CCT2/CCT4/DDX39A/MCM7/VRK1/HELLS/SMC4/MCM5/HNRNPU/UBE2L3/PKM/ACTB/ACTG1/PFN1	33
MF	GO:0032559	adenyl ribonucleotide binding	32/220	143/1663	0.00112007	0.0361223	0.03316	GLUL/DCK/PDE4B/RUNX1/TOP2A/AURKB/MKI67/MCM3/RRM1/SMC2/MATK/CDK1/HSPE1/PIM3/EIF4A3/CCT6A/GMPS/ATAD5/OLA1/CCT2/CCT4/DDX39A/MCM7/VRK1/HELLS/SMC4/MCM5/HNRNPU/UBE2L3/PKM/ACTB/ACTG1	32
MF	GO:0003697	single-stranded DNA binding	11/220	31/1663	0.00126822	0.036298	0.0333213	FAM111A/RAD51AP1/MCM3/SMC2/MCM7/SMC4/MCM5/PCBP1/HNRNPA2B1/HNRNPU/YBX1	11
MF	GO:0043168	anion binding	42/220	206/1663	0.0014069	0.036298	0.0333213	GLUL/GNAQ/DCK/GBP4/RAB13/PDE4B/RAB34/RUNX1/TOP2A/AURKB/MKI67/MCM3/TYMS/RRM1/HADH/SMC2/MATK/CDK1/HSPE1/PIM3/EIF4A3/CCT6A/FABP5/TKT/GMPS/ATAD5/RAB32/OLA1/CCT2/CCT4/DDX39A/MCM7/VRK1/HELLS/SMC4/MCM5/HNRNPU/UBE2L3/PKM/ACTB/ACTG1/PFN1	42
MF	GO:0008022	protein C-terminus binding	11/220	32/1663	0.00171093	0.040129	0.0368381	TOP2A/MKI67/SAE1/MAD2L1/CDC20/PCNA/PHB2/ITGB3BP/YEATS4/NCL/CORO1A	11
MF	GO:0017076	purine nucleotide binding	38/220	185/1663	0.00213015	0.0418761	0.0384419	GLUL/GNAQ/DCK/GBP4/RAB13/PDE4B/RAB34/RUNX1/TOP2A/AURKB/MKI67/MCM3/RRM1/SMC2/MATK/CDK1/HSPE1/PIM3/EIF4A3/CCT6A/GMPS/ATAD5/RAB32/OLA1/CCT2/CCT4/DDX39A/MCM7/VRK1/HELLS/SMC4/MCM5/HNRNPU/UBE2L3/PKM/ACTB/ACTG1/PFN1	38
MF	GO:0035639	purine ribonucleoside triphosphate binding	36/220	173/1663	0.0022202	0.0418761	0.0384419	GLUL/GNAQ/DCK/GBP4/RAB13/RAB34/RUNX1/TOP2A/AURKB/MKI67/MCM3/RRM1/SMC2/MATK/CDK1/HSPE1/PIM3/EIF4A3/CCT6A/GMPS/ATAD5/RAB32/OLA1/CCT2/CCT4/DDX39A/MCM7/VRK1/HELLS/SMC4/MCM5/HNRNPU/UBE2L3/PKM/ACTB/ACTG1	36
MF	GO:0140097	catalytic activity, acting on DNA	11/220	33/1663	0.00227235	0.0418761	0.0384419	DNTT/TOP2A/FEN1/MCM3/PCNA/APEX1/ATAD5/DNMT1/MCM7/HELLS/MCM5	11
MF	GO:0032555	purine ribonucleotide binding	37/220	181/1663	0.00268807	0.0462348	0.0424432	GLUL/GNAQ/DCK/GBP4/RAB13/PDE4B/RAB34/RUNX1/TOP2A/AURKB/MKI67/MCM3/RRM1/SMC2/MATK/CDK1/HSPE1/PIM3/EIF4A3/CCT6A/GMPS/ATAD5/RAB32/OLA1/CCT2/CCT4/DDX39A/MCM7/VRK1/HELLS/SMC4/MCM5/HNRNPU/UBE2L3/PKM/ACTB/ACTG1	37
MF	GO:0032553	ribonucleotide binding	37/220	182/1663	0.00298025	0.0480565	0.0441155	GLUL/GNAQ/DCK/GBP4/RAB13/PDE4B/RAB34/RUNX1/TOP2A/AURKB/MKI67/MCM3/RRM1/SMC2/MATK/CDK1/HSPE1/PIM3/EIF4A3/CCT6A/GMPS/ATAD5/RAB32/OLA1/CCT2/CCT4/DDX39A/MCM7/VRK1/HELLS/SMC4/MCM5/HNRNPU/UBE2L3/PKM/ACTB/ACTG1	37

## Sheet: cluster 6.GO
ONTOLOGY	ID	Description	GeneRatio	BgRatio	pvalue	p.adjust	qvalue	geneID	Count
BP	GO:0007166	cell surface receptor signaling pathway	45/135	249/1640	2.54729e-08	4.20557e-05	3.24176e-05	CCR10/CCL3/DST/ITGB7/CD59/SH2B2/CTHRC1/SLC9A3R1/MIF/IGF1/TNFRSF17/CD38/GAS6/TIMP1/IL2RG/SUB1/HOMER3/LY96/TRIB1/MESD/PERP/SDC1/HSPB1/MCL1/IGLL5/ARID5B/CPEB4/CITED2/IGHG4/IGHG1/IGKC/IFI6/PELI1/IFI27/FGFR3/HGF/IGHV3-30/CLEC7A/CD40/CFLAR/KLF4/CCL5/BCL2L11/BCL2/TNFRSF13B	45
BP	GO:0002376	immune system process	54/135	374/1640	2.11987e-06	0.00174995	0.00134891	TAP1/SCNN1B/CCR10/KLF13/SEC14L1/PRDM1/CCL3/NSD2/ITGB7/CD59/SH2B2/BST2/SELPLG/MIF/IGF1/TNFRSF17/CD38/GAS6/ANXA2/IL2RG/CADM1/ATP5IF1/UBE2J1/PABPC4/SELENOS/LY96/TRIB1/DNAJB9/CYBA/KLF2/IGLL5/IGLV1-44/CITED2/IGHG4/IGHG1/IGKC/IFI6/PELI1/IGKV3-20/IFI27/ABCB9/AZGP1/WFDC2/IGHV3-30/CLEC7A/MAF/KLF3/CD40/ISG20/KLF4/CCL5/BCL2L11/BCL2/TNFRSF13B	54
BP	GO:0006950	response to stress	63/135	493/1640	1.61228e-05	0.00411813	0.00317435	TAP1/SCNN1B/SEC14L1/PRDM1/CCL3/NSD2/DST/CD59/CREB3L2/BST2/MIF/IGF1/CD38/GAS6/ANXA2/MYO6/TIMP1/ZBTB38/CADM1/ATP5IF1/UBE2J1/PABPC4/GABARAPL1/SELENOS/CST3/LY96/TRIB1/DNAJB9/HM13/HSP90B1/ERN1/CYBA/SDC1/HSPB1/KLF2/MCL1/RHOB/IGLL5/AHNAK/CPEB4/CITED2/IGHG4/IGHG1/IGKC/HERPUD1/IFI6/IGKV3-20/IFI27/PCSK1N/WFDC2/TP53INP1/HGF/IGHV3-30/CLEC7A/MAF/CD40/ISG20/CFLAR/KLF4/CCL5/BCL2L11/BCL2/NEAT1	63
BP	GO:0032640	tumor necrosis factor production	10/135	26/1640	1.74603e-05	0.00411813	0.00317435	CCL3/MIF/IGF1/GAS6/UBE2J1/SELENOS/LY96/CYBA/HSPB1/CLEC7A	10
BP	GO:0032680	regulation of tumor necrosis factor production	10/135	26/1640	1.74603e-05	0.00411813	0.00317435	CCL3/MIF/IGF1/GAS6/UBE2J1/SELENOS/LY96/CYBA/HSPB1/CLEC7A	10
BP	GO:0071706	tumor necrosis factor superfamily cytokine production	10/135	26/1640	1.74603e-05	0.00411813	0.00317435	CCL3/MIF/IGF1/GAS6/UBE2J1/SELENOS/LY96/CYBA/HSPB1/CLEC7A	10
BP	GO:1903555	regulation of tumor necrosis factor superfamily cytokine production	10/135	26/1640	1.74603e-05	0.00411813	0.00317435	CCL3/MIF/IGF1/GAS6/UBE2J1/SELENOS/LY96/CYBA/HSPB1/CLEC7A	10
BP	GO:0051336	regulation of hydrolase activity	24/135	126/1640	4.03004e-05	0.00831699	0.00641094	CCL3/TIMP2/BST2/GAS6/ANXA2/TIMP1/ATP5IF1/CST3/PSAP/HSP90B1/CCPG1/PERP/RASGRP3/IFI6/FGFR3/PCSK1N/WFDC2/HGF/CLEC7A/CD40/CFLAR/KLF4/CCL5/BCL2L11	24
BP	GO:0050871	positive regulation of B cell activation	12/135	41/1640	5.90052e-05	0.0108242	0.00834354	NSD2/MIF/CD38/IL2RG/IGLL5/IGHG4/IGHG1/IGKC/PELI1/IGHV3-30/CD40/BCL2	12
BP	GO:0042060	wound healing	13/135	48/1640	7.0588e-05	0.0116541	0.00898325	DST/CD59/IGF1/GAS6/ANXA2/TIMP1/PABPC4/SDC1/HSPB1/AHNAK/CLEC7A/CD40/CFLAR	13
BP	GO:0009611	response to wounding	16/135	69/1640	7.99073e-05	0.0118264	0.00911608	DST/CD59/CREB3L2/IGF1/GAS6/ANXA2/TIMP1/PABPC4/SDC1/HSPB1/AHNAK/CLEC7A/CD40/CFLAR/KLF4/BCL2	16
BP	GO:0016477	cell migration	26/135	149/1640	9.0963e-05	0.0118264	0.00911608	CCR10/CCL3/ITGB7/CTHRC1/SLC9A3R1/BST2/SELPLG/MIF/IGF1/GAS6/S100A11/TIMP1/TRIB1/SDC1/HSPB1/RHOB/ARID5B/CITED2/RND3/TP53INP1/HGF/CLEC7A/CD40/KLF4/CCL5/BCL2	26
BP	GO:0006955	immune response	37/135	249/1640	9.31213e-05	0.0118264	0.00911608	TAP1/SCNN1B/CCR10/SEC14L1/PRDM1/CCL3/NSD2/CD59/SH2B2/BST2/MIF/TNFRSF17/CD38/IL2RG/CADM1/UBE2J1/SELENOS/LY96/CYBA/IGLL5/IGLV1-44/IGHG4/IGHG1/IGKC/IFI6/PELI1/IGKV3-20/IFI27/AZGP1/WFDC2/IGHV3-30/CLEC7A/CD40/ISG20/CCL5/BCL2/TNFRSF13B	37
BP	GO:0097190	apoptotic signaling pathway	21/135	110/1640	0.000126991	0.0149759	0.0115438	IFI27L2/SLC9A3R1/MIF/IGF1/IFI27L1/CD38/ATP5IF1/SELENOS/CHCHD10/PERP/ERN1/HSPB1/MCL1/HERPUD1/IFI6/IFI27/FGFR3/HGF/CFLAR/BCL2L11/BCL2	21
BP	GO:0071310	cellular response to organic substance	39/135	275/1640	0.000166773	0.017223	0.0132759	SCNN1B/CCR10/CCL3/SH2B2/CREB3L2/SLC9A3R1/SELPLG/MIF/IGF1/TNFRSF17/GAS6/IL2RG/SELENOS/LY96/TRIB1/DNAJB9/HSP90B1/ERN1/CYBA/HSPB1/KLF2/ARID5B/CPEB4/CITED2/HERPUD1/FBXO32/IFI27/FGFR3/ST3GAL6/TP53INP1/HGF/CLEC7A/KLF3/CD40/CFLAR/KLF4/CCL5/BCL2L11/BCL2	39
BP	GO:0048870	cell motility	27/135	163/1640	0.000166909	0.017223	0.0132759	CCR10/CCL3/DST/ITGB7/CTHRC1/SLC9A3R1/BST2/SELPLG/MIF/IGF1/GAS6/S100A11/TIMP1/TRIB1/SDC1/HSPB1/RHOB/ARID5B/CITED2/RND3/TP53INP1/HGF/CLEC7A/CD40/KLF4/CCL5/BCL2	27
BP	GO:0010033	response to organic substance	48/135	367/1640	0.000183544	0.0178252	0.0137401	SCNN1B/CCR10/CCL3/SH2B2/CREB3L2/TIMP2/SLC9A3R1/BST2/SELPLG/MIF/IGF1/TNFRSF17/CD38/GAS6/TIMP1/IL2RG/UBE2J1/SELENOS/LY96/TRIB1/DNAJB9/HM13/HSP90B1/ERN1/CYBA/SDC1/HSPB1/KLF2/MCL1/ARID5B/CPEB4/CITED2/HERPUD1/PELI1/FBXO32/IFI27/FGFR3/ST3GAL6/TP53INP1/HGF/CLEC7A/KLF3/CD40/CFLAR/KLF4/CCL5/BCL2L11/BCL2	48
BP	GO:0042592	homeostatic process	29/135	183/1640	0.000208246	0.0178252	0.0137401	SCNN1B/KLF13/CCL3/SLC9A3R1/MIF/LSR/TNFRSF17/CD38/GAS6/ATP6V0B/ATP5IF1/SELENOS/HSP90B1/ERN1/CYBA/HSPB1/KLF2/MCL1/CITED2/IGKC/HERPUD1/AZGP1/NPC2/CD40/KLF4/CCL5/BCL2L11/BCL2/TNFRSF13B	29
BP	GO:0030334	regulation of cell migration	19/135	98/1640	0.000223506	0.0178252	0.0137401	CCL3/SLC9A3R1/BST2/MIF/IGF1/GAS6/S100A11/TIMP1/TRIB1/HSPB1/RHOB/CITED2/TP53INP1/HGF/CLEC7A/CD40/KLF4/CCL5/BCL2	19
BP	GO:0010951	negative regulation of endopeptidase activity	11/135	40/1640	0.000227277	0.0178252	0.0137401	TIMP2/BST2/GAS6/ANXA2/TIMP1/CST3/IFI6/PCSK1N/WFDC2/HGF/KLF4	11
BP	GO:0002682	regulation of immune system process	32/135	212/1640	0.000237526	0.0178252	0.0137401	KLF13/SEC14L1/PRDM1/CCL3/NSD2/CD59/SH2B2/BST2/MIF/IGF1/CD38/GAS6/IL2RG/CADM1/UBE2J1/SELENOS/LY96/TRIB1/DNAJB9/CYBA/IGLL5/IGHG4/IGHG1/IGKC/PELI1/AZGP1/IGHV3-30/CLEC7A/CD40/CCL5/BCL2/TNFRSF13B	32
BP	GO:0006952	defense response	32/135	212/1640	0.000237526	0.0178252	0.0137401	TAP1/SCNN1B/SEC14L1/PRDM1/CCL3/BST2/MIF/IGF1/TIMP1/CADM1/SELENOS/CST3/LY96/CYBA/SDC1/IGLL5/IGHG4/IGHG1/IGKC/IFI6/IGKV3-20/IFI27/WFDC2/HGF/IGHV3-30/CLEC7A/CD40/ISG20/KLF4/CCL5/BCL2/NEAT1	32
BP	GO:0050864	regulation of B cell activation	13/135	54/1640	0.000262513	0.0187478	0.0144513	NSD2/MIF/CD38/IL2RG/IGLL5/IGHG4/IGHG1/IGKC/PELI1/IGHV3-30/CD40/BCL2/TNFRSF13B	13
BP	GO:0010466	negative regulation of peptidase activity	11/135	41/1640	0.000288977	0.0187478	0.0144513	TIMP2/BST2/GAS6/ANXA2/TIMP1/CST3/IFI6/PCSK1N/WFDC2/HGF/KLF4	11
BP	GO:0009887	animal organ morphogenesis	15/135	69/1640	0.000295104	0.0187478	0.0144513	PRDM1/NSD2/CTHRC1/SLC9A3R1/FHL1/MYO6/PERP/SDC1/ARID5B/CITED2/FGFR3/HGF/CFLAR/BCL2L11/BCL2	15
BP	GO:0070555	response to interleukin-1	6/135	13/1640	0.000295241	0.0187478	0.0144513	CCL3/CD38/CYBA/KLF2/CD40/CCL5	6
BP	GO:0010506	regulation of autophagy	11/135	42/1640	0.000364252	0.0222733	0.0171688	CTSA/ATP6V0B/PSAP/PIM2/ERN1/HSPB1/MCL1/TP53INP1/HGF/BCL2L11/BCL2	11
BP	GO:0009607	response to biotic stimulus	31/135	208/1640	0.000388029	0.0223627	0.0172377	SCNN1B/SEC14L1/PRDM1/CCL3/BST2/MIF/CADM1/SELENOS/LY96/TRIB1/PIM2/CYBA/HSPB1/IGLL5/IGHG4/IGHG1/IGKC/IFI6/PELI1/IGKV3-20/IFI27/WFDC2/IGHV3-30/CLEC7A/NPC2/CD40/ISG20/KLF4/CCL5/BCL2L11/BCL2	31
BP	GO:0009605	response to external stimulus	40/135	296/1640	0.000401965	0.0223627	0.0172377	SCNN1B/CCR10/SEC14L1/PRDM1/CCL3/BST2/MIF/IGF1/GAS6/ANXA2/CADM1/GABARAPL1/SELENOS/LY96/TRIB1/PIM2/CYBA/HSPB1/IGLL5/CPEB4/CITED2/IGHG4/IGHG1/IGKC/IFI6/PELI1/IGKV3-20/IFI27/PCSK1N/WFDC2/HGF/IGHV3-30/CLEC7A/NPC2/CD40/ISG20/KLF4/CCL5/BCL2/NEAT1	40
BP	GO:0030336	negative regulation of cell migration	10/135	36/1640	0.000406576	0.0223627	0.0172377	SLC9A3R1/BST2/MIF/TIMP1/TRIB1/RHOB/CITED2/TP53INP1/KLF4/BCL2	10
BP	GO:2000145	regulation of cell motility	19/135	103/1640	0.000441348	0.0223627	0.0172377	CCL3/SLC9A3R1/BST2/MIF/IGF1/GAS6/S100A11/TIMP1/TRIB1/HSPB1/RHOB/CITED2/TP53INP1/HGF/CLEC7A/CD40/KLF4/CCL5/BCL2	19
BP	GO:0051346	negative regulation of hydrolase activity	12/135	50/1640	0.000472848	0.0223627	0.0172377	TIMP2/BST2/GAS6/ANXA2/TIMP1/ATP5IF1/CST3/IFI6/PCSK1N/WFDC2/HGF/KLF4	12
BP	GO:0070374	positive regulation of ERK1 and ERK2 cascade	7/135	19/1640	0.000477343	0.0223627	0.0172377	CCL3/MIF/IGF1/GAS6/FGFR3/CFLAR/CCL5	7
BP	GO:1901700	response to oxygen-containing compound	30/135	201/1640	0.000480938	0.0223627	0.0172377	SCNN1B/CCL3/SH2B2/SLC9A3R1/MIF/IGF1/CD38/GAS6/TIMP1/SELENOS/LY96/TRIB1/HSP90B1/ERN1/CYBA/SDC1/KLF2/RHOB/CPEB4/PELI1/FBXO32/TP53INP1/HGF/CLEC7A/KLF3/CFLAR/KLF4/CCL5/BCL2L11/BCL2	30
BP	GO:0052548	regulation of endopeptidase activity	15/135	72/1640	0.000483879	0.0223627	0.0172377	TIMP2/BST2/GAS6/ANXA2/TIMP1/CST3/PERP/IFI6/PCSK1N/WFDC2/HGF/CLEC7A/CFLAR/KLF4/BCL2L11	15
BP	GO:0002696	positive regulation of leukocyte activation	17/135	88/1640	0.000516424	0.0223627	0.0172377	CCL3/NSD2/MIF/IGF1/CD38/GAS6/IL2RG/IGLL5/IGHG4/IGHG1/IGKC/PELI1/IGHV3-30/CLEC7A/CD40/CCL5/BCL2	17
BP	GO:0050867	positive regulation of cell activation	17/135	88/1640	0.000516424	0.0223627	0.0172377	CCL3/NSD2/MIF/IGF1/CD38/GAS6/IL2RG/IGLL5/IGHG4/IGHG1/IGKC/PELI1/IGHV3-30/CLEC7A/CD40/CCL5/BCL2	17
BP	GO:2000146	negative regulation of cell motility	10/135	37/1640	0.000518495	0.0223627	0.0172377	SLC9A3R1/BST2/MIF/TIMP1/TRIB1/RHOB/CITED2/TP53INP1/KLF4/BCL2	10
BP	GO:0042127	regulation of cell population proliferation	32/135	221/1640	0.000528252	0.0223627	0.0172377	KLF13/PRDM1/CTHRC1/SLC9A3R1/BST2/MIF/EPCAM/IGF1/CD38/GAS6/S100A11/TIMP1/COPS9/ATP5IF1/TRIB1/PIM2/CCPG1/ERN1/CYBA/CITED2/PELI1/FGFR3/AZGP1/TP53INP1/CLEC7A/CD40/CFLAR/KLF4/CCL5/BCL2/NEAT1/TNFRSF13B	32
BP	GO:0001816	cytokine production	19/135	105/1640	0.000570394	0.0229688	0.0177049	CCL3/BST2/MIF/IGF1/GAS6/CADM1/UBE2J1/SRGN/HOMER3/SELENOS/LY96/CYBA/HSPB1/KLF2/PELI1/HGF/CLEC7A/CD40/KLF4	19
BP	GO:0001817	regulation of cytokine production	19/135	105/1640	0.000570394	0.0229688	0.0177049	CCL3/BST2/MIF/IGF1/GAS6/CADM1/UBE2J1/SRGN/HOMER3/SELENOS/LY96/CYBA/HSPB1/KLF2/PELI1/HGF/CLEC7A/CD40/KLF4	19
BP	GO:0014909	smooth muscle cell migration	5/135	10/1640	0.000631794	0.0242543	0.0186959	IGF1/S100A11/TRIB1/CCL5/BCL2	5
BP	GO:0014910	regulation of smooth muscle cell migration	5/135	10/1640	0.000631794	0.0242543	0.0186959	IGF1/S100A11/TRIB1/CCL5/BCL2	5
BP	GO:0040012	regulation of locomotion	19/135	106/1640	0.000646391	0.0242543	0.0186959	CCL3/SLC9A3R1/BST2/MIF/IGF1/GAS6/S100A11/TIMP1/TRIB1/HSPB1/RHOB/CITED2/TP53INP1/HGF/CLEC7A/CD40/KLF4/CCL5/BCL2	19
BP	GO:1901701	cellular response to oxygen-containing compound	24/135	150/1640	0.000703069	0.0257948	0.0198833	SCNN1B/CCL3/SH2B2/SLC9A3R1/MIF/IGF1/GAS6/SELENOS/LY96/TRIB1/HSP90B1/ERN1/CYBA/KLF2/RHOB/CPEB4/FBXO32/TP53INP1/HGF/CLEC7A/KLF3/CFLAR/CCL5/BCL2L11	24
BP	GO:0043583	ear development	6/135	15/1640	0.000749388	0.0263242	0.0202914	CTHRC1/SLC9A3R1/MYO6/MAF/BCL2L11/BCL2	6
BP	GO:0090596	sensory organ morphogenesis	6/135	15/1640	0.000749388	0.0263242	0.0202914	PRDM1/CTHRC1/SLC9A3R1/MYO6/CITED2/BCL2	6
BP	GO:0040013	negative regulation of locomotion	10/135	39/1640	0.000819595	0.0281907	0.0217301	SLC9A3R1/BST2/MIF/TIMP1/TRIB1/RHOB/CITED2/TP53INP1/KLF4/BCL2	10
BP	GO:0051251	positive regulation of lymphocyte activation	16/135	84/1640	0.000898984	0.0302902	0.0233485	NSD2/MIF/IGF1/CD38/GAS6/IL2RG/IGLL5/IGHG4/IGHG1/IGKC/PELI1/IGHV3-30/CLEC7A/CD40/CCL5/BCL2	16
BP	GO:0006810	transport	55/135	467/1640	0.000935484	0.0307822	0.0237277	YWHAB/TAP1/SCNN1B/SEC14L1/CCL3/DST/CTSA/SLC1A4/CREB3L2/SLC9A3R1/MIF/TMED3/TMED9/FHL1/LRPAP1/RRBP1/IGF1/CD38/GAS6/ANXA2/MYO6/IL2RG/ATXN1/ATP6V0B/ATP5IF1/UBE2J1/HOMER3/SELENOS/PSAP/CHCHD10/MESD/HM13/SPCS1/HSP90B1/COMMD3/CYBA/SDC1/HSPB1/MCL1/RHOB/IGLL5/AHNAK/IGHG4/IGHG1/IGKC/HERPUD1/IFI27/ABCB9/AZGP1/IGHV3-30/CLEC7A/NPC2/CCL5/BCL2L11/BCL2	55
BP	GO:0002700	regulation of production of molecular mediator of immune response	7/135	21/1640	0.000956937	0.0307822	0.0237277	NSD2/BST2/MIF/UBE2J1/DNAJB9/CLEC7A/CD40	7
BP	GO:0070372	regulation of ERK1 and ERK2 cascade	8/135	27/1640	0.000993088	0.0307822	0.0237277	CCL3/SLC9A3R1/MIF/IGF1/GAS6/FGFR3/CFLAR/CCL5	8
BP	GO:0052547	regulation of peptidase activity	15/135	77/1640	0.00102793	0.0307822	0.0237277	TIMP2/BST2/GAS6/ANXA2/TIMP1/CST3/PERP/IFI6/PCSK1N/WFDC2/HGF/CLEC7A/CFLAR/KLF4/BCL2L11	15
BP	GO:0098542	defense response to other organism	23/135	145/1640	0.00104706	0.0307822	0.0237277	SCNN1B/SEC14L1/PRDM1/CCL3/BST2/MIF/CADM1/LY96/CYBA/IGLL5/IGHG4/IGHG1/IGKC/IFI6/IGKV3-20/IFI27/WFDC2/IGHV3-30/CLEC7A/CD40/ISG20/CCL5/BCL2	23
BP	GO:0031663	lipopolysaccharide-mediated signaling pathway	5/135	11/1640	0.00108215	0.0307822	0.0237277	CCL3/MIF/LY96/TRIB1/CCL5	5
BP	GO:0043207	response to external biotic stimulus	29/135	201/1640	0.00109286	0.0307822	0.0237277	SCNN1B/SEC14L1/PRDM1/CCL3/BST2/MIF/CADM1/SELENOS/LY96/TRIB1/PIM2/CYBA/HSPB1/IGLL5/IGHG4/IGHG1/IGKC/IFI6/PELI1/IGKV3-20/IFI27/WFDC2/IGHV3-30/CLEC7A/NPC2/CD40/ISG20/CCL5/BCL2	29
BP	GO:0051707	response to other organism	29/135	201/1640	0.00109286	0.0307822	0.0237277	SCNN1B/SEC14L1/PRDM1/CCL3/BST2/MIF/CADM1/SELENOS/LY96/TRIB1/PIM2/CYBA/HSPB1/IGLL5/IGHG4/IGHG1/IGKC/IFI6/PELI1/IGKV3-20/IFI27/WFDC2/IGHV3-30/CLEC7A/NPC2/CD40/ISG20/CCL5/BCL2	29
BP	GO:0045087	innate immune response	20/135	119/1640	0.00109604	0.0307822	0.0237277	SEC14L1/PRDM1/CCL3/BST2/MIF/CADM1/LY96/CYBA/IGLL5/IGHG4/IGHG1/IGKC/IFI6/IFI27/WFDC2/IGHV3-30/CLEC7A/CD40/ISG20/CCL5	20
BP	GO:0032760	positive regulation of tumor necrosis factor production	6/135	16/1640	0.00111867	0.0307822	0.0237277	CCL3/MIF/LY96/CYBA/HSPB1/CLEC7A	6
BP	GO:1903557	positive regulation of tumor necrosis factor superfamily cytokine production	6/135	16/1640	0.00111867	0.0307822	0.0237277	CCL3/MIF/LY96/CYBA/HSPB1/CLEC7A	6
BP	GO:0031329	regulation of cellular catabolic process	20/135	120/1640	0.00122329	0.0322379	0.0248498	CTSA/TIMP2/IGF1/ANXA2/TIMP1/ATP6V0B/PABPC4/CST3/PSAP/TRIB1/TENT5C/PIM2/ERN1/HSPB1/MCL1/HERPUD1/TP53INP1/HGF/BCL2L11/BCL2	20
BP	GO:0051239	regulation of multicellular organismal process	36/135	271/1640	0.00122448	0.0322379	0.0248498	KLF13/PRDM1/CCL3/NSD2/SLC9A3R1/BST2/MIF/LRPAP1/IGF1/CD38/GAS6/ANXA2/TIMP1/IL2RG/CADM1/UBE2J1/SRGN/HOMER3/SELENOS/CST3/LY96/TRIB1/CYBA/HSPB1/KLF2/RHOB/CITED2/PELI1/FBXO32/HGF/CLEC7A/MAF/CD40/KLF4/BCL2L11/BCL2	36
BP	GO:0051234	establishment of localization	57/135	494/1640	0.00123353	0.0322379	0.0248498	YWHAB/TAP1/SCNN1B/SEC14L1/CCL3/NSD2/DST/CTSA/SLC1A4/CREB3L2/SLC9A3R1/MIF/TMED3/TMED9/FHL1/LRPAP1/RRBP1/IGF1/CD38/GAS6/ANXA2/MYO6/IL2RG/ATXN1/ATP6V0B/ATP5IF1/UBE2J1/HOMER3/SELENOS/PSAP/CHCHD10/MESD/HM13/SPCS1/HSP90B1/COMMD3/CYBA/SDC1/LAMP5/HSPB1/MCL1/RHOB/IGLL5/AHNAK/IGHG4/IGHG1/IGKC/HERPUD1/IFI27/ABCB9/AZGP1/IGHV3-30/CLEC7A/NPC2/CCL5/BCL2L11/BCL2	57
BP	GO:0050878	regulation of body fluid levels	10/135	41/1640	0.00125189	0.0322379	0.0248498	SCNN1B/CD59/LSR/GAS6/ANXA2/PABPC4/CYBA/HSPB1/CD40/KLF4	10
BP	GO:0044419	biological process involved in interspecies interaction between organisms	32/135	232/1640	0.00128625	0.0322379	0.0248498	SCNN1B/SEC14L1/PRDM1/CCL3/ITGB7/BST2/SELPLG/MIF/GAS6/CADM1/SELENOS/LY96/TRIB1/PIM2/CYBA/HSPB1/IGLL5/IGHG4/IGHG1/IGKC/IFI6/PELI1/IGKV3-20/IFI27/WFDC2/IGHV3-30/CLEC7A/NPC2/CD40/ISG20/CCL5/BCL2	32
BP	GO:0033002	muscle cell proliferation	8/135	28/1640	0.00129509	0.0322379	0.0248498	IGF1/TRIB1/ERN1/CYBA/CITED2/HGF/CFLAR/CCL5	8
BP	GO:0050731	positive regulation of peptidyl-tyrosine phosphorylation	7/135	22/1640	0.00130826	0.0322379	0.0248498	MIF/IGF1/GAS6/FGFR3/HGF/CD40/CCL5	7
BP	GO:0042113	B cell activation	15/135	79/1640	0.00135875	0.0329897	0.0254293	NSD2/BST2/MIF/CD38/IL2RG/DNAJB9/IGLL5/IGHG4/IGHG1/IGKC/PELI1/IGHV3-30/CD40/BCL2/TNFRSF13B	15
BP	GO:0048584	positive regulation of response to stimulus	36/135	273/1640	0.00141127	0.0337682	0.0260293	CCL3/NSD2/CD59/SH2B2/SLC9A3R1/BST2/MIF/IGF1/CD38/GAS6/CADM1/LY96/PIM2/ERN1/CYBA/HSPB1/KLF2/MCL1/IGLL5/CITED2/IGHG4/IGHG1/IGKC/HERPUD1/PELI1/FGFR3/AZGP1/HGF/IGHV3-30/CLEC7A/CD40/CFLAR/CCL5/BCL2L11/BCL2/NEAT1	36
BP	GO:0051241	negative regulation of multicellular organismal process	19/135	113/1640	0.00146807	0.0340059	0.0262126	CCL3/BST2/LRPAP1/IGF1/CD38/GAS6/ANXA2/TIMP1/SRGN/HOMER3/SELENOS/CST3/TRIB1/CYBA/KLF2/CITED2/HGF/KLF4/BCL2	19
BP	GO:0007423	sensory organ development	9/135	35/1640	0.00147514	0.0340059	0.0262126	PRDM1/CTHRC1/SLC9A3R1/MYO6/CITED2/MAF/KLF4/BCL2L11/BCL2	9
BP	GO:0006914	autophagy	13/135	64/1640	0.00150825	0.0340059	0.0262126	CTSA/ATP6V0B/ATP5IF1/GABARAPL1/PSAP/PIM2/ERN1/HSPB1/MCL1/TP53INP1/HGF/BCL2L11/BCL2	13
BP	GO:0061919	process utilizing autophagic mechanism	13/135	64/1640	0.00150825	0.0340059	0.0262126	CTSA/ATP6V0B/ATP5IF1/GABARAPL1/PSAP/PIM2/ERN1/HSPB1/MCL1/TP53INP1/HGF/BCL2L11/BCL2	13
BP	GO:0006954	inflammatory response	16/135	88/1640	0.00152419	0.0340059	0.0262126	SCNN1B/CCL3/MIF/IGF1/TIMP1/SELENOS/LY96/CYBA/SDC1/IGHG1/HGF/CLEC7A/CD40/KLF4/CCL5/NEAT1	16
BP	GO:2001237	negative regulation of extrinsic apoptotic signaling pathway	6/135	17/1640	0.00161315	0.0355108	0.0273726	IGF1/MCL1/IFI6/HGF/CFLAR/BCL2	6
BP	GO:0040011	locomotion	20/135	123/1640	0.00168402	0.0361799	0.0278884	CCR10/CCL3/SLC9A3R1/BST2/MIF/IGF1/GAS6/S100A11/TIMP1/TRIB1/HSPB1/RHOB/CITED2/TP53INP1/HGF/CLEC7A/CD40/KLF4/CCL5/BCL2	20
BP	GO:0014812	muscle cell migration	5/135	12/1640	0.00173337	0.0361799	0.0278884	IGF1/S100A11/TRIB1/CCL5/BCL2	5
BP	GO:0031214	biomineral tissue development	5/135	12/1640	0.00173337	0.0361799	0.0278884	CCL3/IGF1/GAS6/SRGN/FGFR3	5
BP	GO:2000107	negative regulation of leukocyte apoptotic process	5/135	12/1640	0.00173337	0.0361799	0.0278884	MIF/GAS6/SELENOS/CCL5/BCL2	5
BP	GO:0008637	apoptotic mitochondrial changes	7/135	23/1640	0.00175311	0.0361799	0.0278884	IGF1/ATP5IF1/CHCHD10/IFI6/HGF/BCL2L11/BCL2	7
BP	GO:0030154	cell differentiation	45/135	370/1640	0.00179848	0.036658	0.0282569	KLF13/PRDM1/CCL3/ITGB7/CREB3L2/PIGT/CTHRC1/SLC9A3R1/FHL1/EPCAM/PCP4/LSR/RRBP1/IGF1/CD38/GAS6/ANXA2/MYO6/IL2RG/CADM1/ATP5IF1/UBE2J1/PABPC4/SPAG4/PSAP/TRIB1/TENT5C/DNAJB9/SDC1/BTBD3/KLF2/MCL1/RHOB/ARID5B/CITED2/NEB/FGFR3/TP53INP1/HGF/CLEC7A/MAF/CFLAR/KLF4/BCL2/TNFRSF13B	45
BP	GO:0097191	extrinsic apoptotic signaling pathway	9/135	36/1640	0.00183133	0.0368723	0.0284221	IGF1/MCL1/IFI6/IFI27/FGFR3/HGF/CFLAR/BCL2L11/BCL2	9
BP	GO:0002684	positive regulation of immune system process	23/135	151/1640	0.00186268	0.0368734	0.028423	CCL3/NSD2/CD59/SH2B2/MIF/IGF1/CD38/GAS6/IL2RG/CADM1/TRIB1/DNAJB9/IGLL5/IGHG4/IGHG1/IGKC/PELI1/AZGP1/IGHV3-30/CLEC7A/CD40/CCL5/BCL2	23
BP	GO:0008283	cell population proliferation	33/135	247/1640	0.00188219	0.0368734	0.028423	KLF13/PRDM1/CTHRC1/SLC9A3R1/BST2/MIF/EPCAM/IGF1/CD38/GAS6/S100A11/TIMP1/COPS9/ATP5IF1/TRIB1/PIM2/CCPG1/ERN1/CYBA/CITED2/PELI1/FGFR3/AZGP1/TP53INP1/HGF/CLEC7A/CD40/CFLAR/KLF4/CCL5/BCL2/NEAT1/TNFRSF13B	33
BP	GO:0012501	programmed cell death	39/135	308/1640	0.00189839	0.0368734	0.028423	TXNDC5/IFI27L2/CCL3/PIGT/SLC9A3R1/MIF/IGF1/IFI27L1/CD38/GAS6/TIMP1/CADM1/ATP5IF1/SRGN/SELENOS/PIM2/CHCHD10/HSP90B1/PERP/ERN1/HSPB1/MCL1/RHOB/CPEB4/CITED2/HERPUD1/IFI6/PELI1/IFI27/FGFR3/TP53INP1/HGF/CLEC7A/CD40/CFLAR/KLF4/CCL5/BCL2L11/BCL2	39
BP	GO:0002694	regulation of leukocyte activation	19/135	116/1640	0.00202993	0.03897	0.030039	PRDM1/CCL3/NSD2/MIF/IGF1/CD38/GAS6/IL2RG/IGLL5/IGHG4/IGHG1/IGKC/PELI1/IGHV3-30/CLEC7A/CD40/CCL5/BCL2/TNFRSF13B	19
BP	GO:0009617	response to bacterium	16/135	91/1640	0.00220549	0.0418537	0.0322619	SCNN1B/CCL3/MIF/SELENOS/LY96/TRIB1/CYBA/IGLL5/IGHG4/IGHG1/IGKC/PELI1/IGKV3-20/WFDC2/IGHV3-30/CCL5	16
BP	GO:0030888	regulation of B cell proliferation	6/135	18/1640	0.00225798	0.0423628	0.0326543	MIF/CD38/PELI1/CD40/BCL2/TNFRSF13B	6
BP	GO:0002520	immune system development	21/135	135/1640	0.00229032	0.0424868	0.0327498	KLF13/PRDM1/CCL3/NSD2/SELPLG/GAS6/ANXA2/IL2RG/ATP5IF1/PABPC4/TRIB1/DNAJB9/KLF2/CITED2/MAF/KLF3/CD40/KLF4/BCL2L11/BCL2/TNFRSF13B	21
BP	GO:0010628	positive regulation of gene expression	26/135	182/1640	0.00240763	0.0438208	0.0337781	PRDM1/CCL3/NSD2/CREB3L2/MIF/IGF1/GAS6/ANXA2/IL2RG/CADM1/LY96/TENT5C/DNAJB9/ERN1/CYBA/HSPB1/CITED2/PELI1/TP53INP1/HGF/CLEC7A/MAF/CD40/KLF4/CCL5/NEAT1	26
BP	GO:0048869	cellular developmental process	45/135	375/1640	0.00241532	0.0438208	0.0337781	KLF13/PRDM1/CCL3/ITGB7/CREB3L2/PIGT/CTHRC1/SLC9A3R1/FHL1/EPCAM/PCP4/LSR/RRBP1/IGF1/CD38/GAS6/ANXA2/MYO6/IL2RG/CADM1/ATP5IF1/UBE2J1/PABPC4/SPAG4/PSAP/TRIB1/TENT5C/DNAJB9/SDC1/BTBD3/KLF2/MCL1/RHOB/ARID5B/CITED2/NEB/FGFR3/TP53INP1/HGF/CLEC7A/MAF/CFLAR/KLF4/BCL2/TNFRSF13B	45
BP	GO:0030970	retrograde protein transport, ER to cytosol	5/135	13/1640	0.0026322	0.0452485	0.0348786	UBE2J1/SELENOS/HM13/HSP90B1/HERPUD1	5
BP	GO:0032527	protein exit from endoplasmic reticulum	5/135	13/1640	0.0026322	0.0452485	0.0348786	UBE2J1/SELENOS/HM13/HSP90B1/HERPUD1	5
BP	GO:0110148	biomineralization	5/135	13/1640	0.0026322	0.0452485	0.0348786	CCL3/IGF1/GAS6/SRGN/FGFR3	5
BP	GO:1903513	endoplasmic reticulum to cytosol transport	5/135	13/1640	0.0026322	0.0452485	0.0348786	UBE2J1/SELENOS/HM13/HSP90B1/HERPUD1	5
BP	GO:0001655	urogenital system development	8/135	31/1640	0.00265762	0.0452485	0.0348786	PRDM1/EPCAM/PSAP/SDC1/ARID5B/CFLAR/BCL2L11/BCL2	8
BP	GO:2001234	negative regulation of apoptotic signaling pathway	10/135	45/1640	0.0026736	0.0452485	0.0348786	MIF/IGF1/SELENOS/HSPB1/MCL1/HERPUD1/IFI6/HGF/CFLAR/BCL2	10
BP	GO:0032101	regulation of response to external stimulus	18/135	110/1640	0.00271326	0.0452485	0.0348786	SEC14L1/CCL3/MIF/IGF1/GAS6/ANXA2/CADM1/SELENOS/LY96/TRIB1/CYBA/HSPB1/HGF/CLEC7A/KLF4/CCL5/BCL2/NEAT1	18
BP	GO:0051249	regulation of lymphocyte activation	18/135	110/1640	0.00271326	0.0452485	0.0348786	PRDM1/NSD2/MIF/IGF1/CD38/GAS6/IL2RG/IGLL5/IGHG4/IGHG1/IGKC/PELI1/IGHV3-30/CLEC7A/CD40/CCL5/BCL2/TNFRSF13B	18
BP	GO:0001818	negative regulation of cytokine production	9/135	38/1640	0.00274939	0.0453924	0.0349896	BST2/IGF1/GAS6/SRGN/HOMER3/SELENOS/KLF2/HGF/KLF4	9
BP	GO:0008219	cell death	40/135	325/1640	0.00286965	0.0469088	0.0361585	TXNDC5/IFI27L2/CCL3/PIGT/SLC9A3R1/MIF/LRPAP1/IGF1/IFI27L1/CD38/GAS6/TIMP1/CADM1/ATP5IF1/SRGN/SELENOS/PIM2/CHCHD10/HSP90B1/PERP/ERN1/HSPB1/MCL1/RHOB/CPEB4/CITED2/HERPUD1/IFI6/PELI1/IFI27/FGFR3/TP53INP1/HGF/CLEC7A/CD40/CFLAR/KLF4/CCL5/BCL2L11/BCL2	40
BP	GO:0050865	regulation of cell activation	19/135	120/1640	0.00305451	0.048892	0.0376872	PRDM1/CCL3/NSD2/MIF/IGF1/CD38/GAS6/IL2RG/IGLL5/IGHG4/IGHG1/IGKC/PELI1/IGHV3-30/CLEC7A/CD40/CCL5/BCL2/TNFRSF13B	19
BP	GO:0006910	phagocytosis, recognition	6/135	19/1640	0.00307981	0.048892	0.0376872	IGLL5/IGHG4/IGHG1/IGKC/IGHV3-30/CLEC7A	6
BP	GO:0030968	endoplasmic reticulum unfolded protein response	6/135	19/1640	0.00307981	0.048892	0.0376872	CREB3L2/SELENOS/DNAJB9/ERN1/HERPUD1/BCL2L11	6
BP	GO:0002697	regulation of immune effector process	10/135	46/1640	0.00317997	0.0498871	0.0384542	NSD2/CD59/BST2/MIF/CADM1/UBE2J1/DNAJB9/AZGP1/CLEC7A/CD40	10
BP	GO:0001775	cell activation	25/135	176/1640	0.00320293	0.0498871	0.0384542	SCNN1B/PRDM1/CCL3/NSD2/BST2/SELPLG/MIF/IGF1/CD38/GAS6/TIMP1/IL2RG/DNAJB9/HSPB1/IGLL5/IGHG4/IGHG1/IGKC/PELI1/IGHV3-30/CLEC7A/CD40/CCL5/BCL2/TNFRSF13B	25
CC	GO:0071944	cell periphery	63/141	455/1679	2.02773e-06	0.000371903	0.000300184	DSTN/SCNN1B/CCR10/C2orf88/DST/ITGB7/CD59/SH2B2/SLC1A4/TIMP2/CTHRC1/SLC9A3R1/BST2/SELPLG/MIF/FHL1/EPCAM/LRPAP1/LSR/IGF1/TNFRSF17/CD38/ANXA2/MYO6/NEU1/TIMP1/IL2RG/C11orf24/CADM1/ATP6V0B/HOMER3/SELENOS/CST3/LY96/PSAP/GPR160/MESD/HM13/HSP90B1/PERP/CYBA/SDC1/CKAP4/LAMP5/RASGRP3/HSPB1/RHOB/IGLL5/AHNAK/IGLV1-44/IGHG4/IGHG1/IGKC/IFI6/IGKV3-20/FGFR3/RND3/AZGP1/IGHV3-30/CLEC7A/CD40/CFLAR/TNFRSF13B	63
CC	GO:0009986	cell surface	24/141	107/1679	2.93994e-06	0.000371903	0.000300184	SCNN1B/CCR10/ITGB7/CD59/SLC1A4/BST2/MIF/EPCAM/LRPAP1/CD38/ANXA2/IL2RG/ATP5IF1/HM13/SDC1/IGLL5/IGHG4/IGHG1/IGKC/FGFR3/AZGP1/IGHV3-30/CLEC7A/CD40	24
CC	GO:0005886	plasma membrane	59/141	427/1679	6.11618e-06	0.000515798	0.000416329	SCNN1B/CCR10/C2orf88/DST/ITGB7/CD59/SH2B2/SLC1A4/SLC9A3R1/BST2/SELPLG/MIF/FHL1/EPCAM/LRPAP1/LSR/IGF1/TNFRSF17/CD38/ANXA2/MYO6/NEU1/IL2RG/C11orf24/CADM1/ATP6V0B/HOMER3/SELENOS/CST3/LY96/PSAP/GPR160/MESD/HM13/HSP90B1/PERP/CYBA/SDC1/CKAP4/LAMP5/RASGRP3/HSPB1/RHOB/IGLL5/AHNAK/IGLV1-44/IGHG4/IGHG1/IGKC/IFI6/IGKV3-20/FGFR3/RND3/AZGP1/IGHV3-30/CLEC7A/CD40/CFLAR/TNFRSF13B	59
CC	GO:0031224	intrinsic component of membrane	55/141	399/1679	1.73977e-05	0.00104529	0.000843712	TAP1/RAB5IF/SCNN1B/CCR10/IFI27L2/DST/ITGB7/CD59/SLC1A4/CREB3L2/PIGT/BST2/COMTD1/SELPLG/TMED3/TMED9/EPCAM/LSR/RRBP1/TNFRSF17/IFI27L1/CD38/IL2RG/C11orf24/CADM1/ATP6V0B/UBE2J1/SELENOS/SPAG4/LY96/GPR160/CHCHD10/HM13/SPCS1/CCPG1/PERP/ERN1/CYBA/SDC1/TXNDC11/CKAP4/LAMP5/RASGRP3/MCL1/HERPUD1/IFI6/IFI27/ABCB9/FGFR3/ST3GAL6/CLEC7A/SNN/CD40/BCL2/TNFRSF13B	55
CC	GO:0016021	integral component of membrane	54/141	391/1679	2.06579e-05	0.00104529	0.000843712	TAP1/RAB5IF/SCNN1B/CCR10/IFI27L2/DST/ITGB7/SLC1A4/CREB3L2/PIGT/BST2/COMTD1/SELPLG/TMED3/TMED9/EPCAM/LSR/RRBP1/TNFRSF17/IFI27L1/CD38/IL2RG/C11orf24/CADM1/ATP6V0B/UBE2J1/SELENOS/SPAG4/LY96/GPR160/CHCHD10/HM13/SPCS1/CCPG1/PERP/ERN1/CYBA/SDC1/TXNDC11/CKAP4/LAMP5/RASGRP3/MCL1/HERPUD1/IFI6/IFI27/ABCB9/FGFR3/ST3GAL6/CLEC7A/SNN/CD40/BCL2/TNFRSF13B	54
CC	GO:0031410	cytoplasmic vesicle	43/141	305/1679	0.00013543	0.00530766	0.00428411	YWHAB/TAP1/SCNN1B/TXNDC5/DST/CD59/CTSA/SLC1A4/TIMP2/PIGT/BST2/MIF/TMED3/TMED9/LRPAP1/IGF1/CD38/GAS6/ANXA2/MYO6/S100A11/NEU1/TIMP1/IL2RG/ATP6V0B/SRGN/GABARAPL1/CST3/LY96/PSAP/HSP90B1/COMMD3/CYBA/CKAP4/PDXK/LAMP5/RHOB/FGFR3/RND3/PCSK1N/TP53INP1/HGF/NPC2	43
CC	GO:0097708	intracellular vesicle	43/141	306/1679	0.000146852	0.00530766	0.00428411	YWHAB/TAP1/SCNN1B/TXNDC5/DST/CD59/CTSA/SLC1A4/TIMP2/PIGT/BST2/MIF/TMED3/TMED9/LRPAP1/IGF1/CD38/GAS6/ANXA2/MYO6/S100A11/NEU1/TIMP1/IL2RG/ATP6V0B/SRGN/GABARAPL1/CST3/LY96/PSAP/HSP90B1/COMMD3/CYBA/CKAP4/PDXK/LAMP5/RHOB/FGFR3/RND3/PCSK1N/TP53INP1/HGF/NPC2	43
CC	GO:0043202	lysosomal lumen	6/141	13/1679	0.000330698	0.0104583	0.0084415	TXNDC5/CTSA/NEU1/PSAP/SDC1/NPC2	6
CC	GO:0099503	secretory vesicle	25/141	159/1679	0.00097731	0.0274733	0.0221752	TXNDC5/CD59/CTSA/TIMP2/BST2/MIF/TMED9/IGF1/CD38/GAS6/ANXA2/S100A11/NEU1/TIMP1/SRGN/CST3/PSAP/COMMD3/CYBA/CKAP4/PDXK/LAMP5/PCSK1N/HGF/NPC2	25
CC	GO:0031093	platelet alpha granule lumen	5/141	11/1679	0.00118859	0.0300713	0.0242723	IGF1/GAS6/TIMP1/SRGN/HGF	5
CC	GO:0030141	secretory granule	23/141	147/1679	0.00171594	0.0394667	0.0318558	TXNDC5/CD59/CTSA/TIMP2/BST2/MIF/IGF1/CD38/GAS6/ANXA2/S100A11/NEU1/TIMP1/SRGN/CST3/PSAP/COMMD3/CYBA/CKAP4/PDXK/PCSK1N/HGF/NPC2	23
CC	GO:0009897	external side of plasma membrane	12/141	58/1679	0.00233117	0.0491488	0.0396707	SCNN1B/CCR10/CD59/IL2RG/SDC1/IGLL5/IGHG4/IGHG1/IGKC/AZGP1/IGHV3-30/CD40	12
MF	GO:0005102	signaling receptor binding	33/138	160/1663	1.67302e-07	3.91487e-05	3.71587e-05	TAP1/SEC14L1/CCL3/DST/ITGB7/SH2B2/CTHRC1/SLC9A3R1/SELPLG/MIF/LRPAP1/IGF1/GAS6/BEX5/TIMP1/CADM1/HOMER3/GABARAPL1/LY96/MESD/HSP90B1/ERN1/IGLL5/IGHG4/IGHG1/IGKC/ABCB9/PCSK1N/HGF/IGHV3-30/CLEC7A/CFLAR/CCL5	33
MF	GO:0002020	protease binding	9/138	24/1663	6.42458e-05	0.00751676	0.00713466	TIMP2/MIF/ANXA2/TIMP1/SELENOS/CST3/PSAP/CFLAR/BCL2	9
MF	GO:0042803	protein homodimerization activity	15/138	70/1663	0.000384307	0.0276355	0.0262308	TAP1/BST2/S100A11/ZBTB38/CADM1/ATP5IF1/PSAP/HM13/ERN1/PDXK/HSPB1/MCL1/ABCB9/CCL5/BCL2	15
MF	GO:0004866	endopeptidase inhibitor activity	8/138	25/1663	0.000590503	0.0276355	0.0262308	TIMP2/BST2/GAS6/ANXA2/TIMP1/CST3/PCSK1N/WFDC2	8
MF	GO:0030414	peptidase inhibitor activity	8/138	25/1663	0.000590503	0.0276355	0.0262308	TIMP2/BST2/GAS6/ANXA2/TIMP1/CST3/PCSK1N/WFDC2	8
MF	GO:0061135	endopeptidase regulator activity	8/138	27/1663	0.00105017	0.0375559	0.0356469	TIMP2/BST2/GAS6/ANXA2/TIMP1/CST3/PCSK1N/WFDC2	8
MF	GO:0038023	signaling receptor activity	12/138	55/1663	0.00128396	0.0375559	0.0356469	CCR10/ITGB7/RRBP1/TNFRSF17/IL2RG/SELENOS/LY96/GPR160/FGFR3/CLEC7A/CD40/TNFRSF13B	12
MF	GO:0060089	molecular transducer activity	12/138	55/1663	0.00128396	0.0375559	0.0356469	CCR10/ITGB7/RRBP1/TNFRSF17/IL2RG/SELENOS/LY96/GPR160/FGFR3/CLEC7A/CD40/TNFRSF13B	12
