# Supplementary material for: Single-cell sequencing analysis of multiple myeloma heterogeneity and identification of new theranostic targets
Source: Cell Death Dis. 2024 Sep 14;15(9):672. doi: 10.1038/s41419-024-07027-4 (PMC11399131; doi:10.1038/s41419-024-07027-4)
Supplement: Supplementary file 2 — Supplemental tables [file 41419_2024_7027_MOESM2_ESM.zip › Supplementary tables/Table S6 Surface and kinase expression of each plasmocytes subpopulation.xls]

## Sheet: MM_Plasmocytes_celltype_surface
	Plasmocytes_1	Plasmocytes_2	Plasmocytes_3	Plasmocytes_4	Plasmocytes_5	Plasmocytes_6
ICAM2	0.597242	0.496013	0.716995	0.707686	0.646929	0.61064
ITGAE	0.474315	0.498846	0.336896	0.207713	0.201907	0.149163
LAMP1	0.258587	0.294755	0.248817	0.362209	0.255953	0.24766
LAMP2	0.34825	0.333387	0.412979	0.43533	0.418392	0.387083
IFNGR1	0.104141	0.0895645	0.128806	0.126978	0.137562	0.100587
IL5RA	0.408214	0.23334	0.549563	0.143899	0.218558	0.238319
IL6ST	0.176972	0.175502	0.183699	0.376282	0.228313	0.227854
CSF2RB	0.0607963	0.0471718	0.0590061	0.095881	0.0573527	0.0501383
IL2RG	1.01237	0.908672	1.19052	1.52484	1.46474	1.39769
BSG	1.18158	1.17911	1.34153	0.99577	0.980766	0.91471
CD151	0.153543	0.306786	0.229204	0.143807	0.157384	0.128583
ADAM17	0.0998624	0.0885931	0.0914644	0.114611	0.0911833	0.0697154
ADAM10	0.162306	0.165772	0.155971	0.243681	0.173508	0.14635
SELPLG	0.267872	0.297827	0.379476	0.371739	0.319265	0.220661
CD164	0.603475	0.623442	0.700775	0.474906	0.516828	0.416454
DDR2	0.0332189	0.0606985	0.0487444	0.0528483	0.0353787	0.0153625
CD180	0.0448699	0.0367006	0.067879	0.0118304	0.0419014	0.0277577
CXCR3	0.0343474	0.0526027	0.031554	0.0214092	0.0122923	0.00815285
CD1D	0.0649426	0.0472624	0.129248	0.0478224	0.0599195	0.0591927
INSR	0.292463	0.260595	0.26773	0.512791	0.375489	0.334496
IGF2R	0.0508216	0.057027	0.0533104	0.0572505	0.0295902	0.0156514
GGT1	0.134211	0.171777	0.176459	0.0976578	0.0842696	0.0608504
LY9	0.240146	0.20024	0.308199	0.218392	0.223373	0.165035
PRNP	0.13937	0.0893304	0.161274	0.176279	0.174806	0.147604
TNFRSF13B	0.288618	0.353912	0.32653	0.637924	0.458083	0.369231
TNFRSF17	1.51209	1.56078	1.61553	2.26054	1.65992	1.66069
CD27	0.0779279	0.0376955	0.0589403	0.0202586	0.0517021	0.0332272
BTLA	0.175221	0.160169	0.183223	0.193337	0.132342	0.150059
ICOSLG	0.231638	0.0676114	0.0997931	0.0695548	0.0529304	0.0208172
ITGB1	0.172164	0.215955	0.178596	0.162515	0.146872	0.112165
ATP1B3	0.558915	0.653783	0.627156	0.263483	0.284517	0.175091
CD302	0.0418134	0.0201098	0.0343005	0.00561462	0.0115909	0.01208
PECAM1	0.244169	0.143796	0.309946	0.178381	0.21404	0.187385
IGSF8	0.296402	0.261946	0.33485	0.286151	0.234353	0.180633
BST2	0.826409	1.17569	1.01049	1.05583	0.888527	0.830988
SLAMF7	0.413374	0.331525	0.544983	0.317828	0.426616	0.391738
F11R	0.0914885	0.0779325	0.0900138	0.111751	0.0943785	0.0614723
EPCAM	0.350174	0.41559	0.20474	0.731423	0.262309	0.277446
FGFR3	0.380548	0.568887	0.245938	1.23108	0.777425	0.814527
CD37	0.626427	0.361581	0.385249	0.786406	0.605181	0.614394
CD38	0.78976	0.776036	0.831991	1.05677	0.848485	0.835653
CD40	0.356653	0.412189	0.325739	1.16219	0.774068	0.774868
CD44	0.986879	1.15677	1.37342	1.20191	1.19171	0.8799
PTPRC	0.172889	0.208556	0.0670038	0.0676264	0.01239	0.0105323
CD46	0.307815	0.331238	0.373554	0.302582	0.282267	0.233276
CD47	0.703714	0.768893	0.752593	0.634091	0.554986	0.517803
CD48	1.50745	1.4317	1.61773	0.854164	0.96492	0.883341
ITGA4	0.195841	0.23175	0.241139	0.261034	0.251272	0.190553
ITGA6	0.0497506	0.0338228	0.0569366	0.0443498	0.0415308	0.0291357
ICAM3	1.08342	0.991672	1.174	1.16896	1.14831	1.14317
CD53	0.773648	0.799135	0.937131	0.630617	0.701866	0.596676
ICAM1	0.064142	0.0988869	0.096181	0.0339363	0.0788795	0.0369085
CD55	0.560078	0.407799	0.644872	0.430959	0.559131	0.421072
NCAM1	0.07038	0.0956215	0.0888635	0.0690008	0.0616052	0.0531284
CD58	0.0949878	0.15656	0.149324	0.0447154	0.0642792	0.0307327
CD59	0.475766	0.601938	0.556341	0.878551	0.610366	0.606716
CD6	0.00471734	0.0461002	0.0164599	0.0106259	0.00660232	0.00320497
CD63	1.82169	1.68269	1.98487	1.98893	2.03766	1.95527
CD69	0.232035	0.1394	0.0596258	0.172326	0.14158	0.0891214
CD70	0.0519737	0.0755948	0.0501457	0.0126493	0.0346851	0.00689201
TFRC	0.0591916	0.066897	0.0534829	0.0764855	0.0485681	0.0287969
CD74	2.87883	2.54233	2.50566	3.46185	2.95632	2.96194
CD79A	1.20051	0.157966	0.268974	0.239602	0.187555	0.175488
CD79B	1.59248	0.573421	0.640056	0.66227	0.548273	0.442377
CD82	0.120339	0.0186795	0.0224188	0.0313918	0.0150607	0.00714668
LILRB1	0.0445279	0.0880434	0.0659528	0.104405	0.0749577	0.056347
SLC44A1	0.28789	0.274611	0.339718	0.361066	0.26046	0.261876
SLC3A2	1.06819	1.14798	1.25797	0.865075	0.994155	0.882999
IL10RB	0.0612303	0.0497411	0.0509809	0.0580404	0.0474774	0.0419199

## Sheet: MM_Plasmocytes_celltype_Kinases
	Plasmocytes_1	Plasmocytes_2	Plasmocytes_3	Plasmocytes_4	Plasmocytes_5	Plasmocytes_6	hm_cluster
PIM1	0.394846	0.417569	0.246176	0.44479	0.389484	0.330635	cluster_1
SCYL2	0.0691237	0.0535059	0.0500663	0.0780649	0.0690726	0.0651462	cluster_1
CAMK2D	0.0965902	0.0638933	0.0569014	0.0947741	0.068343	0.0414146	cluster_1
CDK11A	0.147385	0.108965	0.0937546	0.158492	0.0946149	0.0693377	cluster_1
ROCK1	0.310752	0.243931	0.204265	0.333319	0.23581	0.196233	cluster_1
PRPF4B	0.337313	0.262945	0.207846	0.36611	0.239861	0.186109	cluster_1
CASK	0.0414085	0.0298188	0.0263504	0.0463938	0.0268366	0.0269627	cluster_1
PIK3CA	0.065528	0.0368419	0.0434142	0.0819174	0.0460804	0.0380669	cluster_1
STRADA	0.0855493	0.0617755	0.0598558	0.102641	0.0630542	0.0501339	cluster_1
ATM	0.131856	0.120189	0.107453	0.180449	0.110333	0.0987065	cluster_1
MAP3K2	0.144383	0.123282	0.119049	0.210714	0.136007	0.101663	cluster_1
PKN2	0.120734	0.124809	0.0906402	0.166358	0.104342	0.0876637	cluster_1
RIOK3	0.195984	0.213083	0.179274	0.264521	0.205899	0.165914	cluster_1
MARK3	0.212408	0.243578	0.191721	0.317266	0.21323	0.170087	cluster_1
ULK1	0.046933	0.0349696	0.0301654	0.105064	0.0459734	0.0439731	cluster_1
MAP3K1	0.103491	0.0762193	0.0810302	0.177238	0.104039	0.0943996	cluster_1
MAP4K3	0.119063	0.12505	0.121183	0.231912	0.167907	0.10629	cluster_1
LRRK1	0.0435017	0.0474873	0.0432533	0.0756075	0.0533879	0.0413789	cluster_1
SNRK	0.068477	0.0548398	0.0632997	0.111064	0.0798159	0.0553993	cluster_1
CLK4	0.1142	0.102589	0.100896	0.169317	0.121963	0.0961445	cluster_1
CLK1	0.284652	0.336279	0.268891	0.441405	0.375608	0.265526	cluster_1
PLK2	0.0553949	0.108131	0.073017	0.243048	0.267243	0.103016	cluster_1
PDK1	0.185202	0.173728	0.209354	0.388334	0.276628	0.220416	cluster_1
TTN	0.0548549	0.0480691	0.0594629	0.25364	0.190965	0.117259	cluster_1
FGFR3	0.380548	0.568887	0.245938	1.23108	0.777425	0.814527	cluster_1
STK4	0.507761	0.527474	0.438213	1.0021	0.723696	0.668791	cluster_1
INSR	0.292463	0.260595	0.26773	0.512791	0.375489	0.334496	cluster_1
CDK14	0.0756476	0.0955276	0.0710028	0.167793	0.112896	0.09725	cluster_1
SMG1	0.147288	0.136734	0.0955485	0.27619	0.190794	0.153034	cluster_1
DYRK1A	0.118649	0.110271	0.0809675	0.214206	0.136601	0.117237	cluster_1
PHKG1	0.107191	0.117036	0.120233	0.197337	0.135926	0.184337	cluster_1
PINK1	0.100507	0.0754673	0.114936	0.154751	0.106419	0.105058	cluster_1
PRKAB2	0.0189562	0.03155	0.0269019	0.0232306	0.0144199	0.0121623	cluster_2
BCKDK	0.250277	0.312272	0.283676	0.285917	0.254462	0.230781	cluster_2
ULK3	0.0637493	0.0944827	0.0847441	0.0862093	0.0586161	0.0419118	cluster_2
DDR2	0.0332189	0.0606985	0.0487444	0.0528483	0.0353787	0.0153625	cluster_2
NEK7	0.021748	0.0393109	0.0284472	0.023921	0.0290394	0.0179378	cluster_2
MOK	0.00926766	0.0610161	0.0222168	0.0189331	0.0117139	0.00546021	cluster_2
EPHB2	0.0018728	0.0396556	0.00635471	0.0082356	0.00170382	0.000601245	cluster_2
SCYL3	0.0187274	0.0399523	0.0256976	0.0217275	0.0192473	0.0121512	cluster_2
JAK3	0.0280417	0.0512433	0.0307886	0.0316794	0.0238208	0.0176153	cluster_2
PLK1	0.0544579	0.312177	0.00508217	0.00560295	0.00359708	0.00205303	cluster_2
NEK2	0.0262285	0.0916708	0.00145871	0.00192565	0.000780926	0.00031615	cluster_2
BUB1	0.0498132	0.124468	0.00954693	0.018694	0.00656698	0.00617924	cluster_2
TTK	0.0491802	0.0977364	0.00249391	0.00238444	0.00259503	0.00137974	cluster_2
PBK	0.0848746	0.203498	0.00304436	0.00745624	0.0088728	0.00265067	cluster_2
MELK	0.0649027	0.104057	0.00438328	0.0070758	0.00430412	0.00127644	cluster_2
PKMYT1	0.119642	0.189665	0.00664805	0.0206612	0.0102782	0.00390531	cluster_2
MASTL	0.0599722	0.0842502	0.0107722	0.0232617	0.0145165	0.0111479	cluster_2
PLK4	0.0511643	0.070509	0.0051505	0.0144147	0.0032042	0.0014456	cluster_2
DYRK4	0.155752	0.170748	0.171528	0.113854	0.118574	0.0986174	cluster_2
CDK5	0.135981	0.185511	0.163848	0.0731903	0.0658568	0.0514467	cluster_2
ARAF	0.119294	0.1337	0.121486	0.0929169	0.086725	0.0753096	cluster_2
MAPK13	0.130361	0.192298	0.175551	0.101774	0.0927829	0.0697071	cluster_2
TWF1	0.0992919	0.137115	0.127797	0.0922444	0.0947845	0.067483	cluster_2
NEK3	0.0197034	0.0411705	0.0304285	0.0130591	0.0156798	0.00920403	cluster_2
SRPK1	0.172903	0.287531	0.20816	0.113307	0.106344	0.0780786	cluster_2
PAK1	0.0987914	0.177161	0.110324	0.0637102	0.0530272	0.0303218	cluster_2
DYRK1B	0.0505068	0.0536457	0.041588	0.0358384	0.0355165	0.0261636	cluster_2
VRK2	0.070677	0.0689244	0.0546584	0.0419944	0.0363589	0.0239258	cluster_2
AAK1	0.177845	0.185407	0.145926	0.11335	0.0976421	0.0537195	cluster_2
STK3	0.0316541	0.0350622	0.0251314	0.0147166	0.014667	0.010125	cluster_2
RIOK1	0.101878	0.118389	0.0862332	0.0676041	0.0580162	0.0460647	cluster_2
CDK4	0.418205	0.511447	0.367068	0.226193	0.232761	0.170344	cluster_2
PRKAG1	0.138894	0.168534	0.127481	0.0977077	0.0981336	0.0808567	cluster_2
VRK1	0.221953	0.32106	0.0945799	0.096469	0.0469685	0.0396942	cluster_2
WEE1	0.0834955	0.119053	0.040427	0.0297989	0.0255082	0.00956318	cluster_2
PAK4	0.0401579	0.0512255	0.0232569	0.0148698	0.0113187	0.00678805	cluster_2
VRK3	0.115581	0.128703	0.0966195	0.093325	0.0804681	0.0586832	cluster_2
MAPK14	0.0749323	0.0885793	0.0537877	0.0579306	0.045751	0.0272857	cluster_2
CAMK2G	0.0583314	0.0558798	0.0328367	0.0322975	0.0206191	0.0101407	cluster_2
PRKDC	0.237692	0.261508	0.167807	0.148244	0.0734377	0.0591869	cluster_2
MAP3K4	0.0541351	0.0614599	0.0382691	0.0356721	0.0224122	0.012866	cluster_2
MAPKAPK3	0.0940975	0.11039	0.0928332	0.0680985	0.044104	0.0428815	cluster_2
RIOK2	0.0800677	0.104799	0.0799268	0.0665418	0.0472211	0.0483475	cluster_2
STRADB	0.0605552	0.0777989	0.0591049	0.0509197	0.0384435	0.0363029	cluster_2
MAPKAPK5	0.1072	0.13708	0.102261	0.0940939	0.0791617	0.0632814	cluster_2
PHKG2	0.0949571	0.111045	0.0910658	0.0799285	0.0714086	0.0543997	cluster_2
SRPK2	0.266161	0.381169	0.265192	0.17899	0.155531	0.0836608	cluster_2
FASTK	0.241039	0.311685	0.273858	0.218154	0.190836	0.14471	cluster_2
TBK1	0.0810988	0.0994454	0.0853605	0.0702084	0.0524916	0.0406782	cluster_2
RPS6KB2	0.393001	0.533079	0.40956	0.372586	0.308017	0.281667	cluster_2
NEK1	0.0297392	0.0487928	0.03323	0.025822	0.0194075	0.0167946	cluster_2
ADCK5	0.0349795	0.0617081	0.0321037	0.0255755	0.0184098	0.0148378	cluster_2
ILK	0.0992323	0.187893	0.108701	0.0850077	0.0689644	0.0559361	cluster_2
MARK2	0.042797	0.0712563	0.0363687	0.0371734	0.0160798	0.013793	cluster_2
CAMKK2	0.0394043	0.0671635	0.0445826	0.0448619	0.0295239	0.021252	cluster_2
SCYL1	0.225157	0.279032	0.228172	0.23306	0.190854	0.164435	cluster_2
RAF1	0.17951	0.157833	0.121739	0.186384	0.106397	0.0929826	cluster_2
AKT1	0.0739952	0.0631681	0.0500909	0.0706183	0.0356715	0.0232012	cluster_2
AKT2	0.140775	0.1224	0.109943	0.144316	0.0959292	0.0740593	cluster_2
NEK6	0.104806	0.089547	0.0782959	0.0911031	0.0654881	0.0625478	cluster_2
MAP4K5	0.0843118	0.0800464	0.0535633	0.0732697	0.0497798	0.0360769	cluster_2
TAOK2	0.0341874	0.0365827	0.0208289	0.037915	0.0219548	0.0182983	cluster_2
TLK2	0.0960883	0.10021	0.0712438	0.100526	0.0617605	0.0412157	cluster_2
CDK11B	0.177873	0.19314	0.124899	0.162398	0.100514	0.0760608	cluster_2
HIPK2	0.232334	0.263934	0.191655	0.242149	0.142519	0.111071	cluster_2
CSNK1G1	0.0392393	0.0489122	0.0364316	0.0536433	0.031413	0.0243152	cluster_2
GAK	0.0822996	0.0840574	0.0693349	0.102997	0.0590314	0.0565295	cluster_2
PRKCI	0.0562086	0.0747864	0.0667044	0.085454	0.0548687	0.0314532	cluster_2
GSK3B	0.108408	0.12699	0.112268	0.135656	0.103043	0.0821436	cluster_2
PRKCD	0.0670983	0.099609	0.0642921	0.110775	0.07574	0.0563203	cluster_2
TLK1	0.220085	0.265802	0.192316	0.275526	0.221064	0.171503	cluster_2
PDIK1L	0.0227794	0.0425408	0.019384	0.0354613	0.0209674	0.0230204	cluster_2
CLK3	0.126092	0.1565	0.115789	0.139839	0.1338	0.0967643	cluster_2
CDK10	0.0435027	0.0685276	0.0410187	0.0617485	0.0374241	0.0247687	cluster_2
CSK	0.190496	0.284561	0.183462	0.225842	0.173696	0.144757	cluster_2
CDK8	0.0241035	0.0344536	0.0188623	0.0232531	0.015242	0.00968654	cluster_2
TYK2	0.0577838	0.0709567	0.045823	0.0547674	0.0366929	0.0268773	cluster_2
STK25	0.1148	0.137933	0.0940597	0.117492	0.0838946	0.0826786	cluster_2
TAOK1	0.0453553	0.0644037	0.0348266	0.0560524	0.0304728	0.0245981	cluster_2
AURKB	0.312329	0.271517	0.00514316	0.0279195	0.0110702	0.00302422	cluster_3
CDK2	0.0734528	0.0604057	0.0158867	0.018873	0.00800116	0.00573771	cluster_3
CDC7	0.0732488	0.0584413	0.0134036	0.00756846	0.00603365	0.00544941	cluster_3
MAP4K2	0.0847511	0.0569002	0.0450962	0.0433431	0.0290685	0.0288938	cluster_3
STK24	0.124959	0.0868583	0.0668998	0.0709934	0.0492344	0.042966	cluster_3
IRAK4	0.063215	0.05911	0.0492285	0.0495337	0.0330972	0.0317305	cluster_3
PAK2	0.240462	0.204136	0.163244	0.136009	0.108499	0.0771768	cluster_3
STK26	0.0538239	0.0458312	0.0382766	0.0276956	0.0191984	0.0137054	cluster_3
LIMK1	0.0732235	0.0400347	0.0362749	0.0432463	0.0204802	0.0187167	cluster_3
BCR	0.104627	0.0532246	0.0486688	0.0694815	0.0434699	0.0286529	cluster_3
LYN	0.258619	0.151656	0.146952	0.16461	0.135978	0.104161	cluster_3
PXK	0.0964124	0.03334	0.0396539	0.0151515	0.0227706	0.0158384	cluster_3
BLK	0.152271	0.00817107	0.0119793	0.0381724	0.00678359	0.0133403	cluster_3
BTK	0.131247	0.0404885	0.0615912	0.0544173	0.0402836	0.0367161	cluster_3
PIM2	0.935909	0.96971	1.06311	1.12489	0.958647	0.886886	cluster_3
DSTYK	0.0719954	0.0772391	0.0938166	0.0880345	0.0600795	0.0368049	cluster_3
PRKD3	0.312978	0.29468	0.345452	0.335984	0.273246	0.185115	cluster_3
PRKAA1	0.108108	0.0987021	0.117967	0.11965	0.0878065	0.0596904	cluster_3
PRKAG2	0.08924	0.0574297	0.094481	0.0869842	0.0676473	0.0516845	cluster_3
TAOK3	0.13274	0.065726	0.0975638	0.118649	0.0840766	0.0634291	cluster_3
JAK1	0.415198	0.286178	0.335237	0.399405	0.317824	0.271605	cluster_3
BRAF	0.204509	0.189478	0.204749	0.275473	0.184065	0.137761	cluster_3
PIK3CG	0.0743973	0.0633605	0.065529	0.0866956	0.0626007	0.0469881	cluster_3
CDK6	0.156999	0.118282	0.138072	0.180921	0.127465	0.086686	cluster_3
ABL2	0.0921423	0.088005	0.0816569	0.100604	0.0612759	0.0386423	cluster_3
HIPK1	0.063312	0.0454077	0.0503303	0.0585752	0.0409582	0.0273403	cluster_3
RIPK1	0.0568403	0.0441122	0.0452335	0.0587379	0.0438836	0.0288285	cluster_3
TNK2	0.0798185	0.0621619	0.0631612	0.0804933	0.0552968	0.0385108	cluster_3
SLK	0.0963714	0.0969601	0.098809	0.101615	0.103247	0.065707	cluster_3
SGK1	0.236119	0.275151	0.340572	0.253929	0.379237	0.148207	cluster_3
PLK3	0.0676602	0.069459	0.0831226	0.0759322	0.105228	0.0363839	cluster_3
MAP2K4	0.0468417	0.0314601	0.0322633	0.0233116	0.0249772	0.0154034	cluster_3
CAMK1D	0.162925	0.104379	0.115042	0.101267	0.077255	0.0476191	cluster_3
PRKD2	0.324315	0.271745	0.275157	0.235434	0.208916	0.158295	cluster_3
WNK1	0.11335	0.083334	0.0946982	0.0655452	0.0588325	0.0320106	cluster_3
RPS6KB1	0.0876528	0.0754772	0.0680995	0.0703764	0.0596432	0.0377566	cluster_3
CSNK1D	0.325955	0.25593	0.24816	0.269249	0.225109	0.139221	cluster_3
SGK3	0.0570587	0.0435548	0.0463039	0.0449361	0.0352787	0.0235053	cluster_3
CSNK1E	0.266472	0.202716	0.240538	0.206193	0.169333	0.10792	cluster_3
TESK1	0.0508351	0.0335853	0.0410535	0.036945	0.03093	0.0159123	cluster_3
MAP2K1	0.223103	0.260668	0.247144	0.182553	0.198822	0.108074	cluster_3
ADCK2	0.0624331	0.0625948	0.0600078	0.0505211	0.0389734	0.0272036	cluster_3
OXSR1	0.0582089	0.0549173	0.0474981	0.0435355	0.0318038	0.0183909	cluster_3
RIPK2	0.159125	0.142638	0.155494	0.130839	0.118932	0.0785121	cluster_3
MAP2K7	0.238218	0.251738	0.246535	0.226786	0.166652	0.109898	cluster_3
MAPKAPK2	0.562931	0.547201	0.573219	0.454559	0.374762	0.251316	cluster_3
CSNK1A1	0.578801	0.601523	0.589354	0.505227	0.456829	0.350707	cluster_3
IRAK1	0.310289	0.323158	0.333009	0.277003	0.229127	0.153002	cluster_3
LMTK3	0.0478324	0.0324106	0.0441864	0.0155735	0.0290344	0.0196712	cluster_3
BRSK1	0.0804833	0.0621429	0.0900012	0.0331832	0.0392812	0.0314369	cluster_3
PIM3	0.562203	0.531643	0.62542	0.20485	0.334717	0.142737	cluster_3
CDK7	0.060767	0.0590687	0.0710002	0.0384362	0.0399824	0.0295118	cluster_3
MAP2K2	0.734679	0.654644	0.794658	0.392116	0.434554	0.306851	cluster_3
DAPK3	0.152696	0.1526	0.147449	0.0926477	0.0952713	0.0664995	cluster_3
GSK3A	0.108028	0.106828	0.105304	0.0608101	0.0662211	0.0353562	cluster_3
MAP2K3	0.403664	0.323837	0.396323	0.214927	0.265311	0.125771	cluster_3
FYN	0.0461224	0.0350753	0.0460599	0.0169062	0.0212515	0.00478242	cluster_3
NRBP1	0.321327	0.323437	0.412273	0.305533	0.344935	0.226372	cluster_3
MAP3K8	0.148612	0.123692	0.174314	0.107713	0.153623	0.0798869	cluster_3
ROR2	0.0442986	0.0226028	0.0593987	0.0255999	0.0227656	0.0149793	cluster_3
DAPK1	0.0948038	0.0663341	0.103644	0.0542047	0.0567826	0.0312969	cluster_3
CSNK1G3	0.163478	0.134162	0.165292	0.132008	0.121555	0.0950639	cluster_3
CDK9	0.126347	0.100247	0.130069	0.0990983	0.0933147	0.060118	cluster_3
